# Supplementary material for: Key transcription factors influence the epigenetic landscape to regulate retinal cell differentiation
Source: Nucleic Acids Res. 2023 Jan 30;51(5):2151–76. doi: 10.1093/nar/gkad026 (PMC10018358; doi:10.1093/nar/gkad026)
Supplement: gkad026_Supplemental_Files [file gkad026_supplemental_files.zip]

Archive with 9 entries (9 files):
- Suppl Dataset 1 E14.5 and E17.5 marker genes determined by GeneScore.xlsx
- Suppl Dataset 2 E14.5 cluster specific peaks and linked genes.xlsx
- Suppl Dataset 3 E17.5 cluster specific peaks and linked genes.xlsx
- Suppl Dataset 4 E17.5 and E14.5 pairwise peak peaks.xlsx
- Suppl Dataset 5 E17.5 and E14.5 pairwise GeneScore comparison.xlsx
- Suppl Dataset 6 CUT&Tag peaks for Atoh7, Otx2, Pou4f2 and Isl1.xlsx
- Suppl Dataset 7 enhancers co-bound by Atoh7 and Otx2.xlsx
- Suppl Dataset 8 E14.5 MTWT differential peaks and genes.xlsx
- Supplementary materials (text and figures).pdf
