# Supplementary material for: Key transcription factors influence the epigenetic landscape to regulate retinal cell differentiation
Source: Nucleic Acids Res. 2023 Jan 30;51(5):2151–76. doi: 10.1093/nar/gkad026 (PMC10018358; doi:10.1093/nar/gkad026)
Supplement: gkad026_Supplemental_Files [file gkad026_supplemental_files.zip › Suppl Dataset 1 E14.5 and E17.5 marker genes determined by GeneScore.xlsx]

## Sheet: E14.5 GeneScores_Marker
name	cluster	chr	start	end	Log2FC	FDR
Wfdc15a	C9	chr2	164200117	164198872	1.67464	6.16615e-05
Krt12	C9	chr11	99422259	99415664	1.66748	1.0696e-05
Defb45	C9	chr2	152596485	152593191	1.29402	0.00073694
Stfa3	C9	chr16	36455392	36450537	1.14445	4.64241e-12
Mir6996	C9	chr2	26470119	26470059	1.11058	1.41989e-19
A830036E02Rik	C9	chr11	99417243	99423098	1.09238	0.00548526
Ptgds	C9	chr2	25469749	25466712	1.06487	1.95374e-05
Mir6923	C9	chr11	67099804	67099875	1.03992	0.00150408
Frmpd1os	C9	chr4	45243990	45234723	1.02363	0.000273138
4930500L23Rik	C9	chr5	139523751	139541339	1.00678	5.23037e-19
Susd2	C9	chr10	75644008	75636619	0.993824	5.41317e-12
Mir6383	C9	chrX	136183245	136183360	0.993288	0.00665047
Msln	C9	chr17	25754378	25748613	0.987415	1.98862e-10
Dll1	C9	chr17	15375823	15367354	0.979251	6.12489e-23
Syce3	C9	chr15	89410503	89390174	0.914536	6.01706e-08
Mir182	C9	chr6	30165992	30165918	0.900586	4.08689e-06
E230016K23Rik	C9	chr11	83582061	83623693	0.891914	0.00156558
Gm10510	C9	chr17	15354461	15350813	0.872261	2.88442e-09
Tmem119	C9	chr5	113800358	113793729	0.867763	4.74348e-06
Gadd45gip1	C9	chr8	84832282	84835482	0.860544	1.89876e-06
Mfng	C9	chr15	78773445	78755883	0.860433	4.05673e-18
2700046A07Rik	C9	chr18	62756347	62751674	0.859023	4.01483e-07
Mcpt-ps1	C9	chr14	55952371	55949809	0.849435	0.00892713
Mir6244	C9	chr9	52115623	52115739	0.837101	3.32718e-07
Pin1rt1	C9	chr2	104716290	104713926	0.827449	0.00311425
Acy3	C9	chr19	3986570	3990007	0.825203	0.00286737
Notch1	C9	chr2	26503822	26457902	0.820269	1.02504e-26
S100a3	C9	chr3	90600215	90602702	0.819398	0.00144941
2310065F04Rik	C9	chr11	67120080	67112461	0.809751	0.00863842
Gsdmd	C9	chr15	75862339	75867404	0.805891	1.26665e-06
Mir381	C7	chr12	109726822	109726896	2.5196	0.000124278
Mir300	C7	chr12	109724313	109724391	1.83645	2.17869e-05
Mir376a	C7	chr12	109723781	109723848	1.74773	3.95679e-05
Mir376c	C7	chr12	109722718	109722803	1.69599	5.22674e-05
Mir376b	C7	chr12	109723458	109723539	1.67072	8.59401e-05
Mir654	C7	chr12	109723218	109723301	1.65575	8.76299e-05
AI507597	C7	chr4	141614370	141615604	1.5129	2.35511e-08
Tmem81	C7	chr1	132506230	132508639	1.40052	5.44477e-05
Krtap16-1	C7	chr11	99986593	99984703	1.38602	1.79282e-05
Nmrk2	C7	chr10	81202037	81198170	1.37676	0.00578707
Rhox4b	C7	chrX	37432494	37562282	1.32749	0.00142861
Ido1	C7	chr8	24596952	24584133	1.24194	0.000470535
Atcayos	C7	chr10	81194691	81210875	1.23445	0.00568542
Ocstamp	C7	chr2	165400394	165395450	1.15541	1.3434e-05
Gm10100	C7	chr10	77726486	77726848	1.14356	1.65839e-08
Ppp1r14a	C7	chr7	29289320	29293390	1.12275	2.47949e-12
Psg16	C7	chr7	17074040	17133450	1.1085	7.69073e-09
Mir667	C7	chr12	109720006	109720097	1.07223	0.000788231
Tigit	C7	chr16	43664184	43648861	1.02598	0.000849735
Lamp5	C7	chr2	136057927	136069917	1.01819	6.73369e-09
Nanos2	C7	chr7	18987524	18988962	1.00472	8.51625e-05
Gm13539	C7	chr2	25784617	25787022	0.998013	0.0024197
Mir29b-2	C7	chr1	195037040	195037120	0.995643	0.000172553
Olfr1342	C7	chr4	118690450	118689503	0.991612	0.000137488
Mir6956	C7	chr15	79002223	79002284	0.986659	1.84506e-06
Tldc2	C7	chr2	157087055	157096481	0.984113	0.00351267
Speer4b	C7	chr5	27501392	27495809	0.979479	6.55893e-08
Islr	C7	chr9	58159221	58156264	0.960808	9.9e-06
Doxl2	C7	chr6	48975143	48978745	0.958229	0.00756304
Tubb4a	C7	chr17	57087782	57080066	0.945869	2.81243e-06
Xkr7	C7	chr2	153031852	153055775	0.945424	3.24498e-14
Slc9c1	C7	chr16	45535266	45607001	0.940979	4.11251e-09
1700042G07Rik	C7	chr4	116173372	116174297	0.916213	4.37007e-11
Gpr87	C7	chr3	59195104	59178914	0.911499	0.00146686
Nhlh1	C7	chr1	172057596	172052292	0.910369	1.74969e-16
Scn1b	C7	chr7	31126945	31116524	0.900122	4.97511e-05
Krtap19-9b	C7	chr16	88932264	88931804	0.90002	0.000492637
Mir488	C7	chr1	158505625	158505733	0.898017	2.48681e-11
G630093K05Rik	C7	chr13	47910435	47934301	0.874364	1.26618e-06
Chrnb2	C7	chr3	89764632	89753448	0.87164	3.59668e-05
Gm10865	C7	chr15	79011041	78994955	0.865058	2.97647e-06
2310015D24Rik	C7	chr16	13520419	13514131	0.856473	0.000866137
Lrtm1	C7	chr14	29018208	29033642	0.855287	0.000385762
Mir29c	C7	chr1	195037547	195037634	0.849545	0.00236564
Leprotl1	C7	chr8	34146739	34135572	0.842791	0.00154206
C330026H20Rik	C7	chr19	41013815	41005019	0.841728	0.00251166
St8sia3	C7	chr18	64254359	64276144	0.840255	7.31913e-12
Gm3238	C7	chr10	77771325	77770633	0.837485	9.23458e-11
Dcx	C7	chrX	143933219	143855842	0.836752	3.30504e-16
Yipf7	C7	chr5	69542647	69516670	0.822189	5.55017e-05
Slc15a3	C7	chr19	10842544	10859362	0.820134	1.35721e-05
Pnma3	C7	chrX	73064787	73068191	0.812202	0.00967026
Lipc	C7	chr9	70952221	70798128	0.808254	2.61336e-15
Ccer2	C6	chr7	28756174	28758965	1.98834	1.7344e-08
Osm	C6	chr11	4236785	4241026	1.64736	0.00331337
Mir126b	C6	chr2	26591420	26591363	1.51322	0.00942379
Gm5779	C6	chr10	75352055	75352961	1.49223	0.00195046
Tmem81	C6	chr1	132506230	132508639	1.39983	0.000274112
Mir6926	C6	chr11	74868194	74868127	1.39594	8.29625e-14
Mir7080	C6	chr8	123130106	123130172	1.3808	8.33055e-08
Sytl3	C6	chr17	6659093	6738044	1.35902	0.00181344
Ptgir	C6	chr7	16906490	16910905	1.3548	1.11419e-06
Mir7066	C6	chr8	70102586	70102524	1.32863	8.688e-05
Ncan	C6	chr8	70120844	70093085	1.28499	0.000247861
Platr14	C6	chr2	104559184	104571429	1.26884	0.000189167
Asb10	C6	chr5	24540978	24532697	1.25039	0.000379226
Zdhhc19	C6	chr16	32496281	32507214	1.24615	7.05832e-06
Ackr2	C6	chr9	121898355	121911071	1.21964	2.5047e-07
D730050B12Rik	C6	chr13	72816763	72809601	1.15479	1.03564e-17
Galr2	C6	chr11	116280939	116283938	1.15279	1.70956e-06
Csta1	C6	chr16	36131189	36119946	1.14503	3.07798e-08
Ccdc83	C6	chr7	90265432	90223878	1.14084	0.000204069
Mir133a-2	C6	chr2	180398379	180398482	1.13939	4.62407e-07
Gm7134	C6	chrX	110372753	110375156	1.09472	0.00639926
Cntn2	C6	chr1	132542940	132509425	1.08813	1.34924e-17
Ccl26	C6	chr5	135563569	135560448	1.06664	3.93803e-08
Gm19402	C6	chr10	77690757	77689957	1.05606	8.6115e-05
Aldoart1	C6	chr4	72852634	72850583	1.0376	6.65588e-06
Gjb5	C6	chr4	127358164	127354809	1.0318	0.00127978
Scn10a	C6	chr9	119719032	119608456	0.986799	1.11553e-06
Myt1	C6	chr2	181763332	181827775	0.968652	4.93894e-12
Slc35c2	C6	chr2	165287838	165276522	0.968173	4.83445e-11
Oas1e	C6	chr5	120795530	120786312	0.965001	9.87629e-06
Pvalb	C6	chr15	78206351	78191117	0.964152	8.08878e-06
Cryba4	C6	chr5	112252518	112246492	0.951137	3.65884e-10
Atoh7	C6	chr10	63100156	63100605	0.950488	3.79635e-07
Srrm3	C6	chr5	135806890	135874772	0.950175	8.06689e-16
Pzp	C6	chr6	128526720	128483567	0.944971	0.00190415
Pou4f2	C6	chr8	78436652	78433009	0.932448	5.85826e-11
Mir7032	C6	chr5	123996852	123996930	0.930196	0.00597475
Ppl	C6	chr16	5132481	5086291	0.922891	0.00487371
Rad51d	C6	chr11	82890624	82871960	0.921315	8.88063e-05
Evpl	C6	chr11	116238091	116220559	0.906842	4.32782e-05
Gm13032	C6	chr4	140810993	140817511	0.893473	4.79986e-05
Rassf4	C6	chr6	116673836	116633008	0.890216	3.02753e-10
4933433G08Rik	C6	chr9	61105386	61103012	0.888177	4.29178e-08
4930455J16Rik	C6	chr13	58762311	58741074	0.885085	5.63149e-07
Meis3	C6	chr7	16175395	16186510	0.884998	2.7062e-05
Lgi4	C6	chr7	31059935	31070935	0.881708	0.00497479
A630001G21Rik	C6	chr1	85736606	85717083	0.87564	9.87258e-08
Klf7	C6	chr1	64121426	64035663	0.874867	6.51439e-21
Elavl3	C6	chr9	22052023	22015005	0.873875	4.72746e-12
Zfp276	C6	chr8	123254195	123270551	0.871417	3.52164e-05
Tmem179	C6	chr12	112511160	112500184	0.867685	0.00287828
Chat	C6	chr14	32465957	32408203	0.866304	9.26656e-09
Zfp101	C6	chr17	33394637	33360507	0.864399	0.00179981
Gm266	C6	chr12	111485823	111484609	0.862975	3.56607e-08
Grip2	C6	chr6	91807393	91761509	0.857879	9.19135e-10
Igfbpl1	C6	chr4	45826827	45809507	0.856657	5.88209e-11
Kcng4	C6	chr8	119635680	119623854	0.856492	4.43951e-06
Gm3238	C6	chr10	77771325	77770633	0.856193	0.00183127
Mir7218	C6	chr17	27358097	27358155	0.849777	1.11419e-06
Mir6899	C6	chr1	64042501	64042438	0.847004	1.6583e-18
Gal	C6	chr19	3414457	3409917	0.839818	1.07357e-09
Fam78a	C6	chr2	32084669	32050055	0.833989	0.00201379
Tubb3	C6	chr8	123411564	123422010	0.827968	2.32071e-11
Ppp2r2cos	C6	chr5	36876879	36873595	0.81297	3.99125e-10
Cep104	C6	chr4	153975561	154007225	0.808863	2.47919e-05
Th	C6	chr7	142899966	142892776	0.806854	8.733e-06
Mfng	C6	chr15	78773445	78755883	0.806735	3.65884e-10
A3galt2	C6	chr4	128759258	128769298	0.806548	0.00342206
Gjd2	C6	chr2	114013619	114009601	0.805322	0.00110297
Ccl26	C5	chr5	135563569	135560448	2.58086	2.97841e-50
Olfr550	C5	chr7	102578469	102579506	2.40527	8.58275e-16
Olfr642	C5	chr7	104050352	104049408	2.25462	0.00222058
Scgb3a2	C5	chr18	43764301	43767399	2.21317	7.5782e-23
Mir6715	C5	chr19	55192678	55192734	2.04034	3.00837e-07
Sprr2i	C5	chr3	92407991	92409271	2.03672	0.00141194
Krt20	C5	chr11	99438153	99428385	1.99559	1.80738e-24
Gm11213	C5	chr4	63605261	63596901	1.90646	6.39998e-11
Mir599	C5	chr15	35660918	35660831	1.88766	0.00121765
Mstn	C5	chr1	53061640	53068079	1.82813	1.07482e-29
Plekhd1os	C5	chr12	80693952	80686375	1.80157	2.61872e-28
Mir122	C5	chr18	65248861	65248926	1.80067	1.23172e-14
Mir500	C5	chrX	7237774	7237683	1.77982	0.000460568
Crygd	C5	chr1	65063440	65061838	1.77154	6.03457e-06
Sncg	C5	chr14	34374669	34370274	1.75356	5.76512e-26
Mmrn2	C5	chr14	34375504	34404287	1.74131	1.36745e-24
Mir6926	C5	chr11	74868194	74868127	1.74025	4.71923e-28
Nppb	C5	chr4	147985788	147987205	1.73826	6.21339e-17
Calhm5	C5	chr10	34096519	34091352	1.72797	5.28401e-14
Nppa	C5	chr4	148000722	148002074	1.67516	1.3121e-23
Umod	C5	chr7	119479262	119462708	1.66915	1.59471e-29
Saa1	C5	chr7	46742980	46740499	1.65114	0.00219258
Grip1os2	C5	chr10	119761699	119746062	1.63266	1.23311e-28
Olfr644	C5	chr7	104069029	104068085	1.62835	1.75905e-14
Gm6878	C5	chr14	67314711	67304888	1.62543	9.17623e-10
Msantd1	C5	chr5	34915915	34923839	1.60001	8.23513e-14
Krt33b	C5	chr11	100029868	100023634	1.57325	1.08313e-06
Esp4	C5	chr17	40598594	40602618	1.54366	0.000100672
Slc17a6	C5	chr7	51621830	51671126	1.54142	3.54863e-37
Olfr798	C5	chr10	129626059	129625124	1.53731	4.41792e-06
Gdf3	C5	chr6	122610071	122605403	1.53643	0.000559616
Try5	C5	chr6	41314710	41311232	1.53248	0.00256968
Orm2	C5	chr4	63362449	63365877	1.53119	1.0126e-11
Ccer1	C5	chr10	97693059	97694926	1.53012	0.000213505
Tmem81	C5	chr1	132506230	132508639	1.52874	1.01645e-07
Ina	C5	chr19	47014698	47024358	1.52669	2.52252e-30
U90926	C5	chr5	92215408	92209895	1.52641	2.91282e-05
Chrnb2	C5	chr3	89764632	89753448	1.50682	1.35272e-19
Smim18	C5	chr8	33747770	33742112	1.48941	1.15945e-27
Kcns2	C5	chr15	34837355	34843407	1.47168	2.31452e-19
Tex48	C5	chr4	63622429	63607091	1.46755	1.06306e-12
Itgb2l	C5	chr16	96443614	96422298	1.42084	1.55662e-10
Mir541	C5	chr12	109742409	109742498	1.41761	0.0022049
Syt13	C5	chr2	92915101	92956051	1.40083	2.36234e-39
Gm15631	C5	chr6	105677581	105672338	1.39483	4.62929e-19
Mir369	C5	chr12	109743418	109743496	1.39155	0.000822193
Orm3	C5	chr4	63356162	63359511	1.3913	6.97522e-13
Mir412	C5	chr12	109743289	109743368	1.39006	0.000822535
Mir409	C5	chr12	109743158	109743236	1.38856	0.000815827
Mir410	C5	chr12	109743715	109743795	1.38287	0.0017729
Ear2	C5	chr14	44102654	44103531	1.36194	0.000681808
Olfr571	C5	chr7	102909837	102908869	1.35894	2.78172e-07
Dcx	C5	chrX	143933219	143855842	1.35749	1.31671e-20
Krt26	C5	chr11	99337965	99328484	1.35244	7.96186e-12
Prss55	C5	chr14	64085389	64075443	1.35213	1.49893e-14
Olfr1344	C5	chr7	6439902	6440867	1.35085	0.00276138
Tubb4a	C5	chr17	57087782	57080066	1.35051	3.06731e-14
H2-DMb1	C5	chr17	34145416	34160229	1.34578	0.00031242
Kcnk15	C5	chr2	163853750	163858874	1.33444	1.46096e-07
Ppp1r2-ps7	C5	chrX	22461596	22463543	1.32054	1.38741e-06
Mir3106	C5	chr8	16168838	16168757	1.31354	2.54538e-07
Apol9b	C5	chr15	77729072	77736382	1.31314	0.000500974
Shh	C5	chr5	28467101	28456840	1.30674	6.35515e-20
Odam	C5	chr5	87885695	87894172	1.303	8.4634e-18
Mir7661	C5	chr6	108489743	108489803	1.29977	1.097e-20
Olfr643	C5	chr7	104059600	104058656	1.2942	0.000439198
Cd5	C5	chr19	10738974	10718143	1.28954	1.66215e-10
Muc15	C5	chr2	110721494	110739537	1.28793	3.03356e-05
Gm6578	C5	chr6	12109580	12099518	1.28144	2.01091e-21
C130050O18Rik	C5	chr5	139405280	139416092	1.27781	7.62487e-19
Olfr945	C5	chr9	39258679	39257720	1.27736	0.0035895
Scn9a	C5	chr2	66634962	66480080	1.27648	3.54973e-19
4833411C07Rik	C5	chr8	10899922	10903874	1.27524	7.96573e-17
1700019D03Rik	C5	chr1	52963260	52925127	1.27483	1.94308e-13
Scn3b	C5	chr9	40269216	40291618	1.26984	2.08678e-19
Galnt14	C5	chr17	73710451	73493751	1.26829	3.37479e-42
Gm10364	C5	chr14	55038462	55042976	1.2604	1.88441e-12
Slc6a3	C5	chr13	73536747	73578672	1.24399	2.60358e-11
Olfr889	C5	chr9	38115798	38116727	1.24164	0.0040974
Mir7077	C5	chr8	117453023	117453079	1.22681	0.00134682
Ccdc89	C5	chr7	90426312	90428664	1.20972	0.00348938
Olfr70	C5	chr4	43700807	43695000	1.20869	6.22399e-05
Ucp1	C5	chr8	83290348	83298456	1.20471	5.79504e-08
Themis3	C5	chr17	66594622	66555252	1.20461	2.32436e-12
Fam240b	C5	chr13	64497792	64481246	1.20357	8.56973e-14
Tcl1	C5	chr12	105222737	105216753	1.20304	8.17756e-18
Esp5	C5	chr17	40574711	40579549	1.20068	2.99528e-07
C3	C5	chr17	57228136	57203967	1.1973	2.10406e-07
E130201H02Rik	C5	chr7	120597625	120598475	1.19169	0.00429243
Mir149	C5	chr1	92850378	92850443	1.18672	9.56114e-09
Plekhd1	C5	chr12	80692601	80724216	1.18245	2.67537e-27
Adcyap1	C5	chr17	93199017	93206537	1.18171	5.64363e-18
Oas1e	C5	chr5	120795530	120786312	1.17551	9.27512e-06
Gm15350	C5	chr8	12831919	12828338	1.1719	1.8742e-07
Crmp1	C5	chr5	37242058	37292163	1.16588	5.87308e-33
Kctd19	C5	chr8	105413502	105382807	1.16242	1.40423e-10
Ccer2	C5	chr7	28756174	28758965	1.16241	2.05252e-11
Ptgir	C5	chr7	16906490	16910905	1.16106	4.56493e-16
Ripply1	C5	chrX	139782353	139779681	1.15907	0.00193535
Ctf2	C5	chr7	127725616	127718960	1.15755	5.94046e-05
Cyp4x1os	C5	chr4	115133832	115137864	1.1471	3.19492e-08
Ipw	C5	chr7	59678878	59619158	1.14587	0.000431635
4930448F12Rik	C5	chr13	18100202	18084947	1.14498	2.57527e-09
Opn5	C5	chr17	42611313	42556783	1.14047	5.29761e-11
Mir873a	C5	chr4	36668586	36668510	1.13792	0.00233855
Gm20756	C5	chr6	25931426	25977227	1.13605	1.01583e-07
5330434G04Rik	C5	chrX	105391754	105348282	1.13574	4.96763e-06
Gm4814	C5	chr13	93073304	93074755	1.13222	8.95208e-05
Rprml	C5	chr11	103649509	103650580	1.13051	1.80561e-07
Ids	C5	chrX	70365085	70343069	1.12979	0.000100564
Olfr877	C5	chr9	37854820	37855755	1.12932	0.000501262
L1cam	C5	chrX	73880834	73853780	1.12782	2.49626e-09
1700028K03Rik	C5	chr5	107507621	107551542	1.12511	7.83247e-05
2900055J20Rik	C5	chr18	40256962	40257703	1.12199	9.62505e-13
Gimap5	C5	chr6	48746197	48754200	1.12143	0.000262505
AU015791	C5	chr12	105513433	105515249	1.1197	1.44132e-13
2310050C09Rik	C5	chr3	92870205	92868359	1.11877	0.00326695
Mir6978	C5	chr17	57217228	57217172	1.11864	0.000116888
Nfasc	C5	chr1	132741797	132564690	1.1127	7.17642e-41
4933413L06Rik	C5	chr13	117720011	117706764	1.11218	0.000898079
Gm16070	C5	chr1	17727646	17676027	1.11209	4.65752e-10
Crym	C5	chr7	120201988	120186384	1.10785	1.18107e-09
Mir325	C5	chrX	105379179	105379082	1.10769	3.91527e-05
Olfr633	C5	chr7	103946568	103947506	1.10657	0.00380971
Gm44501	C5	chr17	40561507	40579549	1.1048	4.6961e-05
Kcna6	C5	chr6	126740674	126708329	1.1043	2.39243e-13
4930533N22Rik	C5	chr7	75030211	75075166	1.1034	0.00255503
Dusp15	C5	chr2	152951582	152940995	1.10332	1.12428e-12
Mir466j	C5	chr10	60960723	60960844	1.10081	3.44962e-09
Gm11762	C5	chr11	119548630	119569046	1.09017	4.7457e-19
Gm5907	C5	chr8	13986090	14003561	1.08801	0.00623936
Gnptab	C5	chr10	88379132	88447329	1.0856	4.13488e-10
Wfdc15b	C5	chr2	164221663	164214454	1.08474	0.00294474
Lelp1	C5	chr3	92142754	92134994	1.084	0.00121343
Tbc1d21	C5	chr9	58370369	58359804	1.08225	5.63832e-15
1700072B07Rik	C5	chr9	58370504	58374183	1.0706	4.0607e-22
B3glct	C5	chr5	149678257	149762599	1.06815	4.11538e-17
Mir8091	C5	chr19	41588651	41588789	1.06741	0.00350154
1600019K03Rik	C5	chr16	35509419	35503170	1.06427	4.63498e-09
Hist3h2ba	C5	chr11	58948911	58949372	1.05964	0.000129671
Gimap1	C5	chr6	48739047	48743795	1.05643	7.74595e-05
Amy2b	C5	chr3	113156727	113147656	1.0556	0.000372889
Nefl	C5	chr14	68083884	68087745	1.05331	1.7598e-22
Igfbp3	C5	chr11	7213923	7206086	1.04962	3.26416e-07
Gm7337	C5	chr5	87850359	87853012	1.04754	3.57568e-21
1700008K24Rik	C5	chr17	49113533	49112264	1.0452	1.75748e-12
H2-DMb2	C5	chr17	34145416	34160229	1.04413	0.00373119
Crhr2	C5	chr6	55133016	55090049	1.04354	2.92535e-14
Kcnd1	C5	chrX	7823759	7838278	1.04138	0.00574647
Sstr1	C5	chr12	58211804	58216036	1.04021	1.07653e-05
Olfr485	C5	chr7	108159871	108158918	1.03495	0.00816289
1700017N19Rik	C5	chr10	100592386	100618391	1.03426	3.08612e-12
Ptchd4	C5	chr17	42315947	42507741	1.02969	6.34194e-07
2610042L04Rik	C5	chr14	4334763	4741864	1.02803	0.00942817
Cltrn	C5	chrX	164090187	164118859	1.02254	3.94622e-05
Mirlet7a-2	C5	chr9	41536716	41536811	1.02228	3.61384e-09
Lor	C5	chr3	92083142	92080271	1.01792	1.98356e-11
Mir802	C5	chr16	93369720	93369816	1.01741	1.61702e-08
Kcnq2	C5	chr2	181135289	181075579	1.01732	4.83023e-18
Krt35	C5	chr11	100096224	100092192	1.0136	0.00234819
AI507597	C5	chr4	141614370	141615604	1.0116	3.66089e-05
Trappc3l	C5	chr10	34037597	34109815	1.00961	3.03888e-10
Cox7b2	C5	chr5	71548205	71442823	1.00673	5.55476e-07
Abcc8	C5	chr7	46180033	46104523	1.00451	6.71877e-24
Rfpl4b	C5	chr10	38821779	38820541	1.00445	9.52969e-08
Best3	C5	chr10	116986314	117025040	1.00371	3.81756e-08
Cda	C5	chr4	138367955	138338528	1.0033	1.27609e-20
Apc2	C5	chr10	80301201	80318256	1.00022	1.90007e-19
Plscr2	C5	chr9	92275602	92297752	0.998621	0.00639183
Taar9	C5	chr10	24109534	24108488	0.996476	5.48579e-09
Paqr6	C5	chr3	88364589	88368541	0.996286	0.000813604
Cd40lg	C5	chrX	57212143	57224042	0.991076	0.000466272
Gm2721	C5	chr12	105403760	105394856	0.985787	2.21559e-07
Gap43	C5	chr16	42340651	42248552	0.984556	5.07835e-33
Pou6f2	C5	chr13	18382044	18124960	0.982448	1.07545e-30
Islr2	C5	chr9	58204319	58196297	0.980567	3.43357e-17
Elavl4	C5	chr4	110351911	110203737	0.979797	1.64122e-34
Gm20125	C5	chr10	17095782	16951094	0.978579	1.45163e-09
Srms	C5	chr2	181213171	181205563	0.976549	0.00937802
Slc22a14	C5	chr9	119190393	119169456	0.975821	0.000462922
Isl1	C5	chr13	116309688	116298270	0.975352	7.46686e-21
Slitrk4	C5	chrX	64276996	64269444	0.974928	0.000170859
Zfp941	C5	chr7	140822178	140809677	0.974524	1.49172e-12
Gm3500	C5	chr14	5807939	5365792	0.974055	3.00836e-05
Gpr139	C5	chr7	119184374	119144323	0.972936	6.1333e-17
Cpb1	C5	chr3	20275733	20249479	0.972665	0.00677612
Gm8579	C5	chr6	3288519	3317019	0.97212	5.45056e-05
Cavin4	C5	chr4	48663514	48673492	0.970151	1.23713e-10
Fbxw8	C5	chr5	118155458	118064981	0.969834	2.28933e-23
Cd200	C5	chr16	45409053	45382135	0.967061	2.94528e-06
Vmn1r40	C5	chr6	89714203	89715135	0.965482	0.00211666
Trub1	C5	chr19	57452906	57491005	0.963401	2.28933e-23
Gm15348	C5	chr8	12719127	12706944	0.962004	1.80576e-09
4930474M22Rik	C5	chr17	14398942	14389107	0.959332	2.93762e-11
Gdi1	C5	chrX	74305012	74311867	0.95711	0.00103025
Oas1f	C5	chr5	120847367	120857986	0.954064	1.18315e-09
4930525C09Rik	C5	chr10	97714772	97753702	0.953768	9.10328e-17
4933400B14Rik	C5	chr17	89320227	89327333	0.952916	0.00014411
Umodl1	C5	chr17	30954683	31010710	0.9524	1.33114e-09
Plac8l1	C5	chr18	42196709	42178675	0.948775	1.89938e-07
Islr	C5	chr9	58159221	58156264	0.948473	2.92085e-08
Scn3a	C5	chr2	65567492	65457118	0.946032	2.30825e-22
Tmprss7	C5	chr16	45693658	45656317	0.945547	0.000112515
Cntn2	C5	chr1	132542940	132509425	0.944096	5.03664e-19
4930428D20Rik	C5	chr16	69800381	69796141	0.943151	1.84169e-05
Fbll1	C5	chr11	35798884	35797380	0.94148	1.58286e-10
Vtcn1	C5	chr3	100825459	100896922	0.940246	3.24451e-06
1700071M16Rik	C5	chr17	43591509	43588340	0.940053	1.82869e-07
Mir6401	C5	chr7	139779018	139779126	0.939981	3.18538e-12
Gm20110	C5	chr10	99609171	99658134	0.93635	4.11803e-09
Crispld1	C5	chr1	17727052	17766207	0.935684	1.98417e-08
Ntrk1	C5	chr3	87795162	87778244	0.935469	1.40788e-11
Cyfip2	C5	chr11	46312859	46193849	0.93418	1.29539e-23
Cdcp1	C5	chr9	123216038	123172285	0.933345	1.61398e-05
Fam43b	C5	chr4	138396458	138394092	0.93279	7.76233e-12
4933404K08Rik	C5	chr13	23278350	23282267	0.932597	0.000132764
Epb41l3	C5	chr17	69156810	69289989	0.929248	1.06868e-24
Ebf3	C5	chr7	137314445	137193671	0.927089	3.37479e-42
Zfp54	C5	chr17	21423227	21435384	0.926328	0.00876317
Vip	C5	chr10	5639218	5647617	0.926031	0.000362214
H2-M11	C5	chr17	36547075	36549252	0.925782	0.00492216
Pou3f4	C5	chrX	110814379	110819108	0.923384	0.0002913
Arntl2	C5	chr6	146805530	146833529	0.922586	2.3266e-10
Gpr75	C5	chr11	30885358	30893729	0.920264	0.000223092
Chst4	C5	chr8	110039334	110029075	0.920023	1.05163e-11
Fscn2	C5	chr11	120361534	120368173	0.91834	0.000852084
5430425K12Rik	C5	chr13	80940403	80948597	0.91785	0.0046789
S100a10	C5	chr3	93555117	93564645	0.911419	1.44283e-12
Scg3	C5	chr9	75684056	75643366	0.908847	6.04562e-14
Mir7074	C5	chr8	105951699	105951637	0.906882	0.00777568
Nap1l3	C5	chrX	122397385	122394560	0.905376	2.65403e-05
9530036O11Rik	C5	chr5	28458274	28933995	0.904579	1.47469e-25
1700085C21Rik	C5	chr12	82939155	82932520	0.903927	9.02997e-15
Myod1	C5	chr7	46376474	46379092	0.903117	1.55136e-08
Gm13283	C5	chr4	88760774	88761584	0.902256	7.80772e-07
Tecta	C5	chr9	42399929	42329619	0.901417	5.34924e-07
Sntn	C5	chr14	13670876	13683148	0.90118	1.19188e-05
Ccdc174	C5	chr6	91878053	91899848	0.900334	9.22556e-07
Zim3	C5	chr7	6977420	6955685	0.899897	1.7338e-08
9130209A04Rik	C5	chr18	47452668	47470868	0.899221	2.81199e-15
Slco4c1	C5	chr1	96872171	96818784	0.895251	0.00399419
Gm10578	C5	chr7	137234683	137242609	0.894632	2.18538e-29
4930517M08Rik	C5	chr17	4634980	4637477	0.891442	3.03298e-10
Tac1	C5	chr6	7554885	7562978	0.888338	5.89354e-08
Vmn1r216	C5	chr13	23099149	23100045	0.88771	0.00821354
Uchl1	C5	chr5	66676121	66687234	0.885804	5.18635e-12
Ndst4	C5	chr3	125404091	125724986	0.885454	8.77303e-11
Gm3383	C5	chr14	6757057	5253907	0.884296	0.00580768
Cd22	C5	chr7	30880342	30865404	0.884152	7.53612e-05
Mir1962	C5	chr7	135566162	135566282	0.882287	3.62798e-11
1700123J17Rik	C5	chr7	126248238	126224247	0.882236	3.47874e-06
Cox10	C5	chr11	64079472	63962627	0.882231	7.23271e-13
1600029O15Rik	C5	chr9	58202897	58208808	0.881332	5.28401e-14
Tub	C5	chr7	108950338	109034459	0.880581	6.06637e-18
Zfp750	C5	chr11	121519342	121510976	0.879669	0.00407542
Gm10538	C5	chr1	132729353	132732826	0.879399	6.39863e-15
Sez6l	C5	chr5	112577198	112419151	0.879335	1.62445e-31
Zdhhc9	C5	chrX	48208878	48171971	0.879123	8.1711e-08
Mir6921	C5	chr11	60200617	60200538	0.878725	2.0312e-06
Mir346	C5	chr14	34894609	34894706	0.878507	5.57315e-06
Gpr21	C5	chr2	37516626	37519281	0.878001	3.55164e-07
Espnl	C5	chr1	91322075	91348303	0.87404	1.53757e-10
Olfr1393	C5	chr11	49280150	49281085	0.871375	1.05171e-05
Pou4f2	C5	chr8	78436652	78433009	0.871233	9.43517e-19
C1qtnf4	C5	chr2	90885786	90890526	0.867684	1.90899e-06
Ap1m2	C5	chr9	21312333	21295457	0.866413	0.00988027
2310069G16Rik	C5	chr15	44787763	44805829	0.865288	1.22644e-05
Sgsm2	C5	chr11	74897080	74849264	0.864601	2.28553e-10
Try10	C5	chr6	41354105	41357944	0.864499	0.008246
1700069L16Rik	C5	chr5	113724772	113692424	0.863839	1.57426e-13
Stmn2	C5	chr3	8509527	8561604	0.862411	3.59593e-20
Olfr1391	C5	chr11	49327413	49328348	0.862031	0.00035595
Map2	C5	chr1	66175329	66442583	0.862017	2.42442e-31
Palm2	C5	chr4	57568248	57717146	0.858658	1.45363e-19
Ubash3b	C5	chr9	41157494	41013641	0.85812	3.02997e-19
Phactr3	C5	chr2	178118975	178338492	0.857955	7.95861e-23
Isg20	C5	chr7	78913424	78920396	0.857727	3.71514e-06
Kcnk10	C5	chr12	98578213	98429437	0.857262	6.6466e-20
Amer3	C5	chr1	34579693	34590944	0.855462	3.195e-06
Mir6239	C5	chr14	117953847	117953743	0.855163	1.41262e-07
Ip6k3	C5	chr17	27167764	27143971	0.854705	9.00531e-10
4933402C06Rik	C5	chr7	40674737	40691260	0.854494	2.19949e-07
Nsg1	C5	chr5	38159467	38137193	0.854395	1.93404e-11
Klhl13	C5	chrX	23365082	23219271	0.854319	5.12077e-06
Gabarapl1	C5	chr6	129533192	129542331	0.851167	3.94811e-09
Ndst3	C5	chr3	123690852	123526166	0.850491	9.32042e-13
8430437L04Rik	C5	chr2	72703510	72729468	0.850283	6.14747e-05
Stk32b	C5	chr5	37717153	37446825	0.848525	7.28688e-14
Olfr412	C5	chr11	74364671	74365609	0.848467	0.00478535
Ctdp1	C5	chr18	80469667	80407959	0.848273	1.79991e-07
1700099I09Rik	C5	chr13	102760255	102761896	0.847261	1.37821e-06
Npffr2	C5	chr5	89527429	89583740	0.847119	9.0474e-06
4930455J16Rik	C5	chr13	58762311	58741074	0.84667	7.5573e-12
Tmem179	C5	chr12	112511160	112500184	0.846534	2.53884e-06
Mir1a-1hg	C5	chr2	180385604	180401802	0.846423	1.78571e-05
Rgmb	C5	chr17	15826586	15806253	0.84641	9.34e-23
Epm2a	C5	chr10	11343445	11457477	0.845795	4.32527e-08
Gm15412	C5	chr7	96341964	96339483	0.845728	2.47742e-11
Carmil2	C5	chr8	105686274	105698165	0.841097	1.33275e-07
G630071F17Rik	C5	chr18	60663410	60671624	0.840676	2.80127e-10
Mir6374	C5	chr6	83401102	83400996	0.840566	1.111e-13
2310015D24Rik	C5	chr16	13520419	13514131	0.838778	3.92828e-09
Krtap24-1	C5	chr16	88612279	88610709	0.838044	0.0038985
Lancl3	C5	chrX	9199973	9268085	0.832538	0.00322306
A430085M09Rik	C5	chr4	78594047	78597484	0.831458	1.59201e-06
Mcoln2	C5	chr3	146149833	146195512	0.831049	2.67308e-17
Shc2	C5	chr10	79637918	79617934	0.830173	2.48646e-13
Ecel1	C5	chr1	87156356	87147655	0.830073	1.74516e-15
Mir342	C5	chr12	108658620	108658718	0.82982	6.68897e-06
Stmnd1	C5	chr13	46273721	46300115	0.829731	5.71261e-06
Strn4	C5	chr7	16815889	16840931	0.829292	7.73438e-11
Tnfaip8l1	C5	chr17	56162491	56173955	0.828548	1.73727e-10
Gm40893	C5	chr12	98523844	98526583	0.827571	2.40122e-09
Gm15880	C5	chr7	80636017	80644384	0.827241	1.22348e-07
Sprr2a1	C5	chr3	92215835	92257304	0.826451	0.00157539
Grm2	C5	chr9	106656109	106644534	0.826443	3.59062e-13
Creg2	C5	chr1	39651182	39618406	0.824076	5.65532e-07
Nsg2	C5	chr11	32000419	32059211	0.822958	9.32692e-14
E030024N20Rik	C5	chr19	16164098	16170458	0.822172	1.73109e-16
Eef1a2	C5	chr2	181157015	181147692	0.822099	1.81819e-08
Tubb2a	C5	chr13	34078008	34074278	0.819841	1.97506e-11
Mir3475	C5	chrX	140310948	140311012	0.819106	7.95021e-07
2310075C17Rik	C5	chr9	112227456	112228242	0.817443	8.98708e-07
Nefh	C5	chr11	4948064	4938754	0.81685	3.22673e-10
Add2	C5	chr6	86028681	86124409	0.816271	6.58625e-18
Pnma2	C5	chr14	66911208	66920061	0.816053	2.45276e-10
Fkrp	C5	chr7	16816732	16809267	0.814199	3.06897e-11
Gpr61	C5	chr3	108154932	108148321	0.812611	1.02388e-05
Tacstd2	C5	chr6	67535822	67534059	0.812312	6.5013e-06
Gpr165	C5	chrX	96713468	96719388	0.8095	0.000222207
Gabrg2	C5	chr11	42000714	41910190	0.809137	1.62766e-07
Htr5a	C5	chr5	27841947	27855086	0.808593	8.12622e-08
Gpr151	C5	chr18	42579652	42578020	0.808516	6.80701e-17
Adora1	C5	chr1	134235457	134199215	0.808311	6.23096e-05
Smok4a	C5	chr17	13521456	13528434	0.80808	7.07383e-12
Tunar	C5	chr12	105336594	105383932	0.808053	1.24935e-17
Olfr959	C5	chr9	39573257	39572322	0.807576	9.42202e-06
Ifitm7	C5	chr16	13986867	13981702	0.807275	1.5894e-06
Elp3	C5	chr14	65593112	65530446	0.806912	1.96579e-09
Mup17	C4	chr4	61595832	61591931	2.20443	0.00772231
Rhox4f	C4	chrX	37607686	37602895	2.15744	0.00747059
Olfr874	C4	chr9	37746136	37747068	1.96745	1.62365e-10
Oas1g	C4	chr5	120887613	120876142	1.95998	4.72322e-05
1700065I16Rik	C4	chr15	63817188	63819540	1.88105	0.000196939
Il20	C4	chr1	130911296	130906985	1.8705	2.06762e-09
Apol11a	C4	chr15	77508271	77517319	1.76043	0.000950256
Kirrel2	C4	chr7	30457515	30447766	1.73826	1.01257e-26
Olfr286	C4	chr15	98234450	98226675	1.72503	2.19819e-07
Gm6815	C4	chr16	36197886	36194480	1.71151	1.75745e-08
Mir190b	C4	chr3	90070020	90070099	1.7054	3.47847e-10
Olfr1382	C4	chr11	49535187	49536122	1.68909	7.24711e-06
Lypd2	C4	chr15	74734313	74732252	1.68022	4.56188e-15
Lce1c	C4	chr3	92679247	92680918	1.67492	4.9581e-05
Hba-a1	C4	chr11	32283672	32284486	1.5659	0.000131487
Prl2b1	C4	chr13	27390846	27383345	1.54661	1.29723e-10
Odam	C4	chr5	87885695	87894172	1.52422	2.22967e-12
1810063I02Rik	C4	chr11	59921499	59921889	1.45544	7.17785e-19
AF357426	C4	chr12	109642838	109642904	1.45069	2.21989e-09
4930487D11Rik	C4	chr5	38344389	38349197	1.44704	1.073e-09
Mir6396	C4	chr8	122622375	122622265	1.44266	0.00112347
Prss51	C4	chr14	64086234	64097672	1.43107	0.00544761
Olfr1330	C4	chr4	118893085	118894032	1.42811	0.00988043
Lrit3	C4	chr3	129804030	129788291	1.41803	1.96723e-09
Ptrhd1	C4	chr12	4234027	4240123	1.41158	0.0064059
Pnmt	C4	chr11	98386632	98388097	1.40849	1.29558e-11
4930447A16Rik	C4	chr15	37425554	37440644	1.40401	8.89895e-14
Ackr4	C4	chr9	104126643	104098138	1.38776	1.34207e-05
8030423J24Rik	C4	chr13	70882948	70884503	1.3566	9.6618e-19
Platr7	C4	chr10	84553338	84547417	1.34766	1.13788e-05
Lyve1	C4	chr7	110862953	110850607	1.33959	1.8922e-07
Mtg2	C4	chr2	180070593	180085902	1.33641	0.00105814
Gm4814	C4	chr13	93073304	93074755	1.31469	8.18317e-08
Tcap	C4	chr11	98383811	98384953	1.28755	3.09577e-06
1700094D03Rik	C4	chr3	90062796	90068347	1.27994	1.02543e-06
Olfr1381	C4	chr11	49551749	49552684	1.2729	0.00649615
Krt73	C4	chr15	101802332	101793308	1.24265	1.01477e-09
Orm3	C4	chr4	63356162	63359511	1.23604	5.82249e-05
Prdm13	C4	chr4	21685963	21677480	1.23569	2.30949e-35
Gm1979	C4	chr5	26004727	26000172	1.22642	3.87279e-05
Cmtm5	C4	chr14	54936470	54939277	1.21777	1.78977e-05
Ptf1a	C4	chr2	19445663	19447501	1.21068	8.16902e-36
Oas1e	C4	chr5	120795530	120786312	1.18343	6.18506e-09
Podnl1	C4	chr8	84125989	84132517	1.17033	3.61982e-08
Nphs1	C4	chr7	30458313	30488609	1.15989	9.38405e-21
Mir3971	C4	chr11	75551429	75551511	1.15061	3.27922e-11
Cyp2ab1	C4	chr16	20325404	20308387	1.14187	0.000175681
Mx1	C4	chr16	97462906	97447035	1.14119	0.000966401
Ptf1aos	C4	chr2	19446674	19441508	1.11772	3.5357e-24
P2rx1	C4	chr11	72999145	73015197	1.10581	8.09637e-11
Gm6548	C4	chr17	78852544	78850504	1.09991	0.0047109
Slc1a6	C4	chr10	78780496	78814825	1.09897	7.95675e-18
Gm15941	C4	chr15	37432664	37421133	1.09721	1.27942e-13
Hkdc1	C4	chr10	62422457	62383137	1.09516	2.38391e-16
Gp2	C4	chr7	119459272	119442544	1.09511	7.24202e-15
Arhgap20os	C4	chr9	51875886	51832814	1.0944	2.22558e-06
Mir3067	C4	chr12	81166151	81166234	1.09146	2.19453e-07
Spon2	C4	chr5	33218238	33213518	1.09008	2.01552e-12
Nupr1	C4	chr7	126625470	126623246	1.07704	3.59986e-07
Lnp1	C4	chr16	56927927	56914344	1.065	0.000626866
Slc32a1	C4	chr2	158610758	158615747	1.04982	1.98186e-21
Cldn5	C4	chr16	18776847	18778262	1.03953	7.3968e-17
Rhox5	C4	chrX	37754608	37808878	1.02611	0.000983979
Oas1a	C4	chr5	120907525	120896256	1.0111	0.00938506
Krtap26-1	C4	chr16	88647796	88646824	1.00623	0.00328937
4930447K03Rik	C4	chr13	34113272	34084155	1.00329	0.00161487
Mir7230	C4	chr5	113337645	113337590	1.00207	7.50397e-05
Pmfbp1	C4	chr8	109494027	109542642	0.998205	6.12086e-12
Gm1943	C4	chr8	109340908	109339787	0.994407	4.27176e-22
Myom2	C4	chr8	15057653	15133419	0.988744	6.67367e-18
Mir3074-1	C4	chr13	63301283	63301199	0.983134	0.00191852
Mlana	C4	chr19	29697941	29708306	0.979419	3.43502e-05
Pla2g2d	C4	chr4	138775735	138782143	0.975192	5.2569e-09
BC046251	C4	chr7	65582031	65619347	0.974723	3.68028e-16
Mir486	C4	chr8	23142555	23142682	0.974487	0.000450572
4930455C13Rik	C4	chr10	21342055	21319088	0.971942	0.00708055
Gm9899	C4	chr5	30588619	30573987	0.966169	1.02571e-11
Spx	C4	chr6	142413431	142419740	0.966135	4.10166e-07
Gm5483	C4	chr16	36184212	36188111	0.95573	0.00191425
Gm15638	C4	chr16	45945606	45957292	0.948646	0.000643273
Kcng4	C4	chr8	119635680	119623854	0.947586	1.62763e-08
Slurp1	C4	chr15	74728026	74726644	0.943962	0.00123165
Usp45	C4	chr4	21776270	21837872	0.940711	6.42872e-18
1110058D11Rik	C4	chr17	64050672	64049862	0.940417	0.00535085
Mir3107	C4	chr8	23142662	23142573	0.936103	0.00458569
Tnk2os	C4	chr16	32668197	32665223	0.933269	0.00158819
Mir598	C4	chr14	63727189	63727267	0.931249	2.97932e-13
Lyrm7os	C4	chr11	54819919	54824967	0.92538	0.00285195
Olfr1094	C4	chr2	86828676	86829822	0.916407	0.00293053
Cavin2	C4	chr1	51289126	51302960	0.912218	3.45107e-09
Gm614	C4	chrX	101263992	101261373	0.909228	9.834e-06
1700025C18Rik	C4	chr2	165090750	165078693	0.907154	2.96757e-12
Cd177	C4	chr7	24760311	24743983	0.906956	0.000132969
Arhgap45	C4	chr10	80016672	80031471	0.906912	7.82237e-07
Piwil4	C4	chr9	14740733	14696232	0.903339	6.54418e-13
Irf5	C4	chr6	29526625	29541869	0.902388	2.08865e-08
4930554I06Rik	C4	chr19	21104710	21105538	0.901497	2.80372e-10
Slc15a2	C4	chr16	36784962	36750164	0.900049	0.00709177
1810013A23Rik	C4	chr17	28271708	28273163	0.895718	2.16949e-08
St18	C4	chr1	6487231	6860940	0.892878	2.85718e-28
Olfr958	C4	chr9	39550869	39549931	0.891197	0.00218406
Slc35b3	C4	chr13	38960875	38932140	0.890836	2.69772e-07
Mir6414	C4	chr5	41891342	41891423	0.888052	0.000633055
Fbxw13	C4	chr9	109195975	109179227	0.888014	0.00242564
Krtap27-1	C4	chr16	88671654	88671046	0.887062	0.00232389
St8sia3	C4	chr18	64254359	64276144	0.885285	1.16014e-18
Adra1a	C4	chr14	66635251	66771168	0.883719	4.8133e-12
Cfap157	C4	chr2	32784405	32777413	0.88241	0.000474314
Spata31d1a	C4	chr13	59706197	59700083	0.881226	0.000321886
Tnr	C4	chr1	159523769	159924922	0.881154	8.16902e-36
Gm15708	C4	chr5	144277061	144280514	0.879355	0.000387266
Pgbd5	C4	chr8	124433936	124369049	0.875354	6.08537e-30
Gm38436	C4	chr15	102746909	102746441	0.87517	2.39925e-21
1700020M21Rik	C4	chr9	120915250	120913774	0.872293	1.42898e-12
Ipcef1	C4	chr10	7023185	6886365	0.871536	3.50466e-15
4933430N04Rik	C4	chr8	9132288	9125412	0.86884	0.00108915
Prl8a6	C4	chr13	27438688	27432681	0.862484	1.22412e-07
Litaf	C4	chr16	10993121	10959273	0.860778	0.00863391
C8b	C4	chr4	104766317	104804548	0.854022	2.27015e-07
C2cd4a	C4	chr9	67832330	67830532	0.852624	3.79274e-13
Mir582	C4	chr13	109324744	109324824	0.851903	6.43692e-07
Siglecf	C4	chr7	43351341	43359470	0.845953	0.000506084
Ndrg1	C4	chr15	66969641	66929318	0.843749	6.67367e-18
Gm14204	C4	chr2	158610723	158595472	0.83503	1.98389e-22
Trmt44	C4	chr5	35575070	35556209	0.833676	2.18064e-07
Hrnr	C4	chr3	93319749	93333572	0.824989	0.00306278
Tmc6	C4	chr11	117780683	117765985	0.824516	7.36339e-06
Hbs1l	C4	chr10	21295979	21368889	0.82379	0.00195646
Tmprss11g	C4	chr5	86518600	86485877	0.822675	0.00983497
Slc9c1	C4	chr16	45535266	45607001	0.819474	7.35719e-06
4930515L19Rik	C4	chrX	46328911	46267559	0.816725	0.00945625
C1qc	C4	chr4	136892914	136889802	0.814327	0.000896654
Krt76	C4	chr15	101892920	101884351	0.813309	0.00366695
F630206G17Rik	C4	chr11	45808083	45842880	0.810511	0.000350701
Tex33	C4	chr15	78395912	78378400	0.806911	7.57032e-05
Gm20735	C4	chr8	122451322	122445268	0.806747	0.00467958
Klrc2	C3	chr6	129660596	129656346	3.08108	0.00313387
Gngt2	C3	chr11	95842295	95845731	2.97645	2.89415e-42
Crx	C3	chr7	15879955	15865947	2.71024	1.24237e-90
Lrit1	C3	chr14	37054830	37064938	2.34894	2.48098e-22
Lrit2	C3	chr14	37068029	37073735	2.3338	1.50323e-27
Gnat2	C3	chr3	108093066	108101430	2.32344	2.16854e-45
4921501E09Rik	C3	chr17	33068058	33064143	2.22264	4.90378e-11
Ubap1l	C3	chr9	65361060	65380377	2.14621	4.57446e-37
4930471C04Rik	C3	chr14	64104235	64099295	2.13849	6.46334e-15
Obox6	C3	chr7	15839679	15833250	2.10277	7.79481e-56
Krt73	C3	chr15	101802332	101793308	2.08271	2.03208e-25
Usp17la	C3	chr7	104857016	104862667	2.0543	7.95274e-11
Pdc	C3	chr1	150319417	150333906	2.05159	3.42774e-17
Pgc	C3	chr17	47726842	47734478	1.96691	4.47634e-25
Hist1h2aa	C3	chr13	23934462	23934913	1.95312	2.94591e-14
Mir6933	C3	chr11	118002270	118002350	1.90446	4.09255e-36
Gnb3	C3	chr6	124840275	124834240	1.89988	5.68313e-47
Mmp19	C3	chr10	128790910	128800827	1.89321	2.68178e-26
Mir5710	C3	chr9	54708313	54708381	1.85558	3.87891e-17
Them5	C3	chr3	94342099	94347352	1.79967	2.66174e-11
Mir3968	C3	chr11	115448060	115447961	1.79771	1.36744e-08
Mir183	C3	chr6	30169737	30169668	1.79739	1.49172e-62
Taar7e	C3	chr10	24037614	24038690	1.77867	0.000833047
Klrc3	C3	chr6	129643288	129639085	1.77789	9.41398e-05
Olfr424	C3	chr1	174136746	174137693	1.77778	0.000152675
Mir96	C3	chr6	30169551	30169446	1.76571	1.5551e-61
Gm3414	C3	chr5	45727578	45719667	1.75316	1.67393e-32
Prss33	C3	chr17	23835767	23833360	1.74976	1.13028e-15
Olfr1233	C3	chr2	89340300	89339383	1.73123	4.88158e-06
Otop3	C3	chr11	115334734	115346926	1.72477	5.7994e-22
Cabp5	C3	chr7	13398155	13408878	1.7142	1.56989e-06
Gdf2	C3	chr14	33941039	33947198	1.70122	1.14684e-12
Pde6c	C3	chr19	38132781	38183955	1.68771	2.42622e-31
2310030A07Rik	C3	chr1	150346771	150320681	1.68744	7.87199e-10
Crxos	C3	chr7	15896124	15904030	1.68666	4.52925e-35
Xcr1	C3	chr9	123862029	123852315	1.68437	3.5262e-28
Grk1	C3	chr8	13405081	13421951	1.67972	7.13089e-24
Tsga8	C3	chrX	83487924	83486674	1.67848	9.59795e-07
Olfr1166	C3	chr2	88124993	88123360	1.67385	3.04674e-08
Neurod4	C3	chr10	130280240	130268152	1.65171	5.24195e-58
Cd33	C3	chr7	43533171	43527456	1.60892	1.90887e-08
Myo1g	C3	chr11	6520958	6506548	1.60884	2.00823e-22
Mir6928	C3	chr11	101030340	101030409	1.6081	9.34798e-10
Mir6409	C3	chr10	76008926	76009017	1.5824	5.13944e-07
BB283400	C3	chr6	30176623	30178046	1.57455	2.05976e-61
Mirc35hg	C3	chr6	30174125	30158640	1.55742	4.76681e-67
4930578I06Rik	C3	chr14	63987780	63971081	1.54962	2.56756e-18
Olfr32	C3	chr2	90142293	90138180	1.54856	0.00973651
Glt6d1	C3	chr2	25815836	25793967	1.54742	4.68277e-10
Slfn1	C3	chr11	83116845	83122659	1.5331	0.00243059
Olfr689	C3	chr7	105314006	105314968	1.51641	1.1806e-09
D730005E14Rik	C3	chr15	79893138	79889532	1.5162	1.40715e-13
Arr3	C3	chrX	100605497	100618493	1.51134	1.19708e-06
Bpifb6	C3	chr2	153900388	153912793	1.50656	0.000856781
Mir208a	C3	chr14	54949142	54949060	1.48767	0.0073101
Saxo1os	C3	chr4	86558444	86559804	1.4777	3.18893e-26
Usp17lb	C3	chr7	104842504	104840257	1.4703	5.72052e-12
Rbp3	C3	chr14	33954022	33964216	1.46675	6.20172e-28
Ffar4	C3	chr19	38097079	38114263	1.45995	1.54281e-14
Prss52	C3	chr14	64104323	64113751	1.45345	1.81383e-09
Prdm1	C3	chr10	44528501	44437174	1.4532	2.01784e-82
Gm3086	C3	chr12	69963409	69969744	1.44904	0.00152619
C1qa	C3	chr4	136898844	136895916	1.42308	1.24499e-38
4930509K18Rik	C3	chr4	40313232	40317719	1.41802	4.46769e-12
P2ry4	C3	chrX	100594869	100590154	1.39928	0.00659109
4930556J02Rik	C3	chr14	61492688	61500382	1.39578	4.48361e-15
Gm14317	C3	chr2	164550530	164559730	1.35933	1.65134e-12
Cd52	C3	chr4	134095073	134093538	1.34607	0.00585907
Prph2	C3	chr17	46910485	46924926	1.34193	5.34197e-20
Mak	C3	chr13	41079706	41025120	1.31947	1.50432e-32
Pilra	C3	chr5	137836278	137821952	1.30034	0.00155081
Epha8	C3	chr4	136956816	136929419	1.29597	2.66454e-54
Mageb16-ps1	C3	chrX	144556239	144552758	1.28607	1.19037e-12
Klk1b1	C3	chr7	43966751	43971318	1.28011	0.00233846
Egflam	C3	chr15	7398395	7206120	1.26853	8.42916e-47
Gpr119	C3	chrX	48674478	48667979	1.26612	1.40048e-06
Lrrc52	C3	chr1	167466780	167445675	1.25404	5.56615e-26
1700125H03Rik	C3	chr8	68368459	68375710	1.25138	5.64145e-28
Sun5	C3	chr2	153871084	153856188	1.24285	1.19952e-20
Fyco1	C3	chr9	123851899	123789500	1.23601	1.36379e-24
Hal	C3	chr10	93488768	93516761	1.21873	2.72043e-14
Pgs1	C3	chr11	117986857	118024011	1.20743	2.81737e-32
Apobec3	C3	chr15	79892408	79908429	1.20397	1.19841e-09
Cxcr6	C3	chr9	123806477	123811754	1.1995	3.30886e-25
Gpr171	C3	chr3	59101821	59096448	1.19682	4.61685e-08
Gabrr2	C3	chr4	33063112	33095865	1.1962	5.80024e-18
Cdhr1	C3	chr14	37098311	37077849	1.1956	2.26925e-22
Catsper4	C3	chr4	134227383	134211968	1.1799	4.39363e-08
Mir6344	C3	chr1	82131916	82132019	1.17652	4.52925e-35
Sag	C3	chr1	87803680	87845157	1.17595	3.55522e-16
Cnga3	C3	chr1	37218278	37263384	1.1741	1.68832e-25
Olfr1164	C3	chr2	88093966	88092855	1.17285	0.000120834
Cd300c2	C3	chr11	115001880	114996769	1.17065	0.0069686
Tmem190	C3	chr7	4782940	4784341	1.16191	6.03774e-05
Gm5779	C3	chr10	75352055	75352961	1.15984	9.16449e-08
Gm11985	C3	chr11	7188569	7183157	1.15194	0.00117573
4930515B02Rik	C3	chr4	140872693	140878057	1.15092	1.03392e-12
Sh2d7	C3	chr9	54538984	54545020	1.14699	0.000124128
2010310C07Rik	C3	chr6	42370671	42380558	1.14669	1.02071e-13
Pou5f1	C3	chr17	35506032	35510777	1.14617	1.39454e-07
Ormdl3	C3	chr11	98587245	98581294	1.14546	3.94312e-21
Fam71f2	C3	chr6	29281141	29290675	1.14388	2.51446e-06
AI847159	C3	chr2	129180673	129178148	1.13952	1.21893e-08
6530402F18Rik	C3	chr2	29252040	29243238	1.13875	5.27072e-30
Rp1l1	C3	chr14	63992431	64033506	1.13426	4.4394e-18
Pnliprp1	C3	chr19	58728887	58744169	1.12758	0.00385983
Kcnv2	C3	chr19	27322619	27337179	1.12421	1.19037e-12
Slc1a7	C3	chr4	107968334	108013532	1.12358	3.12364e-20
Miox	C3	chr15	89334473	89337007	1.11728	0.000856055
Prss29	C3	chr17	25318654	25322684	1.11337	0.000732042
Cltb	C3	chr13	54611272	54592939	1.11115	4.66004e-18
Gm29805	C3	chr16	92382683	92377071	1.10918	1.70404e-11
Iapp	C3	chr6	142298425	142303820	1.10674	7.8457e-06
Cabp4	C3	chr19	4139609	4135423	1.10343	7.81908e-11
Cd300ld3	C3	chr11	115048295	115042131	1.09971	0.000945922
Lcn3	C3	chr2	25765569	25768099	1.09675	0.00226153
Gsg1l2	C3	chr11	67774608	67789613	1.09299	1.6539e-11
Ppef2	C3	chr5	92256278	92226974	1.09295	4.75405e-23
Ackr1	C3	chr1	173333503	173331886	1.09061	1.36207e-06
Mir1942	C3	chr15	76215673	76215611	1.0893	1.21184e-05
Csmd2os	C3	chr4	128166597	128133523	1.08889	1.27068e-24
Epha1	C3	chr6	42373268	42358487	1.08861	4.1923e-14
Bdkrb1	C3	chr12	105604091	105605428	1.08471	1.38653e-06
Samd7	C3	chr3	30746293	30767174	1.08079	4.36968e-13
Csf2rb2	C3	chr15	78305721	78282507	1.07907	4.8793e-07
2310005A03Rik	C3	chr2	155100079	155097791	1.07805	2.24577e-09
Gpr152	C3	chr19	4139799	4145741	1.07762	2.04849e-09
Cd300ld4	C3	chr11	115048295	115020689	1.07682	7.90447e-05
Cyp2ab1	C3	chr16	20325404	20308387	1.07341	0.000167087
Cer1	C3	chr4	82885151	82881751	1.06621	0.00335204
Adam30	C3	chr3	98160634	98164169	1.0652	1.30705e-19
Slc1a2	C3	chr2	102658683	102790784	1.05964	1.09864e-39
Cog7	C3	chr7	121981693	121922839	1.05776	2.39538e-24
Ercc2	C3	chr7	19382039	19395692	1.05497	2.56705e-21
Fam89a	C3	chr8	124751809	124740257	1.04715	1.63429e-13
Drd1	C3	chr13	54055658	54051183	1.04035	1.08055e-12
Klc3	C3	chr7	19404104	19394440	1.03912	1.21317e-28
Gm15555	C3	chr16	76000784	76034602	1.03654	2.79629e-08
Lhx4	C3	chr1	155742027	155701692	1.03486	4.54364e-37
Scn4a	C3	chr11	106349390	106318593	1.03446	6.32562e-15
Gm12339	C3	chr11	75795809	75853912	1.03421	1.3675e-27
Tpsg1	C3	chr17	25369273	25374442	1.02757	0.00702187
Gabra5	C3	chr7	57510059	57407669	1.02732	1.30345e-21
Gm5414	C3	chr15	101628188	101624028	1.02034	0.000893527
Fxyd3	C3	chr7	31076697	31070535	1.01971	2.07363e-11
Zdhhc6	C3	chr19	55316032	55271291	1.01609	1.01138e-20
1700025F24Rik	C3	chr10	119413444	119426864	1.01503	5.22084e-10
Klhl41	C3	chr2	69670120	69684239	1.01453	5.4339e-07
Acbd6	C3	chr1	155558120	155687233	1.01124	4.83858e-38
Smim6	C3	chr11	115912017	115913917	1.01122	8.42827e-09
Sv2b	C3	chr7	75309262	75114894	1.00944	2.14908e-30
Abi3	C3	chr11	95842476	95830072	1.00699	1.39023e-18
Gdap1l1	C3	chr2	163438467	163455324	1.00651	1.22042e-17
Mir182	C3	chr6	30165992	30165918	1.00553	1.02281e-19
Abcb4	C3	chr5	8893721	8959226	1.00529	6.90152e-18
Rn4.5s	C3	chr6	47655094	47654921	1.00357	3.64925e-06
Btg1-ps2	C3	chrX	38043114	38038199	0.998831	0.00182287
Pde6b	C3	chr5	108388373	108431743	0.997542	1.1305e-08
Mir7217	C3	chr17	27355738	27355799	0.993015	4.47845e-13
Gm10637	C3	chr8	87199850	87169747	0.992828	7.94608e-25
Atp10b	C3	chr11	43149877	43262285	0.989833	1.03032e-17
Smpd1	C3	chr7	105554360	105558389	0.988617	5.21872e-15
Erv3	C3	chr2	131859747	131853678	0.988187	2.2951e-07
Ces2b	C3	chr8	104831644	104838652	0.987825	1.17132e-09
Fhod3	C3	chr18	24708623	25133507	0.986465	1.3168e-46
BC061195	C3	chrX	93183227	93183946	0.983015	0.000456622
Dlc1	C3	chr8	36952442	36567739	0.98281	2.36958e-45
D630010B17Rik	C3	chr15	94247202	94255606	0.9826	6.16554e-06
Mir1899	C3	chr9	8246786	8246881	0.979371	0.00263236
Mir343	C3	chr7	19386643	19386717	0.977789	4.0358e-17
Kif19a	C3	chr11	114765389	114790575	0.977044	2.39538e-24
Prss41	C3	chr17	23844156	23836785	0.976867	8.88178e-09
Bsph1	C3	chr7	13450841	13473450	0.975218	4.08342e-06
Lgi1	C3	chr19	38264782	38308939	0.975198	8.28443e-25
Ntsr1	C3	chr2	180499976	180544979	0.970868	8.71091e-24
7420426K07Rik	C3	chr9	98903119	98904622	0.961934	5.48308e-06
Capns2	C3	chr8	92901395	92902409	0.960702	0.00140284
Trem1	C3	chr17	48232739	48246924	0.96038	4.46388e-05
Gm614	C3	chrX	101263992	101261373	0.956361	0.000152675
Doc2b	C3	chr11	75796060	75768270	0.956085	9.83739e-19
Apol9b	C3	chr15	77729072	77736382	0.953677	3.48697e-05
4930527G23Rik	C3	chr18	29442200	29466107	0.950643	8.00848e-09
Tmem215	C3	chr4	40472180	40475653	0.94944	2.40851e-06
Ripply1	C3	chrX	139782353	139779681	0.947545	1.02104e-05
Ano5	C3	chr7	51511029	51598707	0.94704	7.072e-12
Traf3ip3	C3	chr1	193201546	193175504	0.944036	2.65041e-06
Myh6	C3	chr14	54966607	54941921	0.943175	0.00296387
Dmbt1	C3	chr7	131032076	131121628	0.942852	2.33302e-13
Padi6	C3	chr4	140742643	140727355	0.940844	3.02067e-09
Csgalnact1	C3	chr8	68735146	68356781	0.937905	1.80399e-34
Thrb	C3	chr14	17660960	18038088	0.936743	1.26233e-53
Gm10787	C3	chr10	77011995	77022214	0.936665	2.52628e-15
Tex33	C3	chr15	78395912	78378400	0.936565	1.30248e-10
Bhlha15	C3	chr5	144190286	144194441	0.934971	2.52883e-06
Lrit3	C3	chr3	129804030	129788291	0.931665	0.000797649
Krt86	C3	chr15	101473478	101479983	0.931517	0.000609545
Gcgr	C3	chr11	120530727	120538984	0.931419	3.12229e-05
Tfpi2	C3	chr6	3968354	3962595	0.930686	0.00020606
Samd11	C3	chr4	156255338	156246966	0.930115	5.19971e-08
A830036E02Rik	C3	chr11	99417243	99423098	0.92804	9.26031e-10
Gm5460	C3	chr14	34041078	34046981	0.920586	2.50739e-09
Cdcp2	C3	chr4	107096891	107107748	0.917361	7.68821e-20
A330015K06Rik	C3	chr3	65302685	65133059	0.915216	4.23496e-24
Ptafr	C3	chr4	132564067	132582683	0.91242	1.85988e-08
Podxl	C3	chr6	31563937	31519493	0.910766	1.74991e-22
Zc3h14	C3	chr12	98746968	98787774	0.905466	2.00072e-17
Henmt1	C3	chr3	108940084	108960776	0.90507	5.92116e-05
Smim8	C3	chr4	34778359	34768672	0.904118	1.16392e-11
Dpysl3	C3	chr18	43438286	43320979	0.903304	3.03297e-39
Gm4792	C3	chr10	94298703	94293663	0.901337	1.05449e-11
Cplx3	C3	chr9	57606281	57599992	0.900955	4.68448e-21
Btg1-ps1	C3	chrX	38018815	38013908	0.893847	1.9198e-06
9530014B07Rik	C3	chr13	53639201	53635892	0.892633	1.49124e-16
Phyhd1	C3	chr2	30266203	30282149	0.890184	2.4583e-05
C1qtnf12	C3	chr4	155962312	155966629	0.888072	8.25655e-11
4930567H12Rik	C3	chr8	125584638	125625605	0.887191	3.69686e-11
Gm19705	C3	chr1	136683396	136690805	0.886128	8.78594e-05
Trem3	C3	chr17	48247729	48258847	0.88535	0.00190173
Ccr8	C3	chr9	120092133	120094906	0.884426	0.0051618
Mir6399	C3	chr4	138163209	138163292	0.883759	0.000128388
Gm6313	C3	chr6	148614309	148606786	0.881929	8.35772e-09
Tmem92	C3	chr11	94782703	94777217	0.881691	9.98346e-06
Ces1e	C3	chr8	93229619	93201218	0.880203	0.000827628
Obp2b	C3	chr2	25737009	25740097	0.878574	0.00398957
Kcnh6	C3	chr11	106008203	106034064	0.878167	2.6757e-11
Lcorl	C3	chr5	45857540	45697184	0.877634	6.4584e-27
Rgr	C3	chr14	37049014	37034909	0.875896	3.20291e-08
Akr1b10	C3	chr6	34384247	34396949	0.873464	3.65548e-07
Hr	C3	chr14	70554056	70573548	0.87286	2.73832e-11
Pgm2	C3	chr4	99929451	99987294	0.8708	6.80636e-25
Impg2	C3	chr16	56204313	56273753	0.870678	1.3647e-06
Ntng2	C3	chr2	29248099	29194726	0.867167	2.42622e-31
Lhx3	C3	chr2	26208249	26200212	0.865105	4.59368e-20
Cplx1	C3	chr5	108550027	108518554	0.865099	1.49792e-15
Slitrk6	C3	chr14	110755149	110748578	0.864519	1.82403e-09
Ankrd33b	C3	chr15	31367759	31291479	0.864458	7.89102e-32
Il11	C3	chr7	4782857	4772378	0.863479	0.00222104
A730090N16Rik	C3	chr3	65349429	65324020	0.863333	0.000957921
4930434J06Rik	C3	chr14	71856709	71920438	0.86088	4.09399e-05
Parvb	C3	chr15	84232043	84315609	0.858269	1.75823e-36
D730045A05Rik	C3	chr18	74017907	74020088	0.857901	4.06495e-16
Tdh	C3	chr14	63509092	63492347	0.855869	9.22647e-05
Bloc1s5	C3	chr13	38635109	38602706	0.854802	3.79516e-13
Gm10220	C3	chr5	26121425	26114764	0.853936	1.45868e-07
Bbs4	C3	chr9	59353508	59321966	0.852842	6.72936e-08
Akp3	C3	chr1	87124973	87127912	0.852468	2.267e-05
Tal2	C3	chr4	53779705	53786885	0.850878	3.7431e-16
Psmb8	C3	chr17	34198195	34201454	0.849323	0.000299813
Cacna2d4	C3	chr6	119236526	119352407	0.848694	5.55391e-23
Inhbb	C3	chr1	119422248	119415465	0.847859	2.44745e-19
Med27	C3	chr2	29346810	29524790	0.84604	2.66744e-36
Gm10732	C3	chr13	118658743	118603410	0.845742	1.98413e-05
Unc119	C3	chr11	78343495	78349164	0.845485	2.34674e-13
Otx2	C3	chr14	48667644	48657677	0.844508	1.18867e-29
Olfr827	C3	chr10	130211128	130210160	0.843277	7.97283e-17
Oplah	C3	chr15	76307245	76296603	0.841268	0.000910537
1700003L19Rik	C3	chr16	12811390	12848653	0.840899	3.03466e-07
Cap2	C3	chr13	46501903	46650281	0.840001	8.74966e-23
Apbb1	C3	chr7	105581653	105558465	0.839903	3.60451e-23
4930444G20Rik	C3	chr10	22068079	22066309	0.838151	1.43915e-06
Galntl5	C3	chr5	25181480	25220289	0.837622	7.96875e-06
Mir6374	C3	chr6	83401102	83400996	0.837349	2.86274e-14
Acaa1b	C3	chr9	119157093	119148043	0.835922	4.10713e-06
Dnaja4	C3	chr9	54698947	54716317	0.833175	1.02254e-11
Nphs1os	C3	chr7	30465591	30462164	0.831227	7.55431e-07
Muc19	C3	chr15	91838326	91934555	0.829787	3.75224e-09
Atp1b2	C3	chr11	69605960	69599750	0.828603	5.15347e-16
Mir3965	C3	chr5	134326454	134326522	0.828197	6.52144e-08
Olfr690	C3	chr7	105330278	105329217	0.828144	0.00418119
Dnajb7	C3	chr15	81408273	81407088	0.827943	0.00063638
Prl4a1	C3	chr13	28016223	28023546	0.826364	5.53075e-05
Krt4	C3	chr15	101924735	101918535	0.82447	0.00398751
Mir6392	C3	chr15	84168270	84168377	0.822804	2.4973e-08
Tnfrsf17	C3	chr16	11313809	11320068	0.821646	1.64822e-07
Chrm5	C3	chr2	112480817	112479072	0.817245	3.92135e-06
Gm9899	C3	chr5	30588619	30573987	0.81714	4.43418e-09
Pla2g2d	C3	chr4	138775735	138782143	0.8162	1.68149e-09
Cntn1	C3	chr15	91949540	92341967	0.815547	3.86434e-33
Cerkl	C3	chr2	79456636	79332491	0.81314	1.68889e-38
4930587E11Rik	C3	chr6	102266100	102336677	0.811564	0.000153134
Lrtm2	C3	chr6	119330766	119315133	0.808618	5.43147e-15
Olfr433	C10	chr1	174041933	174042936	2.49641	1.49833e-10
Rnase11	C10	chr14	51050163	51049451	2.33908	1.86343e-10
Gm17689	C10	chr9	36582635	36581278	1.92145	0.00101257
4930505K13Rik	C10	chr7	120156115	120166001	1.80641	1.63178e-13
Mir298	C10	chr2	174267585	174267504	1.71182	0.000384224
Wdr76	C10	chr2	121506723	121544860	1.68468	0.000561181
Taar7a	C10	chr10	23993481	23992405	1.68092	0.00608459
Ifi205	C10	chr1	174031755	174011998	1.67873	2.30224e-09
Dio3os	C10	chr12	110278068	110275384	1.67209	5.51414e-28
Gm4632	C10	chr14	79199190	79178893	1.61156	2.22877e-07
Taar7b	C10	chr10	23999939	24001015	1.56881	0.00339352
Fpr-rs4	C10	chr17	18021733	18022704	1.55977	0.00509908
Mir6972	C10	chr17	34857632	34857569	1.51037	0.00258948
Gm5476	C10	chr15	101588572	101587317	1.50698	1.1402e-08
Mir92b	C10	chr3	89227198	89227116	1.49958	2.79469e-18
Defb50	C10	chr8	21823539	21831296	1.4969	0.00016458
Acrv1	C10	chr9	36693220	36698837	1.49196	0.00432753
Olfr1016	C10	chr2	85800268	85799339	1.46684	0.000302004
Snord92	C10	chr17	71631279	71631361	1.44275	0.00919245
4933406M09Rik	C10	chr1	134385940	134390983	1.44247	0.00119094
Mir6345	C10	chr1	93352158	93352285	1.41621	0.000890156
Muc1	C10	chr3	89229056	89233381	1.41333	8.88962e-21
Snord70	C10	chr1	59691958	59692010	1.39484	0.00074089
Spaca4	C10	chr7	45725816	45725107	1.35865	0.00222115
Gm6150	C10	chr10	9684722	9691909	1.35812	1.67505e-05
Defb11	C10	chr8	21906432	21905374	1.35585	2.55375e-05
Egfl8	C10	chr17	34615971	34613350	1.30834	0.0075273
Lgals12	C10	chr19	7607181	7596661	1.2936	2.42415e-12
Cp	C10	chr3	19957054	20009750	1.29095	1.64724e-23
Csrp3	C10	chr7	48848051	48830398	1.28739	0.00238303
Gm6936	C10	chr16	49980460	49997475	1.26118	1.47455e-07
Dnase1l2	C10	chr17	24443101	24440768	1.24426	0.000262086
Gli1	C10	chr10	127341886	127329882	1.22845	1.91988e-20
Pfkl	C10	chr10	78009796	77986947	1.22145	0.00013711
Defb10	C10	chr8	21858901	21862011	1.20948	0.000106089
Gm9159	C10	chrX	103545500	103547699	1.20466	1.12182e-07
1700029P11Rik	C10	chr15	81980540	81981563	1.1951	1.29674e-11
AU040972	C10	chr11	79484031	79481723	1.19287	7.56336e-05
Dio3	C10	chr12	110279230	110281097	1.18608	1.11524e-30
Mpeg1	C10	chr19	12460779	12465285	1.17578	1.54508e-05
Ajuba	C10	chr14	54577661	54567469	1.16499	9.02197e-23
Topbp1	C10	chr9	103305327	103350428	1.13918	9.72225e-07
Gm11681	C10	chr11	112799008	112792731	1.13819	1.57326e-11
Fgf15	C10	chr7	144896532	144900953	1.12088	1.49551e-26
E030003E18Rik	C10	chr19	20492715	20556410	1.11337	2.69212e-11
Ccdc15	C10	chr9	37348392	37275835	1.09632	1.8039e-06
Gm5477	C10	chr15	101608874	101610479	1.09196	3.53931e-05
Gm11127	C10	chr17	36058371	36055816	1.09001	0.00127574
Shmt1	C10	chr11	60811265	60788897	1.08535	7.77387e-10
Kcnj13	C10	chr1	87394729	87384577	1.08225	0.00143227
Mir5098	C10	chr5	77272757	77272838	1.07701	6.08604e-09
Esp34	C10	chr17	38554192	38560621	1.07001	0.00422466
Ifi202b	C10	chr1	174031755	173962569	1.06646	6.09064e-07
Chek1	C10	chr9	36726658	36708482	1.06555	2.01282e-08
Nudt1	C10	chr5	140331922	140338135	1.05842	0.000424537
Slc51a	C10	chr16	32487879	32475578	1.0507	0.00315892
Pnp2	C10	chr14	50956141	50964749	1.04922	1.0158e-05
1700074H08Rik	C10	chr13	119680042	119681582	1.04346	0.00398214
AY512931	C10	chr8	45065418	45060702	1.04287	5.66126e-15
Mcm6	C10	chr1	128359705	128331575	1.0412	3.77144e-11
Defb1	C10	chr8	21776555	21795185	1.0393	4.62655e-06
Cyp2c39	C10	chr19	39510822	39568529	1.03749	5.24464e-05
Mirlet7d	C10	chr13	48536114	48536012	1.03735	0.000450222
Sdad1	C10	chr5	92310024	92284010	1.03588	0.00335396
Mir290a	C10	chr7	3218626	3218708	1.03358	0.00589932
Mrm2	C10	chr5	140331898	140327674	1.02954	0.000640646
Eddm3b	C10	chr14	51116557	51117006	1.01987	0.00140872
Rad51	C10	chr2	119112817	119136070	1.01778	2.49582e-06
Tmem262	C10	chr19	6080038	6080785	1.01517	0.00225548
1700012I11Rik	C10	chr15	67226769	67377094	1.01069	2.4302e-14
Dsg1c	C10	chr18	20247340	20285031	1.00399	0.00258062
Themis2	C10	chr4	132796364	132782357	1.00295	1.80364e-06
1700031L13Rik	C10	chr5	82124710	82122427	0.999265	0.00138248
Rrh	C10	chr3	129822505	129808575	0.998739	1.29027e-09
Omg	C10	chr11	79504082	79500982	0.996409	0.000391462
Cmtm1	C10	chr8	104310145	104281042	0.99428	2.82477e-06
Tmem56	C10	chr3	121283098	121201761	0.990162	6.08994e-09
4933425B07Rik	C10	chr14	46637423	46602806	0.989185	0.00294145
1700028M03Rik	C10	chr3	83574118	83555367	0.989067	4.53236e-12
BC064078	C10	chr6	128992961	129006647	0.988659	5.44713e-09
Cst9	C10	chr2	148835147	148838737	0.987778	0.00860637
Gm7788	C10	chr18	23217596	23217818	0.983178	6.37273e-08
Tlr1	C10	chr5	64933558	64924680	0.979774	7.19261e-05
Fgf3	C10	chr7	144838612	144843348	0.978091	8.47983e-20
Thbs3	C10	chr3	89215187	89226837	0.975131	4.42942e-20
Pth2	C10	chr7	45180995	45181838	0.974102	1.62674e-10
Adipoq	C10	chr16	23146536	23157968	0.971102	8.0312e-08
9030404E10Rik	C10	chr16	30039479	30021842	0.970957	3.04864e-14
Col9a1	C10	chr1	24177610	24252738	0.965775	2.92443e-21
Epyc	C10	chr10	97644068	97681900	0.957203	0.00187609
1700001G01Rik	C10	chr18	17019076	17137559	0.951562	3.17759e-06
1700019P21Rik	C10	chr1	138876950	138876274	0.944903	1.80962e-06
Mir6943	C10	chr13	55453106	55453171	0.943295	0.00211828
Gfy	C10	chr7	45179597	45176349	0.940464	1.98867e-10
Hrasls5	C10	chr19	7612569	7639238	0.937077	1.1316e-05
Olfr881	C10	chr9	37992492	37993439	0.921936	0.00212789
BC048507	C10	chr13	67863326	67863923	0.914003	1.29027e-09
Hsd17b2	C10	chr8	117701946	117759029	0.91368	3.45151e-05
Arhgef26	C10	chr3	62338777	62462221	0.913482	3.64935e-07
1700063A18Rik	C10	chr1	96021758	95990659	0.910817	1.78714e-05
Gm5176	C10	chr10	111500788	111501345	0.910352	0.00911201
Zp1	C10	chr19	10920601	10914296	0.908661	5.3869e-08
Efcab1	C10	chr16	14906646	14938120	0.905734	0.00258062
Tlr3	C10	chr8	45410539	45395665	0.904907	0.0033286
Ccnd1	C10	chr7	144939925	144929931	0.900543	2.93215e-23
4933413J09Rik	C10	chr14	26357547	26400456	0.897092	0.00037816
Pycard	C10	chr7	127993867	127991373	0.896971	0.000132859
Ifitm6	C10	chr7	141016892	141015812	0.895454	0.00265299
Gm8541	C10	chr2	63575288	63525464	0.88617	7.27403e-11
1810010D01Rik	C10	chr7	145208119	145205818	0.884498	1.53225e-15
8030451O07Rik	C10	chr16	72234327	72226383	0.882176	2.14083e-05
Gm25500	C10	chr9	15312611	15312669	0.881277	0.000450536
Hhipl1	C10	chr12	108306270	108328300	0.87871	5.10956e-17
Tcf19	C10	chr17	35516824	35512735	0.878678	1.18612e-05
Dcdc2b	C10	chr4	129614257	129608331	0.874309	0.00189814
4930455G09Rik	C10	chr4	142017898	142028995	0.872369	1.43222e-07
Acsf2	C10	chr11	94601786	94557102	0.861449	8.83949e-06
Atp6v1e2	C10	chr17	86947887	86944109	0.861252	2.79438e-09
Mir1247	C10	chr12	110278129	110278048	0.859721	3.85364e-11
Mcm3	C10	chr1	20820213	20803014	0.858751	1.33191e-08
Olfr267	C10	chr4	58785720	58784779	0.857249	1.51821e-09
C920009B18Rik	C10	chr10	22306720	22321765	0.853105	0.00582273
Rest	C10	chr5	77265494	77283697	0.847357	1.71657e-10
Sgcg	C10	chr14	61258490	61219115	0.847014	1.20167e-06
Casp14	C10	chr10	78718293	78711995	0.846624	0.00899984
Mir7652	C10	chr11	55501226	55501281	0.844382	0.00654454
Fzd9	C10	chr5	135251047	135248938	0.844246	1.07521e-12
Cyp26c1	C10	chr19	37685680	37693307	0.842896	0.000147799
Clec2g	C10	chr6	128934381	128984707	0.84129	0.00172213
Gm5627	C10	chr9	102739648	102756685	0.840533	1.1533e-06
Aldh1a1	C10	chr19	20492715	20643462	0.839646	6.34452e-10
Snrpe	C10	chr1	133610280	133603871	0.839181	0.00509715
Cchcr1	C10	chr17	35517116	35531015	0.838956	2.26953e-05
4930552P12Rik	C10	chr19	55702204	55640589	0.838131	1.15553e-05
Ncaph	C10	chr2	127133954	127103809	0.836901	7.2517e-05
Upk3b	C10	chr5	136038496	136044993	0.836034	9.48444e-07

## Sheet: E17.5 GeneScore_Marker
gene	cluster	chr	start	end	Log2FC	FDR
Mettl7b	C2	chr10	128960988	128958277	3.04328	0.00376201
Olfr1182	C2	chr2	88449121	88446019	2.89561	0.000157842
Ccl26	C2	chr5	135563569	135560448	2.83319	6.75731e-11
Prss1	C2	chr6	41458930	41463786	2.82911	2.19455e-05
Lgsn	C2	chr1	31176435	31204725	2.64353	0.00198752
Vmn1r220	C2	chr13	23184524	23183628	2.64166	0.000377034
BC021767	C2	chr3	94667152	94660589	2.28165	0.000293013
Scgb3a2	C2	chr18	43764301	43767399	2.13891	0.00431531
Tacstd2	C2	chr6	67535822	67534059	2.04463	0.000625515
Mir592	C2	chr6	27936750	27936655	2.02271	0.00232259
P4ha3	C2	chr7	100285520	100319699	1.9428	2.15227e-06
Slc9c1	C2	chr16	45535266	45607001	1.91854	4.86066e-06
Mir7050	C2	chr7	31040317	31040258	1.90688	0.00941414
Myh1	C2	chr11	67200114	67224575	1.90505	0.00350028
9430014N10Rik	C2	chr15	93927111	93904856	1.89743	0.000176107
Cd101	C2	chr3	101029495	100993529	1.87666	2.67168e-07
Shh	C2	chr5	28467101	28456840	1.85535	2.71538e-06
Mir7063	C2	chr7	141620701	141620791	1.84266	0.00868569
4931428L18Rik	C2	chr1	31222656	31141078	1.79615	0.00512136
Megf10	C2	chr18	57133090	57297467	1.76721	9.55403e-18
Msc	C2	chr1	14755966	14753346	1.74185	3.98714e-05
Mir1958	C2	chr4	48213215	48213119	1.73734	0.00065252
Lrrc34	C2	chr3	30647818	30624267	1.72504	6.75792e-05
Mrgpra6	C2	chr7	47189416	47185717	1.71784	2.57601e-10
Mir7056	C2	chr7	47083224	47083166	1.69663	7.72619e-09
Tubb4a	C2	chr17	57087782	57080066	1.68311	0.000126983
Vmn1r221	C2	chr13	23217373	23218311	1.67898	0.00503889
Cypt1	C2	chrX	16522869	16523691	1.6773	0.000341036
Glra4	C2	chrX	136779721	136757674	1.64468	0.00236139
Vmn1r223	C2	chr13	23249238	23250323	1.64317	0.00196707
1700019C18Rik	C2	chr13	35212048	35210660	1.63906	0.000218708
Gm6455	C2	chr5	10865029	10870808	1.63481	0.00149793
Lrriq4	C2	chr3	30644507	30672431	1.62234	0.000146107
Iqcf4	C2	chr9	106570967	106568319	1.61825	6.49724e-05
Lsmem1	C2	chr12	40199315	40176386	1.60779	0.00142417
Gm4632	C2	chr14	79199190	79178893	1.59626	2.51496e-05
Mov10l1	C2	chr15	88982994	89055152	1.59446	0.0037586
P2rx7	C2	chr5	122643911	122691432	1.5902	7.75367e-06
Gm20597	C2	chr10	53518989	53498443	1.54428	1.71263e-08
Ginm1	C2	chr10	7780917	7767947	1.53719	0.000142168
Sema3d	C2	chr5	12383166	12588943	1.53481	2.56197e-11
1700011B04Rik	C2	chr13	35181623	35188014	1.53286	0.000739763
Sfswap	C2	chr5	129501231	129571384	1.52386	3.85112e-08
Fam131b	C2	chr6	42324640	42315305	1.52242	3.44246e-05
Gpr21	C2	chr2	37516626	37519281	1.52072	0.000307532
Cd19	C2	chr7	126414870	126408448	1.51869	0.00426334
Has2os	C2	chr15	56689944	56694460	1.51563	1.92344e-05
Upk1b	C2	chr16	38800203	38773184	1.51384	0.00762786
Kcnk2	C2	chr1	189402273	189207930	1.49731	2.60052e-10
Grem1	C2	chr2	113758648	113748675	1.49702	0.000540727
Tigd2	C2	chr6	59208870	59212033	1.48049	5.08743e-05
Grm2	C2	chr9	106656109	106644534	1.46976	3.39441e-07
Stat5a	C2	chr11	100859351	100885169	1.46554	0.00118351
Iqcf6	C2	chr9	106626582	106627612	1.45921	9.36294e-06
Orm2	C2	chr4	63362449	63365877	1.45785	0.00441522
Gabrd	C2	chr4	155398069	155384979	1.45512	9.49548e-09
Rasgrp1	C2	chr2	117342877	117279993	1.45436	2.56149e-07
Hapln4	C2	chr8	70083529	70090862	1.44466	0.0011704
D630013N20Rik	C2	chr10	70655963	70601049	1.43976	9.907e-06
B3galt5	C2	chr16	96235801	96319858	1.42039	3.23952e-05
C8b	C2	chr4	104766317	104804548	1.41351	1.06412e-05
Abcc8	C2	chr7	46180033	46104523	1.41213	5.7933e-12
Ifitm7	C2	chr16	13986867	13981702	1.40167	2.26271e-05
Has2	C2	chr15	56694546	56665627	1.40135	1.55062e-05
Dok5	C2	chr2	170731807	170879775	1.39985	5.36249e-12
Zwint	C2	chr10	72654846	72674964	1.39066	1.22194e-07
Gria2	C2	chr3	80802791	80684936	1.38908	3.1655e-05
Trf	C2	chr9	103230286	103208876	1.38602	0.00373045
Ina	C2	chr19	47014698	47024358	1.38584	1.11992e-09
Hmgb4	C2	chr4	128260895	128260212	1.38172	5.7955e-07
Rapsn	C2	chr2	91035627	91045729	1.36409	0.00192466
Bmp2	C2	chr2	133552159	133562896	1.36384	0.000143168
D430041D05Rik	C2	chr2	104410334	104143073	1.36006	1.20772e-12
Cmtm8	C2	chr9	114844152	114789345	1.3598	2.55505e-08
Myh2	C2	chr11	67171027	67197517	1.35783	0.00316202
Il17f	C2	chr1	20784270	20777146	1.35309	0.00115486
Mir28c	C2	chr15	53614279	53614205	1.34618	0.00225676
Scube2	C2	chr7	109865679	109798690	1.34599	1.88487e-07
Fam217b	C2	chr2	178414534	178422177	1.34232	3.51739e-05
Acta1	C2	chr8	123894775	123891758	1.33914	0.00146731
1700120E14Rik	C2	chr18	74531124	74495678	1.33487	0.000850792
Coprs	C2	chr8	13890271	13884788	1.33098	0.00376201
Ppp1r3d	C2	chr2	178414463	178411206	1.32567	3.05482e-05
Gm5532	C2	chr1	155527111	155520173	1.32466	2.99567e-05
1700019D03Rik	C2	chr1	52963260	52925127	1.32292	0.00765942
Gm13490	C2	chr2	51732009	51656966	1.32098	1.19279e-05
Pxdc1	C2	chr13	34652681	34627841	1.31908	0.00327163
Gm6588	C2	chr5	112449426	112451738	1.31549	1.26618e-06
4933428C19Rik	C2	chr4	40525548	40482840	1.31544	0.00341716
B230216N24Rik	C2	chr1	98047793	98031116	1.31127	1.44672e-06
Slc18a3	C2	chr14	32464850	32462437	1.30774	0.000307211
Mir3090	C2	chr2	133564708	133564794	1.30476	0.000800967
Chat	C2	chr14	32465957	32408203	1.28744	4.35085e-07
Mfap5	C2	chr6	122513676	122529290	1.28543	1.72154e-06
Sema4g	C2	chr19	44989344	45003395	1.28202	0.00953068
Lypd1	C2	chr1	125912928	125867622	1.27437	0.0001143
4930500F04Rik	C2	chr5	149847747	149864280	1.27399	0.00341716
Fbxw13	C2	chr9	109195975	109179227	1.25931	0.00966016
Msantd1	C2	chr5	34915915	34923839	1.25512	0.000873292
Uchl3	C2	chr14	101653967	101696125	1.25175	0.00014558
Ccl26	C3	chr5	135563569	135560448	3.19548	8.13168e-75
Mir500	C3	chrX	7237774	7237683	2.65809	2.8213e-05
Olfr967	C3	chr9	39750388	39751320	2.61592	9.6109e-10
Tmem81	C3	chr1	132506230	132508639	2.57972	8.34558e-30
Mir599	C3	chr15	35660918	35660831	2.53009	8.42013e-10
Mstn	C3	chr1	53061640	53068079	2.47652	1.32201e-58
Calhm5	C3	chr10	34096519	34091352	2.42146	7.55801e-33
Olfr149	C3	chr9	39702767	39701832	2.40653	3.19411e-07
Krt26	C3	chr11	99337965	99328484	2.30049	1.08245e-22
Ccer2	C3	chr7	28756174	28758965	2.25207	7.79564e-35
Mir6926	C3	chr11	74868194	74868127	2.22033	4.96906e-46
Gm6878	C3	chr14	67314711	67304888	2.1506	2.31826e-32
Itgb2l	C3	chr16	96443614	96422298	2.08467	9.59154e-25
Umod	C3	chr7	119479262	119462708	1.96774	4.8092e-18
4930455J16Rik	C3	chr13	58762311	58741074	1.94687	1.40806e-57
Clec7a	C3	chr6	129472779	129461591	1.91543	4.70292e-13
Mir376c	C3	chr12	109722718	109722803	1.85968	1.02672e-09
Mir376b	C3	chr12	109723458	109723539	1.84328	8.76567e-10
Mir654	C3	chr12	109723218	109723301	1.84272	1.27411e-09
Mir376a	C3	chr12	109723781	109723848	1.8344	1.83075e-09
Mir300	C3	chr12	109724313	109724391	1.83329	9.305e-10
Ipw	C3	chr7	59678878	59619158	1.81779	0.000141379
Galnt14	C3	chr17	73710451	73493751	1.81166	2.79157e-104
Olfr550	C3	chr7	102578469	102579506	1.7829	0.000151634
D730050B12Rik	C3	chr13	72816763	72809601	1.76193	4.82244e-64
Mir501	C3	chrX	7241351	7241243	1.74829	0.0043855
Mir667	C3	chr12	109720006	109720097	1.73287	3.9824e-09
Gpr151	C3	chr18	42579652	42578020	1.7072	3.08048e-30
Cntn2	C3	chr1	132542940	132509425	1.70703	4.38927e-66
Krt20	C3	chr11	99438153	99428385	1.69888	8.77832e-17
Tex48	C3	chr4	63622429	63607091	1.69528	1.44825e-05
Mmrn2	C3	chr14	34375504	34404287	1.63552	6.28643e-23
2310015D24Rik	C3	chr16	13520419	13514131	1.62769	1.25304e-24
Olfr798	C3	chr10	129626059	129625124	1.62274	3.54984e-11
Slc17a6	C3	chr7	51621830	51671126	1.61481	9.34327e-61
Olfr1391	C3	chr11	49327413	49328348	1.61326	0.00714392
Olfr332	C3	chr11	58492499	58489719	1.56713	3.04775e-13
Krt33b	C3	chr11	100029868	100023634	1.54927	4.8705e-06
Ppp1r17	C3	chr6	56017515	56032688	1.54189	8.24479e-27
Mir7661	C3	chr6	108489743	108489803	1.52196	4.44282e-35
Tmem207	C3	chr16	26526771	26503793	1.51178	6.84974e-14
Mir122	C3	chr18	65248861	65248926	1.50978	3.74672e-13
Reg3b	C3	chr6	78370885	78373466	1.50489	8.46809e-26
Gm2721	C3	chr12	105403760	105394856	1.50466	1.9947e-19
Hsd3b4	C3	chr3	98510567	98499080	1.49032	0.00617843
Nppa	C3	chr4	148000722	148002074	1.48731	2.27608e-19
Spink7	C3	chr18	62596264	62592413	1.48395	0.00178381
Olfr796	C3	chr10	129608479	129607547	1.47923	2.38239e-20
Syt13	C3	chr2	92915101	92956051	1.46791	1.11141e-61
Elavl4	C3	chr4	110351911	110203737	1.46745	2.4343e-78
Ccdc68	C3	chr18	69925559	69969484	1.46742	8.2205e-25
Fcnb	C3	chr2	28084878	28076479	1.46662	1.85565e-52
Gm6578	C3	chr6	12109580	12099518	1.44978	5.29814e-29
Gkn2	C3	chr6	87373365	87379494	1.44904	0.00778931
Olfr965	C3	chr9	39719229	39720167	1.4422	0.0031594
Mir381	C3	chr12	109726822	109726896	1.44151	0.00278403
Nell2	C3	chr15	95528559	95075230	1.43936	7.46363e-82
Mir369	C3	chr12	109743418	109743496	1.43921	1.86894e-06
Mir412	C3	chr12	109743289	109743368	1.43826	1.85756e-06
Mir409	C3	chr12	109743158	109743236	1.43737	1.87213e-06
Sncg	C3	chr14	34374669	34370274	1.43458	1.47541e-25
4933400B14Rik	C3	chr17	89320227	89327333	1.43045	4.19084e-12
Rfpl4b	C3	chr10	38821779	38820541	1.41432	8.83597e-23
Aldoart1	C3	chr4	72852634	72850583	1.41394	5.63827e-39
Gap43	C3	chr16	42340651	42248552	1.40738	2.07188e-83
Kncn	C3	chr4	115884400	115887882	1.40647	6.69674e-14
Htr5a	C3	chr5	27841947	27855086	1.4063	1.95974e-32
Smim18	C3	chr8	33747770	33742112	1.40512	4.6438e-44
Stmn2	C3	chr3	8509527	8561604	1.40183	7.60338e-54
Fam196b	C3	chr11	34314822	34422640	1.39831	4.32316e-41
C130050O18Rik	C3	chr5	139405280	139416092	1.39819	1.52173e-21
Tmem171	C3	chr13	98694831	98686238	1.3945	2.60926e-20
Ina	C3	chr19	47014698	47024358	1.39214	3.57976e-37
Depp1	C3	chr6	116650684	116652847	1.39157	4.17963e-08
Fmo2	C3	chr1	162898712	162875047	1.38575	4.87013e-08
Olfr1280	C3	chr2	111315481	111316398	1.3817	0.00120899
Nek11	C3	chr9	105395287	105162467	1.37912	3.93591e-57
Il12a	C3	chr3	68690644	68698550	1.37751	5.12879e-41
Defb13	C3	chr8	21946762	21948622	1.36519	4.50817e-05
Tbc1d21	C3	chr9	58370369	58359804	1.3627	3.63252e-29
Thsd7b	C3	chr1	129273304	130219278	1.36248	2.37342e-81
Oas1e	C3	chr5	120795530	120786312	1.35727	7.98941e-15
1700084F23Rik	C3	chr13	70028348	70004050	1.35644	1.67727e-16
F13a1	C3	chr13	37050244	36867178	1.34573	6.95592e-51
Trappc3l	C3	chr10	34037597	34109815	1.34508	3.54578e-26
BB031773	C3	chr4	103011965	103004106	1.34176	7.25451e-13
Mir541	C3	chr12	109742409	109742498	1.31933	1.96863e-05
Cyp4x1os	C3	chr4	115133832	115137864	1.31787	4.43006e-06
Gimap1	C3	chr6	48739047	48743795	1.31655	4.17218e-07
Mirg	C3	chr12	109729764	109749458	1.31418	5.84594e-24
2900055J20Rik	C3	chr18	40256962	40257703	1.31364	5.9532e-14
Dcx	C3	chrX	143933219	143855842	1.31263	5.82195e-29
Gp2	C3	chr7	119459272	119442544	1.30542	2.27625e-33
Pou4f2	C3	chr8	78436652	78433009	1.29818	7.41957e-52
Ecel1	C3	chr1	87156356	87147655	1.29701	2.4106e-39
Mir770	C3	chr12	109563692	109563785	1.29355	3.90232e-06
Nfasc	C3	chr1	132741797	132564690	1.28487	2.07188e-83
Olfr958	C3	chr9	39550869	39549931	1.27905	5.25744e-06
Olfr1034	C3	chr2	86046444	86047466	1.27705	0.0007733
Olfr30	C3	chr11	58455980	58454915	1.2747	2.57849e-12
1700072B07Rik	C3	chr9	58370504	58374183	1.27417	1.41243e-40
Best3	C3	chr10	116986314	117025040	1.26645	2.8369e-28
Mir6401	C3	chr7	139779018	139779126	1.26045	7.32665e-42
4933432K03Rik	C3	chr7	121589836	121587386	1.25819	9.99088e-22
Krtap16-1	C3	chr11	99986593	99984703	1.2578	1.54881e-06
Ptgir	C3	chr7	16906490	16910905	1.25648	3.28619e-27
Mir410	C3	chr12	109743715	109743795	1.25624	6.31026e-06
4930539N22Rik	C3	chr3	13652865	13597139	1.25304	3.60291e-14
Olfr613	C4	chr7	103550368	103555504	2.88111	1.28247e-09
Mir7674	C4	chr2	32050946	32051008	2.49093	1.23597e-10
Orm2	C4	chr4	63362449	63365877	2.30564	6.39981e-27
Orm3	C4	chr4	63356162	63359511	2.28786	3.28607e-31
Slc51a	C4	chr16	32487879	32475578	2.18029	1.28176e-12
Olfr615	C4	chr7	103560479	103561420	2.11345	2.90894e-07
Lta	C4	chr17	35205351	35203165	1.98483	1.14138e-13
4930487D11Rik	C4	chr5	38344389	38349197	1.9644	1.47779e-22
4930504O13Rik	C4	chr11	58452966	58446143	1.92344	2.3868e-08
Mir6974	C4	chr17	35204557	35204475	1.84775	5.76214e-11
Ceacam10	C4	chr7	24777204	24784656	1.81626	2.1589e-07
Mir6973b	C4	chr2	131040398	131040319	1.70684	2.1577e-13
Tcl1b4	C4	chr12	105202422	105206993	1.70364	3.29873e-05
Kcns2	C4	chr15	34837355	34843407	1.69322	2.58412e-34
Apol11b	C4	chr15	77643286	77633951	1.64886	7.45086e-14
Gfra4	C4	chr2	131043088	131039632	1.60639	3.86214e-13
Tlr7	C4	chrX	167330571	167304926	1.6028	4.58394e-10
A930017K11Rik	C4	chr17	25952565	25946392	1.579	2.58737e-37
Kncn	C4	chr4	115884400	115887882	1.57796	3.2377e-20
Cacng3	C4	chr7	122671744	122769393	1.56085	4.37485e-53
Egr4	C4	chr6	85513542	85511122	1.5593	3.12739e-28
Actl11	C4	chr9	107928469	107932461	1.54893	7.48674e-06
Rph3a	C4	chr5	121010092	120940499	1.545	5.0631e-64
Shh	C4	chr5	28467101	28456840	1.52929	1.01235e-23
Rapsn	C4	chr2	91035627	91045729	1.52405	5.83971e-15
Gm19434	C4	chr6	135188480	135194959	1.50531	0.000143107
Kcna6	C4	chr6	126740674	126708329	1.49904	1.06006e-50
Slc32a1	C4	chr2	158610758	158615747	1.49406	3.65931e-55
Crygd	C4	chr1	65063440	65061838	1.48247	9.57589e-13
Acox2	C4	chr14	8259019	8225511	1.47304	4.10384e-18
Rnf222	C4	chr11	68888553	68895015	1.47201	0.00131085
Gm12253	C4	chr11	58432559	58441622	1.46801	2.35935e-05
Gm19276	C4	chr15	10829051	10832713	1.46281	1.38494e-14
Gm6548	C4	chr17	78852544	78850504	1.45181	6.47693e-11
5033406O09Rik	C4	chr12	111944482	111941991	1.44619	4.29837e-27
Ip6k3	C4	chr17	27167764	27143971	1.43669	2.94023e-41
Ubd	C4	chr17	37193892	37196101	1.43408	3.67095e-08
Serpina3f	C4	chr12	104214544	104221129	1.43008	0.000139663
Pla2g12b	C4	chr10	59403685	59421976	1.41222	7.12337e-06
Syt12	C4	chr19	4477143	4445908	1.40737	7.98274e-25
4933402C06Rik	C4	chr7	40674737	40691260	1.4045	3.48566e-30
BC046251	C4	chr7	65582031	65619347	1.39048	1.99354e-49
Tnc	C4	chr4	64047015	63959785	1.38568	1.67244e-31
Serpina3h	C4	chr12	104236242	104254405	1.3832	0.000241179
Eef1e1	C4	chr13	38659028	38645691	1.38026	8.75113e-15
Gm10248	C4	chr14	23094571	23038194	1.37252	7.02741e-18
Bmp10	C4	chr6	87428994	87434512	1.36648	9.75273e-11
1700003C15Rik	C4	chr5	11769308	11749833	1.3565	0.00188934
Tmem30c	C4	chr16	57292851	57266139	1.35509	4.25958e-13
AF357426	C4	chr12	109642838	109642904	1.34713	0.00527303
Orm1	C4	chr4	63344556	63348163	1.34605	3.18664e-22
Iqcf6	C4	chr9	106626582	106627612	1.33827	8.3497e-13
Gm15350	C4	chr8	12831919	12828338	1.33397	0.00865101
Rhox6	C4	chrX	37827055	37829857	1.32572	4.92825e-06
Gm15631	C4	chr6	105677581	105672338	1.32466	1.18887e-20
Gm29508	C4	chr12	103314769	103312368	1.32214	4.76307e-13
Oas1e	C4	chr5	120795530	120786312	1.31662	9.27327e-16
BC049730	C4	chr7	24709259	24714535	1.31154	3.32973e-08
Ifitm7	C4	chr16	13986867	13981702	1.31087	2.76577e-18
4933407L21Rik	C4	chr1	85928483	85931756	1.30562	2.1797e-19
Spata31d1a	C4	chr13	59706197	59700083	1.30101	0.00750758
4930573O16Rik	C4	chr2	52291002	52315240	1.29961	4.20643e-06
Mir3107	C4	chr8	23142662	23142573	1.29687	1.2986e-11
Gm10440	C4	chr5	54349992	54358542	1.29498	1.1874e-35
Mir33	C4	chr15	82198122	82198190	1.29027	1.27482e-22
Gast	C4	chr11	100334407	100336997	1.28743	1.46521e-10
Nap1l5	C4	chr6	58907126	58905233	1.28588	1.63798e-10
Pnmt	C4	chr11	98386632	98388097	1.28558	5.16827e-12
Oas1a	C4	chr5	120907525	120896256	1.28332	1.54051e-05
Lhfp	C4	chr3	53041547	53261679	1.28327	3.95018e-48
AI507597	C4	chr4	141614370	141615604	1.28284	2.11878e-07
2810405F15Rik	C4	chr2	116076096	116074548	1.28033	2.92543e-21
Crhr2	C4	chr6	55133016	55090049	1.27884	2.44898e-40
Slc5a1	C4	chr5	33104219	33162699	1.27694	2.05408e-25
Gad1	C4	chr2	70562129	70602014	1.26813	1.61028e-53
Olfr874	C5	chr9	37746136	37747068	2.18813	2.03623e-12
Fbxw14	C5	chr9	109287676	109271123	2.18306	4.00929e-05
Nupr1	C5	chr7	126625470	126623246	1.89559	3.65005e-21
Fbxw22	C5	chr9	109404294	109378406	1.88552	1.01644e-10
Hsd3b4	C5	chr3	98510567	98499080	1.78055	9.63523e-05
Olfr1130	C5	chr2	87606212	87608334	1.75935	0.00539506
Fbxw20	C5	chr9	109234754	109217432	1.74277	1.77145e-14
Gm16982	C5	chr7	141613747	141610066	1.69461	0.00389192
Kirrel2	C5	chr7	30457515	30447766	1.65367	9.24486e-35
Gm614	C5	chrX	101263992	101261373	1.60552	2.40325e-08
1700025M24Rik	C5	chr5	73284184	73268580	1.52625	4.05947e-07
Lypd2	C5	chr15	74734313	74732252	1.52065	3.63098e-19
Cavin2	C5	chr1	51289126	51302960	1.50091	5.16722e-15
Pnmt	C5	chr11	98386632	98388097	1.48707	2.83284e-15
St18	C5	chr1	6487231	6860940	1.45206	5.82847e-55
Gdf3	C5	chr6	122610071	122605403	1.44553	0.00146579
Krt82	C5	chr15	101550659	101541216	1.41895	8.72464e-16
BC046251	C5	chr7	65582031	65619347	1.36807	3.24883e-24
Prl2b1	C5	chr13	27390846	27383345	1.36271	7.46494e-09
Fbxw13	C5	chr9	109195975	109179227	1.34751	1.37676e-11
1700025C18Rik	C5	chr2	165090750	165078693	1.34107	1.70656e-42
Ptf1a	C5	chr2	19445663	19447501	1.33458	9.16543e-57
Oas1e	C5	chr5	120795530	120786312	1.31219	7.29617e-12
AY702103	C5	chr17	50239208	50246316	1.30626	6.30832e-25
Tubb3	C5	chr8	123411564	123422010	1.29844	6.35276e-40
Ptf1aos	C5	chr2	19446674	19441508	1.27402	1.08601e-37
Tas2r119	C5	chr15	32177289	32178294	1.26914	1.00836e-12
Cabp5	C6	chr7	13398155	13408878	3.07813	3.79791e-26
Taar7e	C6	chr10	24037614	24038690	3.00225	1.53625e-09
Gnat2	C6	chr3	108093066	108101430	2.97138	1.25393e-69
Lrit1	C6	chr14	37054830	37064938	2.91214	9.95191e-34
Lrit2	C6	chr14	37068029	37073735	2.88468	2.95812e-37
Arr3	C6	chrX	100605497	100618493	2.86486	1.50405e-17
Gngt2	C6	chr11	95842295	95845731	2.70613	5.41191e-53
4921501E09Rik	C6	chr17	33068058	33064143	2.67122	8.84779e-13
Olfr1233	C6	chr2	89340300	89339383	2.66884	1.12193e-08
Ssxb6	C6	chrX	8548255	8514052	2.65649	0.00666764
Crx	C6	chr7	15879955	15865947	2.60855	4.76794e-91
Rbp3	C6	chr14	33954022	33964216	2.59961	3.92442e-63
Obox6	C6	chr7	15839679	15833250	2.5877	2.25267e-55
Pdc	C6	chr1	150319417	150333906	2.51445	5.93102e-34
2310030A07Rik	C6	chr1	150346771	150320681	2.44969	9.21394e-18
Samd7	C6	chr3	30746293	30767174	2.44134	5.92976e-45
Saxo1os	C6	chr4	86558444	86559804	2.43944	1.47328e-27
Pde6c	C6	chr19	38132781	38183955	2.33556	1.60053e-46
Mif4gd	C6	chr11	115615531	115607918	2.29648	1.16573e-11
Trim75	C6	chr8	64987644	64981651	2.27236	4.28112e-15
Mir3968	C6	chr11	115448060	115447961	2.21119	4.63769e-18
Btg1-ps2	C6	chrX	38043114	38038199	2.2039	2.39921e-11
Ppp1r14d	C6	chr2	119229865	119218119	2.1436	1.77693e-10
Crxos	C6	chr7	15896124	15904030	2.1165	1.76577e-49
Olfr411	C6	chr11	74347672	74346624	2.09965	0.00192152
Mir183	C6	chr6	30169737	30169668	2.09561	2.67272e-81
Mir96	C6	chr6	30169551	30169446	2.08384	1.16856e-81
Ubap1l	C6	chr9	65361060	65380377	2.03213	1.13405e-39
Pou5f1	C6	chr17	35506032	35510777	2.01496	7.25298e-24
Mirc35hg	C6	chr6	30174125	30158640	1.98731	7.66687e-91
Gsg1l2	C6	chr11	67774608	67789613	1.98478	1.57721e-25
Bsph1	C6	chr7	13450841	13473450	1.9822	1.1476e-20
Trim60	C6	chr8	65018688	64998448	1.96175	1.89503e-17
Mir5710	C6	chr9	54708313	54708381	1.96166	2.44806e-21
Olfr1234	C6	chr2	89363427	89362483	1.95666	4.66019e-09
Pgc	C6	chr17	47726842	47734478	1.95447	1.14619e-21
BB283400	C6	chr6	30176623	30178046	1.93484	9.34027e-77
Prph2	C6	chr17	46910485	46924926	1.9189	2.44095e-45
Cdhr1	C6	chr14	37098311	37077849	1.91414	6.5295e-36
Olfr424	C6	chr1	174136746	174137693	1.90652	7.69562e-15
Capns2	C6	chr8	92901395	92902409	1.89388	2.77403e-13
Gnb3	C6	chr6	124840275	124834240	1.88655	2.56442e-57
Olfr1166	C6	chr2	88124993	88123360	1.87589	7.65985e-13
Olfr665	C6	chr7	104880709	104881659	1.86218	0.0026842
Miox	C6	chr15	89334473	89337007	1.84983	4.9031e-07
Rgr	C6	chr14	37049014	37034909	1.84388	5.75354e-15
Mak	C6	chr13	41079706	41025120	1.83374	1.18997e-45
Olfr1264	C6	chr2	90022064	90021138	1.79833	0.000696169
Olfr951	C6	chr9	39393793	39394737	1.78638	0.00112272
Nlrp4c	C6	chr7	6045161	6105149	1.77396	1.81652e-29
4930471C04Rik	C6	chr14	64104235	64099295	1.77284	3.60158e-13
Mir6928	C6	chr11	101030340	101030409	1.7637	5.16966e-14
4930578I06Rik	C6	chr14	63987780	63971081	1.74994	1.84303e-19
Olfr770	C6	chr10	129133766	129132831	1.74886	0.00247935
Mir182	C6	chr6	30165992	30165918	1.74654	7.37061e-36
D730005E14Rik	C6	chr15	79893138	79889532	1.74596	2.31893e-15
4930556J02Rik	C6	chr14	61492688	61500382	1.73163	1.29105e-33
Mir138-1	C6	chr9	122682876	122682974	1.72421	1.13912e-12
2610528A11Rik	C6	chr14	37110101	37102140	1.71226	5.43667e-10
Sun5	C6	chr2	153871084	153856188	1.70133	8.72242e-29
Grk1	C6	chr8	13405081	13421951	1.67807	6.07757e-20
Slfn2	C6	chr11	83065112	83070678	1.67145	2.62568e-06
Slc1a7	C6	chr4	107968334	108013532	1.65603	1.7221e-43
4930509K18Rik	C6	chr4	40313232	40317719	1.65429	6.46418e-23
Cngb3	C6	chr4	19280850	19510623	1.63312	9.04028e-48
Gpr119	C6	chrX	48674478	48667979	1.62986	9.55765e-05
1700125H03Rik	C6	chr8	68368459	68375710	1.62952	1.23246e-25
C1qa	C6	chr4	136898844	136895916	1.62692	1.71524e-52
Myo1g	C6	chr11	6520958	6506548	1.62516	3.63684e-33
Rcvrn	C6	chr11	67695326	67703355	1.62449	1.4888e-09
Chrm5	C6	chr2	112480817	112479072	1.62402	8.76614e-20
Xcr1	C6	chr9	123862029	123852315	1.6041	5.16417e-28
Gm7616	C6	chr9	59951294	59959044	1.60132	2.18615e-21
Gm3414	C6	chr5	45727578	45719667	1.60049	1.53577e-33
Egflam	C6	chr15	7398395	7206120	1.59778	5.46636e-57
Impg2	C6	chr16	56204313	56273753	1.59305	3.58497e-24
Krt73	C6	chr15	101802332	101793308	1.58132	7.20166e-26
Ces2b	C6	chr8	104831644	104838652	1.5759	4.71291e-23
Prg2	C6	chr2	84980461	84983632	1.56586	0.00101175
Lrit3	C6	chr3	129804030	129788291	1.56065	2.59565e-16
4930515B02Rik	C6	chr4	140872693	140878057	1.54263	1.15509e-26
Olfr689	C6	chr7	105314006	105314968	1.52697	3.11006e-14
Slitrk6	C6	chr14	110755149	110748578	1.51127	6.08477e-21
Gjc2	C6	chr11	59183213	59175564	1.50495	1.19404e-08
Fyco1	C6	chr9	123851899	123789500	1.5041	8.864e-36
Prss33	C6	chr17	23835767	23833360	1.49611	5.28612e-16
Slc38a5	C6	chrX	8271381	8280179	1.48708	0.0053151
Neurod4	C6	chr10	130280240	130268152	1.48089	1.14021e-40
Tnfrsf17	C6	chr16	11313809	11320068	1.46801	6.36397e-14
Sag	C6	chr1	87803680	87845157	1.46736	1.36469e-22
Samd11	C6	chr4	156255338	156246966	1.46421	5.63429e-14
Rp1	C6	chr1	4409241	4290846	1.46028	2.43635e-21
6530402F18Rik	C6	chr2	29252040	29243238	1.45542	3.5289e-42
Gm3086	C6	chr12	69963409	69969744	1.44907	3.73064e-07
Ppef2	C6	chr5	92256278	92226974	1.44879	9.20036e-26
Gpr171	C6	chr3	59101821	59096448	1.44848	1.78064e-07
Gm5779	C6	chr10	75352055	75352961	1.44844	3.26379e-12
Inhbb	C6	chr1	119422248	119415465	1.44091	7.17833e-47
Lrrc52	C6	chr1	167466780	167445675	1.43925	4.21961e-40
Cybb	C6	chrX	9469324	9435254	1.4369	4.92903e-06
Nr2e3	C6	chr9	59960659	59942771	1.43481	5.55924e-20
Sohlh2	C6	chr3	55182044	55209957	1.43185	1.65582e-22
Etd	C6	chrX	53434918	53443576	1.43096	3.19113e-08
Gm11961	C6	chr11	4630011	4620275	1.42897	3.07747e-18
Hpx	C6	chr7	105600116	105591611	1.4261	2.31157e-05
Cabp4	C6	chr19	4139609	4135423	1.42572	2.09167e-14
Them5	C6	chr3	94342099	94347352	1.42414	2.75688e-13
Vmn2r121	C6	chrX	124135910	124127339	1.42261	0.000547241
1700028B04Rik	C6	chr7	28496941	28497492	1.42166	3.13789e-12
Tulp1	C6	chr17	28365143	28351519	1.4206	8.23243e-45
Prdm1	C6	chr10	44528501	44437174	1.41205	1.58036e-82
Hnf4g	C6	chr3	3508030	3659800	1.40744	5.37274e-19
AI847159	C6	chr2	129180673	129178148	1.40342	9.65998e-15
Cxcr6	C6	chr9	123806477	123811754	1.40288	1.69852e-32
Gm15455	C6	chr1	33838914	33835899	1.39143	0.00123677
Arhgap31	C6	chr16	38713035	38598343	1.39069	2.83159e-41
2410137M14Rik	C6	chr17	36981237	36977701	1.3873	0.00301213
Hist1h2aa	C6	chr13	23934462	23934913	1.3775	2.60492e-12
Klk1b5	C6	chr7	44216474	44220703	1.37628	0.00333911
Iapp	C6	chr6	142298425	142303820	1.37338	3.73186e-10
Fabp7	C6	chr10	57784923	57788450	1.36934	5.38776e-18
Galp	C6	chr7	6197090	6216137	1.36541	3.3119e-12
Gpr152	C6	chr19	4139799	4145741	1.36538	3.55436e-13
C1ql3	C6	chr2	13010864	13001887	1.36471	1.39232e-23
Cd70	C6	chr17	57149777	57145997	1.36225	1.69927e-24
Smim24	C6	chr10	81393064	81395079	1.36013	1.52382e-19
Tsga8	C6	chrX	83487924	83486674	1.36007	6.99749e-15
Gm10790	C6	chr13	41865915	41913092	1.355	4.77508e-15
Prop1	C6	chr11	50953632	50950806	1.35344	7.76778e-05
Slfn1	C6	chr11	83116845	83122659	1.35182	0.000102546
Ripply1	C6	chrX	139782353	139779681	1.35035	2.34022e-05
Mir1942	C6	chr15	76215673	76215611	1.34759	8.84779e-13
3830432H09Rik	C6	chr1	119536165	119529480	1.34128	6.77549e-06
Gm12338	C6	chr11	75600231	75599634	1.33792	1.03748e-07
Akr1b10	C6	chr6	34384247	34396949	1.33608	2.03807e-09
Cnga3	C6	chr1	37218278	37263384	1.33585	2.00928e-34
Phyhd1	C6	chr2	30266203	30282149	1.33312	1.12219e-18
Rsc1a1	C6	chr4	141685716	141683563	1.32782	9.57067e-07
Gm4792	C6	chr10	94298703	94293663	1.32686	1.88624e-25
B130006D01Rik	C6	chr11	95723586	95726773	1.32604	0.00651252
Rom1	C6	chr19	8929356	8927382	1.32576	4.94888e-23
Otop3	C6	chr11	115334734	115346926	1.32145	2.41634e-21
Cltb	C6	chr13	54611272	54592939	1.31918	1.6573e-27
Mndal	C6	chr1	173880187	173857220	1.31654	0.000891043
Opn1sw	C6	chr6	29380513	29376671	1.31646	1.32949e-06
Klc3	C6	chr7	19404104	19394440	1.31491	1.9844e-39
Gzmn	C6	chr14	56174599	56165796	1.31483	5.27968e-05
Mir6389	C6	chr7	57581061	57581162	1.30946	8.95799e-11
Cd8a	C6	chr6	71373427	71379171	1.30585	4.61339e-06
Aldh3b3	C6	chr19	3958808	3970438	1.30402	1.82823e-06
Apobec3	C6	chr15	79892408	79908429	1.29795	1.45456e-06
Erv3	C6	chr2	131859747	131853678	1.29373	1.04887e-11
Tmem215	C6	chr4	40472180	40475653	1.29359	2.24665e-17
Cplx1	C6	chr5	108550027	108518554	1.29299	2.47775e-22
Epha8	C6	chr4	136956816	136929419	1.29192	4.33268e-67
Gabrr2	C6	chr4	33063112	33095865	1.29019	1.62376e-20
Ccdc136	C6	chr6	29396685	29426995	1.28524	4.36924e-17
Unc119	C6	chr11	78343495	78349164	1.28171	2.97224e-28
Hist1h1t	C6	chr13	23695811	23696545	1.27991	3.31682e-05
Htr2b	C6	chr1	86111970	86099037	1.27966	8.98106e-21
Atp10b	C6	chr11	43149877	43262285	1.27862	3.22062e-24
1700047A11Rik	C6	chr8	26082609	26096520	1.27675	6.81995e-06
Zfp444	C6	chr7	6172482	6193104	1.27631	2.31648e-37
Spint1	C6	chr2	119237360	119249514	1.27627	4.32877e-09
Reg4	C6	chr3	98222156	98236748	1.2741	4.90023e-27
Olfr765	C6	chr10	129047061	129046132	1.27357	2.38021e-05
Trpm2	C6	chr10	77969872	77907722	1.27344	1.19461e-11
Pla2g1b	C6	chr5	115466266	115474717	1.26761	2.25715e-18
Gm35073	C6	chr4	98700755	98699854	1.26519	3.78832e-10
Btg1-ps1	C6	chrX	38018815	38013908	1.2644	6.61002e-13
Kcnv2	C6	chr19	27322619	27337179	1.26312	3.12999e-17
Ntng2	C6	chr2	29248099	29194726	1.26162	1.82998e-49
A330015K06Rik	C6	chr3	65302685	65133059	1.26124	1.65251e-27
Ffar2	C6	chr7	30823775	30818357	1.26109	1.71243e-19
Olfr1219	C6	chr2	89075089	89074154	1.25558	0.00268962
Mir324	C6	chr11	70012043	70012131	1.25336	0.00561
Fam71f2	C6	chr6	29281141	29290675	1.25154	5.55117e-07
Olfr936	C8	chr9	39047549	39046614	2.29492	0.00868818
Olfr960	C8	chr9	39623125	39624075	2.21449	0.000309784
Scgb2b7	C8	chr7	31705754	31703779	2.18954	0.00456014
Olfr502	C8	chr7	108523948	108523004	1.9415	0.000199104
Vmn1r227	C8	chr17	20735100	20736126	1.83362	5.5667e-05
Olfr136	C8	chr17	38335159	38336097	1.77092	0.0077482
Mir770	C8	chr12	109563692	109563785	1.72536	2.662e-12
Olfr1270	C8	chr2	90150036	90149019	1.64521	0.00797891
Olfr710	C8	chr7	106948312	106944067	1.62503	0.00715662
Hrg	C8	chr16	22951072	22961659	1.61411	2.3387e-23
Olfr707	C8	chr7	106892107	106891184	1.58128	0.00303511
Olfr1331	C8	chr4	118868783	118869736	1.57911	1.42933e-09
Olfr1333	C8	chr4	118830438	118829485	1.53577	1.92184e-07
Kcnrg	C8	chr14	61607457	61612833	1.53024	0.000369167
Krtap16-1	C8	chr11	99986593	99984703	1.48852	0.000131787
Olfr826	C8	chr10	130180878	130179937	1.46365	0.00048471
Vmn1r185	C8	chr7	26612078	26611119	1.38526	0.00836418
H2afb1	C8	chrX	117014757	117015104	1.38275	0.00248988
Muc20	C8	chr16	32797435	32777419	1.37077	1.42984e-13
Olfr535	C8	chr7	140492640	140493578	1.36829	0.00783178
Syce3	C8	chr15	89410503	89390174	1.36349	1.94981e-15
Olfr961	C8	chr9	39646728	39647672	1.3599	0.00734613
Fmo4	C8	chr1	162813672	162793883	1.34623	1.76684e-20
Neurod4	C8	chr10	130280240	130268152	1.34272	8.28286e-33
Olfr825	C8	chr10	130163324	130162362	1.32927	0.00211059
Mir6996	C8	chr2	26470119	26470059	1.32801	2.6546e-40
Fbxw27	C8	chr9	109790650	109766045	1.31537	7.06852e-07
4930505K13Rik	C8	chr7	120156115	120166001	1.29796	1.31061e-16
4933402J15Rik	C8	chr14	74355527	74369741	1.28817	2.68058e-12
Fap	C8	chr2	62574021	62500936	1.26342	5.39279e-18
Olfr827	C8	chr10	130211128	130210160	1.2625	2.33622e-26
Atoh7	C8	chr10	63100156	63100605	1.26022	1.294e-32
Ccm2l	C8	chr2	153065955	153081735	1.25635	7.71025e-18
Dnase1l2	C9	chr17	24443101	24440768	1.75065	0.000127965
Cyp4b1-ps2	C10	chr4	115583127	115582038	3.17201	0.00731057
Olfr123	C10	chr17	37795446	37796375	2.80822	0.00188353
Eddm3b	C10	chr14	51116557	51117006	2.67898	3.38998e-16
Mir7013	C10	chr3	95004168	95004239	2.34426	0.000407056
Cyp4a32	C10	chr4	115600938	115622366	2.28608	0.00484284
Il1f5	C10	chr2	24276954	24282432	2.24069	1.04506e-21
Olfr1137	C10	chr2	87711904	87710972	2.17273	0.00775786
Defb33	C10	chr8	20892667	20897723	2.17261	0.00118361
Lrrc19	C10	chr4	94650144	94636660	2.16805	0.00783576
Mat1a	C10	chr14	41105033	41124428	2.15166	0.00111853
Trim21	C10	chr7	102565482	102557920	2.14181	4.98893e-08
Gm15133	C10	chr7	104315031	104324838	2.10002	0.00193048
Olfr433	C10	chr1	174041933	174042936	2.02869	8.52261e-14
Gm7056	C10	chr5	89616436	89622611	1.96611	2.69875e-30
Ifi205	C10	chr1	174031755	174011998	1.96168	1.97243e-14
Prss43	C10	chr9	110826690	110831507	1.95025	0.00650198
Trim12c	C10	chr7	104353358	104338754	1.94661	5.96066e-08
Olfr1424	C10	chr19	12059750	12058809	1.92089	6.18907e-05
Serpinb7	C10	chr1	107422689	107452689	1.90724	9.28561e-18
Gm1123	C10	chr9	99035690	99006965	1.87728	3.11997e-24
Cnfn	C10	chr7	25369724	25367616	1.86842	1.15697e-24
Trim12a	C10	chr7	104315495	104299897	1.8605	0.00116816
Olfr1475	C10	chr19	13480196	13479252	1.80997	0.00591885
BC016548	C10	chr2	103389044	103377643	1.80553	7.67044e-08
Defb30	C10	chr14	63049960	63034087	1.80482	1.179e-20
Vmn1r234	C10	chr17	21228826	21229815	1.79275	0.00785166
Olfr1431	C10	chr19	12209568	12210506	1.76853	0.00445353
Gm13119	C10	chr4	144357964	144364419	1.75766	0.00138231
Olfr67	C10	chr7	103791830	103787212	1.74882	0.00198751
Krt15	C10	chr11	100135949	100131759	1.74265	4.86473e-25
1700029P11Rik	C10	chr15	81980540	81981563	1.71903	8.48709e-26
4930505K13Rik	C10	chr7	120156115	120166001	1.68889	5.95155e-24
Adam20	C10	chr8	40793273	40797303	1.67291	0.000882746
Olfr122	C10	chr17	37768642	37772620	1.64609	0.00645159
Olfr720	C10	chr14	14176080	14175130	1.64309	2.82646e-05
Gpr141b	C10	chr13	19732951	19727417	1.62068	6.25886e-05
Olfr947-ps1	C10	chr9	39299481	39287924	1.61777	0.00924889
Olfr18	C10	chr9	20336094	20313892	1.60237	0.00718006
Zscan4f	C10	chr7	11397915	11402318	1.59684	0.00202745
Adam39	C10	chr8	40823009	40826861	1.59288	1.4958e-11
Gm4632	C10	chr14	79199190	79178893	1.59113	4.28043e-19
Rnase6	C10	chr14	51129064	51131122	1.58518	1.18085e-10
2700070H01Rik	C10	chr14	63046991	63058149	1.58381	5.27529e-17
Cxcl16	C10	chr11	70459984	70454234	1.58272	9.32462e-10
Sdr42e1	C10	chr8	117673636	117661399	1.58161	1.36361e-13
Mrgprb2	C10	chr7	48558086	48550965	1.57629	0.00126895
Abca9	C10	chr11	110168153	110100822	1.57112	1.08712e-11
Mir8115	C10	chr5	122682597	122682715	1.57077	1.92686e-15
Gbp6	C10	chr5	105293699	105270702	1.56607	1.95326e-05
Defb1	C10	chr8	21776555	21795185	1.56277	2.50753e-06
Abcb11	C10	chr2	69342616	69238282	1.56209	2.92632e-24
Cyp2d37-ps	C10	chr15	82690499	82688750	1.55847	0.0069083
Lgals12	C10	chr19	7607181	7596661	1.55212	5.57755e-36
2310003N18Rik	C10	chr9	50233182	50232523	1.54569	3.37843e-46
Zfp955b	C10	chr17	33289544	33304689	1.53581	0.00350452
Olfr799	C10	chr10	129647130	129648065	1.53417	0.00853155
Olfr912	C10	chr9	38580244	38582211	1.53375	0.00102405
Defb50	C10	chr8	21823539	21831296	1.5314	0.00650198
Cd19	C10	chr7	126414870	126408448	1.5223	0.00199325
Olfr76	C10	chr19	12120674	12119721	1.51741	0.00110495
4930486L24Rik	C10	chr13	60864416	60842612	1.51155	0.00338473
Tas2r107	C10	chr6	131660149	131659118	1.50637	0.00507696
Olfr49	C10	chr14	54282925	54281896	1.50236	1.35088e-14
Nlrp9a	C10	chr7	26535023	26575615	1.50104	0.00519992
Mir6345	C10	chr1	93352158	93352285	1.49985	8.76865e-05
Omg	C10	chr11	79504082	79500982	1.49604	6.15347e-11
Mpeg1	C10	chr19	12460779	12465285	1.48933	6.99284e-11
Clrn1	C10	chr3	58885212	58844028	1.48694	2.71969e-34
Vmn1r238	C10	chr18	3123412	3122492	1.48151	0.00917506
Olfr39	C10	chr9	20282351	20286648	1.46483	0.00707146
E030003E18Rik	C10	chr19	20492715	20556410	1.46297	6.94014e-18
Cp	C10	chr3	19957054	20009750	1.46181	1.27681e-23
Slc10a1	C10	chr12	80968079	80953185	1.45586	4.22412e-29
Mir6381	C10	chr3	142623946	142623860	1.45109	0.00282749
Gli1	C10	chr10	127341886	127329882	1.427	1.61017e-37
AU040972	C10	chr11	79484031	79481723	1.42684	1.49241e-16
Zmynd15	C10	chr11	70459622	70466199	1.4257	1.76731e-09
Adamts15	C10	chr9	30922452	30899155	1.41666	7.39951e-27
Syde1	C10	chr10	78591964	78584503	1.4039	1.74135e-14
Mir201	C10	chrX	67988161	67988096	1.40325	0.0017168
4933425B07Rik	C10	chr14	46637423	46602806	1.40118	2.48144e-16
Olfr837	C10	chr9	19136928	19137967	1.39524	0.00261498
Mir101c	C10	chr9	3038743	3038669	1.39519	0.00229734
Spata46	C10	chr1	170308861	170312125	1.39083	4.57054e-08
Vmn2r57	C10	chr7	41448641	41399732	1.39014	0.00699021
Olfr267	C10	chr4	58785720	58784779	1.37877	4.68862e-14
Adh6-ps1	C10	chr3	138374121	138388291	1.35925	1.53718e-08
Nlrp9c	C10	chr7	26403700	26322473	1.35791	0.00850249
Dio3os	C10	chr12	110278068	110275384	1.35617	2.48433e-27
Kcnj16	C10	chr11	110968033	111027968	1.35586	4.43271e-15
B230311B06Rik	C10	chr7	118592524	118596824	1.35579	2.73117e-17
Krt31	C10	chr11	100050551	100046646	1.34746	3.03143e-10
Defa-ps13	C10	chr8	19300677	19304794	1.33977	0.00729672
Btla	C10	chr16	45224337	45252895	1.33463	2.09009e-12
Clec2e	C10	chr6	129100903	129091816	1.33393	8.51787e-09
9030404E10Rik	C10	chr16	30039479	30021842	1.33352	1.36471e-25
Gm4850	C10	chr1	31264847	31268061	1.33274	1.01353e-09
Gm11681	C10	chr11	112799008	112792731	1.33086	2.29648e-35
1810010D01Rik	C10	chr7	145208119	145205818	1.32901	4.24228e-46
Aldh1a1	C10	chr19	20492715	20643462	1.32818	2.63259e-23
Egfl8	C10	chr17	34615971	34613350	1.32463	0.000205627
Naaladl1	C10	chr19	6105798	6115555	1.32056	2.26189e-05
Fgf15	C10	chr7	144896532	144900953	1.31684	1.42732e-38
Ccnd1	C10	chr7	144939925	144929931	1.31457	3.54383e-61
BC048507	C10	chr13	67863326	67863923	1.30596	1.31882e-22
Dio3	C10	chr12	110279230	110281097	1.305	7.97956e-42
Krt40	C10	chr11	99543158	99537485	1.30464	4.29319e-08
Cyp4a29	C10	chr4	115242084	115254557	1.30128	0.000122485
Olfr24	C10	chr9	18755633	18754692	1.29443	2.35282e-16
Ermn	C10	chr2	58052752	58045115	1.28966	1.11464e-09
Olfr859	C10	chr9	19808320	19809249	1.28144	0.00434553
Gpr141	C10	chr13	19824257	19749682	1.27958	8.54275e-13
Olfr15	C10	chr16	3838975	3839913	1.26168	4.92128e-09
4930554C24Rik	C10	chr9	84774398	84784351	1.25568	7.90804e-11
Gm8541	C10	chr2	63575288	63525464	1.2519	1.53699e-26
