# Supplementary material for: Key transcription factors influence the epigenetic landscape to regulate retinal cell differentiation
Source: Nucleic Acids Res. 2023 Jan 30;51(5):2151–76. doi: 10.1093/nar/gkad026 (PMC10018358; doi:10.1093/nar/gkad026)
Supplement: gkad026_Supplemental_Files [file gkad026_supplemental_files.zip › Suppl Dataset 2 E14.5 cluster specific peaks and linked genes.xlsx]

## Sheet: E14.5 peaks
chr	start	end	cluster	Log2FC	FDR.x	name	Correlation	FDR.y	Pou4f2_840	Onecut1_826	Ascl1_780	Atoh8_67	Crx_526	Otx2_437	Nhlh2_84	Lhx4_454	Pou3f2_555	Neurog2_49	Atoh1_94	Neurod1_784	Bhlhe22_42	Rax_447	Vax2_497	Lhx2_393	Ctcf_146	Ebf1_90	Pou6f2_617	Tead4_868	Vsx2_431	Olig2_72	Nr1d1_844	Pax6_614	Isl1_529	Meis2_461	Rfx2_707	Sox4_751	Pou2f2_616	Pknox2_501	Tgif2_566	Dlx5_478	Cux2_244	Myt1l_241	Sox9_725	Barhl2_492	Hmx1_570	Tcfap2a_1	Scrt1_205	Sox2_750	Plagl1_152
chr6	30174758	30175258	C3	2.8445	2.31158e-47								TRUE	TRUE												TRUE
chr6	124840298	124840798	C3	2.54896	2.31158e-47	Gnb3	0.873516	4.84545e-153			TRUE
chr2	30397975	30398475	C3	3.92012	4.501e-44																						TRUE
chr11	73077212	73077712	C3	4.58775	9.58371e-43	Ncbp3	0.833214	4.23526e-126				TRUE	TRUE	TRUE											TRUE
chr7	15879719	15880219	C3	4.44692	3.83995e-40	Crx	0.968416	4.37977e-294					TRUE	TRUE												TRUE														TRUE							TRUE
chr11	69591937	69592437	C3	4.9613	1.7787e-38	Cd68	0.952613	2.87201e-252						TRUE												TRUE										TRUE
chr13	53563982	53564482	C3	5.05632	5.80313e-38					TRUE																																						TRUE	TRUE
chr2	153036576	153037076	C3	3.13687	1.74762e-37	Bcl2l1	0.623609	5.46964e-53							TRUE							TRUE										TRUE	TRUE	TRUE				TRUE	TRUE						TRUE				TRUE
chr15	84300952	84301452	C3	2.77566	5.88852e-37	Parvg	0.730451	1.7027e-81																	TRUE
chr8	105897981	105898481	C3	5.70525	2.60409e-36	Edc4	0.74145	3.18887e-85																							TRUE
chr7	118026018	118026518	C3	3.24198	6.63156e-36	Smg1	0.677513	7.61358e-66																	TRUE
chr3	40691501	40692001	C3	4.35752	7.38597e-36	Intu	0.888041	4.23727e-165																										TRUE				TRUE	TRUE
chr3	40691501	40692001	C4	0.805627	0.0305215	Intu	0.888041	4.23727e-165																										TRUE				TRUE	TRUE
chr5	142850458	142850958	C3	3.7643	1.15881e-34	Mmd2	0.947214	3.98127e-241
chr4	128378905	128379405	C3	3.8219	1.97523e-34							TRUE						TRUE	TRUE	TRUE										TRUE
chr1	82191548	82192048	C3	2.28265	2.38431e-34																															TRUE
chr17	28380164	28380664	C3	2.53329	3.32191e-34	Fance	0.80208	8.03641e-110					TRUE
chr11	95843432	95843932	C3	5.42832	4.30525e-34	Gngt2	0.96877	3.80664e-295				TRUE																																		TRUE		TRUE	TRUE
chr2	144519685	144520185	C3	4.64959	5.5304e-34									TRUE																																	TRUE
chr10	78307368	78307868	C3	4.38792	9.39265e-34	Cstb	0.659369	3.21749e-61
chr7	132921905	132922405	C3	3.24159	1.13834e-33	Zranb1	0.880217	2.07279e-158																				TRUE								TRUE												TRUE
chr4	124441892	124442392	C4	0.80607	2.4372e-05								TRUE		TRUE																			TRUE				TRUE	TRUE
chr4	124441892	124442392	C3	2.37479	3.76027e-33								TRUE		TRUE																			TRUE				TRUE	TRUE
chr6	30173981	30174481	C3	3.23359	5.22382e-33																																										TRUE
chr7	101772638	101773138	C3	4.39894	9.3823e-32	Il18bp	0.798637	3.36401e-108		TRUE																				TRUE					TRUE
chr1	190563002	190563502	C3	2.4949	9.84009e-32																				TRUE			TRUE				TRUE
chr16	5453014	5453514	C3	4.50627	1.15584e-31	Alg1	0.835481	2.03457e-127					TRUE					TRUE
chr1	71641459	71641959	C3	5.05191	2.83549e-31								TRUE
chr9	57605454	57605954	C3	2.44007	2.83549e-31	Cplx3	0.856399	1.34169e-140					TRUE	TRUE																																TRUE	TRUE
chr4	153693816	153694316	C9	0.608177	0.0865128	Ajap1	0.463115	1.50365e-26		TRUE															TRUE
chr4	153693816	153694316	C3	2.39531	4.69004e-31	Ajap1	0.463115	1.50365e-26		TRUE															TRUE
chr18	35541137	35541637	C3	4.45723	5.7746e-31	Slc23a1	0.790977	1.03427e-104				TRUE				TRUE						TRUE	TRUE	TRUE					TRUE											TRUE
chr2	179728664	179729164	C3	3.53342	8.37454e-31					TRUE																							TRUE												TRUE			TRUE
chr10	44478214	44478714	C3	3.66478	9.38418e-31	Prdm1	0.951683	2.83357e-250				TRUE	TRUE	TRUE																																TRUE
chr10	44478214	44478714	C9	1.50072	0.0583295	Prdm1	0.951683	2.83357e-250				TRUE	TRUE	TRUE																																TRUE
chr17	45933861	45934361	C3	3.70206	1.05866e-30						TRUE																									TRUE
chr3	108092511	108093011	C3	4.32296	1.48951e-30	Gnat2	0.920473	1.8632e-199																								TRUE	TRUE			TRUE									TRUE
chr7	88536147	88536647	C3	3.28156	2.38766e-30	Rab38	0.7518	6.57846e-89								TRUE	TRUE					TRUE	TRUE	TRUE	TRUE		TRUE						TRUE				TRUE									TRUE
chr12	99029907	99030407	C3	3.28243	2.39794e-30	Ttc8	0.729672	3.08049e-81
chr4	99983577	99984077	C3	2.30673	2.39794e-30	Pgm2	0.81435	7.24502e-116				TRUE																						TRUE
chr17	48698354	48698854	C3	4.27827	2.96338e-30																											TRUE	TRUE								TRUE				TRUE
chr10	94298430	94298930	C3	3.92769	5.01799e-30	Tmcc3	0.875278	2.02779e-154			TRUE																							TRUE				TRUE	TRUE			TRUE				TRUE
chr15	86590577	86591077	C3	4.03353	5.01799e-30					TRUE	TRUE																																				TRUE
chr9	96441902	96442402	C3	4.37481	5.01799e-30	Rasa2	0.920383	2.41443e-199					TRUE	TRUE												TRUE								TRUE				TRUE	TRUE
chr2	153853453	153853953	C3	3.70089	8.04386e-30								TRUE												TRUE
chr17	25452550	25453050	C3	3.89303	1.13334e-29	Cacna1h	0.936837	7.87088e-223			TRUE															TRUE					TRUE					TRUE
chr8	92681642	92682142	C3	3.59348	1.31019e-29	Irx6	0.912446	9.903e-190																										TRUE
chr12	87127225	87127725	C3	4.91715	1.546e-29																													TRUE				TRUE	TRUE	TRUE							TRUE		TRUE
chr14	65762176	65762676	C3	4.32297	1.63181e-29	Gulo	0.904442	6.37035e-181				TRUE	TRUE													TRUE
chr14	59844489	59844989	C3	3.51882	1.91272e-29	Shisa2	0.875046	3.0772e-154		TRUE															TRUE	TRUE															TRUE
chr17	27433211	27433711	C3	3.46562	4.55287e-29	Grm4	0.767903	5.05398e-95																																							TRUE
chr4	136964902	136965402	C3	2.46515	5.08409e-29	Epha8	0.93108	5.61861e-214			TRUE				TRUE																			TRUE															TRUE
chr12	5807893	5808393	C3	2.97298	5.47533e-29								TRUE																											TRUE
chr12	110556799	110557299	C4	0.52041	0.0284457	Wdr20	0.558866	1.50016e-40				TRUE		TRUE	TRUE		TRUE								TRUE									TRUE					TRUE							TRUE
chr12	110556799	110557299	C3	2.86201	5.99533e-29	Wdr20	0.558866	1.50016e-40				TRUE		TRUE	TRUE		TRUE								TRUE									TRUE					TRUE							TRUE
chr2	29516670	29517170	C3	1.96692	7.0252e-29	Med27	0.898303	1.10397e-174																																						TRUE			TRUE
chr2	29516670	29517170	C7	0.870027	0.0642448	Med27	0.898303	1.10397e-174																																						TRUE			TRUE
chr8	120622032	120622532	C3	2.77227	1.05367e-28	Gse1	0.810497	6.35369e-114																																						TRUE
chr8	120622032	120622532	C4	0.940167	0.0140962	Gse1	0.810497	6.35369e-114																																						TRUE
chr1	167438130	167438630	C3	3.90747	1.05516e-28	Aldh9a1	0.888423	1.95207e-165																		TRUE
chr14	33471279	33471779	C3	3.6928	1.24059e-28	Mapk8	0.466635	5.46885e-27																																			TRUE						TRUE
chr7	15864081	15864581	C3	2.95019	1.28011e-28	Crx	0.965525	4.84128e-285										TRUE							TRUE	TRUE
chr7	15864081	15864581	C6	0.799093	0.000520669	Crx	0.965525	4.84128e-285										TRUE							TRUE	TRUE
chr1	155777449	155777949	C9	1.36123	2.63528e-05	Lhx4	0.776862	1.19419e-98																			TRUE				TRUE																TRUE
chr1	155777449	155777949	C3	1.84352	1.28749e-28	Lhx4	0.776862	1.19419e-98																			TRUE				TRUE																TRUE
chr9	57945703	57946203	C3	3.08609	1.38816e-28	Arid3b	0.911311	1.98487e-188					TRUE																																	TRUE			TRUE
chr2	136624081	136624581	C3	3.26616	1.4548e-28	Ankef1	0.85739	2.83497e-141																							TRUE																	TRUE
chr15	67119786	67120286	C3	3.93843	2.24523e-28	St3gal1	0.71609	6.83523e-77																		TRUE										TRUE												TRUE
chr5	92918067	92918567	C3	2.37346	2.70902e-28									TRUE
chr6	93566647	93567147	C5	1.43394	0.0108149								TRUE		TRUE																										TRUE							TRUE
chr6	93566647	93567147	C3	3.37651	4.56659e-28								TRUE		TRUE																										TRUE							TRUE
chr3	128719407	128719907	C3	2.87349	4.63865e-28											TRUE													TRUE								TRUE
chr7	68218718	68219218	C3	3.80617	5.37521e-28								TRUE	TRUE																																		TRUE
chr4	70961880	70962380	C3	3.16462	6.09149e-28													TRUE	TRUE	TRUE			TRUE																	TRUE
chr5	113369257	113369757	C4	1.61814	1.39234e-07					TRUE						TRUE													TRUE					TRUE			TRUE	TRUE	TRUE	TRUE	TRUE								TRUE
chr5	113369257	113369757	C3	2.13695	6.09149e-28					TRUE						TRUE													TRUE					TRUE			TRUE	TRUE	TRUE	TRUE	TRUE								TRUE
chr6	134782847	134783347	C3	4.79089	6.63001e-28	Cdkn1b	0.720216	3.48813e-78	TRUE						TRUE
chr9	21983860	21984360	C3	3.31909	7.46927e-28	Kank2	0.801739	1.16309e-109					TRUE	TRUE																			TRUE											TRUE	TRUE
chr8	92478715	92479215	C3	5.64639	8.23229e-28	Irx6	0.929099	4.0957e-211																																						TRUE
chr6	145722559	145723059	C9	0.99281	0.00682441	Rassf8	0.807501	1.93194e-112						TRUE											TRUE
chr6	145722559	145723059	C3	2.10273	1.23072e-27	Rassf8	0.807501	1.93194e-112						TRUE											TRUE
chr4	41619079	41619579	C3	5.27084	1.29097e-27	Dnaic1	0.91554	2.23344e-193			TRUE		TRUE													TRUE																					TRUE
chr2	49690356	49690856	C3	4.39676	1.35497e-27																																			TRUE								TRUE
chr11	116691146	116691646	C3	3.91406	1.3685e-27	St6galnac2	0.844042	1.43018e-132																		TRUE					TRUE					TRUE
chr12	43924199	43924699	C3	5.4051	1.80591e-27
chr10	93818435	93818935	C3	2.58448	2.05159e-27											TRUE									TRUE				TRUE					TRUE				TRUE	TRUE
chr17	68843789	68844289	C3	4.05152	2.20038e-27	Tmem200c	0.871321	2.40475e-151						TRUE	TRUE
chr10	69274228	69274728	C3	3.6491	2.39104e-27	Rhobtb1	0.856049	2.31839e-140				TRUE	TRUE																																		TRUE
chr8	13404586	13405086	C3	5.54573	2.45391e-27	Tmco3	0.769087	1.71571e-95																	TRUE
chr7	140059572	140060072	C3	3.32937	2.60089e-27	Zfp511	0.580044	2.6051e-44					TRUE	TRUE
chr10	60027023	60027523	C3	3.15997	2.6288e-27	Ascc1	0.862306	1.06873e-144
chr6	51364739	51365239	C3	4.32083	2.81842e-27	Snx10	0.642225	3.90525e-57				TRUE		TRUE											TRUE
chr15	86478750	86479250	C3	2.31749	2.9644e-27					TRUE
chr18	24777096	24777596	C6	0.565647	0.0392967	Fhod3	0.647632	2.14797e-58				TRUE																			TRUE
chr18	24777096	24777596	C3	3.70873	2.9644e-27	Fhod3	0.647632	2.14797e-58				TRUE																			TRUE
chr11	63891586	63892086	C3	3.4992	3.09736e-27									TRUE											TRUE																	TRUE				TRUE
chr7	15905816	15906316	C3	4.03882	3.18436e-27	Crx	0.959453	2.88866e-268
chr9	77818846	77819346	C3	3.07478	3.26098e-27					TRUE																															TRUE
chr13	57450267	57450767	C3	1.43076	4.04419e-27				TRUE				TRUE			TRUE							TRUE																				TRUE
chr5	113466556	113467056	C3	3.40434	4.66035e-27										TRUE		TRUE								TRUE		TRUE									TRUE
chr6	148615747	148616247	C3	3.96643	4.96557e-27												TRUE										TRUE							TRUE				TRUE	TRUE
chr18	81522824	81523324	C3	3.99657	5.86976e-27							TRUE													TRUE									TRUE		TRUE		TRUE	TRUE								TRUE
chr17	84858885	84859385	C3	2.03735	7.96437e-27	Abcg5	0.799116	2.00577e-108																												TRUE
chr6	137713126	137713626	C3	3.03748	9.85345e-27	Eps8	0.84656	3.75292e-134							TRUE						TRUE
chr12	89282528	89283028	C3	3.13045	1.20207e-26									TRUE																	TRUE
chr19	53789504	53790004	C3	3.26364	1.21662e-26	Pdcd4	0.766015	2.78744e-94																	TRUE
chr3	105392535	105393035	C3	3.56929	1.26617e-26	Kcnd3	0.876701	1.51117e-155
chr7	127869179	127869679	C3	3.45829	1.36523e-26	Vkorc1	0.553669	1.14347e-39			TRUE			TRUE	TRUE																TRUE
chr4	107128263	107128763	C3	1.74537	1.38203e-26	Ssbp3	0.645503	6.77428e-58				TRUE	TRUE												TRUE																					TRUE
chr4	107128263	107128763	C9	0.732081	1.64262e-07	Ssbp3	0.645503	6.77428e-58				TRUE	TRUE												TRUE																					TRUE
chr11	78346340	78346840	C3	2.39916	1.56493e-26	Unc119	0.868008	7.60971e-149
chr7	78765091	78765591	C3	3.62903	1.58212e-26	Det1	0.68476	8.6636e-68		TRUE											TRUE
chr12	111982787	111983287	C4	1.01648	0.0852455						TRUE																																					TRUE
chr12	111982787	111983287	C6	1.24831	0.0283693						TRUE																																					TRUE
chr12	111982787	111983287	C3	3.6801	2.03831e-26						TRUE																																					TRUE
chr2	105917648	105918148	C3	3.54327	2.2726e-26						TRUE			TRUE	TRUE						TRUE																												TRUE
chr2	69140146	69140646	C3	2.15243	2.46115e-26					TRUE					TRUE								TRUE								TRUE
chr16	4655851	4656351	C3	2.63119	2.5627e-26	Cdip1	0.741741	2.52895e-85																																									TRUE
chr18	55960865	55961365	C9	1.51942	7.53265e-08																																			TRUE
chr18	55960865	55961365	C3	1.69439	2.5627e-26																																			TRUE
chr6	91592583	91593083	C3	3.78263	2.85669e-26	Slc6a6	0.679157	2.79504e-66																		TRUE
chr4	63124910	63125410	C3	3.53319	2.89476e-26									TRUE			TRUE										TRUE							TRUE				TRUE	TRUE
chr7	137228570	137229070	C3	2.42428	3.09893e-26							TRUE																								TRUE
chr7	137228570	137229070	C9	1.12639	1.08062e-05							TRUE																								TRUE
chr12	70768650	70769150	C3	4.07503	3.30855e-26	Frmd6	0.715726	8.85334e-77							TRUE								TRUE			TRUE		TRUE			TRUE
chr7	132720531	132721031	C9	1.56991	0.00215202	Zranb1	0.867196	3.01587e-148				TRUE														TRUE																							TRUE
chr7	132720531	132721031	C3	1.62787	3.30855e-26	Zranb1	0.867196	3.01587e-148				TRUE														TRUE																							TRUE
chr1	88577551	88578051	C3	3.66147	3.33871e-26
chr10	99127752	99128252	C3	2.44663	3.33871e-26	Poc1b	0.580139	2.50266e-44																																							TRUE
chr9	83784454	83784954	C3	3.82734	3.79213e-26	Elovl4	0.919992	7.47139e-199																																		TRUE
chr2	55065552	55066052	C3	3.77288	4.58301e-26																															TRUE
chr7	121339898	121340398	C3	3.12007	5.07065e-26						TRUE		TRUE	TRUE	TRUE		TRUE										TRUE
chr15	72714154	72714654	C3	2.5597	5.56257e-26						TRUE				TRUE			TRUE	TRUE	TRUE	TRUE									TRUE				TRUE		TRUE		TRUE	TRUE				TRUE
chr15	72714154	72714654	C9	1.28083	0.000242457						TRUE				TRUE			TRUE	TRUE	TRUE	TRUE									TRUE				TRUE		TRUE		TRUE	TRUE				TRUE
chr12	89073145	89073645	C3	3.51513	7.08043e-26								TRUE	TRUE				TRUE	TRUE	TRUE	TRUE									TRUE
chr5	130683627	130684127	C3	4.07978	8.20115e-26						TRUE																						TRUE									TRUE		TRUE	TRUE
chr6	31985649	31986149	C3	3.58661	9.36089e-26
chr2	69150790	69151290	C3	4.06013	9.83419e-26								TRUE
chr17	9052487	9052987	C3	3.33343	1.08378e-25											TRUE						TRUE	TRUE	TRUE					TRUE
chr8	69066302	69066802	C3	3.74225	1.1392e-25	Lzts1	0.586411	1.69363e-45				TRUE		TRUE												TRUE																				TRUE
chr19	42510478	42510978	C3	3.79154	1.40771e-25	Crtac1	0.613907	6.14073e-51		TRUE																										TRUE
chr11	75595633	75596133	C3	4.28211	1.45163e-25	Doc2b	0.820492	4.58598e-119			TRUE		TRUE	TRUE												TRUE					TRUE																		TRUE
chr4	125199192	125199692	C3	2.95123	1.75571e-25	Gnl2	0.713082	5.7634e-76																														TRUE	TRUE
chr6	135245541	135246041	C3	2.8394	1.75571e-25	Gsg1	0.853754	8.03653e-139				TRUE																	TRUE					TRUE		TRUE		TRUE	TRUE									TRUE
chr6	54540267	54540767	C3	3.84032	1.79617e-25
chr7	101427074	101427574	C3	2.85485	2.17819e-25	Atg16l2	0.474167	6.03416e-28	TRUE			TRUE	TRUE	TRUE	TRUE		TRUE																				TRUE									TRUE
chr14	32002845	32003345	C9	1.31247	0.00116066	Oxnad1	0.823421	1.22755e-120								TRUE		TRUE	TRUE	TRUE	TRUE		TRUE	TRUE			TRUE			TRUE		TRUE			TRUE
chr14	32002845	32003345	C3	1.86858	2.68229e-25	Oxnad1	0.823421	1.22755e-120								TRUE		TRUE	TRUE	TRUE	TRUE		TRUE	TRUE			TRUE			TRUE		TRUE			TRUE
chr8	36789593	36790093	C3	5.02653	3.43434e-25	Dlc1	0.832635	9.13494e-126																																									TRUE
chr14	77598994	77599494	C3	5.73176	3.51952e-25											TRUE							TRUE						TRUE		TRUE
chr2	3658847	3659347	C3	3.07464	3.85454e-25	Dclre1c	0.768973	1.90344e-95			TRUE		TRUE	TRUE
chr13	59566073	59566573	C5	0.721091	0.00327075	Isca1	0.73204	5.05164e-82							TRUE
chr13	59566073	59566573	C3	4.26328	4.04543e-25	Isca1	0.73204	5.05164e-82							TRUE
chr4	91674588	91675088	C3	5.38506	4.35077e-25																											TRUE	TRUE												TRUE		TRUE	TRUE
chr1	87803465	87803965	C3	3.27295	5.03276e-25	Dgkd	0.808057	1.03035e-112						TRUE								TRUE																TRUE								TRUE
chr10	17917000	17917500	C3	3.74407	5.03276e-25	Reps1	0.619949	3.30414e-52						TRUE
chr9	122048129	122048629	C3	1.92435	5.03276e-25	Snrk	0.699068	8.46945e-72			TRUE				TRUE																			TRUE				TRUE	TRUE
chr9	122048129	122048629	C4	0.551302	0.082527	Snrk	0.699068	8.46945e-72			TRUE				TRUE																			TRUE				TRUE	TRUE
chr13	54296120	54296620	C3	3.08045	5.34786e-25	Cplx2	0.914326	6.2278e-192					TRUE														TRUE
chr12	98745489	98745989	C3	2.86959	5.87804e-25	Zc3h14	0.794628	2.34728e-106							TRUE			TRUE	TRUE	TRUE	TRUE									TRUE	TRUE									TRUE
chr12	98745489	98745989	C9	1.86663	0.00217274	Zc3h14	0.794628	2.34728e-106							TRUE			TRUE	TRUE	TRUE	TRUE									TRUE	TRUE									TRUE
chr1	37855655	37856155	C5	1.77652	6.31439e-05	Lipt1	0.606455	2.06571e-49									TRUE										TRUE				TRUE					TRUE					TRUE							TRUE
chr1	37855655	37856155	C3	4.59643	6.22218e-25	Lipt1	0.606455	2.06571e-49									TRUE										TRUE				TRUE					TRUE					TRUE							TRUE
chr7	51990927	51991427	C3	3.16804	6.81938e-25	Svip	0.857639	1.91632e-141			TRUE		TRUE	TRUE			TRUE	TRUE	TRUE	TRUE	TRUE						TRUE			TRUE							TRUE	TRUE
chr11	117991473	117991973	C3	3.5741	6.98032e-25	Pgs1	0.747919	1.67104e-87	TRUE				TRUE	TRUE																																			TRUE
chr4	127758908	127759408	C3	4.10008	8.19337e-25	Csmd2	0.863312	2.0457e-145					TRUE	TRUE											TRUE								TRUE
chr9	44078865	44079365	C3	2.07101	8.29707e-25	Abcg4	0.737309	8.47775e-84			TRUE	TRUE																																		TRUE
chr15	74218050	74218550	C3	3.26629	9.1825e-25									TRUE																			TRUE											TRUE	TRUE	TRUE
chr6	89296825	89297325	C3	2.2873	9.1825e-25								TRUE	TRUE		TRUE	TRUE					TRUE		TRUE	TRUE		TRUE					TRUE
chr17	47294022	47294522	C3	2.47201	1.01911e-24	Ccnd3	0.617391	1.14716e-51					TRUE													TRUE																				TRUE			TRUE
chr15	92045978	92046478	C3	3.31381	1.10587e-24	Cntn1	0.917402	1.24509e-195				TRUE
chr19	56426535	56427035	C3	4.6228	1.15905e-24	Casp7	0.56632	7.65556e-42			TRUE				TRUE																			TRUE				TRUE	TRUE
chr6	124839790	124840290	C3	1.95087	1.2056e-24	Gnb3	0.923609	1.57062e-203							TRUE																																		TRUE
chr9	27173941	27174441	C3	1.22832	1.2726e-24	Acad8	0.576833	1.00818e-43			TRUE				TRUE			TRUE	TRUE	TRUE	TRUE					TRUE				TRUE
chr9	27173941	27174441	C9	1.968	7.9959e-07	Acad8	0.576833	1.00818e-43			TRUE				TRUE			TRUE	TRUE	TRUE	TRUE					TRUE				TRUE
chr11	118009775	118010275	C4	0.546705	0.00221443	Pgs1	0.641532	5.6369e-57																																						TRUE
chr11	118009775	118010275	C3	2.64941	1.38145e-24	Pgs1	0.641532	5.6369e-57																																						TRUE
chr15	96520961	96521461	C3	2.84954	1.62162e-24	Scaf11	0.612113	1.44119e-50																	TRUE						TRUE			TRUE				TRUE	TRUE
chr7	133015428	133015928	C3	2.15711	1.81973e-24	Fam53b	0.884624	4.01983e-162					TRUE																																				TRUE
chr7	133015428	133015928	C5	0.744716	0.0495391	Fam53b	0.884624	4.01983e-162					TRUE																																				TRUE
chr2	12999958	13000458	C3	3.6757	1.93752e-24	C1ql3	0.895623	4.3641e-172				TRUE						TRUE	TRUE	TRUE	TRUE									TRUE
chr12	110555815	110556315	C3	4.10249	2.09924e-24	Wdr20	0.511982	3.94135e-33				TRUE																										TRUE	TRUE							TRUE
chr5	92256168	92256668	C3	1.97491	2.36984e-24	Ppef2	0.936878	6.862e-223			TRUE
chr5	92256168	92256668	C9	1.13288	0.0800299	Ppef2	0.936878	6.862e-223			TRUE
chr6	125727408	125727908	C3	2.20719	2.54303e-24											TRUE													TRUE							TRUE												TRUE
chr9	123850707	123851207	C3	2.63543	2.54303e-24	Fyco1	0.743293	7.26351e-86				TRUE													TRUE											TRUE
chr9	58144614	58145114	C3	3.62117	2.58331e-24	Loxl1	0.908368	3.99476e-185																				TRUE							TRUE											TRUE	TRUE
chr5	146446244	146446744	C3	4.04475	2.66305e-24	Wasf3	0.543046	6.48527e-38			TRUE						TRUE										TRUE
chr10	73862189	73862689	C3	5.06873	2.66579e-24					TRUE			TRUE			TRUE							TRUE															TRUE	TRUE
chr11	82328851	82329351	C3	4.07461	2.84973e-24	Tmem132e	0.626944	1.03644e-53			TRUE	TRUE													TRUE	TRUE
chr16	12856261	12856761	C3	4.61273	2.87907e-24				TRUE									TRUE	TRUE	TRUE	TRUE																					TRUE					TRUE	TRUE
chr14	33946202	33946702	C3	5.23626	2.98061e-24	Rbp3	0.962291	1.10563e-275				TRUE
chr3	33043751	33044251	C3	2.25116	2.98061e-24																				TRUE			TRUE
chr11	109676653	109677153	C3	3.23099	3.10511e-24				TRUE					TRUE																				TRUE
chr17	30597689	30598189	C3	4.09958	3.42189e-24	Glo1	0.892038	1.02368e-168			TRUE																							TRUE				TRUE	TRUE
chr3	105308882	105309382	C9	0.549993	0.00199447	Kcnd3	0.795321	1.13477e-106				TRUE	TRUE															TRUE					TRUE							TRUE								TRUE
chr3	105308882	105309382	C3	2.48481	3.52715e-24	Kcnd3	0.795321	1.13477e-106				TRUE	TRUE															TRUE					TRUE							TRUE								TRUE
chr4	148915944	148916444	C9	0.524634	0.00182976	Dffa	0.63647	8.0163e-56																																							TRUE
chr4	148915944	148916444	C3	2.36166	3.53434e-24	Dffa	0.63647	8.0163e-56																																							TRUE
chr9	56527909	56528409	C3	2.23102	3.77411e-24	Hmg20a	0.506761	2.24324e-32						TRUE
chr18	74025979	74026479	C3	2.93048	3.8579e-24	Mapk4	0.860566	1.80159e-143																											TRUE					TRUE		TRUE
chr1	119424404	119424904	C3	2.25679	4.26611e-24	Inhbb	0.785487	2.66939e-102																	TRUE						TRUE							TRUE
chr13	12070079	12070579	C3	2.21046	4.49452e-24	Ryr2	0.841157	8.43394e-131	TRUE							TRUE			TRUE	TRUE	TRUE			TRUE			TRUE			TRUE		TRUE
chr2	77777204	77777704	C3	1.83866	4.50965e-24	Zfp385b	0.778328	2.93014e-99					TRUE												TRUE
chr6	28541783	28542283	C3	3.07901	4.72123e-24							TRUE
chr4	148171251	148171751	C9	0.619971	0.0350728	Fbxo6	0.589505	4.38618e-46														TRUE										TRUE	TRUE							TRUE				TRUE	TRUE
chr4	148171251	148171751	C3	2.94421	4.83449e-24	Fbxo6	0.589505	4.38618e-46														TRUE										TRUE	TRUE							TRUE				TRUE	TRUE
chr19	6662216	6662716	C3	3.11334	4.86788e-24								TRUE	TRUE												TRUE								TRUE				TRUE	TRUE
chr19	10331665	10332165	C3	3.48884	4.94765e-24
chr3	65203362	65203862	C3	3.24405	5.25654e-24								TRUE	TRUE
chr6	92525631	92526131	C3	2.93309	5.65266e-24							TRUE	TRUE	TRUE			TRUE								TRUE		TRUE							TRUE						TRUE						TRUE
chr6	92525631	92526131	C5	0.742804	4.12855e-06							TRUE	TRUE	TRUE			TRUE								TRUE		TRUE							TRUE						TRUE						TRUE
chr1	188262212	188262712	C9	0.940359	0.0950599											TRUE		TRUE	TRUE	TRUE	TRUE	TRUE		TRUE					TRUE	TRUE		TRUE									TRUE
chr1	188262212	188262712	C3	2.84432	6.23617e-24											TRUE		TRUE	TRUE	TRUE	TRUE	TRUE		TRUE					TRUE	TRUE		TRUE									TRUE
chr11	35873802	35874302	C3	2.1854	6.69582e-24	Wwc1	0.510573	6.31953e-33
chr11	35873802	35874302	C5	0.671021	0.00417526	Wwc1	0.510573	6.31953e-33
chr16	33764458	33764958	C3	2.42756	7.47895e-24	Heg1	0.765069	6.52346e-94										TRUE																	TRUE
chr16	33764458	33764958	C9	1.34042	0.0117695	Heg1	0.765069	6.52346e-94										TRUE																	TRUE
chr16	33764458	33764958	C6	0.550745	0.0688861	Heg1	0.765069	6.52346e-94										TRUE																	TRUE
chr11	78762166	78762666	C3	2.46796	1.19629e-23	Nlk	0.774786	8.55672e-98						TRUE											TRUE	TRUE					TRUE
chr11	78762166	78762666	C9	0.576092	0.0920054	Nlk	0.774786	8.55672e-98						TRUE											TRUE	TRUE					TRUE
chr9	65360723	65361223	C3	4.07812	1.37935e-23	Ubap1l	0.85639	1.35891e-140														TRUE														TRUE
chr6	127948610	127949110	C3	5.11207	1.48886e-23						TRUE				TRUE																															TRUE
chr17	23836118	23836618	C3	3.70464	1.56522e-23						TRUE				TRUE																												TRUE
chr12	102631730	102632230	C3	4.0461	1.63788e-23	Lgmn	0.626065	1.61023e-53						TRUE																						TRUE
chr3	98203244	98203744	C3	3.80241	1.83657e-23							TRUE	TRUE	TRUE			TRUE	TRUE									TRUE	TRUE									TRUE										TRUE
chr3	98203244	98203744	C6	1.72894	0.00156412							TRUE	TRUE	TRUE			TRUE	TRUE									TRUE	TRUE									TRUE										TRUE
chr11	5975016	5975516	C3	2.24972	1.92019e-23	Camk2b	0.865955	2.46874e-147			TRUE
chr6	118337604	118338104	C3	2.59615	2.03099e-23	Bms1	0.477836	2.02094e-28		TRUE						TRUE						TRUE	TRUE	TRUE		TRUE			TRUE											TRUE
chr11	104246295	104246795	C3	3.1105	2.17914e-23				TRUE			TRUE
chr11	104246295	104246795	C6	1.10652	0.090844				TRUE			TRUE
chr7	15907915	15908415	C3	4.72537	2.21089e-23	Crx	0.904811	2.60882e-181				TRUE														TRUE												TRUE									TRUE	TRUE
chr9	61489260	61489760	C3	3.04824	2.28761e-23	Tle3	0.47823	1.79596e-28								TRUE						TRUE		TRUE					TRUE			TRUE
chr2	29465065	29465565	C3	4.00104	2.56972e-23	Ntng2	0.844116	1.2872e-132		TRUE		TRUE
chr19	8816934	8817434	C3	4.40687	3.31703e-23	Rom1	0.80205	8.29752e-110						TRUE
chr15	31402232	31402732	C3	1.17551	3.39895e-23	Ankrd33b	0.887018	3.39004e-164			TRUE				TRUE	TRUE								TRUE			TRUE					TRUE
chr15	31402232	31402732	C9	1.71232	1.27853e-06	Ankrd33b	0.887018	3.39004e-164			TRUE				TRUE	TRUE								TRUE			TRUE					TRUE
chr15	31402232	31402732	C6	0.510778	0.0964439	Ankrd33b	0.887018	3.39004e-164			TRUE				TRUE	TRUE								TRUE			TRUE					TRUE
chr8	92681104	92681604	C3	3.13035	3.39895e-23	Irx6	0.852168	9.03429e-138	TRUE		TRUE			TRUE												TRUE																					TRUE
chr10	62300322	62300822	C3	2.36418	4.31762e-23																										TRUE
chr10	62300322	62300822	C5	0.657858	0.0140637																										TRUE
chr15	97862986	97863486	C4	0.64575	0.0843778	Rpap3	0.677944	5.85751e-66																																			TRUE
chr15	97862986	97863486	C3	3.24613	4.94456e-23	Rpap3	0.677944	5.85751e-66																																			TRUE
chr3	129649920	129650420	C3	3.12136	5.56466e-23	Egf	0.773334	3.35358e-97																									TRUE											TRUE	TRUE		TRUE
chr10	128790435	128790935	C3	3.89694	6.2962e-23	Dnajc14	0.808075	1.00909e-112		TRUE
chr11	114684967	114685467	C9	1.58911	1.60753e-10	Btbd17	0.904191	1.15067e-180																	TRUE						TRUE
chr11	114684967	114685467	C3	2.20326	7.12791e-23	Btbd17	0.904191	1.15067e-180																	TRUE						TRUE
chr8	125600239	125600739	C3	2.96407	7.53412e-23					TRUE																									TRUE														TRUE
chr17	72938013	72938513	C3	2.73576	7.56276e-23	Ypel5	0.728635	6.7624e-81																							TRUE														TRUE
chr6	34388325	34388825	C3	3.50534	8.00444e-23	Cald1	0.890408	3.19937e-167			TRUE	TRUE			TRUE																												TRUE					TRUE
chr13	41077887	41078387	C3	3.60601	8.06255e-23	Mak	0.867683	1.32382e-148																												TRUE		TRUE										TRUE
chr11	113898597	113899097	C3	3.04185	8.41667e-23	Cog1	0.757714	4.2344e-91																		TRUE																				TRUE
chr1	34866765	34867265	C3	3.7798	9.57558e-23	Plekhb2	0.554727	7.58546e-40																												TRUE												TRUE
chr1	136128916	136129416	C3	1.91427	9.623e-23	Kif21b	0.691703	1.04676e-69			TRUE
chr19	24134909	24135409	C3	2.70599	9.623e-23					TRUE
chr5	124194587	124195087	C3	3.27484	9.623e-23	Vps37b	0.891184	6.24117e-168										TRUE	TRUE	TRUE	TRUE									TRUE
chr5	76762179	76762679	C3	2.51004	1.00022e-22	Aasdh	0.72446	1.54105e-79			TRUE				TRUE			TRUE	TRUE	TRUE	TRUE															TRUE							TRUE			TRUE
chr14	12084017	12084517	C3	3.00318	1.01235e-22																										TRUE
chr3	108094081	108094581	C3	2.85668	1.0767e-22	Gnat2	0.891274	5.16136e-168
chr2	180531944	180532444	C3	2.7965	1.26186e-22	Mrgbp	0.805254	2.40279e-111					TRUE
chr14	60262223	60262723	C3	2.68291	1.28147e-22	Amer2	0.915101	7.46944e-193		TRUE																										TRUE
chr12	80323601	80324101	C3	3.5254	1.41253e-22	Exd2	0.63814	3.35701e-56														TRUE										TRUE	TRUE												TRUE
chr18	39298685	39299185	C3	2.08366	1.4409e-22																																							TRUE
chr14	48593304	48593804	C5	0.547549	0.00780681	Otx2	0.801848	1.03178e-109														TRUE																						TRUE
chr14	48593304	48593804	C3	1.71726	1.53803e-22	Otx2	0.801848	1.03178e-109														TRUE																						TRUE
chr2	50668664	50669164	C3	4.60658	1.5414e-22							TRUE			TRUE			TRUE	TRUE	TRUE	TRUE					TRUE				TRUE
chr11	43565648	43566148	C5	0.59672	0.00328601	Ccnjl	0.67678	1.187e-65		TRUE	TRUE		TRUE	TRUE
chr11	43565648	43566148	C3	2.76325	1.92513e-22	Ccnjl	0.67678	1.187e-65		TRUE	TRUE		TRUE	TRUE
chr3	112221950	112222450	C3	5.35873	1.92583e-22																																										TRUE
chr17	29955858	29956358	C3	3.67522	1.97854e-22	Mdga1	0.931534	1.22941e-214				TRUE																						TRUE				TRUE	TRUE
chr13	38593581	38594081	C3	3.34626	1.97982e-22	Bmp6	0.942879	4.43184e-233
chr19	38155126	38155626	C3	2.67958	2.09287e-22	Ffar4	0.934146	1.34168e-218			TRUE				TRUE			TRUE	TRUE	TRUE	TRUE									TRUE											TRUE								TRUE
chr18	43418716	43419216	C3	1.5951	2.15365e-22	Dpysl3	0.629219	3.29798e-54				TRUE				TRUE							TRUE	TRUE			TRUE					TRUE
chr18	43418716	43419216	C5	1.38846	0.0302874	Dpysl3	0.629219	3.29798e-54				TRUE				TRUE							TRUE	TRUE			TRUE					TRUE
chr4	72381112	72381612	C4	0.714579	0.0443879					TRUE				TRUE																			TRUE
chr4	72381112	72381612	C3	2.2974	2.2145e-22					TRUE				TRUE																			TRUE
chr1	93731829	93732329	C3	2.3937	2.24096e-22	Farp2	0.866172	1.70802e-147																																								TRUE
chr11	107259356	107259856	C3	5.21785	2.24096e-22	Bptf	0.709793	5.78041e-75						TRUE											TRUE																	TRUE
chr2	164512074	164512574	C3	4.15085	2.24096e-22	Wfdc3	0.908231	5.62638e-185			TRUE		TRUE		TRUE										TRUE	TRUE
chr2	71891569	71892069	C3	4.28688	2.31009e-22																																			TRUE
chr9	26747057	26747557	C6	1.65018	0.022435	Glb1l2	0.57328	4.42883e-43		TRUE			TRUE																							TRUE
chr9	26747057	26747557	C4	0.878638	0.0154523	Glb1l2	0.57328	4.42883e-43		TRUE			TRUE																							TRUE
chr9	26747057	26747557	C3	2.78582	2.31741e-22	Glb1l2	0.57328	4.42883e-43		TRUE			TRUE																							TRUE
chr2	115177865	115178365	C3	2.51235	2.44651e-22								TRUE	TRUE																											TRUE
chr6	31587588	31588088	C3	5.10874	2.46992e-22	Podxl	0.929689	5.93683e-212																				TRUE
chr1	82066186	82066686	C3	4.21769	2.63896e-22
chr16	89738974	89739474	C3	1.94154	2.97534e-22							TRUE	TRUE	TRUE		TRUE						TRUE	TRUE	TRUE					TRUE														TRUE
chr16	89738974	89739474	C9	1.28827	0.0931975							TRUE	TRUE	TRUE		TRUE						TRUE	TRUE	TRUE					TRUE														TRUE
chr5	116008960	116009460	C3	3.37273	3.05064e-22
chr3	112796677	112797177	C3	4.75627	3.15727e-22					TRUE		TRUE										TRUE						TRUE				TRUE	TRUE
chr5	140007874	140008374	C3	2.7297	3.18639e-22								TRUE																																			TRUE	TRUE
chr15	101802378	101802878	C4	1.84343	5.1951e-06	Krt18	0.715311	1.19032e-76				TRUE				TRUE							TRUE		TRUE		TRUE		TRUE					TRUE				TRUE	TRUE				TRUE	TRUE
chr15	101802378	101802878	C3	2.79845	3.1995e-22	Krt18	0.715311	1.19032e-76				TRUE				TRUE							TRUE		TRUE		TRUE		TRUE					TRUE				TRUE	TRUE				TRUE	TRUE
chr14	30117431	30117931	C3	3.91992	3.6025e-22
chr11	106013588	106014088	C3	2.9238	3.91271e-22	Ace	0.767652	6.35572e-95															TRUE																										TRUE
chr11	113697516	113698016	C3	2.59514	3.93589e-22	Cog1	0.830684	1.18252e-124					TRUE	TRUE
chr13	57115902	57116402	C3	5.46662	4.07353e-22												TRUE								TRUE		TRUE										TRUE
chr4	133281839	133282339	C3	2.89528	4.09336e-22	Slc9a1	0.700077	4.32069e-72				TRUE																																		TRUE			TRUE
chr7	132758811	132759311	C3	3.06376	4.14339e-22	Zranb1	0.894247	8.61665e-171				TRUE		TRUE		TRUE						TRUE	TRUE	TRUE								TRUE						TRUE	TRUE									TRUE
chr7	132758811	132759311	C9	1.10607	0.0493666	Zranb1	0.894247	8.61665e-171				TRUE		TRUE		TRUE						TRUE	TRUE	TRUE								TRUE						TRUE	TRUE									TRUE
chr1	119238415	119238915	C3	2.03526	4.14465e-22	Inhbb	0.867014	4.11235e-148
chr11	94419184	94419684	C3	2.70311	4.32853e-22	Abcc3	0.82716	1.11581e-122
chr10	95221892	95222392	C3	4.41172	5.12772e-22	Socs2	0.768531	2.853e-95							TRUE
chr10	44464573	44465073	C9	1.72451	6.88925e-09	Prdm1	0.85684	6.71244e-141																							TRUE		TRUE												TRUE
chr10	44464573	44465073	C3	1.96014	5.62764e-22	Prdm1	0.85684	6.71244e-141																							TRUE		TRUE												TRUE
chr10	44476434	44476934	C3	2.20405	5.67242e-22	Prdm1	0.959109	2.04176e-267															TRUE											TRUE		TRUE		TRUE	TRUE
chr14	48608633	48609133	C3	2.04594	5.73278e-22	Otx2	0.918823	2.16042e-197										TRUE	TRUE	TRUE	TRUE															TRUE
chr14	48608633	48609133	C9	1.18918	8.19085e-11	Otx2	0.918823	2.16042e-197										TRUE	TRUE	TRUE	TRUE															TRUE
chr4	107990811	107991311	C6	1.69619	0.0474154	Echdc2	0.874225	1.35187e-153										TRUE	TRUE	TRUE	TRUE									TRUE
chr4	107990811	107991311	C3	1.83824	5.81284e-22	Echdc2	0.874225	1.35187e-153										TRUE	TRUE	TRUE	TRUE									TRUE
chr11	67780637	67781137	C3	3.00572	5.89636e-22									TRUE
chr11	118172745	118173245	C3	2.66379	5.91488e-22	Pgs1	0.683496	1.90945e-67
chr12	33253102	33253602	C3	3.02407	6.3775e-22	Efcab10	0.551534	2.60349e-39						TRUE	TRUE																												TRUE
chr12	33253102	33253602	C6	1.77349	0.0205301	Efcab10	0.551534	2.60349e-39						TRUE	TRUE																												TRUE
chr4	132955019	132955519	C3	2.45428	6.59184e-22																					TRUE																							TRUE
chr4	132955019	132955519	C6	0.582337	0.0871911																					TRUE																							TRUE
chr12	54643473	54643973	C3	3.31435	7.28529e-22	Sptssa	0.465401	7.80692e-27				TRUE														TRUE								TRUE					TRUE
chr16	5443708	5444208	C3	3.60979	8.28105e-22	Alg1	0.767706	6.0508e-95			TRUE		TRUE		TRUE																			TRUE		TRUE		TRUE	TRUE
chr9	56531963	56532463	C3	2.26642	8.28105e-22						TRUE		TRUE	TRUE																					TRUE	TRUE
chr13	46571065	46571565	C3	2.09669	8.34247e-22	Rbm24	0.871796	1.03827e-151			TRUE																							TRUE
chr14	63305816	63306316	C3	4.31773	8.43027e-22	Ctsb	0.668011	2.20971e-63				TRUE
chr7	31080555	31081055	C3	4.18807	9.11276e-22																					TRUE								TRUE		TRUE		TRUE	TRUE
chr17	83948766	83949266	C3	4.94837	9.32723e-22	Zfp36l2	0.814706	4.76219e-116						TRUE
chr17	83948766	83949266	C4	1.45227	0.0106901	Zfp36l2	0.814706	4.76219e-116						TRUE
chr5	121270285	121270785	C3	2.46873	1.10875e-21	Ptpn11	0.695965	6.55451e-71		TRUE			TRUE		TRUE																					TRUE
chr17	45966692	45967192	C3	2.57621	1.2251e-21	Polh	0.877888	1.67171e-156					TRUE				TRUE									TRUE	TRUE	TRUE
chr4	46766130	46766630	C3	2.01297	1.33953e-21	Gabbr2	0.451585	3.79142e-25													TRUE							TRUE										TRUE
chr4	46766130	46766630	C9	1.48544	0.00278384	Gabbr2	0.451585	3.79142e-25													TRUE							TRUE										TRUE
chr7	144307785	144308285	C3	3.28943	1.39744e-21
chr2	152804553	152805053	C3	1.44662	1.39828e-21	Bcl2l1	0.583543	5.85157e-45				TRUE														TRUE
chr2	152804553	152805053	C6	1.94004	0.000518919	Bcl2l1	0.583543	5.85157e-45				TRUE														TRUE
chr13	34892822	34893322	C3	4.48415	1.40787e-21												TRUE										TRUE						TRUE												TRUE
chr5	46028397	46028897	C3	3.38339	1.42234e-21	Lcorl	0.874694	5.83107e-154				TRUE																			TRUE																	TRUE
chr1	52431765	52432265	C3	5.1732	1.48009e-21	Nab1	0.781695	1.12322e-100
chr4	107075422	107075922	C4	1.21954	0.00215647	Tmem59	0.746323	6.19314e-87									TRUE										TRUE										TRUE
chr4	107075422	107075922	C3	3.39059	1.48529e-21	Tmem59	0.746323	6.19314e-87									TRUE										TRUE										TRUE
chr11	35318111	35318611	C3	1.63377	1.53825e-21								TRUE			TRUE							TRUE				TRUE		TRUE							TRUE	TRUE									TRUE
chr11	35318111	35318611	C9	1.00235	4.27609e-05								TRUE			TRUE							TRUE				TRUE		TRUE							TRUE	TRUE									TRUE
chr12	17505911	17506411	C4	1.15418	0.00726951																							TRUE																					TRUE
chr12	17505911	17506411	C3	2.59336	1.5674e-21																							TRUE																					TRUE
chr4	27505068	27505568	C3	1.37384	1.6623e-21							TRUE	TRUE										TRUE											TRUE										TRUE
chr18	42861502	42862002	C3	4.65718	1.70256e-21					TRUE																										TRUE
chr4	63389050	63389550	C9	1.73877	1.60753e-10										TRUE										TRUE						TRUE					TRUE
chr4	63389050	63389550	C3	2.24546	1.76627e-21										TRUE										TRUE						TRUE					TRUE
chr4	136904700	136905200	C3	2.54899	1.81967e-21	Epha8	0.841418	5.86498e-131																												TRUE			TRUE
chr13	56934096	56934596	C3	2.16093	1.85199e-21									TRUE											TRUE
chr2	123025136	123025636	C3	4.95295	1.98687e-21						TRUE																															TRUE
chr2	168072552	168073052	C3	3.21524	1.98687e-21	Pard6b	0.89449	5.09577e-171			TRUE						TRUE										TRUE
chr18	65946164	65946664	C3	4.1442	2.03011e-21											TRUE								TRUE					TRUE			TRUE
chr19	48671149	48671649	C3	2.81388	2.05247e-21					TRUE	TRUE				TRUE																												TRUE
chr19	48671149	48671649	C4	1.42014	0.000333561					TRUE	TRUE				TRUE																												TRUE
chr3	96091917	96092417	C3	3.70207	2.11528e-21	Otud7b	0.878058	1.22035e-156		TRUE																										TRUE
chr13	102487632	102488132	C9	0.843693	0.0671121				TRUE	TRUE		TRUE	TRUE		TRUE																										TRUE
chr13	102487632	102488132	C3	3.45496	2.21795e-21				TRUE	TRUE		TRUE	TRUE		TRUE																										TRUE
chr1	34124325	34124825	C3	3.86407	2.24776e-21	Dst	0.648698	1.20415e-58				TRUE	TRUE	TRUE
chr11	102084142	102084642	C3	4.57217	2.24833e-21	Dusp3	0.733891	1.21653e-82									TRUE
chr13	52416299	52416799	C3	3.26066	2.29194e-21						TRUE	TRUE			TRUE																	TRUE	TRUE	TRUE				TRUE	TRUE			TRUE
chr14	55097455	55097955	C4	2.08049	1.18063e-17	Slc22a17	0.787831	2.54581e-103							TRUE																												TRUE
chr14	55097455	55097955	C3	2.00294	2.32455e-21	Slc22a17	0.787831	2.54581e-103							TRUE																												TRUE
chr11	73031533	73032033	C9	1.53451	0.000139795	Ncbp3	0.558226	1.93e-40			TRUE	TRUE	TRUE		TRUE										TRUE
chr11	73031533	73032033	C3	2.18506	2.43153e-21	Ncbp3	0.558226	1.93e-40			TRUE	TRUE	TRUE		TRUE										TRUE
chr9	110462268	110462768	C3	5.02326	2.46747e-21	Kif9	0.88705	3.19408e-164																	TRUE																						TRUE
chr11	101885663	101886163	C3	4.23888	2.5111e-21	Dusp3	0.632362	6.65713e-55				TRUE														TRUE
chr2	29252664	29253164	C3	1.91256	2.56714e-21	Ntng2	0.833899	1.70163e-126																																		TRUE							TRUE
chr9	45437665	45438165	C3	4.92001	2.96872e-21	Dscaml1	0.63513	1.60522e-55																		TRUE												TRUE
chr7	128793820	128794320	C3	5.48158	3.24421e-21										TRUE
chr17	27344126	27344626	C3	3.36004	3.50534e-21	Grm4	0.794074	4.17727e-106					TRUE	TRUE				TRUE	TRUE	TRUE	TRUE		TRUE							TRUE																TRUE
chr8	16314508	16315008	C3	2.80052	3.52612e-21																				TRUE
chr9	50853037	50853537	C3	1.56504	3.56274e-21	Pih1d2	0.766268	2.22208e-94		TRUE					TRUE	TRUE							TRUE	TRUE		TRUE	TRUE					TRUE
chr11	88186014	88186514	C9	2.50356	0.0755325	Cuedc1	0.726432	3.55497e-80					TRUE		TRUE
chr11	88186014	88186514	C3	2.64735	3.5691e-21	Cuedc1	0.726432	3.55497e-80					TRUE		TRUE
chr4	118029007	118029507	C3	4.60622	3.65268e-21	Slc6a9	0.877164	6.43353e-156						TRUE
chr11	22745348	22745848	C3	3.27313	3.87779e-21	Commd1	0.494287	1.26848e-30																		TRUE					TRUE																TRUE
chr5	141182374	141182874	C3	2.48395	4.58138e-21							TRUE						TRUE	TRUE	TRUE
chr5	141182374	141182874	C6	0.840333	0.0355275							TRUE						TRUE	TRUE	TRUE
chr5	141182374	141182874	C9	1.17095	0.00204963							TRUE						TRUE	TRUE	TRUE
chr18	40553275	40553775	C3	2.39251	4.72015e-21										TRUE							TRUE												TRUE				TRUE	TRUE	TRUE				TRUE
chr13	72114760	72115260	C3	3.51981	5.07022e-21					TRUE															TRUE								TRUE											TRUE	TRUE
chr11	55890095	55890595	C3	2.02528	5.24003e-21								TRUE	TRUE																																		TRUE
chr19	47526140	47526640	C3	2.9198	5.44835e-21							TRUE
chr7	99838170	99838670	C3	3.5658	5.80119e-21	Spcs2	0.605937	2.62625e-49			TRUE														TRUE									TRUE				TRUE	TRUE
chr17	47733320	47733820	C3	5.57866	5.86309e-21	Pgc	0.951776	1.85819e-250											TRUE	TRUE	TRUE									TRUE								TRUE
chr6	31571381	31571881	C3	5.4343	6.17011e-21	Podxl	0.938897	3.16184e-226						TRUE
chr11	6514829	6515329	C7	0.784935	0.044455	Tbrg4	0.547507	1.2101e-38			TRUE				TRUE
chr11	6514829	6515329	C3	2.89352	6.71004e-21	Tbrg4	0.547507	1.2101e-38			TRUE				TRUE
chr11	89455560	89456060	C3	3.98222	6.77206e-21						TRUE															TRUE
chr4	136923040	136923540	C3	5.2021	7.50863e-21	Epha8	0.949843	2.17149e-246									TRUE								TRUE
chr8	10300197	10300697	C3	3.76024	7.51192e-21				TRUE				TRUE															TRUE
chr8	87199789	87200289	C3	2.09949	7.75514e-21																													TRUE		TRUE		TRUE	TRUE
chr8	87199789	87200289	C9	0.787983	0.0165932																													TRUE		TRUE		TRUE	TRUE
chr3	50964165	50964665	C3	4.10285	8.70181e-21					TRUE											TRUE															TRUE						TRUE
chr10	69124725	69125225	C3	5.35909	8.90063e-21	Rhobtb1	0.9266	1.4113e-207																		TRUE					TRUE
chr11	114780060	114780560	C3	1.99858	1.01816e-20	Btbd17	0.827875	4.48082e-123																		TRUE
chr11	114780060	114780560	C6	0.833694	4.13783e-06	Btbd17	0.827875	4.48082e-123																		TRUE
chr8	36909142	36909642	C3	3.59562	1.02443e-20	Dlc1	0.791922	3.89889e-105					TRUE	TRUE
chr4	126108256	126108756	C3	3.12068	1.05711e-20	Stk40	0.745078	1.71083e-86					TRUE	TRUE																																		TRUE
chr15	75614745	75615245	C3	2.08699	1.18236e-20	Zc3h3	0.756951	8.18577e-91
chr7	69641716	69642216	C5	0.837363	0.0118634					TRUE		TRUE																								TRUE				TRUE							TRUE
chr7	69641716	69642216	C4	1.1124	0.00135103					TRUE		TRUE																								TRUE				TRUE							TRUE
chr7	69641716	69642216	C3	2.07525	1.20678e-20					TRUE		TRUE																								TRUE				TRUE							TRUE
chr4	142298727	142299227	C3	1.70482	1.34845e-20					TRUE		TRUE																					TRUE	TRUE						TRUE				TRUE	TRUE
chr4	142298727	142299227	C6	0.804833	0.0261395					TRUE		TRUE																					TRUE	TRUE						TRUE				TRUE	TRUE
chr4	142298727	142299227	C4	1.4895	4.85733e-08					TRUE		TRUE																					TRUE	TRUE						TRUE				TRUE	TRUE
chr8	120472223	120472723	C4	0.91714	0.0036843	Gse1	0.835974	1.05002e-127
chr8	120472223	120472723	C3	1.75548	1.50707e-20	Gse1	0.835974	1.05002e-127
chr2	166163848	166164348	C3	3.66328	1.5794e-20									TRUE
chr3	40136296	40136796	C3	4.98408	1.58014e-20
chr9	95197348	95197848	C3	3.63499	1.59892e-20																					TRUE
chr5	130050358	130050858	C3	2.65348	1.59892e-20													TRUE	TRUE	TRUE	TRUE									TRUE						TRUE		TRUE	TRUE				TRUE
chr3	121349518	121350018	C3	3.00087	1.60127e-20						TRUE		TRUE		TRUE																												TRUE
chr19	55292865	55293365	C3	1.88057	1.61477e-20	Acsl5	0.521778	1.38253e-34		TRUE
chr19	55292865	55293365	C4	1.3333	2.47254e-09	Acsl5	0.521778	1.38253e-34		TRUE
chr19	55292865	55293365	C6	0.933931	0.0134587	Acsl5	0.521778	1.38253e-34		TRUE
chr5	111887626	111888126	C3	2.62069	1.73341e-20
chr11	82225856	82226356	C3	2.39774	1.73779e-20											TRUE													TRUE								TRUE
chr12	89074825	89075325	C9	1.59528	2.43937e-07						TRUE																															TRUE
chr12	89074825	89075325	C3	1.71912	1.93518e-20						TRUE																															TRUE
chr19	56717892	56718392	C3	3.00076	1.94763e-20	Adrb1	0.939534	2.72132e-227										TRUE	TRUE	TRUE	TRUE
chr3	128343997	128344497	C6	1.78106	0.0118736					TRUE
chr3	128343997	128344497	C3	4.47711	2.04495e-20					TRUE
chr3	105272192	105272692	C3	4.50684	2.07214e-20	Kcnd3	0.92085	6.12612e-200						TRUE
chr7	116294869	116295369	C3	4.2013	2.09671e-20	Pik3c2a	0.557303	2.77437e-40																	TRUE						TRUE																		TRUE
chr13	44185901	44186401	C4	2.14426	0.00594605					TRUE						TRUE						TRUE	TRUE	TRUE					TRUE
chr13	44185901	44186401	C3	2.4826	2.12425e-20					TRUE						TRUE						TRUE	TRUE	TRUE					TRUE
chr3	89878417	89878917	C3	3.33538	2.25613e-20	Hax1	0.692362	6.84105e-70																				TRUE						TRUE		TRUE		TRUE	TRUE
chr4	128141334	128141834	C3	4.08628	2.29924e-20	Csmd2	0.88801	4.50293e-165																	TRUE													TRUE											TRUE
chr1	34211716	34212216	C3	2.27451	2.37143e-20						TRUE		TRUE					TRUE	TRUE	TRUE	TRUE									TRUE
chr1	34211716	34212216	C9	0.658583	0.042484						TRUE		TRUE					TRUE	TRUE	TRUE	TRUE									TRUE
chr17	66707541	66708041	C3	3.5763	2.37143e-20										TRUE
chr7	45195305	45195805	C3	1.98117	2.49344e-20	Snrnp70	0.544176	4.25272e-38					TRUE		TRUE										TRUE
chr2	103687058	103687558	C3	3.69138	2.69074e-20	Abtb2	0.563837	2.08058e-41			TRUE	TRUE			TRUE																																		TRUE
chr17	29976687	29977187	C3	2.74029	2.7302e-20	Mdga1	0.941773	3.8996e-231					TRUE	TRUE																										TRUE
chr11	51377396	51377896	C3	3.37	2.77582e-20	Clk4	0.785104	3.91603e-102																		TRUE
chr4	106047980	106048480	C3	3.26804	2.79019e-20							TRUE		TRUE	TRUE																												TRUE
chr8	113833574	113834074	C3	3.82438	2.87133e-20					TRUE																																						TRUE
chr16	38670561	38671061	C3	3.47592	2.95469e-20	Arhgap31	0.961501	1.16171e-273			TRUE											TRUE								TRUE	TRUE													TRUE				TRUE
chr7	18937191	18937691	C3	2.68762	2.99743e-20	Fbxo46	0.668724	1.45471e-63															TRUE			TRUE			TRUE					TRUE				TRUE	TRUE
chr9	58811202	58811702	C3	3.59009	3.05766e-20																																									TRUE			TRUE
chr3	105714108	105714608	C6	1.55113	0.0390987	Wdr77	0.572721	5.57905e-43				TRUE													TRUE																								TRUE
chr3	105714108	105714608	C3	1.9024	3.15942e-20	Wdr77	0.572721	5.57905e-43				TRUE													TRUE																								TRUE
chr11	22742011	22742511	C3	3.02465	3.27759e-20	Zrsr1	0.501207	1.38019e-31						TRUE																																			TRUE
chr12	110563402	110563902	C3	3.72453	3.41354e-20	Wdr20	0.586516	1.61813e-45					TRUE	TRUE												TRUE
chr7	79527891	79528391	C3	1.80456	3.70637e-20							TRUE			TRUE											TRUE		TRUE																			TRUE
chr12	76623350	76623850	C3	2.47764	3.83639e-20	Sptb	0.748033	1.52093e-87				TRUE													TRUE
chr14	89061226	89061726	C3	2.51619	3.84442e-20											TRUE						TRUE	TRUE	TRUE			TRUE		TRUE											TRUE								TRUE
chr16	59404964	59405464	C3	3.27836	4.48628e-20																													TRUE					TRUE	TRUE
chr1	159848093	159848593	C3	4.33096	4.48929e-20																														TRUE
chr13	99163487	99163987	C3	3.21633	4.52966e-20	Tnpo1	0.675155	3.17274e-65					TRUE	TRUE
chr7	131705736	131706236	C3	2.36393	4.75398e-20																				TRUE						TRUE																	TRUE
chr14	11928543	11929043	C3	1.73597	5.26033e-20																				TRUE						TRUE			TRUE				TRUE	TRUE
chr17	29998577	29999077	C3	3.15531	5.4283e-20	Mdga1	0.931038	6.42713e-214						TRUE																				TRUE
chr13	52647932	52648432	C7	1.30656	0.000461074																					TRUE
chr13	52647932	52648432	C3	2.08124	5.6496e-20																					TRUE
chr8	121233114	121233614	C3	3.24287	5.74108e-20																																			TRUE
chr10	110215856	110216356	C3	1.70849	6.31518e-20					TRUE																							TRUE							TRUE			TRUE	TRUE	TRUE	TRUE
chr17	48065036	48065536	C3	2.15397	6.31518e-20	Foxp4	0.828163	3.10193e-123				TRUE														TRUE		TRUE			TRUE																		TRUE
chr17	48065036	48065536	C9	2.08945	0.000660653	Foxp4	0.828163	3.10193e-123				TRUE														TRUE		TRUE			TRUE																		TRUE
chr1	59163155	59163655	C3	4.36501	6.55158e-20	Trak2	0.813915	1.20739e-115																				TRUE
chr7	19388644	19389144	C9	0.803166	0.00201725	Klc3	0.756488	1.22123e-90			TRUE				TRUE																																		TRUE
chr7	19388644	19389144	C3	1.55697	6.83636e-20	Klc3	0.756488	1.22123e-90			TRUE				TRUE																																		TRUE
chr7	19388644	19389144	C7	0.975537	2.2656e-05	Klc3	0.756488	1.22123e-90			TRUE				TRUE																																		TRUE
chr7	19388644	19389144	C6	1.55881	0.000165442	Klc3	0.756488	1.22123e-90			TRUE				TRUE																																		TRUE
chr10	99115817	99116317	C3	2.81946	7.39109e-20	Poc1b	0.453878	2.01551e-25				TRUE	TRUE
chr16	74375577	74376077	C9	1.92175	0.000107088	Robo2	0.778187	3.35097e-99			TRUE											TRUE										TRUE	TRUE											TRUE	TRUE			TRUE
chr16	74375577	74376077	C3	2.44021	7.78056e-20	Robo2	0.778187	3.35097e-99			TRUE											TRUE										TRUE	TRUE											TRUE	TRUE			TRUE
chr10	17877950	17878450	C3	2.12435	8.06119e-20	Heca	0.644439	1.19901e-57				TRUE										TRUE																											TRUE
chr10	17877950	17878450	C9	0.732388	0.0155715	Heca	0.644439	1.19901e-57				TRUE										TRUE																											TRUE
chr15	97965555	97966055	C3	3.09839	8.07893e-20	Slc48a1	0.550026	4.64099e-39			TRUE				TRUE													TRUE
chr11	17637098	17637598	C3	3.80412	8.26202e-20							TRUE																								TRUE
chr13	37763741	37764241	C3	3.52631	8.31988e-20	Rreb1	0.689538	4.20161e-69			TRUE	TRUE				TRUE										TRUE	TRUE							TRUE			TRUE			TRUE					TRUE
chr13	37763741	37764241	C9	1.04063	0.00443236	Rreb1	0.689538	4.20161e-69			TRUE	TRUE				TRUE										TRUE	TRUE							TRUE			TRUE			TRUE					TRUE
chr8	110956736	110957236	C3	3.59038	8.35e-20	St3gal2	0.696125	5.90085e-71			TRUE				TRUE													TRUE						TRUE
chr19	46802241	46802741	C3	4.64694	8.40991e-20	Nt5c2	0.68917	5.31755e-69																		TRUE
chr8	65966324	65966824	C3	2.57216	8.40991e-20																					TRUE								TRUE
chr4	128139927	128140427	C3	4.14556	8.47198e-20	Csmd2	0.873883	2.49413e-153
chr9	86668603	86669103	C3	3.67578	8.75784e-20	Rwdd2a	0.546861	1.54573e-38					TRUE	TRUE	TRUE																												TRUE
chr10	77008137	77008637	C3	1.74956	9.30809e-20	Slc19a1	0.629444	2.94293e-54
chr10	77008137	77008637	C9	1.06152	0.0226098	Slc19a1	0.629444	2.94293e-54
chr2	28545955	28546455	C3	2.99178	9.65511e-20	Gtf3c5	0.789277	5.8836e-104				TRUE																								TRUE
chr7	64163376	64163876	C3	3.61489	9.84864e-20																					TRUE
chr16	57858773	57859273	C3	3.02323	9.85558e-20																																				TRUE
chr5	72816444	72816944	C3	3.48866	9.98288e-20																																			TRUE				TRUE	TRUE
chr9	53692164	53692664	C3	3.39046	1.06711e-19	Cul5	0.668645	1.52367e-63					TRUE	TRUE																	TRUE																		TRUE
chr8	34990312	34990812	C3	3.56138	1.11724e-19					TRUE																		TRUE			TRUE
chr19	38363342	38363842	C3	1.88063	1.15101e-19	Rbp4	0.547201	1.35947e-38								TRUE							TRUE				TRUE		TRUE				TRUE				TRUE							TRUE	TRUE
chr19	38363342	38363842	C9	0.827277	0.000459848	Rbp4	0.547201	1.35947e-38								TRUE							TRUE				TRUE		TRUE				TRUE				TRUE							TRUE	TRUE
chr11	107237517	107238017	C3	6.15909	1.15349e-19	Bptf	0.525102	4.32524e-35					TRUE	TRUE												TRUE
chr9	45546096	45546596	C3	2.11225	1.16575e-19	Dscaml1	0.638407	2.91753e-56	TRUE		TRUE				TRUE
chr2	33452140	33452640	C3	4.39218	1.19811e-19																																					TRUE				TRUE
chr5	97077593	97078093	C3	4.11771	1.24293e-19	Paqr3	0.641756	5.00488e-57																									TRUE							TRUE				TRUE	TRUE
chr8	96963524	96964024	C3	2.52678	1.31306e-19								TRUE					TRUE	TRUE	TRUE	TRUE									TRUE
chr5	149428272	149428772	C9	0.911818	4.49123e-08	Medag	0.75542	3.05048e-90				TRUE						TRUE	TRUE	TRUE	TRUE									TRUE																			TRUE
chr5	149428272	149428772	C3	2.01064	1.43529e-19	Medag	0.75542	3.05048e-90				TRUE						TRUE	TRUE	TRUE	TRUE									TRUE																			TRUE
chr19	42571198	42571698	C3	3.33369	1.45482e-19	Crtac1	0.646968	3.07595e-58																											TRUE
chr11	94615478	94615978	C3	3.28592	1.46975e-19	Abcc3	0.875707	9.31612e-155			TRUE		TRUE	TRUE												TRUE
chr9	20682031	20682531	C3	3.47172	1.47465e-19	Zfp426	0.779543	9.11041e-100			TRUE				TRUE																	TRUE	TRUE
chr13	44231295	44231795	C9	0.666711	0.00367067									TRUE
chr13	44231295	44231795	C3	1.64981	1.52744e-19									TRUE
chr19	4014771	4015271	C3	5.07055	1.56314e-19	Cabp4	0.919247	6.36595e-198
chr3	94473750	94474250	C3	3.86828	1.60201e-19	C2cd4d	0.858344	6.26971e-142		TRUE
chr14	24769885	24770385	C3	2.24036	1.68096e-19						TRUE															TRUE							TRUE	TRUE				TRUE	TRUE					TRUE	TRUE
chr14	24769885	24770385	C4	1.08372	0.000477652						TRUE															TRUE							TRUE	TRUE				TRUE	TRUE					TRUE	TRUE
chr16	35717705	35718205	C3	5.29838	1.70996e-19	Dtx3l	0.836314	6.63095e-128
chr11	95264071	95264571	C3	1.76439	1.73545e-19	Kat7	0.764	1.69247e-93			TRUE			TRUE								TRUE
chr12	25559534	25560034	C3	3.94562	1.77146e-19				TRUE	TRUE				TRUE
chr13	72280239	72280739	C3	2.2414	1.844e-19																TRUE		TRUE
chr11	55974476	55974976	C3	1.92856	1.85915e-19							TRUE																																		TRUE		TRUE	TRUE
chr8	86791475	86791975	C3	4.80625	1.96708e-19	Siah1a	0.775472	4.47464e-98						TRUE																						TRUE		TRUE	TRUE		TRUE
chr5	110888581	110889081	C3	2.51849	2.19093e-19	Hscb	0.575023	2.14695e-43																																								TRUE
chr7	100662169	100662669	C3	3.75842	2.19093e-19	Ucp2	0.709701	6.16183e-75
chr4	55077482	55077982	C9	1.57778	0.00262225	Zfp462	0.479252	1.31976e-28									TRUE																				TRUE			TRUE
chr4	55077482	55077982	C3	2.47363	2.24824e-19	Zfp462	0.479252	1.31976e-28									TRUE																				TRUE			TRUE
chr7	46433790	46434290	C3	2.61628	2.26135e-19	Kcnc1	0.703879	3.35492e-73																				TRUE
chr4	140219015	140219515	C3	2.30914	2.26311e-19	Igsf21	0.696026	6.29785e-71					TRUE													TRUE									TRUE												TRUE
chr4	140219015	140219515	C6	0.880915	0.0261372	Igsf21	0.696026	6.29785e-71					TRUE													TRUE									TRUE												TRUE
chr4	140219015	140219515	C7	0.603771	0.0563542	Igsf21	0.696026	6.29785e-71					TRUE													TRUE									TRUE												TRUE
chr4	140219015	140219515	C9	1.00123	0.0006456	Igsf21	0.696026	6.29785e-71					TRUE													TRUE									TRUE												TRUE
chr2	70221968	70222468	C3	2.90148	2.41308e-19								TRUE	TRUE			TRUE		TRUE	TRUE	TRUE							TRUE		TRUE				TRUE				TRUE	TRUE
chr13	75818402	75818902	C3	4.75565	2.56464e-19	Ell2	0.882027	6.45997e-160						TRUE
chr15	10869923	10870423	C3	3.60502	2.60627e-19								TRUE	TRUE			TRUE																																TRUE
chr4	31225730	31226230	C6	0.723876	0.0532198							TRUE																								TRUE
chr4	31225730	31226230	C3	2.02702	2.75986e-19							TRUE																								TRUE
chr14	60444478	60444978	C3	2.83795	2.78801e-19	Amer2	0.864907	1.43717e-146		TRUE																									TRUE	TRUE												TRUE
chr7	6152061	6152561	C3	3.91424	2.82299e-19	Zfp78	0.935955	2.06182e-221							TRUE
chr18	64347233	64347733	C3	2.95374	2.92432e-19	Fech	0.584662	3.61317e-45		TRUE	TRUE			TRUE												TRUE
chr18	64347233	64347733	C4	1.29328	0.0311585	Fech	0.584662	3.61317e-45		TRUE	TRUE			TRUE												TRUE
chr8	99161602	99162102	C3	3.79989	3.06407e-19																																			TRUE
chr9	55568620	55569120	C3	3.85198	3.08825e-19	Isl2	0.674235	5.51373e-65																						TRUE	TRUE									TRUE				TRUE
chr1	52397322	52397822	C3	4.3	3.3272e-19	Nab1	0.57961	3.12925e-44																							TRUE							TRUE	TRUE
chr17	87625877	87626377	C3	4.74566	3.34745e-19						TRUE							TRUE	TRUE	TRUE	TRUE
chr17	83946650	83947150	C3	3.33706	3.40639e-19	Zfp36l2	0.873972	2.12997e-153																		TRUE										TRUE
chr7	132665546	132666046	C3	3.10512	3.45389e-19	Fam53b	0.934728	1.72163e-219													TRUE					TRUE																TRUE
chr16	90132286	90132786	C3	2.02758	3.57987e-19								TRUE	TRUE																						TRUE							TRUE					TRUE
chr16	90132286	90132786	C9	0.630075	0.00039339								TRUE	TRUE																						TRUE							TRUE					TRUE
chr5	148977573	148978073	C4	1.5246	0.00706837	Katnal1	0.662341	5.90801e-62										TRUE	TRUE	TRUE
chr5	148977573	148978073	C3	3.01277	4.03699e-19	Katnal1	0.662341	5.90801e-62										TRUE	TRUE	TRUE
chr2	28689382	28689882	C3	2.96938	4.05315e-19	Gtf3c5	0.816108	9.13753e-117																										TRUE				TRUE	TRUE
chr2	28997385	28997885	C3	2.67981	4.05315e-19	Ddx31	0.656454	1.66097e-60																																									TRUE
chr2	28997385	28997885	C4	0.869948	0.0787103	Ddx31	0.656454	1.66097e-60																																									TRUE
chr16	92387687	92388187	C3	3.40071	4.0777e-19	Rcan1	0.763491	2.66006e-93	TRUE				TRUE	TRUE			TRUE																			TRUE	TRUE
chr17	49399472	49399972	C3	3.20508	4.09835e-19								TRUE															TRUE	TRUE		TRUE	TRUE	TRUE												TRUE
chr1	52435701	52436201	C3	3.60755	4.12455e-19	Nab1	0.662669	4.89688e-62																												TRUE
chr1	52435701	52436201	C4	0.967459	0.0451733	Nab1	0.662669	4.89688e-62																												TRUE
chr7	75296771	75297271	C3	2.7883	4.18654e-19	Sv2b	0.792968	1.32231e-105					TRUE	TRUE																						TRUE												TRUE	TRUE
chr1	126155784	126156284	C6	1.10936	0.025093	Lypd1	0.92553	4.10651e-206
chr1	126155784	126156284	C3	3.53445	4.24134e-19	Lypd1	0.92553	4.10651e-206
chr1	184462628	184463128	C3	3.35867	4.26012e-19																													TRUE					TRUE		TRUE		TRUE					TRUE
chr13	59570982	59571482	C3	4.10649	4.26012e-19	Isca1	0.693964	2.4215e-70				TRUE
chr5	9114155	9114655	C9	0.989164	0.011358	Tmem243	0.753301	1.85258e-89				TRUE									TRUE							TRUE			TRUE			TRUE					TRUE
chr5	9114155	9114655	C3	2.61982	4.29351e-19	Tmem243	0.753301	1.85258e-89				TRUE									TRUE							TRUE			TRUE			TRUE					TRUE
chr14	48580305	48580805	C3	2.49855	4.47437e-19	Otx2	0.940841	1.64315e-229						TRUE		TRUE								TRUE					TRUE			TRUE
chr14	48580305	48580805	C9	1.31458	0.0040605	Otx2	0.940841	1.64315e-229						TRUE		TRUE								TRUE					TRUE			TRUE
chr1	191981434	191981934	C3	1.62451	4.62704e-19	Rd3	0.70691	4.24206e-74			TRUE				TRUE											TRUE
chr1	191981434	191981934	C7	0.717753	0.0164178	Rd3	0.70691	4.24206e-74			TRUE				TRUE											TRUE
chr18	81816944	81817444	C3	3.43624	5.16723e-19						TRUE				TRUE
chr12	69755933	69756433	C3	4.91521	5.18939e-19	Sos2	0.747592	2.18679e-87
chr2	93591601	93592101	C4	1.55122	0.0114223	Ext2	0.602013	1.60784e-48																														TRUE	TRUE			TRUE
chr2	93591601	93592101	C3	2.50406	5.39845e-19	Ext2	0.602013	1.60784e-48																														TRUE	TRUE			TRUE
chr2	131541615	131542115	C9	1.78507	9.12854e-05							TRUE																																				TRUE
chr2	131541615	131542115	C7	0.603867	0.0415903							TRUE																																				TRUE
chr2	131541615	131542115	C3	2.61808	5.39845e-19							TRUE																																				TRUE
chr15	103167132	103167632	C4	1.29167	0.0283589																										TRUE									TRUE				TRUE	TRUE
chr15	103167132	103167632	C3	2.33049	5.55993e-19																										TRUE									TRUE				TRUE	TRUE
chr1	83662103	83662603	C3	3.32497	5.7037e-19										TRUE											TRUE
chr12	5192063	5192563	C9	1.19939	1.88914e-05
chr12	5192063	5192563	C3	1.78033	6.02307e-19
chr7	121939691	121940191	C6	0.670213	2.84174e-05	Ubfd1	0.715653	9.32509e-77				TRUE			TRUE																			TRUE				TRUE	TRUE
chr7	121939691	121940191	C3	1.56859	6.02307e-19	Ubfd1	0.715653	9.32509e-77				TRUE			TRUE																			TRUE				TRUE	TRUE
chr7	121939691	121940191	C7	1.02579	7.7774e-06	Ubfd1	0.715653	9.32509e-77				TRUE			TRUE																			TRUE				TRUE	TRUE
chr7	121939691	121940191	C9	1.08776	3.50121e-06	Ubfd1	0.715653	9.32509e-77				TRUE			TRUE																			TRUE				TRUE	TRUE
chr1	175272944	175273444	C3	4.19563	6.15888e-19
chr6	17721645	17722145	C3	3.08288	6.15888e-19																							TRUE						TRUE														TRUE
chr11	84582298	84582798	C4	1.10928	0.0163276	Mrm1	0.522192	1.19729e-34
chr11	84582298	84582798	C3	1.58698	6.21098e-19	Mrm1	0.522192	1.19729e-34
chr11	84582298	84582798	C5	0.861739	0.00790084	Mrm1	0.522192	1.19729e-34
chr8	111516429	111516929	C3	4.34619	6.21098e-19	Bcar1	0.462044	2.03901e-26																		TRUE							TRUE							TRUE				TRUE	TRUE
chr9	110711924	110712424	C3	1.95182	6.22415e-19	Kif9	0.930821	1.32706e-213							TRUE																					TRUE
chr8	125077225	125077725	C3	2.96837	6.29262e-19	Tsnax	0.573184	4.60846e-43						TRUE																						TRUE
chr5	128761067	128761567	C7	0.784365	0.0403628	Rimbp2	0.702083	1.12635e-72																																									TRUE
chr5	128761067	128761567	C3	3.08086	6.69724e-19	Rimbp2	0.702083	1.12635e-72																																									TRUE
chr5	128761067	128761567	C9	1.7355	0.000147063	Rimbp2	0.702083	1.12635e-72																																									TRUE
chr2	118633366	118633866	C9	1.36561	0.00911047	Ivd	0.748702	8.74956e-88																										TRUE				TRUE	TRUE
chr2	118633366	118633866	C3	1.69258	6.72085e-19	Ivd	0.748702	8.74956e-88																										TRUE				TRUE	TRUE
chr3	88145341	88145841	C3	2.67947	6.73642e-19	Mef2d	0.763749	2.11703e-93			TRUE				TRUE																																TRUE
chr14	17990115	17990615	C3	3.41086	6.885e-19				TRUE
chr14	61497960	61498460	C3	2.0225	7.29436e-19	Ebpl	0.784247	9.14416e-102		TRUE		TRUE													TRUE
chr19	10905513	10906013	C3	2.53566	7.31588e-19	Prpf19	0.54256	7.77171e-38					TRUE	TRUE
chr2	26319493	26319993	C3	2.05267	7.31588e-19	Lhx3	0.822622	3.32261e-120																		TRUE
chr4	136966782	136967282	C3	2.07834	7.47153e-19	Epha8	0.887978	4.80732e-165			TRUE				TRUE										TRUE						TRUE													TRUE					TRUE
chr16	92438403	92438903	C3	0.775685	7.55449e-19	Rcan1	0.464984	8.80055e-27							TRUE																			TRUE				TRUE	TRUE
chr16	92438403	92438903	C4	1.06447	2.22166e-06	Rcan1	0.464984	8.80055e-27							TRUE																			TRUE				TRUE	TRUE
chr1	52149961	52150461	C3	1.3548	8.3046e-19																															TRUE
chr1	52149961	52150461	C9	0.681812	0.00884426																															TRUE
chr13	34814388	34814888	C3	2.04892	8.36694e-19						TRUE		TRUE															TRUE																				TRUE
chr13	34814388	34814888	C9	0.742881	0.0354171						TRUE		TRUE															TRUE																				TRUE
chr4	54733226	54733726	C3	4.02886	8.4751e-19							TRUE														TRUE										TRUE
chr4	102774559	102775059	C3	2.68988	8.73533e-19	Sgip1	0.743726	5.11848e-86		TRUE		TRUE					TRUE										TRUE
chr11	101834528	101835028	C3	3.19895	8.82563e-19	Dusp3	0.656095	2.03224e-60						TRUE																TRUE				TRUE		TRUE
chr11	117925487	117925987	C6	0.510232	0.073953	Pgs1	0.720441	2.96254e-78								TRUE						TRUE	TRUE	TRUE					TRUE			TRUE	TRUE							TRUE				TRUE	TRUE	TRUE
chr11	117925487	117925987	C3	4.23203	8.82563e-19	Pgs1	0.720441	2.96254e-78								TRUE						TRUE	TRUE	TRUE					TRUE			TRUE	TRUE							TRUE				TRUE	TRUE	TRUE
chr8	127107770	127108270	C9	1.08473	0.00564311	Pard3	0.664633	1.57734e-62										TRUE			TRUE
chr8	127107770	127108270	C3	2.66221	9.05771e-19	Pard3	0.664633	1.57734e-62										TRUE			TRUE
chr15	7398814	7399314	C3	2.95872	9.41083e-19	Egflam	0.919658	1.98708e-198																																						TRUE
chr14	29548569	29549069	C3	3.50745	9.51416e-19				TRUE		TRUE		TRUE	TRUE	TRUE							TRUE										TRUE	TRUE												TRUE
chr9	44849241	44849741	C3	4.55778	1.00282e-18	Kmt2a	0.558574	1.68266e-40	TRUE					TRUE	TRUE		TRUE								TRUE
chr1	170342991	170343491	C3	4.10184	1.11881e-18										TRUE																				TRUE													TRUE
chr2	5708289	5708789	C3	2.50075	1.11881e-18											TRUE								TRUE								TRUE
chr4	151786884	151787384	C3	3.40681	1.12502e-18	Thap3	0.827182	1.08468e-122
chr4	151786884	151787384	C4	1.33788	0.0161349	Thap3	0.827182	1.08468e-122
chr9	75479284	75479784	C7	0.923795	0.0160073	Gnb5	0.542252	8.71933e-38
chr9	75479284	75479784	C3	2.56043	1.1552e-18	Gnb5	0.542252	8.71933e-38
chr9	75479284	75479784	C9	1.50828	0.00174205	Gnb5	0.542252	8.71933e-38
chr4	148239400	148239900	C3	1.27049	1.20115e-18	Mthfr	0.594995	3.86148e-47					TRUE	TRUE												TRUE		TRUE											TRUE
chr17	5595023	5595523	C4	1.01442	0.0969513	Zdhhc14	0.452893	2.64569e-25						TRUE																																TRUE
chr17	5595023	5595523	C3	3.42472	1.21891e-18	Zdhhc14	0.452893	2.64569e-25						TRUE																																TRUE
chr11	113421556	113422056	C3	2.92967	1.22674e-18	Cog1	0.818248	7.00057e-118																																TRUE				TRUE
chr11	113421556	113422056	C9	1.09254	0.0968066	Cog1	0.818248	7.00057e-118																																TRUE				TRUE
chr11	118007790	118008290	C3	3.25413	1.29482e-18	Pgs1	0.792204	2.90907e-105			TRUE	TRUE			TRUE																									TRUE				TRUE
chr4	24556047	24556547	C3	4.27741	1.2958e-18					TRUE					TRUE
chr8	95138237	95138737	C9	0.623794	0.052889	Kifc3	0.488145	8.71022e-30						TRUE		TRUE					TRUE			TRUE	TRUE				TRUE
chr8	95138237	95138737	C3	2.07007	1.34565e-18	Kifc3	0.488145	8.71022e-30						TRUE		TRUE					TRUE			TRUE	TRUE				TRUE
chr9	45645504	45646004	C3	1.88962	1.39296e-18	Bace1	0.481466	6.75793e-29			TRUE				TRUE		TRUE										TRUE										TRUE
chr1	125100557	125101057	C3	4.07698	1.40154e-18											TRUE																					TRUE
chr18	43434483	43434983	C3	4.13717	1.41079e-18	Dpysl3	0.559113	1.36127e-40										TRUE	TRUE	TRUE	TRUE		TRUE					TRUE		TRUE	TRUE
chr4	33072383	33072883	C3	3.23312	1.54454e-18	Pnrc1	0.687908	1.18961e-68							TRUE																			TRUE				TRUE	TRUE
chr11	84539941	84540441	C3	3.19885	1.5844e-18																																											TRUE
chr3	32903431	32903931	C3	2.19322	1.61105e-18	Ndufb5	0.784545	6.81348e-102		TRUE																								TRUE				TRUE
chr19	6650909	6651409	C3	3.61456	1.78115e-18										TRUE	TRUE								TRUE							TRUE	TRUE
chr14	47910695	47911195	C5	1.06795	0.00184467	Peli2	0.577184	8.70345e-44		TRUE
chr14	47910695	47911195	C3	2.5448	1.82554e-18	Peli2	0.577184	8.70345e-44		TRUE
chr2	28227752	28228252	C3	2.36626	1.8487e-18						TRUE		TRUE		TRUE																TRUE
chr2	28227752	28228252	C9	2.36338	1.68746e-08						TRUE		TRUE		TRUE																TRUE
chr6	42370871	42371371	C9	0.89845	0.00222581											TRUE									TRUE												TRUE
chr6	42370871	42371371	C3	1.91552	1.86414e-18											TRUE									TRUE												TRUE
chr1	90353158	90353658	C9	1.79855	0.0634248								TRUE	TRUE			TRUE										TRUE										TRUE
chr1	90353158	90353658	C3	2.98475	1.88026e-18								TRUE	TRUE			TRUE										TRUE										TRUE
chr16	74756896	74757396	C3	2.56738	1.91422e-18																												TRUE	TRUE				TRUE	TRUE				TRUE
chr2	38025578	38026078	C3	2.09272	1.91812e-18						TRUE															TRUE
chr17	25721444	25721944	C3	4.26443	1.95441e-18	Mcrip2	0.812776	4.56943e-115				TRUE														TRUE																				TRUE
chr12	26294598	26295098	C3	4.05943	2.00777e-18																																				TRUE
chr15	87939016	87939516	C3	3.39691	2.035e-18								TRUE																					TRUE				TRUE	TRUE
chr13	23928038	23928538	C3	3.78227	2.04618e-18	Hist1h2bc	0.759121	1.24868e-91																	TRUE																						TRUE
chr6	102282546	102283046	C3	4.01758	2.04618e-18									TRUE																						TRUE				TRUE				TRUE	TRUE
chr14	11667672	11668172	C3	3.55862	2.14575e-18	Ptprg	0.582485	9.21066e-45			TRUE				TRUE
chr11	74468133	74468633	C6	0.517017	0.000242232	Ccdc92b	0.714393	2.28513e-76		TRUE		TRUE													TRUE
chr11	74468133	74468633	C3	2.01012	2.32175e-18	Ccdc92b	0.714393	2.28513e-76		TRUE		TRUE													TRUE
chr11	74468133	74468633	C7	1.2066	0.000143788	Ccdc92b	0.714393	2.28513e-76		TRUE		TRUE													TRUE
chr11	74468133	74468633	C4	1.48361	2.39192e-07	Ccdc92b	0.714393	2.28513e-76		TRUE		TRUE													TRUE
chr7	15881295	15881795	C3	1.61365	2.54153e-18	Ehd2	0.803183	2.38738e-110					TRUE
chr12	92247196	92247696	C3	2.94565	2.57007e-18													TRUE																														TRUE
chr5	111823788	111824288	C3	2.91567	2.72415e-18												TRUE									TRUE	TRUE																				TRUE
chr5	111823788	111824288	C9	1.33477	0.0579046												TRUE									TRUE	TRUE																				TRUE
chr3	56427181	56427681	C3	3.79908	3.05888e-18						TRUE			TRUE																						TRUE
chr13	102504467	102504967	C9	0.995673	0.00178782									TRUE	TRUE							TRUE			TRUE							TRUE	TRUE												TRUE
chr13	102504467	102504967	C3	2.20937	3.21407e-18									TRUE	TRUE							TRUE			TRUE							TRUE	TRUE												TRUE
chr1	66364337	66364837	C3	3.72963	3.37185e-18	Unc80	0.70253	8.33409e-73				TRUE						TRUE	TRUE	TRUE	TRUE				TRUE					TRUE	TRUE																TRUE
chr5	144130790	144131290	C3	3.46145	3.37185e-18	Tecpr1	0.802584	4.61901e-110
chr1	165935358	165935858	C3	4.34302	3.41187e-18	Pou2f1	0.648074	1.68967e-58								TRUE											TRUE										TRUE							TRUE
chr12	15795848	15796348	C9	1.27616	0.000781015	Trib2	0.454852	1.53882e-25																		TRUE
chr12	15795848	15796348	C3	1.53806	3.44343e-18	Trib2	0.454852	1.53882e-25																		TRUE
chr14	121387706	121388206	C3	3.91266	3.44343e-18	Stk24	0.685566	5.23009e-68			TRUE				TRUE													TRUE													TRUE					TRUE
chr7	37466345	37466845	C3	2.05998	3.67066e-18
chr7	109968963	109969463	C9	1.0991	0.0038836																				TRUE
chr7	109968963	109969463	C3	2.4163	3.75257e-18																				TRUE
chr11	117972448	117972948	C3	4.00196	3.84101e-18	Pgs1	0.77916	1.3181e-99					TRUE																							TRUE
chr13	41078676	41079176	C3	2.84832	3.84101e-18	Mak	0.883572	3.22224e-161										TRUE													TRUE
chr4	31121554	31122054	C3	3.65552	3.91431e-18						TRUE	TRUE			TRUE																			TRUE				TRUE	TRUE									TRUE
chr11	100518148	100518648	C3	2.23117	4.12182e-18	Nkiras2	0.795967	5.75195e-107								TRUE						TRUE	TRUE	TRUE			TRUE		TRUE			TRUE																	TRUE
chr11	100518148	100518648	C9	0.797065	0.0798218	Nkiras2	0.795967	5.75195e-107								TRUE						TRUE	TRUE	TRUE			TRUE		TRUE			TRUE																	TRUE
chr7	136531290	136531790	C3	4.70396	4.16767e-18						TRUE				TRUE																																		TRUE
chr6	145050944	145051444	C3	1.69375	4.19886e-18	Bcat1	0.506611	2.35713e-32								TRUE	TRUE							TRUE			TRUE					TRUE				TRUE	TRUE
chr6	145050944	145051444	C9	0.848353	0.000493641	Bcat1	0.506611	2.35713e-32								TRUE	TRUE							TRUE			TRUE					TRUE				TRUE	TRUE
chr9	73431496	73431996	C3	3.32766	4.2106e-18					TRUE
chr8	4512067	4512567	C3	2.46043	4.42061e-18																																												TRUE
chr9	78088490	78088990	C3	3.3456	4.42061e-18	Fbxo9	0.61683	1.50525e-51			TRUE																																			TRUE
chr4	117813752	117814252	C3	2.86806	4.42696e-18	Slc6a9	0.881171	3.35432e-159																										TRUE
chr5	120262768	120263268	C3	3.31174	4.42696e-18	Lhx5	0.837665	1.05304e-128
chr5	120262768	120263268	C4	0.901328	0.0544696	Lhx5	0.837665	1.05304e-128
chr9	29519148	29519648	C3	1.81459	4.46389e-18									TRUE
chr6	128028480	128028980	C3	1.80773	4.47813e-18																													TRUE				TRUE	TRUE
chr11	44547758	44548258	C3	3.61936	4.57736e-18						TRUE	TRUE																								TRUE												TRUE
chr15	75648193	75648693	C3	1.76889	4.5829e-18	Naprt	0.639567	1.58927e-56																												TRUE
chr15	75648193	75648693	C9	1.309	3.33735e-05	Naprt	0.639567	1.58927e-56																												TRUE
chr11	118554494	118554994	C3	2.10911	4.63801e-18						TRUE				TRUE											TRUE
chr6	30175391	30175891	C3	1.55937	4.71622e-18							TRUE
chr14	120224446	120224946	C3	3.08534	5.08722e-18	Mbnl2	0.573856	3.48806e-43
chr7	48821718	48822218	C3	4.99167	5.20119e-18						TRUE				TRUE																	TRUE	TRUE												TRUE
chr6	39808491	39808991	C3	3.50934	5.31098e-18	Braf	0.808902	3.94219e-113				TRUE																						TRUE	TRUE			TRUE	TRUE
chr3	3650887	3651387	C3	3.74826	5.40402e-18					TRUE	TRUE					TRUE							TRUE				TRUE		TRUE								TRUE
chr8	18890847	18891347	C3	5.07983	5.46905e-18																				TRUE																						TRUE
chr3	98326949	98327449	C3	4.65429	5.55177e-18				TRUE								TRUE										TRUE	TRUE									TRUE
chr11	95276013	95276513	C3	4.17676	5.7268e-18	Kat7	0.759217	1.14899e-91	TRUE																											TRUE
chr1	172355261	172355761	C3	1.63482	5.75888e-18	Pex19	0.580738	1.94e-44							TRUE											TRUE
chr2	180460695	180461195	C3	3.27219	5.94635e-18	Col9a3	0.876403	2.62084e-155			TRUE		TRUE		TRUE
chr5	144728158	144728658	C3	4.86726	6.03078e-18	Nptx2	0.810779	4.60284e-114				TRUE														TRUE																						TRUE
chr9	70246462	70246962	C3	4.1424	6.23457e-18																															TRUE
chr9	70246462	70246962	C6	1.16379	0.0487909																															TRUE
chr12	98932403	98932903	C3	2.09361	6.26051e-18	Zc3h14	0.794043	4.31555e-106													TRUE															TRUE							TRUE
chr18	56996672	56997172	C3	3.5187	6.26051e-18							TRUE																								TRUE												TRUE
chr8	68379814	68380314	C5	0.739029	0.00386342
chr8	68379814	68380314	C3	2.3645	6.26051e-18
chr6	51932969	51933469	C3	2.64554	6.48344e-18					TRUE			TRUE	TRUE
chr6	51932969	51933469	C9	0.542713	0.0757257					TRUE			TRUE	TRUE
chr19	25241439	25241939	C3	4.79181	7.53614e-18	Kank1	0.889092	4.96297e-166					TRUE									TRUE										TRUE	TRUE															TRUE
chr14	64099806	64100306	C3	2.81306	7.71174e-18																										TRUE					TRUE
chr2	69584297	69584797	C4	0.824227	0.00876973	Bbs5	0.805068	2.95282e-111		TRUE																							TRUE							TRUE		TRUE			TRUE
chr2	69584297	69584797	C3	3.04442	7.77201e-18	Bbs5	0.805068	2.95282e-111		TRUE																							TRUE							TRUE		TRUE			TRUE
chr10	94918127	94918627	C3	3.99152	7.94953e-18	Plxnc1	0.766145	2.48264e-94			TRUE		TRUE	TRUE																						TRUE
chr5	66808933	66809433	C3	3.04664	8.52548e-18	Limch1	0.801993	8.824e-110										TRUE	TRUE	TRUE	TRUE									TRUE				TRUE				TRUE	TRUE										TRUE
chr7	112510225	112510725	C3	2.67452	8.60747e-18	Tead1	0.676142	1.74776e-65					TRUE			TRUE							TRUE
chr6	28542312	28542812	C3	3.07654	8.62142e-18																														TRUE
chr11	72032039	72032539	C3	3.78535	8.80112e-18	Aipl1	0.899528	6.73855e-176						TRUE																				TRUE				TRUE	TRUE
chr2	103592071	103592571	C9	1.14693	0.0579828	Abtb2	0.537607	4.85291e-37				TRUE													TRUE																						TRUE
chr2	103592071	103592571	C3	2.12907	9.1087e-18	Abtb2	0.537607	4.85291e-37				TRUE													TRUE																						TRUE
chr1	55888604	55889104	C3	1.58359	9.22558e-18					TRUE			TRUE															TRUE																				TRUE	TRUE
chrX	102341655	102342155	C3	3.60548	9.24628e-18					TRUE																													TRUE										TRUE
chr8	7934321	7934821	C3	4.47009	9.49665e-18				TRUE				TRUE	TRUE
chr19	56288181	56288681	C3	3.58694	9.56464e-18	Casp7	0.553319	1.30875e-39		TRUE															TRUE	TRUE
chr1	134567466	134567966	C3	3.06307	1.02925e-17	Adipor1	0.809446	2.12087e-113		TRUE													TRUE
chr15	89182249	89182749	C9	1.82919	4.40111e-05	Sbf1	0.698966	9.06738e-72				TRUE																																		TRUE
chr15	89182249	89182749	C3	1.44377	1.20271e-17	Sbf1	0.698966	9.06738e-72				TRUE																																		TRUE
chr5	103749720	103750220	C3	2.87702	1.23786e-17	Aff1	0.775472	4.47464e-98			TRUE			TRUE	TRUE		TRUE									TRUE	TRUE
chr4	140069575	140070075	C9	1.35678	4.15316e-05	Igsf21	0.876192	3.83999e-155
chr4	140069575	140070075	C3	1.55283	1.25348e-17	Igsf21	0.876192	3.83999e-155
chr11	49245670	49246170	C3	3.87261	1.29171e-17
chr13	56259477	56259977	C3	2.00792	1.2949e-17									TRUE											TRUE
chr13	56259477	56259977	C9	0.925789	0.0102441									TRUE											TRUE
chr2	93174157	93174657	C3	1.47035	1.33097e-17						TRUE	TRUE	TRUE													TRUE										TRUE
chr2	93174157	93174657	C9	1.46297	2.20392e-13						TRUE	TRUE	TRUE													TRUE										TRUE
chr2	93174157	93174657	C7	0.672913	0.0391678						TRUE	TRUE	TRUE													TRUE										TRUE
chr2	102663307	102663807	C3	1.65866	1.33097e-17	Slc1a2	0.894092	1.20404e-170								TRUE						TRUE		TRUE								TRUE
chr1	193433606	193434106	C3	1.42716	1.40334e-17									TRUE									TRUE			TRUE			TRUE				TRUE			TRUE								TRUE	TRUE			TRUE
chr1	193433606	193434106	C9	0.598263	0.0232735									TRUE									TRUE			TRUE			TRUE				TRUE			TRUE								TRUE	TRUE			TRUE
chr1	37185090	37185590	C3	3.90686	1.42452e-17	Cnga3	0.852597	4.70074e-138																												TRUE							TRUE			TRUE			TRUE
chr3	46786639	46787139	C3	4.8842	1.47182e-17																TRUE																									TRUE
chr6	119236188	119236688	C9	0.594064	0.000462943	Lrtm2	0.711779	1.44129e-75			TRUE		TRUE
chr6	119236188	119236688	C3	2.38501	1.51397e-17	Lrtm2	0.711779	1.44129e-75			TRUE		TRUE
chr15	103167751	103168251	C3	3.47534	1.5965e-17	Copz1	0.586111	1.93016e-45						TRUE
chr12	103014439	103014939	C3	4.89634	1.60471e-17																															TRUE
chr7	64708117	64708617	C5	0.872525	0.000268784							TRUE																																			TRUE
chr7	64708117	64708617	C3	2.20982	1.65492e-17							TRUE																																			TRUE
chr6	127508431	127508931	C3	3.77856	1.66328e-17								TRUE																							TRUE
chr1	192277732	192278232	C3	3.15808	1.81566e-17						TRUE		TRUE	TRUE	TRUE										TRUE
chr2	165279322	165279822	C3	2.80678	1.8181e-17	Slc35c2	0.658833	4.35382e-61					TRUE	TRUE																																TRUE
chr16	28251870	28252370	C3	4.02618	1.82489e-17								TRUE
chr1	155704090	155704590	C9	0.852162	1.08006e-05	Acbd6	0.645915	5.42509e-58		TRUE																																							TRUE
chr1	155704090	155704590	C7	0.602153	0.00172911	Acbd6	0.645915	5.42509e-58		TRUE																																							TRUE
chr1	155704090	155704590	C3	1.57839	2.03402e-17	Acbd6	0.645915	5.42509e-58		TRUE																																							TRUE
chr17	44652007	44652507	C3	1.84164	2.05433e-17	Runx2	0.79321	1.02787e-105					TRUE	TRUE	TRUE
chr15	76215244	76215744	C3	4.06624	2.08119e-17	Nrbp2	0.755632	2.54244e-90					TRUE	TRUE		TRUE							TRUE				TRUE		TRUE							TRUE
chr11	79779720	79780220	C3	2.42832	2.18915e-17						TRUE		TRUE	TRUE	TRUE							TRUE				TRUE						TRUE	TRUE												TRUE
chr11	79779720	79780220	C9	1.0489	0.0247722						TRUE		TRUE	TRUE	TRUE							TRUE				TRUE						TRUE	TRUE												TRUE
chr19	10169794	10170294	C3	4.72377	2.18915e-17						TRUE				TRUE																					TRUE							TRUE					TRUE
chr12	110806516	110807016	C3	2.6126	2.30515e-17	Rcor1	0.703222	5.23408e-73																		TRUE										TRUE													TRUE
chr8	47787548	47788048	C3	2.74979	2.32964e-17	Cdkn2aip	0.638997	2.14305e-56
chr5	27147566	27148066	C5	0.659998	0.0770877						TRUE	TRUE																					TRUE	TRUE				TRUE	TRUE	TRUE									TRUE
chr5	27147566	27148066	C3	2.37684	2.36904e-17						TRUE	TRUE																					TRUE	TRUE				TRUE	TRUE	TRUE									TRUE
chr4	124906193	124906693	C3	1.39149	2.47936e-17	Maneal	0.76778	5.65803e-95			TRUE						TRUE										TRUE
chr4	124906193	124906693	C6	0.882713	0.00095645	Maneal	0.76778	5.65803e-95			TRUE						TRUE										TRUE
chr18	76896465	76896965	C3	3.94142	2.50525e-17					TRUE
chr5	74289896	74290396	C3	2.10019	2.53388e-17	Rasl11b	0.755044	4.20623e-90									TRUE
chr18	42860834	42861334	C3	4.52268	2.61705e-17	Ppp2r2b	0.504952	4.06849e-32					TRUE
chr19	8883564	8884064	C3	4.70317	2.69788e-17	Rom1	0.873088	1.03908e-152		TRUE				TRUE
chr10	42879235	42879735	C3	3.08664	2.71083e-17							TRUE																										TRUE	TRUE
chr10	42879235	42879735	C5	2.19644	0.00241698							TRUE																										TRUE	TRUE
chr10	42879235	42879735	C9	1.1884	0.0376558							TRUE																										TRUE	TRUE
chr5	14775731	14776231	C3	4.98607	2.74637e-17
chr14	60368796	60369296	C3	1.75598	2.78063e-17	Amer2	0.754044	9.86048e-90				TRUE		TRUE											TRUE						TRUE
chr14	60368796	60369296	C9	0.802359	1.63039e-08	Amer2	0.754044	9.86048e-90				TRUE		TRUE											TRUE						TRUE
chr11	105327055	105327555	C3	4.33292	2.8491e-17	Tlk2	0.694541	1.66227e-70		TRUE
chr2	167617557	167618057	C7	1.07541	0.0459498	Rnf114	0.786543	9.29153e-103						TRUE																	TRUE			TRUE				TRUE	TRUE
chr2	167617557	167618057	C3	3.26576	2.89122e-17	Rnf114	0.786543	9.29153e-103						TRUE																	TRUE			TRUE				TRUE	TRUE
chr4	140131566	140132066	C3	2.03124	2.91504e-17	Igsf21	0.663372	3.2671e-62																							TRUE
chr4	140131566	140132066	C9	0.804629	0.0101557	Igsf21	0.663372	3.2671e-62																							TRUE
chr4	140131566	140132066	C4	1.98571	0.0157005	Igsf21	0.663372	3.2671e-62																							TRUE
chr2	167112209	167112709	C3	1.66957	3.00057e-17	Ptgis	0.46791	3.78136e-27																								TRUE	TRUE													TRUE
chr2	167112209	167112709	C4	1.8625	0.000162192	Ptgis	0.46791	3.78136e-27																								TRUE	TRUE													TRUE
chr7	35583395	35583895	C3	3.45374	3.03361e-17	Dpy19l3	0.566145	8.21429e-42						TRUE
chr14	82011181	82011681	C3	2.80765	3.05905e-17								TRUE	TRUE																					TRUE													TRUE
chr12	105605165	105605665	C3	3.37298	3.12828e-17	Papola	0.505149	3.81415e-32				TRUE	TRUE															TRUE
chr12	105605165	105605665	C5	1.22744	6.6375e-06	Papola	0.505149	3.81415e-32				TRUE	TRUE															TRUE
chr4	124389045	124389545	C3	5.05303	3.20479e-17																					TRUE
chr16	38905847	38906347	C3	1.92104	3.32992e-17	Arhgap31	0.624957	2.79895e-53				TRUE				TRUE						TRUE	TRUE	TRUE			TRUE		TRUE			TRUE															TRUE	TRUE
chr16	38905847	38906347	C9	1.32886	0.00130683	Arhgap31	0.624957	2.79895e-53				TRUE				TRUE						TRUE	TRUE	TRUE			TRUE		TRUE			TRUE															TRUE	TRUE
chr9	104269389	104269889	C9	1.16723	0.0565824						TRUE			TRUE																						TRUE
chr9	104269389	104269889	C3	2.70824	3.43218e-17						TRUE			TRUE																						TRUE
chr1	119902290	119902790	C9	1.27721	1.72674e-07						TRUE	TRUE			TRUE													TRUE																			TRUE
chr1	119902290	119902790	C4	1.00946	0.0378159						TRUE	TRUE			TRUE													TRUE																			TRUE
chr1	119902290	119902790	C3	1.86987	3.49487e-17						TRUE	TRUE			TRUE													TRUE																			TRUE
chr15	4138485	4138985	C3	3.32073	3.51429e-17									TRUE												TRUE
chr15	4138485	4138985	C9	1.03505	0.0174077									TRUE												TRUE
chr6	30146999	30147499	C3	1.68707	3.66601e-17								TRUE																																		TRUE
chr6	30146999	30147499	C9	0.665477	0.00977196								TRUE																																		TRUE
chr5	8947299	8947799	C3	2.47609	3.72319e-17	Abcb4	0.783816	1.39539e-101					TRUE	TRUE
chr5	99558184	99558684	C3	3.88736	3.78883e-17							TRUE																						TRUE				TRUE	TRUE								TRUE
chr13	73469174	73469674	C3	2.92023	3.84189e-17	Lpcat1	0.746225	6.71352e-87																										TRUE
chr5	134353118	134353618	C3	3.917	3.91992e-17	Gtf2ird1	0.859015	2.1708e-142		TRUE		TRUE	TRUE	TRUE				TRUE	TRUE	TRUE	TRUE				TRUE					TRUE						TRUE											TRUE
chr10	115081960	115082460	C3	3.98486	4.11299e-17													TRUE	TRUE	TRUE	TRUE																							TRUE
chr10	115081960	115082460	C10	1.16614	0.0411221													TRUE	TRUE	TRUE	TRUE																							TRUE
chr12	76557025	76557525	C3	2.07737	4.34468e-17	Akap5	0.798958	2.37812e-108																										TRUE				TRUE								TRUE
chr5	30734595	30735095	C3	3.05224	4.34468e-17	Khk	0.899944	2.59616e-176			TRUE		TRUE	TRUE	TRUE												TRUE							TRUE				TRUE	TRUE
chr5	30734595	30735095	C6	2.14672	0.0532713	Khk	0.899944	2.59616e-176			TRUE		TRUE	TRUE	TRUE												TRUE							TRUE				TRUE	TRUE
chr11	71758184	71758684	C3	1.90739	4.51633e-17	Wscd1	0.771937	1.23692e-96					TRUE	TRUE																																			TRUE
chr15	102393647	102394147	C3	3.86772	4.63956e-17	Csad	0.774399	1.23204e-97				TRUE													TRUE			TRUE	TRUE					TRUE				TRUE	TRUE									TRUE
chr17	27799629	27800129	C3	3.93314	4.644e-17													TRUE	TRUE	TRUE	TRUE	TRUE								TRUE
chr9	114661954	114662454	C3	3.88317	4.69169e-17	Cnot10	0.64483	9.72771e-58			TRUE				TRUE											TRUE										TRUE
chr2	73658969	73659469	C3	2.75266	4.7506e-17								TRUE	TRUE																						TRUE
chr7	133074499	133074999	C3	1.89095	4.90399e-17	Zranb1	0.826178	3.88986e-122		TRUE	TRUE				TRUE	TRUE																									TRUE					TRUE
chr14	64575892	64576392	C3	3.16503	4.90424e-17
chr5	146380008	146380508	C3	4.65467	5.12746e-17	Wasf3	0.530728	5.87818e-36													TRUE																						TRUE
chr6	53147445	53147945	C3	3.33307	5.15147e-17					TRUE		TRUE			TRUE						TRUE					TRUE																		TRUE				TRUE	TRUE
chr10	84960471	84960971	C3	2.06325	5.28549e-17						TRUE				TRUE																										TRUE
chr5	149442152	149442652	C3	3.13651	5.32653e-17	Wdr95	0.785996	1.60758e-102			TRUE			TRUE																												TRUE
chr16	5513203	5513703	C5	0.511044	0.00388485								TRUE	TRUE
chr16	5513203	5513703	C3	2.56442	5.39897e-17								TRUE	TRUE
chr17	12335069	12335569	C3	4.49545	5.39897e-17							TRUE
chr18	35916809	35917309	C9	2.09848	3.58829e-10	Cxxc5	0.546455	1.80182e-38			TRUE	TRUE			TRUE
chr18	35916809	35917309	C3	0.748533	5.95117e-17	Cxxc5	0.546455	1.80182e-38			TRUE	TRUE			TRUE
chr13	116974431	116974931	C3	4.92924	5.96169e-17											TRUE								TRUE					TRUE			TRUE
chr7	131038258	131038758	C3	3.77898	6.41928e-17	Htra1	0.812607	5.56904e-115		TRUE											TRUE																							TRUE
chr9	66886320	66886820	C3	3.68472	6.41928e-17						TRUE		TRUE	TRUE	TRUE										TRUE									TRUE												TRUE
chr13	112160675	112161175	C3	2.80091	6.71258e-17											TRUE							TRUE													TRUE												TRUE
chr7	89088092	89088592	C3	4.75112	6.73678e-17						TRUE				TRUE																					TRUE												TRUE	TRUE
chr10	77587578	77588078	C3	2.31782	6.81569e-17	Adarb1	0.476232	3.26435e-28																		TRUE																					TRUE
chr10	77587578	77588078	C7	1.02671	0.000429806	Adarb1	0.476232	3.26435e-28																		TRUE																					TRUE
chr4	154603897	154604397	C3	2.40915	6.83119e-17						TRUE																																			TRUE
chr7	128314466	128314966	C3	3.04643	6.9705e-17	Armc5	0.841328	6.65245e-131									TRUE														TRUE
chr15	84168756	84169256	C4	1.18116	0.0282298	Parvg	0.785835	1.88543e-102					TRUE												TRUE																							TRUE
chr15	84168756	84169256	C3	1.81813	6.98639e-17	Parvg	0.785835	1.88543e-102					TRUE												TRUE																							TRUE
chr14	33953711	33954211	C3	2.64116	7.2455e-17	Rbp3	0.776369	1.91225e-98			TRUE			TRUE	TRUE																												TRUE
chr5	108515648	108516148	C3	2.31348	7.26513e-17	Dr1	0.622336	1.02511e-52				TRUE																					TRUE							TRUE				TRUE	TRUE		TRUE
chr19	58341262	58341762	C3	3.04107	7.44862e-17	Gfra1	0.791708	4.86327e-105					TRUE	TRUE
chr17	48847932	48848432	C3	2.57494	7.47681e-17											TRUE						TRUE	TRUE	TRUE			TRUE		TRUE			TRUE														TRUE
chr5	102227131	102227631	C3	2.95057	7.62673e-17	Arhgap24	0.748422	1.10339e-87								TRUE																	TRUE				TRUE			TRUE					TRUE
chr8	9182420	9182920	C3	2.3732	7.63578e-17					TRUE						TRUE	TRUE	TRUE	TRUE	TRUE	TRUE			TRUE			TRUE		TRUE		TRUE	TRUE					TRUE
chr10	44477163	44477663	C3	2.14084	7.82246e-17	Prdm1	0.939761	1.12808e-227																							TRUE									TRUE			TRUE
chr6	81971146	81971646	C3	2.78519	7.8773e-17																												TRUE							TRUE					TRUE
chr14	61350732	61351232	C3	2.3766	7.90037e-17	Ebpl	0.842151	2.09613e-131			TRUE
chr7	79284387	79284887	C3	3.60281	8.04497e-17																																						TRUE
chr11	64884488	64884988	C3	2.30254	8.08026e-17																																		TRUE	TRUE
chr11	64884488	64884988	C9	1.30201	0.000151062																																		TRUE	TRUE
chr5	143706372	143706872	C3	2.93421	8.12982e-17	Usp42	0.568357	3.35077e-42						TRUE																																			TRUE
chr9	106458483	106458983	C3	2.45913	8.27638e-17	Dusp7	0.777516	6.38407e-99					TRUE	TRUE
chr8	107142675	107143175	C3	3.53214	8.28441e-17	Nfat5	0.660905	1.34458e-61								TRUE								TRUE			TRUE					TRUE		TRUE					TRUE
chr5	44715887	44716387	C4	1.57487	0.00583579					TRUE
chr5	44715887	44716387	C3	2.8368	8.33055e-17					TRUE
chr10	76816484	76816984	C3	1.12526	8.79872e-17	Slc19a1	0.638257	3.15638e-56					TRUE	TRUE																																TRUE
chr4	54733748	54734248	C4	1.28883	0.0470723					TRUE			TRUE				TRUE										TRUE
chr4	54733748	54734248	C3	2.47655	8.85892e-17					TRUE			TRUE				TRUE										TRUE
chr9	96632713	96633213	C3	3.22818	8.85892e-17	Rasa2	0.758846	1.58727e-91					TRUE	TRUE																								TRUE	TRUE
chr10	21718118	21718618	C3	3.47517	9.16071e-17																				TRUE																							TRUE
chrX	102052285	102052785	C3	3.1518	9.31731e-17						TRUE																							TRUE				TRUE	TRUE
chrX	102052285	102052785	C6	1.44415	0.036037						TRUE																							TRUE				TRUE	TRUE
chr6	4131058	4131558	C3	4.70382	9.35548e-17	Gngt1	0.871658	1.32586e-151																								TRUE	TRUE													TRUE
chr9	45792184	45792684	C3	2.45279	9.58681e-17	Rnf214	0.588288	7.47672e-46			TRUE		TRUE		TRUE																					TRUE							TRUE					TRUE
chr9	45792184	45792684	C9	1.79804	6.08148e-06	Rnf214	0.588288	7.47672e-46			TRUE		TRUE		TRUE																					TRUE							TRUE					TRUE
chr7	99429619	99430119	C3	2.06336	9.60874e-17																						TRUE				TRUE									TRUE						TRUE
chr10	73936095	73936595	C3	4.08624	9.64416e-17				TRUE				TRUE	TRUE		TRUE						TRUE	TRUE	TRUE			TRUE		TRUE			TRUE							TRUE
chr5	3311105	3311605	C3	4.89976	9.94155e-17				TRUE	TRUE		TRUE													TRUE																TRUE
chr2	65360893	65361393	C3	3.92318	1.01045e-16																					TRUE																	TRUE
chr11	5509489	5509989	C3	3.50176	1.02536e-16	Kremen1	0.746587	4.99009e-87							TRUE
chr5	125170096	125170596	C3	2.84337	1.0314e-16	Scarb1	0.839103	1.46205e-129			TRUE																							TRUE				TRUE	TRUE							TRUE
chr7	28555887	28556387	C3	3.57274	1.0314e-16	Zfp36	0.789693	3.85349e-104														TRUE
chr9	30308221	30308721	C3	3.28432	1.0339e-16	Snx19	0.628948	3.77917e-54																							TRUE
chr11	120452167	120452667	C3	4.26784	1.04001e-16	Bahcc1	0.859897	5.28594e-143					TRUE
chr15	28250601	28251101	C3	4.5888	1.07336e-16	Trio	0.484596	2.60467e-29				TRUE																														TRUE
chr7	51627029	51627529	C3	2.3514	1.0748e-16	Slc17a6	0.830129	2.43425e-124				TRUE			TRUE		TRUE										TRUE																				TRUE
chr6	38744470	38744970	C3	3.55229	1.07938e-16	Luc7l2	0.482563	4.8435e-29							TRUE
chr1	134066860	134067360	C3	1.74792	1.11707e-16	Btg2	0.467914	3.77681e-27	TRUE		TRUE				TRUE
chr11	81926348	81926848	C3	1.73076	1.15066e-16						TRUE		TRUE		TRUE			TRUE	TRUE	TRUE															TRUE	TRUE
chr11	81926348	81926848	C4	1.02846	0.0758389						TRUE		TRUE		TRUE			TRUE	TRUE	TRUE															TRUE	TRUE
chr4	125658304	125658804	C3	2.02037	1.15066e-16									TRUE											TRUE								TRUE											TRUE	TRUE
chr4	125658304	125658804	C9	0.752982	0.0113853									TRUE											TRUE								TRUE											TRUE	TRUE
chr9	79943290	79943790	C3	4.46256	1.15066e-16	Myo6	0.868711	2.26233e-149
chr2	178975971	178976471	C3	2.51071	1.16302e-16							TRUE	TRUE			TRUE						TRUE	TRUE	TRUE								TRUE		TRUE				TRUE	TRUE
chr9	43384309	43384809	C3	3.7056	1.28722e-16							TRUE													TRUE									TRUE		TRUE		TRUE	TRUE							TRUE
chr16	22399922	22400422	C3	5.4276	1.28755e-16								TRUE													TRUE				TRUE
chr14	33952452	33952952	C3	4.27854	1.3357e-16	Rbp3	0.918806	2.2426e-197			TRUE	TRUE						TRUE	TRUE	TRUE	TRUE	TRUE			TRUE		TRUE		TRUE	TRUE
chr8	68381933	68382433	C3	4.28117	1.34039e-16																																												TRUE
chr19	43944480	43944980	C3	2.98118	1.39236e-16	Chuk	0.616618	1.6675e-51			TRUE				TRUE
chr6	49990430	49990930	C9	1.2531	0.000320751						TRUE				TRUE																											TRUE
chr6	49990430	49990930	C3	2.18246	1.41278e-16						TRUE				TRUE																											TRUE
chr1	51628074	51628574	C5	0.736086	0.00142432	Nabp1	0.643342	2.15632e-57							TRUE	TRUE		TRUE	TRUE	TRUE					TRUE		TRUE		TRUE	TRUE			TRUE			TRUE	TRUE			TRUE
chr1	51628074	51628574	C3	3.10203	1.48693e-16	Nabp1	0.643342	2.15632e-57							TRUE	TRUE		TRUE	TRUE	TRUE					TRUE		TRUE		TRUE	TRUE			TRUE			TRUE	TRUE			TRUE
chr8	9334829	9335329	C3	3.3799	1.4908e-16																		TRUE												TRUE
chr5	102768637	102769137	C3	2.54882	1.52651e-16						TRUE				TRUE
chr5	102768637	102769137	C4	1.01088	0.0249222						TRUE				TRUE
chr5	49681164	49681664	C9	0.822494	0.00601687	Kcnip4	0.470567	1.74139e-27						TRUE
chr5	49681164	49681664	C3	2.17887	1.5422e-16	Kcnip4	0.470567	1.74139e-27						TRUE
chr5	49681164	49681664	C6	1.62173	0.000109198	Kcnip4	0.470567	1.74139e-27						TRUE
chr3	95277142	95277642	C3	3.7068	1.57406e-16	Arnt	0.809728	1.53895e-113					TRUE	TRUE														TRUE													TRUE							TRUE
chr1	82132512	82133012	C3	2.91949	1.60349e-16											TRUE		TRUE	TRUE	TRUE	TRUE						TRUE			TRUE							TRUE
chr1	82132512	82133012	C10	0.664702	0.0821269											TRUE		TRUE	TRUE	TRUE	TRUE						TRUE			TRUE							TRUE
chr1	59163903	59164403	C3	3.28778	1.60353e-16	Trak2	0.866652	7.59744e-148								TRUE																		TRUE			TRUE
chr1	149896446	149896946	C6	1.74686	1.28814e-05																																										TRUE
chr1	149896446	149896946	C3	1.90551	1.6168e-16																																										TRUE
chr6	29276699	29277199	C3	3.40769	1.65563e-16	Opn1sw	0.848894	1.21545e-135					TRUE	TRUE			TRUE										TRUE										TRUE											TRUE
chr17	63145943	63146443	C3	2.29411	1.66116e-16
chr16	5382196	5382696	C3	2.91841	1.72612e-16	Alg1	0.788994	7.83629e-104					TRUE					TRUE	TRUE	TRUE														TRUE				TRUE	TRUE
chr9	54707146	54707646	C3	3.03515	1.73451e-16	Dnaja4	0.748933	7.22275e-88				TRUE																						TRUE				TRUE	TRUE
chr9	54707146	54707646	C9	1.0688	0.040636	Dnaja4	0.748933	7.22275e-88				TRUE																						TRUE				TRUE	TRUE
chr7	105569941	105570441	C3	1.90189	1.79914e-16	Apbb1	0.825828	6.04386e-122
chr7	105569941	105570441	C5	1.59999	2.8243e-08	Apbb1	0.825828	6.04386e-122
chr9	96627563	96628063	C3	3.60374	1.80373e-16	Rasa2	0.855198	8.65115e-140			TRUE				TRUE																TRUE
chr18	56996157	56996657	C3	3.82828	1.81097e-16						TRUE				TRUE
chr12	26115250	26115750	C3	2.7425	1.81815e-16											TRUE						TRUE	TRUE	TRUE			TRUE		TRUE			TRUE
chr8	115768592	115769092	C3	5.30996	1.84114e-16	Maf	0.551977	2.19507e-39								TRUE							TRUE						TRUE
chr17	27595164	27595664	C3	2.81294	1.85311e-16	Grm4	0.761935	1.05692e-92		TRUE				TRUE																	TRUE
chr2	115182833	115183333	C3	4.0582	1.85902e-16																																							TRUE
chr14	69965438	69965938	C3	2.54268	1.92466e-16	Ccar2	0.516006	1.00925e-33			TRUE	TRUE			TRUE						TRUE				TRUE									TRUE				TRUE	TRUE
chr12	26635676	26636176	C3	2.08015	1.92844e-16					TRUE			TRUE																		TRUE		TRUE												TRUE
chr12	26635676	26636176	C9	1.39853	0.0252485					TRUE			TRUE																		TRUE		TRUE												TRUE
chr1	57255089	57255589	C3	4.10326	1.99181e-16	Tyw5	0.648226	1.55653e-58
chr11	95002002	95002502	C3	3.75201	2.02122e-16	Pdk2	0.736795	1.26663e-83						TRUE	TRUE										TRUE																								TRUE
chr4	149749257	149749757	C3	3.0805	2.03715e-16	Slc25a33	0.759935	6.12387e-92				TRUE										TRUE									TRUE			TRUE															TRUE
chr4	149749257	149749757	C9	1.74355	0.00621948	Slc25a33	0.759935	6.12387e-92				TRUE										TRUE									TRUE			TRUE															TRUE
chr6	144652825	144653325	C3	3.4997	2.06239e-16							TRUE													TRUE																		TRUE
chr9	42475009	42475509	C3	2.78424	2.15725e-16	Tbcel	0.601674	1.87858e-48		TRUE				TRUE																	TRUE
chr9	42475009	42475509	C9	2.09396	0.0100767	Tbcel	0.601674	1.87858e-48		TRUE				TRUE																	TRUE
chr18	54973990	54974490	C3	2.84983	2.18109e-16										TRUE
chr9	54552379	54552879	C3	2.92842	2.20576e-16	Dnaja4	0.770682	3.96638e-96			TRUE	TRUE
chr10	81399201	81399701	C3	3.00961	2.26511e-16	Smim24	0.693477	3.32423e-70				TRUE													TRUE									TRUE				TRUE	TRUE
chr17	71681601	71682101	C3	1.73987	2.28958e-16	Trmt61b	0.563498	2.38279e-41				TRUE			TRUE																			TRUE				TRUE	TRUE
chr17	87178841	87179341	C3	2.16766	2.34424e-16							TRUE													TRUE													TRUE	TRUE
chr3	9938599	9939099	C4	1.71403	5.26248e-06											TRUE						TRUE	TRUE	TRUE			TRUE		TRUE			TRUE
chr3	9938599	9939099	C9	1.53275	1.34221e-05											TRUE						TRUE	TRUE	TRUE			TRUE		TRUE			TRUE
chr3	9938599	9939099	C3	2.16594	2.37903e-16											TRUE						TRUE	TRUE	TRUE			TRUE		TRUE			TRUE
chr3	146728207	146728707	C3	3.23684	2.4023e-16	Spata1	0.719105	7.81413e-78			TRUE				TRUE
chr10	64661132	64661632	C3	3.32909	2.42055e-16				TRUE	TRUE				TRUE		TRUE						TRUE		TRUE			TRUE					TRUE									TRUE
chr11	69236816	69237316	C4	0.721452	0.0095001	Cntrob	0.480197	9.9248e-29					TRUE	TRUE
chr11	69236816	69237316	C3	2.35469	2.4964e-16	Cntrob	0.480197	9.9248e-29					TRUE	TRUE
chr11	70387440	70387940	C3	3.11032	2.55295e-16						TRUE				TRUE							TRUE									TRUE
chr3	146304498	146304998	C4	1.3025	0.0158414	Spata1	0.789394	5.2257e-104						TRUE			TRUE									TRUE	TRUE										TRUE							TRUE
chr3	146304498	146304998	C3	1.88558	2.60126e-16	Spata1	0.789394	5.2257e-104						TRUE			TRUE									TRUE	TRUE										TRUE							TRUE
chr8	124180593	124181093	C3	2.15726	2.60126e-16	Abcb10	0.883078	8.45715e-161								TRUE									TRUE		TRUE		TRUE		TRUE						TRUE	TRUE										TRUE
chr1	87574243	87574743	C9	1.0634	0.0248779	Gigyf2	0.799646	1.13192e-108			TRUE							TRUE	TRUE	TRUE		TRUE								TRUE				TRUE				TRUE	TRUE			TRUE
chr1	87574243	87574743	C3	3.1088	2.64087e-16	Gigyf2	0.799646	1.13192e-108			TRUE							TRUE	TRUE	TRUE		TRUE								TRUE				TRUE				TRUE	TRUE			TRUE
chr4	99984204	99984704	C3	2.80132	2.64087e-16	Pgm2	0.9058	2.32924e-182																		TRUE								TRUE				TRUE	TRUE
chr16	94164896	94165396	C3	2.01523	2.66265e-16	Ripply3	0.845243	2.54514e-133																										TRUE				TRUE	TRUE							TRUE
chr5	119459742	119460242	C3	3.28326	2.68327e-16																										TRUE																TRUE
chr2	166214353	166214853	C3	4.40205	2.7384e-16										TRUE										TRUE
chr9	67587032	67587532	C3	2.32224	2.77788e-16	Tln2	0.875045	3.0772e-154		TRUE		TRUE																																TRUE
chr2	28221304	28221804	C3	3.64094	2.803e-16	Mrps2	0.649702	6.96303e-59						TRUE												TRUE
chr1	167802898	167803398	C3	1.72826	2.80485e-16	Rxrg	0.635124	1.6106e-55			TRUE		TRUE					TRUE	TRUE	TRUE	TRUE									TRUE		TRUE	TRUE
chr5	53187177	53187677	C3	3.85969	2.86062e-16							TRUE
chr9	63058368	63058868	C9	1.33421	0.00070345	Cln6	0.848203	3.36065e-135						TRUE	TRUE		TRUE										TRUE										TRUE
chr9	63058368	63058868	C3	1.66191	2.95754e-16	Cln6	0.848203	3.36065e-135						TRUE	TRUE		TRUE										TRUE										TRUE
chr9	83613788	83614288	C3	3.10249	2.97384e-16	Elovl4	0.702704	7.41768e-73																																									TRUE
chr8	78690816	78691316	C3	2.15544	3.10903e-16	Slc10a7	0.689758	3.65173e-69			TRUE	TRUE																						TRUE														TRUE
chr8	78690816	78691316	C7	1.22388	0.00426947	Slc10a7	0.689758	3.65173e-69			TRUE	TRUE																						TRUE														TRUE
chr3	79852772	79853272	C3	1.43046	3.11129e-16	Etfdh	0.543945	4.63721e-38
chr9	58721016	58721516	C3	3.33108	3.12407e-16	Cd276	0.647776	1.98645e-58					TRUE	TRUE											TRUE
chr5	46033053	46033553	C3	1.3008	3.12787e-16	Lcorl	0.792539	2.06322e-105											TRUE	TRUE	TRUE									TRUE
chr11	99396006	99396506	C3	3.65088	3.16773e-16	Krt12	0.755914	1.99981e-90						TRUE																										TRUE
chr6	72473566	72474066	C6	1.84938	0.0478355				TRUE		TRUE				TRUE																TRUE
chr6	72473566	72474066	C3	2.29895	3.18641e-16				TRUE		TRUE				TRUE																TRUE
chr6	72473566	72474066	C5	0.965333	0.0304735				TRUE		TRUE				TRUE																TRUE
chr15	96446778	96447278	C3	4.18834	3.23501e-16	Scaf11	0.699731	5.44308e-72																												TRUE
chr1	61331875	61332375	C3	3.00434	3.28651e-16								TRUE	TRUE																			TRUE											TRUE	TRUE		TRUE
chr10	61059579	61060079	C3	3.02607	3.50434e-16	Sgpl1	0.692362	6.84011e-70		TRUE	TRUE	TRUE			TRUE																																		TRUE
chr4	134113318	134113818	C3	3.33699	3.50434e-16	Ubxn11	0.832211	1.60317e-125					TRUE		TRUE
chr1	58723019	58723519	C3	3.53371	3.50817e-16	Cflar	0.819285	1.99445e-118					TRUE		TRUE										TRUE									TRUE				TRUE	TRUE
chr11	118728084	118728584	C7	0.811444	0.0256586	Rbfox3	0.457908	6.55441e-26																									TRUE							TRUE					TRUE	TRUE
chr11	118728084	118728584	C9	1.16785	0.000106423	Rbfox3	0.457908	6.55441e-26																									TRUE							TRUE					TRUE	TRUE
chr11	118728084	118728584	C3	1.83762	3.50817e-16	Rbfox3	0.457908	6.55441e-26																									TRUE							TRUE					TRUE	TRUE
chr3	30748294	30748794	C3	4.43074	3.53112e-16	Phc3	0.488842	7.01057e-30				TRUE																																				TRUE
chr4	140187748	140188248	C3	2.2126	3.53968e-16	Igsf21	0.651424	2.7132e-59
chr4	140187748	140188248	C9	2.15084	2.68712e-16	Igsf21	0.651424	2.7132e-59
chr10	130275690	130276190	C3	2.61571	3.55672e-16	Neurod4	0.85848	5.05748e-142	TRUE							TRUE						TRUE	TRUE	TRUE			TRUE					TRUE			TRUE
chr8	23700503	23701003	C3	4.64845	3.58531e-16																TRUE
chr13	53734986	53735486	C3	3.46446	3.61528e-16						TRUE
chr7	130887930	130888430	C3	2.21537	3.75927e-16	Htra1	0.742755	1.12021e-85			TRUE		TRUE	TRUE																																TRUE
chr7	130887930	130888430	C6	1.25946	0.0471662	Htra1	0.742755	1.12021e-85			TRUE		TRUE	TRUE																																TRUE
chr7	130887930	130888430	C5	0.911024	0.0625221	Htra1	0.742755	1.12021e-85			TRUE		TRUE	TRUE																																TRUE
chr11	74479589	74480089	C3	2.92196	3.76166e-16	Rap1gap2	0.689314	4.84983e-69				TRUE														TRUE
chr11	74479589	74480089	C7	1.72461	0.0060955	Rap1gap2	0.689314	4.84983e-69				TRUE														TRUE
chr13	103421615	103422115	C3	4.44561	3.98229e-16						TRUE				TRUE
chr1	134777942	134778442	C3	2.35108	4.01583e-16	Kdm5b	0.680537	1.19682e-66						TRUE	TRUE																					TRUE
chr19	38134000	38134500	C3	4.88564	4.03098e-16	Rbp4	0.975724	0																																		TRUE
chr6	42376489	42376989	C3	5.96374	4.13354e-16										TRUE
chr15	78737690	78738190	C3	4.25249	4.22098e-16																					TRUE
chr5	116795116	116795616	C3	2.9835	4.23244e-16							TRUE																							TRUE
chr17	27401149	27401649	C3	1.38101	4.47707e-16	Grm4	0.66117	1.1559e-61					TRUE	TRUE																													TRUE
chr17	27401149	27401649	C4	0.915212	0.0315856	Grm4	0.66117	1.1559e-61					TRUE	TRUE																													TRUE
chr17	27401149	27401649	C9	0.552789	0.0120706	Grm4	0.66117	1.1559e-61					TRUE	TRUE																													TRUE
chr3	68213065	68213565	C3	3.04742	4.49189e-16					TRUE
chr3	68213065	68213565	C4	1.52101	0.00349506					TRUE
chr1	177445381	177445881	C3	2.31491	4.60113e-16	Zbtb18	0.78152	1.33408e-100			TRUE				TRUE			TRUE	TRUE	TRUE	TRUE																											TRUE
chr1	177445381	177445881	C9	2.10546	0.000613188	Zbtb18	0.78152	1.33408e-100			TRUE				TRUE			TRUE	TRUE	TRUE	TRUE																											TRUE
chr1	37218646	37219146	C3	2.8877	4.70446e-16	Cnga3	0.890029	7.03721e-167	TRUE																																					TRUE
chr4	107743562	107744062	C3	1.02935	4.72918e-16								TRUE	TRUE
chr5	123310173	123310673	C3	3.51213	4.72918e-16	Setd1b	0.714168	2.67827e-76																					TRUE
chr8	15392133	15392633	C3	2.54112	4.79354e-16						TRUE																				TRUE
chr10	69021914	69022414	C3	4.86425	5.07864e-16	Rhobtb1	0.903899	2.31525e-180					TRUE	TRUE		TRUE					TRUE								TRUE								TRUE											TRUE
chr11	79789235	79789735	C9	1.43121	0.000324197						TRUE														TRUE									TRUE				TRUE	TRUE
chr11	79789235	79789735	C3	2.02281	5.07864e-16						TRUE														TRUE									TRUE				TRUE	TRUE
chr15	7152075	7152575	C3	3.58568	5.10697e-16	Egflam	0.921667	5.57887e-201					TRUE	TRUE		TRUE		TRUE	TRUE	TRUE	TRUE	TRUE	TRUE	TRUE	TRUE				TRUE	TRUE
chr4	154346535	154347035	C3	2.14893	5.52277e-16	Wrap73	0.65897	4.03108e-61			TRUE		TRUE		TRUE											TRUE							TRUE
chr18	26201932	26202432	C3	3.17792	5.5773e-16				TRUE	TRUE															TRUE								TRUE							TRUE				TRUE	TRUE			TRUE
chr13	72120977	72121477	C3	3.09853	5.74561e-16									TRUE																								TRUE											TRUE
chr6	31591663	31592163	C3	3.98971	5.86703e-16	Podxl	0.919109	9.42972e-198						TRUE													TRUE
chr18	64438169	64438669	C3	2.59178	5.88747e-16	Fech	0.530151	7.22176e-36										TRUE							TRUE	TRUE										TRUE												TRUE
chr18	64438169	64438669	C9	1.67817	0.00622299	Fech	0.530151	7.22176e-36										TRUE							TRUE	TRUE										TRUE												TRUE
chr11	97817937	97818437	C9	1.34793	0.00560696	Mllt6	0.617868	9.09767e-52				TRUE													TRUE																						TRUE
chr11	97817937	97818437	C3	2.56789	6.18952e-16	Mllt6	0.617868	9.09767e-52				TRUE													TRUE																						TRUE
chr15	68287103	68287603	C3	2.49292	6.41642e-16						TRUE				TRUE
chr15	100969760	100970260	C3	2.86572	6.46247e-16	Fignl2	0.626002	1.66136e-53		TRUE																																TRUE
chr15	100969760	100970260	C4	2.16675	0.00351009	Fignl2	0.626002	1.66136e-53		TRUE																																TRUE
chr7	105568511	105569011	C3	1.18331	6.49181e-16	Apbb1	0.740833	5.21996e-85																		TRUE																							TRUE
chr18	33989234	33989734	C3	3.45014	6.57064e-16
chr8	70247779	70248279	C3	4.43628	6.58473e-16	Slc25a42	0.921296	1.66193e-200					TRUE
chr13	60448753	60449253	C3	3.63884	6.80079e-16											TRUE						TRUE	TRUE	TRUE					TRUE			TRUE	TRUE
chr15	59920964	59921464	C3	1.87157	6.80079e-16									TRUE																						TRUE
chr19	21301764	21302264	C3	2.72648	7.05964e-16				TRUE			TRUE											TRUE											TRUE				TRUE	TRUE
chr10	80045694	80046194	C3	3.54851	7.21638e-16	Sbno2	0.707673	2.50293e-74																																						TRUE		TRUE
chr14	78534605	78535105	C3	3.81088	7.32014e-16	Akap11	0.762509	6.3617e-93																	TRUE								TRUE
chr10	80332065	80332565	C3	2.7581	7.37613e-16	Reep6	0.573929	3.38323e-43			TRUE																																			TRUE
chr3	22056610	22057110	C3	4.18998	7.38406e-16						TRUE
chr7	113495719	113496219	C3	3.94249	7.46827e-16																															TRUE
chr11	119359024	119359524	C3	3.34516	7.51832e-16	Nptx1	0.831084	7.01931e-125				TRUE													TRUE			TRUE
chr19	45336649	45337149	C3	3.47964	7.65708e-16								TRUE		TRUE
chr4	153461972	153462472	C3	1.25656	8.17194e-16	Ajap1	0.61434	4.9908e-51					TRUE
chr10	70139276	70139776	C3	2.63767	8.53197e-16	Ccdc6	0.471044	1.51455e-27					TRUE																					TRUE				TRUE	TRUE
chr19	24270639	24271139	C3	3.16585	8.57309e-16						TRUE
chr1	73824304	73824804	C3	3.29625	8.57761e-16				TRUE
chr16	10661343	10661843	C3	3.30682	8.6886e-16	Dexi	0.563052	2.84938e-41										TRUE	TRUE	TRUE	TRUE													TRUE
chr6	53624834	53625334	C3	2.64764	8.7269e-16
chr14	67573544	67574044	C3	3.88179	8.78023e-16								TRUE	TRUE
chr16	93217680	93218180	C3	2.22226	8.81808e-16									TRUE																															TRUE				TRUE
chr12	81241605	81242105	C3	4.568	8.82128e-16																													TRUE				TRUE	TRUE										TRUE
chr12	81241605	81242105	C5	0.518786	0.00145787																													TRUE				TRUE	TRUE										TRUE
chr4	123162409	123162909	C3	1.25792	8.84626e-16	Trit1	0.512397	3.4283e-33																																								TRUE
chr8	11809020	11809520	C3	3.4367	8.84896e-16						TRUE			TRUE	TRUE
chr19	44825159	44825659	C3	3.17243	9.11043e-16								TRUE
chr4	140071064	140071564	C4	0.985836	0.0126686	Igsf21	0.767478	7.44326e-95		TRUE																																					TRUE
chr4	140071064	140071564	C3	2.14397	9.16361e-16	Igsf21	0.767478	7.44326e-95		TRUE																																					TRUE
chr16	95983390	95983890	C3	1.39247	9.24311e-16	Lca5l	0.732626	3.22072e-82		TRUE															TRUE																						TRUE
chr13	43908277	43908777	C3	3.8688	9.26117e-16						TRUE															TRUE																			TRUE	TRUE
chr16	43945542	43946042	C3	3.3523	9.40354e-16	Atp6v1a	0.828042	3.61899e-123				TRUE
chr5	128297942	128298442	C3	2.35174	9.45391e-16					TRUE																							TRUE								TRUE				TRUE
chr5	128297942	128298442	C4	1.15859	0.0818112					TRUE																							TRUE								TRUE				TRUE
chr5	45194476	45194976	C3	3.36779	9.53205e-16												TRUE	TRUE	TRUE	TRUE						TRUE	TRUE			TRUE						TRUE
chr7	57419397	57419897	C3	4.5114	9.56114e-16	Gabrb3	0.851714	1.79668e-137					TRUE	TRUE																																	TRUE
chr4	129951169	129951669	C3	2.57265	9.62346e-16	Col16a1	0.811827	1.37458e-114						TRUE												TRUE								TRUE				TRUE	TRUE
chr4	129951169	129951669	C10	1.16604	0.00344417	Col16a1	0.811827	1.37458e-114						TRUE												TRUE								TRUE				TRUE	TRUE
chr6	12337193	12337693	C4	0.780047	0.000568366																TRUE													TRUE				TRUE	TRUE
chr6	12337193	12337693	C9	1.09861	0.00618015																TRUE													TRUE				TRUE	TRUE
chr6	12337193	12337693	C3	1.77428	9.66854e-16																TRUE													TRUE				TRUE	TRUE
chr5	30527065	30527565	C3	2.34733	1.03322e-15	Slc35f6	0.628731	4.21757e-54					TRUE	TRUE																	TRUE
chr5	30527065	30527565	C9	0.594288	0.0495367	Slc35f6	0.628731	4.21757e-54					TRUE	TRUE																	TRUE
chr17	83287572	83288072	C3	2.38655	1.06958e-15	Cox7a2l	0.796685	2.69729e-107									TRUE	TRUE	TRUE	TRUE	TRUE						TRUE									TRUE	TRUE
chr11	8784381	8784881	C3	4.90535	1.07897e-15							TRUE																						TRUE				TRUE	TRUE								TRUE
chr2	158738492	158738992	C3	3.63193	1.08245e-15										TRUE																				TRUE
chr2	158738492	158738992	C4	1.91074	0.00262732										TRUE																				TRUE
chr2	158738492	158738992	C6	0.613225	0.0991515										TRUE																				TRUE
chr4	59069233	59069733	C3	2.78211	1.09207e-15																				TRUE									TRUE				TRUE	TRUE					TRUE				TRUE
chr9	76469471	76469971	C3	3.32799	1.10267e-15								TRUE	TRUE
chr7	51503845	51504345	C3	3.20701	1.12292e-15	Ano5	0.914829	1.57148e-192			TRUE																						TRUE											TRUE	TRUE
chr11	61541054	61541554	C3	3.73354	1.13367e-15	Mfap4	0.769294	1.4195e-95			TRUE				TRUE
chr4	136861867	136862367	C3	2.05143	1.1383e-15	Epha8	0.764428	1.15643e-93																	TRUE
chr4	136861867	136862367	C9	0.56264	0.00223206	Epha8	0.764428	1.15643e-93																	TRUE
chr4	142246666	142247166	C3	2.62113	1.14331e-15	Kazn	0.527071	2.16126e-35			TRUE	TRUE			TRUE											TRUE	TRUE																				TRUE
chr1	120344818	120345318	C3	3.6245	1.15277e-15																																			TRUE				TRUE					TRUE
chr5	72879633	72880133	C3	4.38391	1.1643e-15																													TRUE				TRUE	TRUE
chr4	155494901	155495401	C3	2.78894	1.19618e-15	Mib2	0.647847	1.91166e-58										TRUE	TRUE	TRUE	TRUE				TRUE					TRUE						TRUE
chr8	106301242	106301742	C3	1.35627	1.19634e-15	Slc7a6os	0.733527	1.61177e-82		TRUE																															TRUE
chr8	106301242	106301742	C4	2.27476	1.11726e-14	Slc7a6os	0.733527	1.61177e-82		TRUE																															TRUE
chr3	104773245	104773745	C3	3.42736	1.20519e-15	St7l	0.69009	2.9511e-69																																						TRUE
chr18	35647859	35648359	C3	2.10169	1.22615e-15	Slc23a1	0.752577	3.42079e-89
chr5	132494218	132494718	C3	2.94963	1.23827e-15							TRUE
chr11	104057014	104057514	C3	4.85208	1.24569e-15	Nsf	0.632584	5.94305e-55
chr3	13015808	13016308	C3	2.21916	1.27821e-15						TRUE										TRUE							TRUE																					TRUE
chr10	13705707	13706207	C4	0.525248	0.0133766	Aig1	0.6013	2.22827e-48	TRUE	TRUE																								TRUE
chr10	13705707	13706207	C3	1.88648	1.29387e-15	Aig1	0.6013	2.22827e-48	TRUE	TRUE																								TRUE
chr14	64585255	64585755	C3	1.5599	1.2966e-15	Mir124a-1hg	0.478989	1.42849e-28													TRUE				TRUE	TRUE																							TRUE
chr14	64585255	64585755	C9	1.2315	0.0321154	Mir124a-1hg	0.478989	1.42849e-28													TRUE				TRUE	TRUE																							TRUE
chr13	24067596	24068096	C3	4.09164	1.31506e-15																							TRUE										TRUE
chr17	46926183	46926683	C3	2.36205	1.33097e-15	2310039H08Rik	0.468051	3.62829e-27
chr12	75836595	75837095	C3	2.24252	1.36188e-15	Sgpp1	0.588191	7.79786e-46						TRUE																																	TRUE		TRUE
chr13	9977044	9977544	C3	2.57773	1.36559e-15									TRUE											TRUE																	TRUE
chr7	80646304	80646804	C3	2.60933	1.36808e-15
chr6	83211469	83211969	C3	2.31168	1.36913e-15				TRUE		TRUE				TRUE
chr1	155741925	155742425	C3	1.73522	1.39413e-15	Lhx4	0.876291	3.21118e-155
chr19	30358956	30359456	C3	2.61445	1.39647e-15																		TRUE						TRUE											TRUE				TRUE	TRUE
chr7	79390095	79390595	C3	3.82969	1.42656e-15
chr13	46938183	46938683	C3	3.88901	1.43471e-15										TRUE																TRUE
chr17	46912273	46912773	C3	2.73002	1.44046e-15																													TRUE				TRUE	TRUE
chr3	107637419	107637919	C3	3.4192	1.4595e-15				TRUE		TRUE												TRUE																				TRUE					TRUE
chr2	178795784	178796284	C3	2.11053	1.5148e-15						TRUE							TRUE	TRUE	TRUE	TRUE					TRUE				TRUE				TRUE				TRUE	TRUE							TRUE
chr18	15604605	15605105	C3	3.36417	1.51486e-15																					TRUE
chr18	15604605	15605105	C5	0.877447	0.000956846																					TRUE
chr18	56651941	56652441	C4	0.879874	0.00244842					TRUE			TRUE
chr18	56651941	56652441	C3	2.79887	1.56003e-15					TRUE			TRUE
chr1	184958725	184959225	C3	2.52955	1.598e-15	Rab3gap2	0.532167	3.50501e-36			TRUE				TRUE																					TRUE										TRUE
chr17	27196165	27196665	C4	0.901479	0.00591501	Lemd2	0.451277	4.12522e-25																							TRUE												TRUE
chr17	27196165	27196665	C6	1.43864	0.0414314	Lemd2	0.451277	4.12522e-25																							TRUE												TRUE
chr17	27196165	27196665	C3	2.36554	1.60697e-15	Lemd2	0.451277	4.12522e-25																							TRUE												TRUE
chr4	41634556	41635056	C3	3.37751	1.63281e-15	Dnaic1	0.82014	7.04738e-119						TRUE																																	TRUE
chr15	53773838	53774338	C3	4.36932	1.64372e-15											TRUE						TRUE	TRUE	TRUE			TRUE		TRUE			TRUE
chr4	154760973	154761473	C3	3.15551	1.66451e-15	Fam213b	0.653659	7.90732e-60					TRUE	TRUE												TRUE										TRUE							TRUE
chr11	109296965	109297465	C3	2.44884	1.72317e-15	Rgs9	0.721953	9.81851e-79						TRUE														TRUE
chr5	102257680	102258180	C3	4.04833	1.72426e-15	Arhgap24	0.82748	7.40684e-123					TRUE													TRUE										TRUE
chr8	88039217	88039717	C3	3.50912	1.73734e-15																										TRUE																	TRUE
chr7	57417733	57418233	C3	2.63532	1.77865e-15	Gabrb3	0.795674	7.83002e-107		TRUE	TRUE	TRUE						TRUE	TRUE	TRUE											TRUE
chr7	57417733	57418233	C4	1.0265	0.035287	Gabrb3	0.795674	7.83002e-107		TRUE	TRUE	TRUE						TRUE	TRUE	TRUE											TRUE
chr4	153692654	153693154	C3	2.63359	1.78772e-15	Ajap1	0.601534	2.00247e-48																							TRUE			TRUE								TRUE
chr7	144111198	144111698	C3	3.13667	1.79908e-15								TRUE																					TRUE		TRUE		TRUE
chr13	41216202	41216702	C3	2.71029	1.83246e-15	Mak	0.933536	1.15124e-217				TRUE																																			TRUE
chr13	56791818	56792318	C3	2.64286	1.86368e-15
chr15	84414181	84414681	C3	2.36719	1.88513e-15	Parvg	0.641202	6.71255e-57							TRUE																																TRUE		TRUE
chr4	34785565	34786065	C3	3.18583	1.92659e-15	Rars2	0.594644	4.5169e-47				TRUE														TRUE																					TRUE
chr17	47400425	47400925	C3	3.72972	1.92676e-15	Med20	0.851215	3.82249e-137					TRUE
chr10	128773336	128773836	C3	4.31209	1.93052e-15	Dnajc14	0.773649	2.49746e-97								TRUE					TRUE	TRUE	TRUE	TRUE					TRUE
chr10	128773336	128773836	C5	1.34609	0.0243175	Dnajc14	0.773649	2.49746e-97								TRUE					TRUE	TRUE	TRUE	TRUE					TRUE
chr13	55465987	55466487	C3	3.13088	1.93248e-15	Caml	0.474598	5.3101e-28																																						TRUE
chr4	117283272	117283772	C3	0.96372	1.93248e-15							TRUE
chr4	117283272	117283772	C9	0.608189	4.70005e-06							TRUE
chr4	117283272	117283772	C6	0.860346	0.0147857							TRUE
chr9	107593303	107593803	C7	1.63918	0.00946099	Slc38a3	0.718859	9.33429e-78				TRUE
chr9	107593303	107593803	C3	2.14884	2.01951e-15	Slc38a3	0.718859	9.33429e-78				TRUE
chr2	38782232	38782732	C3	1.15597	2.03342e-15	Nr6a1	0.551402	2.73875e-39																												TRUE
chr9	56919359	56919859	C3	3.15935	2.04113e-15	Neil1	0.804673	4.58341e-111				TRUE	TRUE	TRUE																																TRUE
chr15	63532375	63532875	C3	1.57089	2.07062e-15																					TRUE						TRUE	TRUE
chr15	63532375	63532875	C9	0.612196	0.0704385																					TRUE						TRUE	TRUE
chr9	64003569	64004069	C3	3.15311	2.07062e-15							TRUE
chr18	42841074	42841574	C3	3.37009	2.18221e-15																										TRUE		TRUE			TRUE				TRUE
chr1	155681016	155681516	C5	1.53222	0.0529243	Acbd6	0.716233	6.17391e-77		TRUE		TRUE		TRUE																														TRUE		TRUE
chr1	155681016	155681516	C3	1.76131	2.21274e-15	Acbd6	0.716233	6.17391e-77		TRUE		TRUE		TRUE																														TRUE		TRUE
chr15	86202863	86203363	C3	4.16026	2.23281e-15	Gramd4	0.464869	9.09735e-27																																								TRUE
chr10	117222779	117223279	C3	3.37947	2.26531e-15								TRUE		TRUE																				TRUE							TRUE
chr17	86622823	86623323	C3	3.00356	2.26531e-15
chr11	94528659	94529159	C3	2.66843	2.27462e-15	Abcc3	0.898694	4.54113e-175		TRUE	TRUE	TRUE																			TRUE									TRUE
chr7	105516625	105517125	C3	2.6466	2.3233e-15	Apbb1	0.818772	3.70908e-118																		TRUE																		TRUE
chr1	119936913	119937413	C3	2.29126	2.32416e-15
chr4	86019565	86020065	C3	2.6354	2.3487e-15						TRUE		TRUE	TRUE																						TRUE
chr5	118998989	118999489	C9	1.25315	0.0455922								TRUE	TRUE
chr5	118998989	118999489	C3	2.08479	2.38071e-15								TRUE	TRUE
chr10	68740210	68740710	C3	3.36589	2.48355e-15																	TRUE										TRUE	TRUE												TRUE
chr11	97080202	97080702	C3	3.13319	2.48363e-15					TRUE			TRUE	TRUE																	TRUE
chr11	61115685	61116185	C3	5.49773	2.65609e-15	Aldh3a2	0.708123	1.83546e-74
chr3	17324759	17325259	C3	3.56942	2.68297e-15
chr2	153426956	153427456	C3	2.73167	2.69247e-15	Pofut1	0.593819	6.52548e-47																									TRUE
chr10	130244257	130244757	C9	1.19696	2.62687e-07	Neurod4	0.617994	8.56042e-52				TRUE																								TRUE
chr10	130244257	130244757	C3	1.83865	2.72702e-15	Neurod4	0.617994	8.56042e-52				TRUE																								TRUE
chr18	70889335	70889835	C3	3.72927	2.73213e-15					TRUE
chr13	94866829	94867329	C3	3.16028	2.74691e-15	Wdr41	0.669399	9.77557e-64											TRUE	TRUE	TRUE									TRUE
chr12	104466866	104467366	C3	2.5898	2.79269e-15						TRUE																						TRUE											TRUE	TRUE
chr12	104466866	104467366	C4	0.90936	0.0678212						TRUE																						TRUE											TRUE	TRUE
chr4	59353711	59354211	C3	3.61963	2.79309e-15	Ptbp3	0.637251	5.34073e-56																							TRUE
chr9	113061467	113061967	C3	1.7419	2.82661e-15					TRUE						TRUE											TRUE										TRUE
chr7	112255472	112255972	C3	2.96394	2.94034e-15							TRUE																																					TRUE
chr4	62503341	62503841	C3	3.76528	2.9757e-15	Cdc26	0.54002	1.99889e-37		TRUE		TRUE														TRUE
chr1	55889113	55889613	C3	2.52099	3.0064e-15																																												TRUE
chr9	73129798	73130298	C3	2.77595	3.00936e-15	Ccpg1	0.808846	4.20018e-113																		TRUE										TRUE												TRUE
chr1	136007066	136007566	C5	0.536237	0.00877943	Kif21b	0.483773	3.34982e-29
chr1	136007066	136007566	C3	2.19194	3.01932e-15	Kif21b	0.483773	3.34982e-29
chr13	37764273	37764773	C5	0.532259	0.000250153	Rreb1	0.856007	2.47346e-140					TRUE												TRUE
chr13	37764273	37764773	C3	3.31753	3.05313e-15	Rreb1	0.856007	2.47346e-140					TRUE												TRUE
chr2	140642722	140643222	C3	3.0169	3.07053e-15					TRUE			TRUE												TRUE
chr2	164761425	164761925	C3	4.19269	3.07255e-15	Wfdc3	0.913247	1.15447e-190
chr4	138330179	138330679	C3	2.00395	3.08749e-15	Pink1	0.766045	2.71387e-94															TRUE
chr7	79798546	79799046	C3	1.96402	3.1567e-15														TRUE	TRUE	TRUE					TRUE				TRUE
chr10	41652302	41652802	C3	2.08646	3.16896e-15	Smpd2	0.745699	1.0305e-86	TRUE		TRUE			TRUE
chr10	41652302	41652802	C9	1.11619	0.000258717	Smpd2	0.745699	1.0305e-86	TRUE		TRUE			TRUE
chr16	34768391	34768891	C3	1.83872	3.23571e-15											TRUE						TRUE	TRUE	TRUE			TRUE		TRUE
chr19	54852994	54853494	C3	4.70102	3.23931e-15					TRUE																								TRUE
chr15	66908153	66908653	C3	3.59701	3.29359e-15	Ndrg1	0.495061	9.92027e-31		TRUE
chr11	43337484	43337984	C3	3.46833	3.30678e-15																																												TRUE
chr6	95675277	95675777	C3	3.39656	3.33366e-15									TRUE									TRUE																		TRUE							TRUE
chr8	26593754	26594254	C3	2.2882	3.35495e-15					TRUE																													TRUE
chr11	100829710	100830210	C3	5.7377	3.50932e-15	Nkiras2	0.762062	9.45184e-93
chr16	43893235	43893735	C3	4.22674	3.50932e-15	Atp6v1a	0.823552	1.04506e-120		TRUE																		TRUE						TRUE		TRUE			TRUE		TRUE		TRUE
chr8	46122421	46122921	C3	5.70232	3.50932e-15	Ufsp2	0.833892	1.71721e-126			TRUE	TRUE			TRUE																																TRUE
chr18	44524375	44524875	C3	2.98012	3.51037e-15										TRUE																			TRUE				TRUE	TRUE
chr2	131945120	131945620	C3	3.71532	3.61672e-15	Prnp	0.597016	1.55805e-47
chr13	57624028	57624528	C3	2.13202	3.63014e-15						TRUE				TRUE											TRUE
chr4	11714814	11715314	C9	0.780457	0.0865076	Gem	0.799383	1.50563e-108
chr4	11714814	11715314	C3	2.459	3.66472e-15	Gem	0.799383	1.50563e-108
chr13	37579644	37580144	C9	1.39667	9.34513e-08	Rreb1	0.453029	2.54775e-25					TRUE																							TRUE				TRUE
chr13	37579644	37580144	C3	1.82547	3.68676e-15	Rreb1	0.453029	2.54775e-25					TRUE																							TRUE				TRUE
chr13	101302480	101302980	C3	3.37386	3.68676e-15																	TRUE			TRUE							TRUE	TRUE												TRUE
chr8	125113170	125113670	C3	0.902272	3.77359e-15	Tsnax	0.701826	1.33806e-72							TRUE
chr18	40047452	40047952	C3	1.92084	3.91468e-15							TRUE											TRUE		TRUE
chr15	40924018	40924518	C3	2.74233	3.98163e-15																																				TRUE
chr13	54322669	54323169	C9	1.24472	0.00132043	Cplx2	0.876238	3.53674e-155
chr13	54322669	54323169	C3	1.45382	3.98833e-15	Cplx2	0.876238	3.53674e-155
chr8	120020251	120020751	C3	1.68817	4.05849e-15	Klhl36	0.721733	1.15286e-78																							TRUE
chr4	129508683	129509183	C3	2.91677	4.09782e-15	Fam167b	0.820097	7.4233e-119			TRUE	TRUE			TRUE
chr4	129508683	129509183	C4	1.15355	0.07145	Fam167b	0.820097	7.4233e-119			TRUE	TRUE			TRUE
chr4	45540341	45540841	C6	0.963163	0.0892001										TRUE	TRUE											TRUE						TRUE				TRUE
chr4	45540341	45540841	C3	1.96013	4.10795e-15										TRUE	TRUE											TRUE						TRUE				TRUE
chr4	45540341	45540841	C9	1.51075	0.00108401										TRUE	TRUE											TRUE						TRUE				TRUE
chr4	148888938	148889438	C3	1.89711	4.2379e-15	Dffa	0.691554	1.15165e-69	TRUE																																						TRUE
chr2	165310802	165311302	C3	2.71259	4.34044e-15	Slc35c2	0.720954	2.03453e-78					TRUE																					TRUE					TRUE								TRUE
chr9	61015331	61015831	C3	2.18424	4.37702e-15												TRUE
chr1	176870425	176870925	C3	2.28027	4.42271e-15				TRUE
chr1	40154691	40155191	C3	5.45712	4.48771e-15
chr1	88968978	88969478	C3	4.55495	4.48771e-15									TRUE																	TRUE													TRUE
chr13	24487312	24487812	C3	5.22456	4.61702e-15
chr6	72211343	72211843	C3	2.72692	4.78943e-15	Vamp8	0.720065	3.89096e-78
chr5	150830677	150831177	C3	3.06478	4.80676e-15	N4bp2l2	0.588676	6.30893e-46																																									TRUE
chr4	55877648	55878148	C3	2.93684	4.80684e-15																										TRUE		TRUE		TRUE									TRUE	TRUE
chr9	29106733	29107233	C3	4.6602	4.87079e-15																					TRUE									TRUE	TRUE
chr17	66235417	66235917	C3	1.82828	4.92863e-15	Ndufv2	0.696064	6.13847e-71					TRUE	TRUE				TRUE	TRUE	TRUE	TRUE				TRUE					TRUE
chr3	83480048	83480548	C5	1.34886	0.00856975								TRUE	TRUE																																			TRUE
chr3	83480048	83480548	C3	1.24158	5.21218e-15								TRUE	TRUE																																			TRUE
chr7	63344546	63345046	C3	3.11109	5.24765e-15									TRUE																	TRUE
chr8	125069662	125070162	C3	4.20504	5.26883e-15																				TRUE	TRUE		TRUE
chr5	141744162	141744662	C3	2.82977	5.29602e-15										TRUE
chr16	33735734	33736234	C3	4.03713	5.3108e-15	Heg1	0.80607	9.65178e-112																												TRUE
chr15	86811749	86812249	C3	4.15691	5.35463e-15																																												TRUE
chr13	41244323	41244823	C3	3.37965	5.44967e-15	Mak	0.943388	5.56376e-234																							TRUE
chr6	127463555	127464055	C3	2.67501	5.59935e-15																															TRUE
chr15	78382024	78382524	C3	3.43308	5.67221e-15	C1qtnf6	0.622731	8.44019e-53						TRUE												TRUE
chr12	16206810	16207310	C3	3.46556	5.79148e-15																		TRUE																								TRUE
chr4	120721526	120722026	C3	2.78104	5.80894e-15	Nfyc	0.72386	2.40525e-79																	TRUE
chr18	79040934	79041434	C3	4.04628	5.99433e-15	Setbp1	0.641273	6.46507e-57								TRUE						TRUE	TRUE	TRUE	TRUE		TRUE		TRUE
chr7	100113796	100114296	C3	2.67121	6.26531e-15					TRUE		TRUE		TRUE											TRUE									TRUE				TRUE	TRUE
chr15	74052849	74053349	C3	2.33753	6.3205e-15						TRUE				TRUE																															TRUE
chr3	133338699	133339199	C3	2.32136	6.37337e-15	Gstcd	0.785967	1.65444e-102																																		TRUE						TRUE
chr11	97310904	97311404	C3	1.55579	6.42494e-15								TRUE	TRUE
chr11	20850145	20850645	C3	3.23527	6.45496e-15	Lgalsl	0.741277	3.6648e-85					TRUE	TRUE
chr3	38712549	38713049	C3	1.2978	6.48502e-15	Ankrd50	0.607817	1.09493e-49				TRUE																																TRUE
chr12	102354752	102355252	C3	3.87867	6.50633e-15	Lgmn	0.637772	4.06731e-56		TRUE		TRUE													TRUE								TRUE											TRUE	TRUE
chr8	70057653	70058153	C3	3.7903	6.50633e-15	Tm6sf2	0.935373	1.63932e-220																												TRUE
chr17	46598362	46598862	C3	3.46252	6.58434e-15	Ptk7	0.671176	3.42121e-64					TRUE												TRUE																					TRUE
chr11	61292084	61292584	C3	4.09526	6.81439e-15	Mfap4	0.76565	3.86762e-94					TRUE	TRUE
chr6	143859505	143860005	C4	1.11177	0.0371989						TRUE				TRUE																																TRUE
chr6	143859505	143860005	C3	2.33455	7.20481e-15						TRUE				TRUE																																TRUE
chr10	76973686	76974186	C3	3.12452	7.30838e-15	Slc19a1	0.811705	1.5829e-114					TRUE
chr5	131458684	131459184	C3	4.91138	7.3551e-15
chr9	36950565	36951065	C3	2.48333	7.46983e-15																											TRUE	TRUE												TRUE
chrX	99213547	99214047	C3	2.88716	7.57709e-15	Efnb1	0.703831	3.46665e-73				TRUE	TRUE																																				TRUE
chrX	99213547	99214047	C5	0.734051	0.000102796	Efnb1	0.703831	3.46665e-73				TRUE	TRUE																																				TRUE
chr4	53775998	53776498	C3	2.38871	7.61278e-15								TRUE	TRUE											TRUE								TRUE			TRUE								TRUE	TRUE			TRUE
chr5	33405489	33405989	C4	0.969525	0.0238382	Nkx1-1	0.69847	1.25879e-71		TRUE				TRUE																		TRUE	TRUE
chr5	33405489	33405989	C3	3.08822	7.66208e-15	Nkx1-1	0.69847	1.25879e-71		TRUE				TRUE																		TRUE	TRUE
chr17	11810977	11811477	C3	5.05776	7.94047e-15					TRUE							TRUE										TRUE																					TRUE	TRUE
chr1	162205644	162206144	C3	3.68593	8.06248e-15	Pigc	0.460534	3.12921e-26							TRUE																TRUE
chr7	119861604	119862104	C3	1.93444	8.15539e-15
chr4	40310854	40311354	C3	4.30219	8.3311e-15	Tmem215	0.884886	2.39836e-162			TRUE				TRUE	TRUE																					TRUE
chr4	40310854	40311354	C5	0.894369	0.0412099	Tmem215	0.884886	2.39836e-162			TRUE				TRUE	TRUE																					TRUE
chr5	121807139	121807639	C3	2.45723	8.53369e-15	Acad10	0.78923	6.16881e-104			TRUE				TRUE	TRUE						TRUE	TRUE	TRUE			TRUE					TRUE
chr9	77574946	77575446	C3	4.31247	8.57889e-15																									TRUE
chr9	123384557	123385057	C3	2.82139	8.59288e-15	Tmem158	0.872343	3.92873e-152				TRUE				TRUE			TRUE	TRUE	TRUE	TRUE	TRUE	TRUE			TRUE		TRUE	TRUE	TRUE	TRUE														TRUE
chr15	77301060	77301560	C3	3.84564	8.61836e-15
chr7	79526263	79526763	C9	0.999327	0.000101562	Pex11a	0.538422	3.59868e-37																		TRUE
chr7	79526263	79526763	C3	1.45626	8.63339e-15	Pex11a	0.538422	3.59868e-37																		TRUE
chr7	126042674	126043174	C3	3.80004	8.71449e-15																																												TRUE
chr7	126042674	126043174	C5	0.641135	0.0215863																																												TRUE
chr5	138085568	138086068	C3	2.01232	8.75741e-15	Gpc2	0.575185	2.00647e-43															TRUE
chr5	96441633	96442133	C3	4.78065	8.82051e-15									TRUE
chr18	76188194	76188694	C3	1.94584	8.9397e-15					TRUE			TRUE	TRUE	TRUE																TRUE											TRUE
chr16	74193085	74193585	C3	2.91989	8.97484e-15	Robo2	0.853697	8.76776e-139													TRUE															TRUE							TRUE					TRUE
chr11	82396515	82397015	C7	0.747412	0.0565107																				TRUE																		TRUE
chr11	82396515	82397015	C3	1.95404	9.14074e-15																				TRUE																		TRUE
chr3	142934559	142935059	C3	2.54843	9.15166e-15	Gtf2b	0.481302	7.10248e-29	TRUE	TRUE	TRUE																							TRUE				TRUE	TRUE	TRUE
chr3	142934559	142935059	C4	1.81282	8.51598e-05	Gtf2b	0.481302	7.10248e-29	TRUE	TRUE	TRUE																							TRUE				TRUE	TRUE	TRUE
chr1	76849335	76849835	C3	3.46308	9.24416e-15				TRUE	TRUE							TRUE																TRUE											TRUE	TRUE
chr5	91723001	91723501	C3	2.3503	9.24416e-15					TRUE																																	TRUE
chr5	91723001	91723501	C4	1.23747	5.72056e-08					TRUE																																	TRUE
chr7	70454476	70454976	C3	4.90441	9.41493e-15						TRUE															TRUE
chr10	87248504	87249004	C3	3.4553	9.47017e-15
chr7	131000230	131000730	C3	4.06305	9.55608e-15	Htra1	0.929818	3.95428e-212																																									TRUE
chr4	108018902	108019402	C4	0.677703	0.0344302	Echdc2	0.71006	4.79746e-75			TRUE		TRUE	TRUE	TRUE													TRUE						TRUE				TRUE	TRUE
chr4	108018902	108019402	C3	1.43993	9.72331e-15	Echdc2	0.71006	4.79746e-75			TRUE		TRUE	TRUE	TRUE													TRUE						TRUE				TRUE	TRUE
chr11	5913907	5914407	C3	2.51189	9.77257e-15	Ube2d-ps	0.715024	1.46149e-76			TRUE		TRUE		TRUE																			TRUE				TRUE	TRUE
chr10	96334077	96334577	C3	2.764	9.85168e-15					TRUE	TRUE																																				TRUE
chr6	99884675	99885175	C3	2.88305	9.94038e-15	Gpr27	0.791661	5.10436e-105					TRUE	TRUE																					TRUE													TRUE
chr18	47242482	47242982	C3	1.97168	9.99668e-15																													TRUE	TRUE	TRUE		TRUE	TRUE
chr18	47242482	47242982	C7	1.28334	0.0127121																													TRUE	TRUE	TRUE		TRUE	TRUE
chr18	47242482	47242982	C5	0.967055	0.000126959																													TRUE	TRUE	TRUE		TRUE	TRUE
chr15	99615269	99615769	C3	2.26193	1.00387e-14	Cox14	0.584204	4.40344e-45				TRUE	TRUE
chr5	66920499	66920999	C3	3.55337	1.00396e-14	Limch1	0.84896	1.10296e-135									TRUE										TRUE																					TRUE
chr3	58621033	58621533	C3	5.72045	1.01759e-14	Siah2	0.815811	1.29745e-116				TRUE																					TRUE
chr1	124124405	124124905	C3	3.38114	1.01895e-14					TRUE			TRUE	TRUE
chr15	74318575	74319075	C3	2.51963	1.02403e-14									TRUE	TRUE																			TRUE				TRUE	TRUE
chr15	74318575	74319075	C5	0.924516	0.0020044									TRUE	TRUE																			TRUE				TRUE	TRUE
chr11	104031386	104031886	C4	1.92671	0.0529923	Nsf	0.588582	6.57297e-46			TRUE				TRUE		TRUE										TRUE
chr11	104031386	104031886	C3	3.79937	1.02961e-14	Nsf	0.588582	6.57297e-46			TRUE				TRUE		TRUE										TRUE
chr14	84197649	84198149	C3	3.68923	1.03083e-14							TRUE																																		TRUE
chr15	12246861	12247361	C3	2.90786	1.03688e-14	Zfr	0.524975	4.52193e-35		TRUE			TRUE	TRUE																					TRUE														TRUE
chr10	37101644	37102144	C3	2.88462	1.04182e-14	Hdac2	0.509087	1.03785e-32										TRUE	TRUE	TRUE	TRUE									TRUE			TRUE												TRUE			TRUE
chr10	37101644	37102144	C9	1.75744	0.00133102	Hdac2	0.509087	1.03785e-32										TRUE	TRUE	TRUE	TRUE									TRUE			TRUE												TRUE			TRUE
chr11	22762986	22763486	C7	1.42606	0.0102852	Zrsr1	0.544659	3.54824e-38
chr11	22762986	22763486	C3	3.62193	1.04653e-14	Zrsr1	0.544659	3.54824e-38
chr14	22608556	22609056	C3	2.016	1.05586e-14								TRUE													TRUE												TRUE	TRUE
chr11	79749031	79749531	C3	3.97456	1.08566e-14						TRUE		TRUE	TRUE
chr14	23554625	23555125	C3	4.62474	1.09309e-14
chr1	62754376	62754876	C3	3.03214	1.12037e-14
chr4	154910763	154911263	C3	2.43353	1.12705e-14	Morn1	0.71281	6.97545e-76																				TRUE													TRUE
chr3	15205564	15206064	C3	1.10539	1.16757e-14							TRUE			TRUE											TRUE		TRUE
chr18	81897322	81897822	C3	2.67891	1.17408e-14						TRUE				TRUE
chr2	102693516	102694016	C3	3.37809	1.18513e-14	Slc1a2	0.884092	1.15163e-161
chr13	54604204	54604704	C3	2.87381	1.20303e-14	Cplx2	0.926919	5.0708e-208																		TRUE																TRUE
chr13	71074049	71074549	C3	1.92767	1.20376e-14								TRUE	TRUE			TRUE																	TRUE			TRUE	TRUE	TRUE
chr11	25174834	25175334	C3	4.74095	1.23024e-14					TRUE					TRUE													TRUE			TRUE
chr8	11710282	11710782	C3	3.44094	1.26298e-14																													TRUE		TRUE		TRUE	TRUE
chr14	14067888	14068388	C3	2.12818	1.27397e-14								TRUE	TRUE
chr2	179148147	179148647	C6	1.70972	0.0513274
chr2	179148147	179148647	C3	2.89269	1.29718e-14
chr3	154841013	154841513	C9	1.01883	0.0997078							TRUE					TRUE																	TRUE		TRUE		TRUE	TRUE									TRUE
chr3	154841013	154841513	C3	2.69106	1.30617e-14							TRUE					TRUE																	TRUE		TRUE		TRUE	TRUE									TRUE
chr3	60531045	60531545	C3	3.06987	1.30758e-14	Mbnl1	0.859976	4.65861e-143			TRUE			TRUE																	TRUE									TRUE				TRUE	TRUE
chr15	84283209	84283709	C7	1.64838	0.00277828	Parvg	0.67005	6.6552e-64										TRUE	TRUE	TRUE	TRUE													TRUE												TRUE
chr15	84283209	84283709	C3	2.68505	1.33543e-14	Parvg	0.67005	6.6552e-64										TRUE	TRUE	TRUE	TRUE													TRUE												TRUE
chr4	40815718	40816218	C3	1.29187	1.36239e-14																							TRUE								TRUE
chr15	91965231	91965731	C3	1.25425	1.36268e-14	Cntn1	0.735356	3.89313e-83																							TRUE																TRUE	TRUE
chr2	155989033	155989533	C3	2.05277	1.36647e-14	Rbm39	0.662467	5.49793e-62			TRUE	TRUE													TRUE																								TRUE
chr9	35044464	35044964	C3	2.1991	1.38588e-14	Dcps	0.511695	4.34212e-33					TRUE
chr3	89145494	89145994	C3	2.45138	1.3998e-14	Dap3	0.48274	4.58977e-29					TRUE	TRUE		TRUE												TRUE	TRUE			TRUE					TRUE
chr9	56609402	56609902	C3	1.16804	1.41538e-14																				TRUE																		TRUE			TRUE
chr9	56609402	56609902	C4	0.727553	0.000666184																				TRUE																		TRUE			TRUE
chr11	90187355	90187855	C3	3.65464	1.4175e-14	Mmd	0.564993	1.30716e-41					TRUE
chr18	81696103	81696603	C3	3.14427	1.4175e-14													TRUE	TRUE	TRUE	TRUE									TRUE	TRUE
chr15	79893737	79894237	C3	2.65362	1.42424e-14	Fam227a	0.683666	1.71647e-67																		TRUE														TRUE				TRUE
chr4	152465078	152465578	C3	1.53262	1.4502e-14	Icmt	0.586433	1.67808e-45																																								TRUE	TRUE
chr12	16850726	16851226	C3	1.54524	1.45722e-14																				TRUE	TRUE								TRUE				TRUE	TRUE
chr8	11740806	11741306	C9	1.49405	0.00677112	Arhgef7	0.679062	2.96022e-66
chr8	11740806	11741306	C3	2.36191	1.47507e-14	Arhgef7	0.679062	2.96022e-66
chr8	11740806	11741306	C7	1.14702	0.0211521	Arhgef7	0.679062	2.96022e-66
chr2	94329305	94329805	C3	1.49852	1.48239e-14												TRUE										TRUE				TRUE
chr11	58955467	58955967	C3	2.503	1.4866e-14	Mrpl55	0.614558	4.49495e-51																														TRUE
chr5	142321315	142321815	C3	4.8522	1.49372e-14	Ap5z1	0.708479	1.43602e-74																																			TRUE
chr11	44866465	44866965	C9	1.74345	1.13909e-06							TRUE														TRUE
chr11	44866465	44866965	C3	2.97122	1.49572e-14							TRUE														TRUE
chr9	25485315	25485815	C3	4.89947	1.52737e-14																													TRUE				TRUE	TRUE
chr17	83633060	83633560	C3	2.3412	1.53465e-14	Cox7a2l	0.772833	5.35887e-97																																					TRUE
chr8	119654447	119654947	C3	4.2554	1.53725e-14	Necab2	0.864047	6.04722e-146
chr2	157517453	157517953	C6	0.585886	0.00549336							TRUE																					TRUE							TRUE				TRUE	TRUE
chr2	157517453	157517953	C3	2.05926	1.54518e-14							TRUE																					TRUE							TRUE				TRUE	TRUE
chr3	123467517	123468017	C3	3.00947	1.56265e-14	Synpo2	0.781416	1.4772e-100		TRUE
chr7	128854565	128855065	C3	3.50407	1.56265e-14																																					TRUE
chr15	15473299	15473799	C3	4.18186	1.57003e-14							TRUE																								TRUE												TRUE
chr11	36086855	36087355	C3	3.90677	1.57565e-14																										TRUE
chr4	115969499	115969999	C3	3.4666	1.58964e-14	Mob3c	0.88217	4.89713e-160					TRUE															TRUE							TRUE
chr12	5566052	5566552	C3	3.50186	1.63528e-14							TRUE													TRUE																							TRUE
chr16	56188156	56188656	C3	2.78044	1.64012e-14	Impg2	0.870035	2.2744e-150			TRUE				TRUE																												TRUE
chr5	121632691	121633191	C3	2.16108	1.75606e-14	Acad10	0.792306	2.6213e-105			TRUE															TRUE
chr5	121632691	121633191	C4	1.44766	0.00606406	Acad10	0.792306	2.6213e-105			TRUE															TRUE
chr6	114227299	114227799	C3	3.61396	1.78101e-14								TRUE	TRUE																			TRUE	TRUE		TRUE			TRUE						TRUE
chr6	115480872	115481372	C3	3.06775	1.80949e-14								TRUE																							TRUE													TRUE
chr4	152783319	152783819	C3	4.94561	1.91964e-14																					TRUE
chr5	114588945	114589445	C3	2.82615	1.92045e-14																																												TRUE
chr5	114588945	114589445	C6	0.58668	0.000292359																																												TRUE
chr9	57775700	57776200	C7	1.2228	0.000967457	Cplx3	0.780265	4.52826e-100					TRUE
chr9	57775700	57776200	C3	1.75201	1.92218e-14	Cplx3	0.780265	4.52826e-100					TRUE
chr6	80476121	80476621	C5	0.548602	0.0595929				TRUE								TRUE																			TRUE
chr6	80476121	80476621	C3	2.17314	1.92915e-14				TRUE								TRUE																			TRUE
chr6	80476121	80476621	C4	0.741098	0.000158385				TRUE								TRUE																			TRUE
chr15	40825122	40825622	C3	2.865	1.93091e-14																																							TRUE
chr16	33673528	33674028	C6	0.621633	0.0166819	Heg1	0.705713	9.64037e-74																												TRUE										TRUE
chr16	33673528	33674028	C7	0.657145	0.0702586	Heg1	0.705713	9.64037e-74																												TRUE										TRUE
chr16	33673528	33674028	C9	0.8923	0.00727891	Heg1	0.705713	9.64037e-74																												TRUE										TRUE
chr16	33673528	33674028	C3	1.91862	1.94553e-14	Heg1	0.705713	9.64037e-74																												TRUE										TRUE
chr6	118724870	118725370	C3	2.84653	1.96355e-14							TRUE																																			TRUE
chr19	45567316	45567816	C3	2.24754	2.00037e-14	Btrc	0.53286	2.7306e-36			TRUE				TRUE
chr18	44518841	44519341	C3	3.99296	2.07629e-14																													TRUE
chr7	141432955	141433455	C3	3.07489	2.15968e-14	Rassf7	0.539012	2.89777e-37																	TRUE			TRUE										TRUE
chr16	28042975	28043475	C3	3.80164	2.18677e-14								TRUE
chr2	30266447	30266947	C3	3.6437	2.22356e-14
chr1	132820008	132820508	C3	1.87549	2.26662e-14						TRUE		TRUE	TRUE	TRUE										TRUE
chr7	135028305	135028805	C3	3.97077	2.2799e-14													TRUE								TRUE															TRUE
chr19	27322236	27322736	C3	3.6272	2.34666e-14
chr12	70549215	70549715	C3	3.6232	2.36519e-14										TRUE																				TRUE
chr13	56331021	56331521	C3	4.58076	2.4198e-14																TRUE
chr2	31804929	31805429	C3	2.33024	2.42213e-14	Abl1	0.534457	1.53248e-36				TRUE														TRUE								TRUE													TRUE
chr12	68602643	68603143	C3	2.86138	2.45283e-14				TRUE				TRUE	TRUE																																		TRUE
chr7	64456575	64457075	C3	1.4485	2.47812e-14								TRUE	TRUE												TRUE
chr7	64456575	64457075	C9	1.1967	1.44694e-05								TRUE	TRUE												TRUE
chr4	82635851	82636351	C3	2.18991	2.50311e-14	Nfib	0.735077	4.83966e-83								TRUE													TRUE					TRUE				TRUE	TRUE
chr4	128378390	128378890	C3	3.34831	2.52275e-14
chr15	85994854	85995354	C3	2.85842	2.54168e-14	Trmu	0.672941	1.19755e-64								TRUE								TRUE		TRUE						TRUE	TRUE
chr1	165839169	165839669	C9	1.6897	2.62722e-06	Pou2f1	0.686114	3.7007e-68				TRUE	TRUE
chr1	165839169	165839669	C3	2.16761	2.6564e-14	Pou2f1	0.686114	3.7007e-68				TRUE	TRUE
chr7	113879105	113879605	C3	3.03255	2.69174e-14	Spon1	0.822457	4.07363e-120	TRUE							TRUE							TRUE						TRUE
chr5	37968475	37968975	C3	2.76937	2.81439e-14	Stx18	0.782043	8.00188e-101																		TRUE																TRUE						TRUE
chr7	65636296	65636796	C3	4.42372	2.85998e-14	Tm2d3	0.606576	1.95229e-49																										TRUE				TRUE	TRUE								TRUE	TRUE
chr8	36611673	36612173	C3	2.43869	2.96837e-14
chr7	34718696	34719196	C4	2.00858	1.40867e-11																													TRUE				TRUE	TRUE
chr7	34718696	34719196	C5	0.644985	0.0130147																													TRUE				TRUE	TRUE
chr7	34718696	34719196	C3	2.18299	2.99653e-14																													TRUE				TRUE	TRUE
chr7	34718696	34719196	C7	1.63923	0.00790478																													TRUE				TRUE	TRUE
chr18	29884427	29884927	C3	2.63994	3.00551e-14													TRUE	TRUE	TRUE	TRUE		TRUE		TRUE					TRUE	TRUE															TRUE
chr7	134321027	134321527	C3	1.81669	3.06171e-14									TRUE
chr7	134321027	134321527	C9	1.01048	0.000938807									TRUE
chr18	12133107	12133607	C3	3.30083	3.06475e-14								TRUE	TRUE																										TRUE				TRUE
chr15	79044800	79045300	C6	1.16907	4.40164e-07						TRUE				TRUE	TRUE						TRUE	TRUE	TRUE	TRUE				TRUE			TRUE															TRUE
chr15	79044800	79045300	C3	0.941411	3.09103e-14						TRUE				TRUE	TRUE						TRUE	TRUE	TRUE	TRUE				TRUE			TRUE															TRUE
chr15	79044800	79045300	C7	1.24928	1.36899e-05						TRUE				TRUE	TRUE						TRUE	TRUE	TRUE	TRUE				TRUE			TRUE															TRUE
chr18	60731710	60732210	C6	0.686491	0.0746494	Ndst1	0.654403	5.22888e-60					TRUE															TRUE																					TRUE
chr18	60731710	60732210	C3	2.67612	3.22701e-14	Ndst1	0.654403	5.22888e-60					TRUE															TRUE																					TRUE
chr3	35298991	35299491	C3	2.32376	3.24574e-14						TRUE										TRUE	TRUE												TRUE		TRUE		TRUE	TRUE			TRUE
chr4	125949652	125950152	C3	2.77593	3.26432e-14	Stk40	0.710846	2.76784e-75							TRUE
chr1	89332577	89333077	C3	2.64077	3.26799e-14	Agap1	0.625196	2.48482e-53			TRUE				TRUE										TRUE
chr15	20884206	20884706	C3	3.79369	3.31467e-14
chr6	140229359	140229859	C3	3.36076	3.31559e-14
chr10	128812837	128813337	C3	4.41323	3.34476e-14	Cd63	0.752812	2.80653e-89																				TRUE								TRUE
chr2	71165101	71165601	C3	4.40221	3.39528e-14													TRUE	TRUE	TRUE	TRUE									TRUE												TRUE
chr11	4992443	4992943	C3	4.58346	3.40674e-14	Rasl10a	0.882196	4.66359e-160																		TRUE										TRUE
chr1	120961890	120962390	C3	3.19132	3.44207e-14							TRUE		TRUE																			TRUE							TRUE									TRUE
chr8	14023688	14024188	C3	4.55308	3.53562e-14	Tdrp	0.860252	2.9817e-143	TRUE				TRUE	TRUE
chr14	76004948	76005448	C3	3.8075	3.55083e-14	Gpalpp1	0.533384	2.26095e-36					TRUE	TRUE												TRUE
chr10	111149507	111150007	C3	3.14455	3.55711e-14	Osbpl8	0.752258	4.47514e-89		TRUE
chr11	37003744	37004244	C4	1.78232	0.0177641					TRUE				TRUE		TRUE	TRUE					TRUE		TRUE			TRUE	TRUE									TRUE
chr11	37003744	37004244	C3	3.26513	3.60095e-14					TRUE				TRUE		TRUE	TRUE					TRUE		TRUE			TRUE	TRUE									TRUE
chr3	15206095	15206595	C9	1.33249	0.0611151				TRUE					TRUE									TRUE													TRUE												TRUE
chr3	15206095	15206595	C3	3.21993	3.61675e-14				TRUE					TRUE									TRUE													TRUE												TRUE
chr14	25520981	25521481	C3	2.30868	3.67495e-14	Zmiz1	0.47175	1.23144e-27						TRUE		TRUE						TRUE	TRUE	TRUE					TRUE			TRUE
chr8	14229724	14230224	C3	1.751	3.75818e-14
chr8	128169796	128170296	C3	3.27859	3.75818e-14					TRUE			TRUE				TRUE	TRUE																											TRUE	TRUE
chr11	113974727	113975227	C3	2.21153	3.80353e-14																				TRUE																							TRUE
chr15	83709947	83710447	C3	1.27056	3.91213e-14	Scube1	0.639902	1.33283e-56					TRUE	TRUE		TRUE										TRUE	TRUE		TRUE								TRUE									TRUE
chr6	7326851	7327351	C3	2.30825	3.94877e-14											TRUE						TRUE	TRUE	TRUE			TRUE		TRUE			TRUE
chr12	46674331	46674831	C3	4.20146	3.95869e-14
chr17	34025325	34025825	C3	1.64468	4.10401e-14	Platr17	0.77354	2.76607e-97				TRUE	TRUE																																		TRUE
chr3	127075466	127075966	C3	2.47061	4.17013e-14											TRUE		TRUE	TRUE	TRUE	TRUE						TRUE	TRUE	TRUE								TRUE
chr3	127075466	127075966	C9	1.63186	0.0416284											TRUE		TRUE	TRUE	TRUE	TRUE						TRUE	TRUE	TRUE								TRUE
chr1	126765333	126765833	C3	1.97441	4.26204e-14						TRUE		TRUE	TRUE																			TRUE	TRUE				TRUE	TRUE	TRUE					TRUE	TRUE
chr18	57266926	57267426	C3	2.33912	4.3158e-14																													TRUE				TRUE	TRUE
chr18	62703935	62704435	C3	3.68159	4.42755e-14
chr7	79327142	79327642	C3	3.26014	4.45882e-14							TRUE																								TRUE							TRUE
chr1	72504434	72504934	C3	3.79595	4.46061e-14	Pecr	0.870631	8.03537e-151			TRUE					TRUE						TRUE	TRUE	TRUE					TRUE														TRUE
chr5	14723509	14724009	C3	4.16489	4.49048e-14	Pclo	0.875668	9.99402e-155		TRUE
chr5	99493783	99494283	C3	4.73276	4.53159e-14	Rasgef1b	0.510829	5.80135e-33
chr5	46007339	46007839	C3	4.07679	4.53503e-14	Lcorl	0.882771	1.52836e-160																												TRUE							TRUE
chr13	70292667	70293167	C5	1.06147	0.0322424																															TRUE										TRUE
chr13	70292667	70293167	C3	2.50092	4.64285e-14																															TRUE										TRUE
chr6	99984531	99985031	C3	2.20606	4.64285e-14					TRUE				TRUE																					TRUE											TRUE
chr5	127882993	127883493	C3	2.03637	4.84899e-14				TRUE																													TRUE	TRUE
chr12	100131676	100132176	C3	2.40495	4.87536e-14																				TRUE
chr19	28778324	28778824	C3	3.82546	4.94301e-14	Glis3	0.797733	8.83477e-108																												TRUE												TRUE
chr7	78500081	78500581	C3	3.63656	5.22089e-14																					TRUE																	TRUE
chr18	62803037	62803537	C3	2.66305	5.25458e-14
chr7	28309656	28310156	C3	1.71503	5.25458e-14	Dll3	0.789724	3.73225e-104
chr7	28309656	28310156	C6	1.80419	0.0140949	Dll3	0.789724	3.73225e-104
chr10	40645405	40645905	C3	4.15351	5.25671e-14	Cdc40	0.452385	3.04195e-25			TRUE		TRUE	TRUE																																		TRUE
chr18	38184965	38185465	C3	2.3165	5.26601e-14	Diaph1	0.672664	1.4134e-64					TRUE
chr3	88539937	88540437	C3	2.24299	5.39681e-14	Ubqln4	0.661228	1.11825e-61				TRUE																																					TRUE
chr3	88539937	88540437	C5	1.04128	0.0722489	Ubqln4	0.661228	1.11825e-61				TRUE																																					TRUE
chr2	93592326	93592826	C3	2.54678	5.44994e-14	Ext2	0.654958	3.83502e-60
chr9	59317227	59317727	C3	5.23762	5.45497e-14	Arih1	0.772603	6.64543e-97						TRUE																						TRUE												TRUE
chr7	123897012	123897512	C3	3.12587	5.45893e-14							TRUE				TRUE																TRUE	TRUE												TRUE
chr13	113713154	113713654	C3	4.14688	5.57785e-14								TRUE	TRUE																		TRUE	TRUE											TRUE	TRUE
chr3	96698956	96699456	C3	4.12918	5.64047e-14	Txnip	0.755388	3.13466e-90
chr17	44670045	44670545	C3	2.47011	5.79269e-14	Runx2	0.697635	2.18778e-71																												TRUE											TRUE
chr5	128484097	128484597	C3	1.95933	6.06194e-14	Fzd10	0.708652	1.27425e-74				TRUE
chr2	3489792	3490292	C9	1.13659	0.00855337	Dclre1c	0.708713	1.2219e-74		TRUE												TRUE										TRUE	TRUE		TRUE							TRUE		TRUE	TRUE
chr2	3489792	3490292	C3	2.23599	6.12129e-14	Dclre1c	0.708713	1.2219e-74		TRUE												TRUE										TRUE	TRUE		TRUE							TRUE		TRUE	TRUE
chr6	73271494	73271994	C3	2.54679	6.16315e-14																																												TRUE
chr1	191896758	191897258	C5	1.02351	0.0201423	Rd3	0.903067	1.71601e-179				TRUE																							TRUE
chr1	191896758	191897258	C3	3.34175	6.18378e-14	Rd3	0.903067	1.71601e-179				TRUE																							TRUE
chr4	136233231	136233731	C3	3.08641	6.21277e-14	Asap3	0.545369	2.71593e-38																																						TRUE
chr11	23981845	23982345	C3	3.29232	6.31478e-14																	TRUE										TRUE	TRUE											TRUE	TRUE			TRUE
chr5	150901597	150902097	C3	3.92154	6.31924e-14	N4bp2l2	0.548553	8.1404e-39																																								TRUE
chr12	86699823	86700323	C9	1.33148	1.04652e-12	Vash1	0.585362	2.67043e-45			TRUE	TRUE			TRUE
chr12	86699823	86700323	C3	1.518	6.39424e-14	Vash1	0.585362	2.67043e-45			TRUE	TRUE			TRUE
chr13	25150346	25150846	C3	3.29613	6.46253e-14	Dcdc2a	0.846662	3.2376e-134		TRUE															TRUE
chr17	31941636	31942136	C3	2.34678	6.49688e-14																				TRUE
chr5	134507933	134508433	C3	3.20916	6.50613e-14	Gtf2ird1	0.799206	1.82185e-108				TRUE													TRUE
chr1	155113863	155114363	C3	5.26098	6.52418e-14									TRUE																												TRUE
chr14	47011114	47011614	C3	2.55137	6.52418e-14							TRUE											TRUE		TRUE									TRUE								TRUE
chr8	108756631	108757131	C3	3.64466	6.52418e-14
chr2	37723516	37724016	C3	4.27882	6.61399e-14									TRUE				TRUE	TRUE	TRUE										TRUE
chr3	153084686	153085186	C3	1.32132	6.77951e-14	St6galnac5	0.653615	8.10027e-60					TRUE				TRUE	TRUE	TRUE	TRUE	TRUE						TRUE										TRUE						TRUE
chr13	30141955	30142455	C3	3.68343	6.84419e-14
chr15	83806179	83806679	C3	4.37191	6.99908e-14	Ttll12	0.545139	2.96212e-38			TRUE				TRUE										TRUE																		TRUE
chr8	14225189	14225689	C3	3.23573	7.07258e-14																							TRUE										TRUE
chr3	94482019	94482519	C3	2.92902	7.44391e-14	C2cd4d	0.79245	2.2593e-105									TRUE									TRUE
chr4	136911217	136911717	C4	1.25932	6.66017e-05	Epha8	0.692193	7.62641e-70			TRUE				TRUE	TRUE							TRUE						TRUE				TRUE												TRUE	TRUE
chr4	136911217	136911717	C3	1.39521	7.45843e-14	Epha8	0.692193	7.62641e-70			TRUE				TRUE	TRUE							TRUE						TRUE				TRUE												TRUE	TRUE
chr4	154099265	154099765	C3	2.03655	7.46695e-14	Dffb	0.532388	3.2372e-36			TRUE																																			TRUE	TRUE
chr4	154099265	154099765	C7	1.51391	0.00245891	Dffb	0.532388	3.2372e-36			TRUE																																			TRUE	TRUE
chr4	154099265	154099765	C6	2.03928	7.6462e-06	Dffb	0.532388	3.2372e-36			TRUE																																			TRUE	TRUE
chr1	71640921	71641421	C3	4.10148	7.62564e-14										TRUE																					TRUE		TRUE	TRUE			TRUE
chr18	43433805	43434305	C3	4.13069	7.68503e-14	Dpysl3	0.560793	7.00252e-41
chr8	93499216	93499716	C3	3.44044	7.86136e-14	Ces5a	0.839569	7.67482e-130						TRUE
chr9	73048899	73049399	C3	3.11892	7.93206e-14	Ccpg1	0.829801	3.72986e-124																									TRUE
chr18	21353434	21353934	C3	4.98296	7.95105e-14							TRUE		TRUE																			TRUE		TRUE									TRUE	TRUE
chr11	98572460	98572960	C3	1.69868	7.9526e-14	Ormdl3	0.844614	6.29648e-133		TRUE
chr11	98572460	98572960	C4	1.60779	2.35987e-06	Ormdl3	0.844614	6.29648e-133		TRUE
chr5	120560859	120561359	C9	1.62576	4.81904e-16	Lhx5	0.621021	1.95585e-52				TRUE																								TRUE											TRUE	TRUE
chr5	120560859	120561359	C3	1.59245	8.04207e-14	Lhx5	0.621021	1.95585e-52				TRUE																								TRUE											TRUE	TRUE
chr6	23936367	23936867	C3	3.75663	8.09802e-14											TRUE	TRUE										TRUE		TRUE					TRUE			TRUE	TRUE	TRUE
chr7	25031453	25031953	C3	4.11559	8.1193e-14	Dedd2	0.934436	4.74008e-219
chr3	35320957	35321457	C3	2.7177	8.20323e-14						TRUE		TRUE
chr8	120305745	120306245	C3	1.39547	8.20553e-14	Gse1	0.67605	1.84697e-65									TRUE																	TRUE				TRUE	TRUE
chr8	120305745	120306245	C9	1.62915	1.31033e-05	Gse1	0.67605	1.84697e-65									TRUE																	TRUE				TRUE	TRUE
chr11	101030056	101030556	C3	3.89756	8.20913e-14	Stat3	0.649584	7.42738e-59																							TRUE										TRUE
chr1	74295399	74295899	C7	1.33894	0.00030974	Aamp	0.520066	2.50323e-34			TRUE		TRUE		TRUE
chr1	74295399	74295899	C6	0.759211	9.98872e-05	Aamp	0.520066	2.50323e-34			TRUE		TRUE		TRUE
chr1	74295399	74295899	C3	2.09332	8.28106e-14	Aamp	0.520066	2.50323e-34			TRUE		TRUE		TRUE
chr5	118829400	118829900	C3	2.14261	8.34853e-14								TRUE	TRUE		TRUE						TRUE		TRUE					TRUE		TRUE															TRUE
chr12	3786966	3787466	C3	1.77757	8.45089e-14								TRUE					TRUE	TRUE	TRUE
chr6	121459478	121459978	C3	3.11411	8.54546e-14																							TRUE
chr19	47700775	47701275	C3	3.58569	8.5517e-14	Slk	0.531402	4.61372e-36	TRUE					TRUE		TRUE											TRUE
chr10	62327556	62328056	C3	2.17555	8.97825e-14																											TRUE	TRUE												TRUE
chr15	101065065	101065565	C3	1.3175	9.04073e-14	Grasp	0.78802	2.10183e-103				TRUE																																		TRUE			TRUE
chr15	101065065	101065565	C9	1.26471	1.13691e-06	Grasp	0.78802	2.10183e-103				TRUE																																		TRUE			TRUE
chr8	92847205	92847705	C3	2.95113	9.1221e-14	Irx6	0.889006	5.93701e-166																										TRUE				TRUE	TRUE
chr9	74847640	74848140	C3	1.86101	9.17722e-14	Onecut1	0.692995	4.54802e-70																	TRUE																TRUE
chr9	59274912	59275412	C3	3.68257	9.64251e-14	Arih1	0.482773	4.54443e-29
chr9	52940798	52941298	C4	0.749082	0.0907737								TRUE																									TRUE	TRUE
chr9	52940798	52941298	C3	1.96038	9.88674e-14								TRUE																									TRUE	TRUE
chr9	52940798	52941298	C5	1.18358	0.0980127								TRUE																									TRUE	TRUE
chr4	97825758	97826258	C3	2.75426	9.90214e-14					TRUE																										TRUE												TRUE
chr4	118127721	118128221	C3	4.04665	9.90548e-14	Hyi	0.823453	1.18158e-120								TRUE								TRUE			TRUE					TRUE				TRUE
chr2	112470765	112471265	C3	2.06141	9.919e-14	Slc12a6	0.723023	4.47025e-79																																		TRUE
chr3	122202418	122202918	C3	1.43414	1.00897e-13	Abca4	0.830977	8.0618e-125																		TRUE
chr12	102029898	102030398	C5	1.5683	2.20976e-10				TRUE														TRUE		TRUE													TRUE
chr12	102029898	102030398	C3	1.75372	1.01485e-13				TRUE														TRUE		TRUE													TRUE
chr17	26230652	26231152	C3	4.70795	1.04169e-13									TRUE											TRUE																							TRUE
chr10	67985055	67985555	C3	1.8946	1.04737e-13	Zfp365	0.465218	8.2272e-27							TRUE							TRUE			TRUE						TRUE
chr10	67985055	67985555	C9	1.69509	8.41383e-08	Zfp365	0.465218	8.2272e-27							TRUE							TRUE			TRUE						TRUE
chr11	84368641	84369141	C3	3.72494	1.06469e-13													TRUE	TRUE	TRUE	TRUE									TRUE
chr7	112244072	112244572	C3	2.41756	1.0648e-13								TRUE
chr7	112244072	112244572	C5	0.52075	0.0589275								TRUE
chr11	113942204	113942704	C3	1.6727	1.08144e-13							TRUE	TRUE	TRUE												TRUE
chr11	113942204	113942704	C7	1.86814	0.00980732							TRUE	TRUE	TRUE												TRUE
chr5	101174258	101174758	C5	0.526132	0.081824									TRUE
chr5	101174258	101174758	C3	2.09533	1.11535e-13									TRUE
chr11	118470157	118470657	C9	1.22386	0.000661348							TRUE			TRUE
chr11	118470157	118470657	C3	2.34426	1.11539e-13							TRUE			TRUE
chr11	118470157	118470657	C4	1.14087	9.72174e-06							TRUE			TRUE
chr11	102496963	102497463	C3	5.01319	1.11718e-13	Grn	0.709139	9.07923e-75															TRUE
chr15	72713520	72714020	C9	1.42777	7.02389e-05							TRUE	TRUE	TRUE
chr15	72713520	72714020	C3	1.86089	1.11718e-13							TRUE	TRUE	TRUE
chr11	78782990	78783490	C3	1.96682	1.12123e-13	Nlk	0.779978	5.98529e-100				TRUE		TRUE																											TRUE
chr2	84762870	84763370	C3	2.30312	1.1248e-13	Serping1	0.574434	2.74223e-43
chr2	168168801	168169301	C9	0.716807	0.0567576	Mocs3	0.64163	5.35331e-57			TRUE																																				TRUE		TRUE
chr2	168168801	168169301	C3	2.17822	1.1385e-13	Mocs3	0.64163	5.35331e-57			TRUE																																				TRUE		TRUE
chr14	17972086	17972586	C3	3.54481	1.15268e-13				TRUE																											TRUE
chr6	90731211	90731711	C3	2.61633	1.1614e-13						TRUE				TRUE
chr14	34034107	34034607	C3	1.50811	1.19794e-13	Rbp3	0.824345	3.88248e-121
chr19	38249853	38250353	C3	1.88194	1.20637e-13	Ffar4	0.680027	1.63799e-66		TRUE						TRUE								TRUE		TRUE						TRUE				TRUE
chr19	38249853	38250353	C5	1.02468	0.0744284	Ffar4	0.680027	1.63799e-66		TRUE						TRUE								TRUE		TRUE						TRUE				TRUE
chr19	38249853	38250353	C4	1.11537	0.0288966	Ffar4	0.680027	1.63799e-66		TRUE						TRUE								TRUE		TRUE						TRUE				TRUE
chr2	28697951	28698451	C5	1.23273	0.00060169	Ddx31	0.699769	5.30948e-72		TRUE																							TRUE											TRUE	TRUE				TRUE
chr2	28697951	28698451	C3	2.0239	1.20876e-13	Ddx31	0.699769	5.30948e-72		TRUE																							TRUE											TRUE	TRUE				TRUE
chr4	124874213	124874713	C3	4.30194	1.21225e-13	9930104L06Rik	0.905877	1.93369e-182																																	TRUE
chr12	5274376	5274876	C3	2.12473	1.22205e-13						TRUE	TRUE	TRUE																																	TRUE
chr12	116486284	116486784	C4	0.906948	0.00849852	Esyt2	0.663233	3.53723e-62																																						TRUE
chr12	116486284	116486784	C3	2.2086	1.22353e-13	Esyt2	0.663233	3.53723e-62																																						TRUE
chr16	34261054	34261554	C3	2.82738	1.24582e-13																				TRUE	TRUE								TRUE				TRUE	TRUE							TRUE
chr16	34261054	34261554	C4	1.20539	0.0957188																				TRUE	TRUE								TRUE				TRUE	TRUE							TRUE
chr2	148120825	148121325	C3	4.5485	1.2564e-13											TRUE						TRUE	TRUE	TRUE								TRUE
chr5	142608670	142609170	C3	1.99199	1.27597e-13	Ap5z1	0.776865	1.19026e-98																	TRUE																								TRUE
chr9	122125959	122126459	C3	2.39319	1.28023e-13	Snrk	0.737015	1.06728e-83			TRUE				TRUE
chr10	116358844	116359344	C3	4.53532	1.29133e-13
chr2	165554003	165554503	C3	3.12316	1.30086e-13								TRUE
chr1	172061101	172061601	C3	1.27153	1.30415e-13	Ncstn	0.704692	1.9342e-73
chr1	172061101	172061601	C9	1.65684	3.56709e-13	Ncstn	0.704692	1.9342e-73
chr1	172061101	172061601	C7	0.888825	0.00120448	Ncstn	0.704692	1.9342e-73
chr1	134060820	134061320	C3	1.14524	1.31353e-13	Btg2	0.822922	2.28994e-120				TRUE																																			TRUE
chr13	97839883	97840383	C3	3.31596	1.3244e-13								TRUE	TRUE																																		TRUE
chr1	132090271	132090771	C3	4.29331	1.32729e-13	Nuak2	0.483731	3.39296e-29			TRUE			TRUE																											TRUE
chr10	77941478	77941978	C3	4.29509	1.33475e-13				TRUE
chr12	99440961	99441461	C3	2.07556	1.3361e-13																							TRUE					TRUE	TRUE				TRUE	TRUE	TRUE				TRUE	TRUE
chr12	99440961	99441461	C6	1.76889	0.0891802																							TRUE					TRUE	TRUE				TRUE	TRUE	TRUE				TRUE	TRUE
chr16	72544876	72545376	C3	2.47071	1.34581e-13					TRUE	TRUE											TRUE														TRUE		TRUE	TRUE			TRUE
chr16	72544876	72545376	C9	1.58934	0.089363					TRUE	TRUE											TRUE														TRUE		TRUE	TRUE			TRUE
chr4	19280562	19281062	C3	3.36743	1.35625e-13	Cngb3	0.917667	5.88947e-196	TRUE					TRUE																						TRUE				TRUE				TRUE				TRUE
chr12	87044712	87045212	C3	2.25126	1.36971e-13	Ahsa1	0.604419	5.30875e-49			TRUE				TRUE		TRUE										TRUE								TRUE
chr4	140246741	140247241	C3	2.14754	1.38208e-13	Igsf21	0.824361	3.80672e-121					TRUE	TRUE
chr3	98077790	98078290	C5	0.65551	0.00734089	Sec22b	0.824232	4.47119e-121					TRUE
chr3	98077790	98078290	C3	1.7379	1.40805e-13	Sec22b	0.824232	4.47119e-121					TRUE
chr14	50991507	50992007	C3	3.94416	1.43372e-13					TRUE		TRUE			TRUE																							TRUE	TRUE
chr3	67918780	67919280	C3	2.99319	1.45245e-13						TRUE				TRUE																																	TRUE
chr13	54399165	54399665	C3	4.25324	1.46654e-13	Cplx2	0.891616	2.5034e-168																																								TRUE
chr13	54399165	54399665	C6	0.595711	0.0862799	Cplx2	0.891616	2.5034e-168																																								TRUE
chr11	35593115	35593615	C3	2.94433	1.47585e-13																				TRUE											TRUE
chr11	61268458	61268958	C3	3.96719	1.49314e-13	Mfap4	0.810724	4.89684e-114																			TRUE
chr3	94342469	94342969	C3	4.79549	1.52406e-13	Tdrkh	0.788295	1.59163e-103																																								TRUE
chr3	145027968	145028468	C3	3.75161	1.52661e-13																				TRUE
chr3	145027968	145028468	C10	0.629257	0.0183992																				TRUE
chr5	112759391	112759891	C3	4.6888	1.53144e-13																													TRUE				TRUE	TRUE
chr8	118078006	118078506	C3	4.1565	1.54961e-13	Cdh13	0.540779	1.50925e-37							TRUE										TRUE
chr2	104379187	104379687	C3	2.79461	1.55309e-13	Hipk3	0.478381	1.71569e-28					TRUE	TRUE	TRUE			TRUE	TRUE	TRUE	TRUE													TRUE				TRUE	TRUE
chr2	161490980	161491480	C9	2.3854	0.00560793					TRUE				TRUE	TRUE		TRUE										TRUE				TRUE				TRUE	TRUE												TRUE
chr2	161490980	161491480	C3	2.29667	1.55487e-13					TRUE				TRUE	TRUE		TRUE										TRUE				TRUE				TRUE	TRUE												TRUE
chr12	50614302	50614802	C9	0.686489	0.0970839									TRUE							TRUE															TRUE
chr12	50614302	50614802	C3	3.157	1.58933e-13									TRUE							TRUE															TRUE
chr17	29680159	29680659	C9	1.48215	0.00040441	Cmtr1	0.739613	1.37899e-84										TRUE	TRUE	TRUE	TRUE									TRUE
chr17	29680159	29680659	C4	1.50826	0.00521494	Cmtr1	0.739613	1.37899e-84										TRUE	TRUE	TRUE	TRUE									TRUE
chr17	29680159	29680659	C7	1.07266	0.00180214	Cmtr1	0.739613	1.37899e-84										TRUE	TRUE	TRUE	TRUE									TRUE
chr17	29680159	29680659	C3	1.98223	1.60238e-13	Cmtr1	0.739613	1.37899e-84										TRUE	TRUE	TRUE	TRUE									TRUE
chr15	72627959	72628459	C3	4.25474	1.61252e-13
chr19	47668326	47668826	C3	1.99624	1.63929e-13																																									TRUE
chr15	88612617	88613117	C3	3.7309	1.7635e-13	Pim3	0.539246	2.65879e-37
chr5	99479456	99479956	C3	1.21916	1.78164e-13						TRUE	TRUE	TRUE		TRUE							TRUE										TRUE	TRUE																TRUE
chr5	99479456	99479956	C9	0.869421	9.71036e-06						TRUE	TRUE	TRUE		TRUE							TRUE										TRUE	TRUE																TRUE
chr1	183149551	183150051	C4	0.669844	0.00304537	Taf1a	0.686679	2.59002e-68			TRUE		TRUE																					TRUE		TRUE		TRUE	TRUE
chr1	183149551	183150051	C3	2.52141	1.85192e-13	Taf1a	0.686679	2.59002e-68			TRUE		TRUE																					TRUE		TRUE		TRUE	TRUE
chr11	118972917	118973417	C6	0.508975	0.00529476	Cbx2	0.623453	5.90687e-53				TRUE														TRUE
chr11	118972917	118973417	C3	1.49313	1.8899e-13	Cbx2	0.623453	5.90687e-53				TRUE														TRUE
chr11	118972917	118973417	C7	0.891961	0.000219985	Cbx2	0.623453	5.90687e-53				TRUE														TRUE
chr11	118972917	118973417	C9	1.93501	3.19145e-18	Cbx2	0.623453	5.90687e-53				TRUE														TRUE
chr3	98199604	98200104	C3	2.10277	1.89745e-13																										TRUE					TRUE
chr10	121329567	121330067	C3	5.43199	1.94338e-13	Rassf3	0.69652	4.55843e-71				TRUE										TRUE										TRUE	TRUE												TRUE
chr18	29435823	29436323	C3	1.82392	1.94517e-13					TRUE				TRUE		TRUE													TRUE					TRUE			TRUE	TRUE	TRUE
chr4	55078057	55078557	C3	2.40092	1.94525e-13
chr5	114456247	114456747	C9	1.01783	0.00591383	Fam222a	0.53107	5.19967e-36				TRUE													TRUE
chr5	114456247	114456747	C6	0.962788	0.00101247	Fam222a	0.53107	5.19967e-36				TRUE													TRUE
chr5	114456247	114456747	C3	1.46955	2.02653e-13	Fam222a	0.53107	5.19967e-36				TRUE													TRUE
chr11	97007036	97007536	C3	3.41729	2.02801e-13																																								TRUE		TRUE
chr17	30647666	30648166	C3	3.66253	2.0646e-13	Glo1	0.898277	1.16692e-174					TRUE													TRUE
chr16	21547408	21547908	C3	3.32834	2.07896e-13	Vps8	0.491427	3.12732e-30			TRUE			TRUE
chr16	21547408	21547908	C5	2.29546	3.58993e-06	Vps8	0.491427	3.12732e-30			TRUE			TRUE
chr9	119086369	119086869	C3	2.16216	2.08512e-13	Plcd1	0.787595	3.22687e-103				TRUE																						TRUE				TRUE	TRUE										TRUE
chr9	119086369	119086869	C9	1.39634	2.29037e-05	Plcd1	0.787595	3.22687e-103				TRUE																						TRUE				TRUE	TRUE										TRUE
chr2	180531320	180531820	C3	3.05605	2.0874e-13	Mrgbp	0.793623	6.67983e-106										TRUE
chr7	138268198	138268698	C3	2.43661	2.10803e-13	Tcerg1l	0.886957	3.82285e-164				TRUE	TRUE																																			TRUE
chr15	86474909	86475409	C3	3.02626	2.11136e-13																					TRUE												TRUE
chr9	77535266	77535766	C3	1.96024	2.15285e-13																																	TRUE
chr6	70874526	70875026	C3	3.54289	2.1781e-13								TRUE	TRUE
chr14	23560062	23560562	C3	3.31365	2.18133e-13							TRUE																							TRUE
chr2	131862878	131863378	C3	2.34432	2.19131e-13	Prnp	0.64454	1.13558e-57																											TRUE	TRUE
chr9	61486685	61487185	C3	3.49275	2.1978e-13	Tle3	0.494859	1.05795e-30																																						TRUE
chr17	34964550	34965050	C3	3.92458	2.2017e-13	Ly6g6d	0.942628	1.23572e-232
chr2	151963925	151964425	C9	0.625458	0.00165924						TRUE			TRUE																				TRUE
chr2	151963925	151964425	C3	1.33095	2.2707e-13						TRUE			TRUE																				TRUE
chr3	101339209	101339709	C3	3.76318	2.28726e-13								TRUE	TRUE				TRUE	TRUE	TRUE	TRUE									TRUE
chr16	34813093	34813593	C3	3.95976	2.34925e-13	Hacd2	0.526085	3.0609e-35				TRUE	TRUE	TRUE											TRUE
chr4	134539175	134539675	C3	2.91457	2.39138e-13	Mtfr1l	0.662536	5.28391e-62					TRUE	TRUE												TRUE												TRUE
chr15	73722777	73723277	C3	3.59634	2.39325e-13																																												TRUE
chr15	86858300	86858800	C3	3.18439	2.44241e-13				TRUE				TRUE	TRUE									TRUE									TRUE	TRUE												TRUE
chr11	55891085	55891585	C3	5.59266	2.44971e-13								TRUE	TRUE	TRUE		TRUE						TRUE			TRUE	TRUE										TRUE
chr16	87646065	87646565	C4	1.59996	0.000326936	Bach1	0.674897	3.70633e-65					TRUE	TRUE											TRUE											TRUE
chr16	87646065	87646565	C7	0.882965	0.0907179	Bach1	0.674897	3.70633e-65					TRUE	TRUE											TRUE											TRUE
chr16	87646065	87646565	C3	1.84124	2.45505e-13	Bach1	0.674897	3.70633e-65					TRUE	TRUE											TRUE											TRUE
chr8	88574921	88575421	C3	3.45541	2.45505e-13	Cyld	0.632085	7.67378e-55					TRUE																							TRUE
chr7	117553130	117553630	C3	2.54865	2.46968e-13	Xylt1	0.661315	1.06383e-61																											TRUE
chr16	90418609	90419109	C3	1.90525	2.47424e-13									TRUE																										TRUE
chr14	11775130	11775630	C3	1.95379	2.47929e-13
chr4	98560139	98560639	C3	3.17486	2.47929e-13	Tm2d1	0.534282	1.63265e-36																																		TRUE
chr4	80906696	80907196	C3	4.39966	2.48402e-13	Lurap1l	0.812942	3.76493e-115								TRUE						TRUE		TRUE					TRUE		TRUE	TRUE							TRUE		TRUE
chr15	89178269	89178769	C3	1.89072	2.48726e-13	Sbf1	0.779103	1.39099e-99							TRUE						TRUE																									TRUE
chr11	35607207	35607707	C3	4.84831	2.50385e-13						TRUE				TRUE
chr1	13494954	13495454	C3	2.42784	2.52608e-13	Lactb2	0.502496	9.07929e-32								TRUE											TRUE										TRUE
chr5	114282291	114282791	C3	2.48679	2.53774e-13	Alkbh2	0.847774	6.30941e-135															TRUE						TRUE				TRUE					TRUE						TRUE	TRUE
chr6	29214196	29214696	C9	1.24759	0.000197848	Ccdc136	0.554549	8.13152e-40			TRUE				TRUE											TRUE																				TRUE			TRUE
chr6	29214196	29214696	C3	1.36994	2.53976e-13	Ccdc136	0.554549	8.13152e-40			TRUE				TRUE											TRUE																				TRUE			TRUE
chr18	74025141	74025641	C3	2.92924	2.60207e-13	Mapk4	0.903738	3.40462e-180	TRUE				TRUE	TRUE												TRUE																TRUE
chr15	36141499	36141999	C3	1.43442	2.66005e-13	Rgs22	0.796181	4.5874e-107	TRUE																						TRUE
chr6	135212621	135213121	C3	2.59538	2.66535e-13	Gsg1	0.696919	3.50333e-71	TRUE				TRUE			TRUE							TRUE						TRUE							TRUE
chr11	78596699	78597199	C3	3.38155	2.685e-13	Nlk	0.747629	2.12042e-87			TRUE						TRUE																		TRUE						TRUE
chr11	78596699	78597199	C6	1.23274	0.076135	Nlk	0.747629	2.12042e-87			TRUE						TRUE																		TRUE						TRUE
chr16	57846320	57846820	C3	2.64863	2.69811e-13								TRUE	TRUE							TRUE												TRUE
chr15	92037317	92037817	C3	3.75877	2.71149e-13	Cntn1	0.87067	7.52048e-151			TRUE			TRUE				TRUE	TRUE	TRUE	TRUE									TRUE																	TRUE	TRUE
chr4	149544806	149545306	C7	1.53831	0.00561227	Slc25a33	0.799811	9.49134e-109			TRUE	TRUE			TRUE										TRUE			TRUE						TRUE				TRUE	TRUE
chr4	149544806	149545306	C3	3.34936	2.71517e-13	Slc25a33	0.799811	9.49134e-109			TRUE	TRUE			TRUE										TRUE			TRUE						TRUE				TRUE	TRUE
chr2	155103599	155104099	C9	0.99577	0.034259	Itch	0.691479	1.20831e-69	TRUE			TRUE																													TRUE
chr2	155103599	155104099	C3	2.06634	2.74596e-13	Itch	0.691479	1.20831e-69	TRUE			TRUE																													TRUE
chr1	191264370	191264870	C3	2.09652	2.7464e-13	Atf3	0.607857	1.07468e-49																										TRUE				TRUE	TRUE
chr1	127010988	127011488	C3	2.808	2.75628e-13								TRUE	TRUE							TRUE																						TRUE
chr1	124132622	124133122	C3	3.60961	2.76632e-13				TRUE	TRUE		TRUE																													TRUE					TRUE
chr12	92024413	92024913	C9	1.81334	0.0163504	Sel1l	0.608114	9.5245e-50		TRUE			TRUE	TRUE														TRUE
chr12	92024413	92024913	C3	3.45712	2.78224e-13	Sel1l	0.608114	9.5245e-50		TRUE			TRUE	TRUE														TRUE
chr4	105584289	105584789	C3	1.8377	2.79498e-13																					TRUE								TRUE
chr4	105584289	105584789	C4	1.05168	0.0134762																					TRUE								TRUE
chr11	45577680	45578180	C3	1.06742	2.81624e-13					TRUE															TRUE
chr11	45577680	45578180	C6	0.711567	0.0694977					TRUE															TRUE
chr11	45577680	45578180	C7	0.98678	4.24957e-05					TRUE															TRUE
chr11	45577680	45578180	C4	1.72562	1.54055e-08					TRUE															TRUE
chr14	25577354	25577854	C9	1.29152	9.63902e-05	Zmiz1	0.666783	4.53262e-63																																						TRUE
chr14	25577354	25577854	C3	1.21358	2.93198e-13	Zmiz1	0.666783	4.53262e-63																																						TRUE
chr14	25577354	25577854	C4	1.54915	6.94106e-06	Zmiz1	0.666783	4.53262e-63																																						TRUE
chr12	108435319	108435819	C3	3.46252	2.95715e-13									TRUE	TRUE
chr8	68484007	68484507	C3	2.72498	2.95959e-13						TRUE					TRUE						TRUE	TRUE	TRUE			TRUE	TRUE	TRUE			TRUE		TRUE										TRUE
chr9	106264877	106265377	C3	3.50578	2.97211e-13	Pcbp4	0.75514	3.87586e-90		TRUE						TRUE						TRUE	TRUE	TRUE								TRUE																	TRUE
chr4	135526211	135526711	C3	1.76746	3.02088e-13											TRUE						TRUE	TRUE	TRUE					TRUE							TRUE													TRUE
chr4	104355111	104355611	C3	4.10638	3.07275e-13																																											TRUE
chr16	74372165	74372665	C3	2.3874	3.14122e-13	Robo2	0.855798	3.41309e-140						TRUE																													TRUE
chr10	93501289	93501789	C3	5.15644	3.14185e-13									TRUE
chr10	100500997	100501497	C3	5.22328	3.14185e-13	Cep290	0.530099	7.35918e-36									TRUE										TRUE									TRUE	TRUE					TRUE
chr5	37404966	37405466	C3	4.91606	3.17782e-13									TRUE		TRUE						TRUE	TRUE	TRUE					TRUE			TRUE
chr6	49050932	49051432	C6	1.11834	0.0338496	Tmem176a	0.806	1.0434e-111	TRUE	TRUE			TRUE												TRUE																TRUE
chr6	49050932	49051432	C3	1.59837	3.22843e-13	Tmem176a	0.806	1.0434e-111	TRUE	TRUE			TRUE												TRUE																TRUE
chr15	69555841	69556341	C3	3.11148	3.2818e-13								TRUE	TRUE				TRUE	TRUE	TRUE	TRUE									TRUE
chr7	139556956	139557456	C3	2.10789	3.28364e-13
chr7	66401288	66401788	C6	0.833288	0.0172142	Lrrk1	0.758578	2.00562e-91		TRUE	TRUE		TRUE	TRUE	TRUE																																TRUE	TRUE
chr7	66401288	66401788	C3	2.32459	3.32516e-13	Lrrk1	0.758578	2.00562e-91		TRUE	TRUE		TRUE	TRUE	TRUE																																TRUE	TRUE
chr2	169970255	169970755	C3	3.87396	3.32962e-13																				TRUE										TRUE
chr15	66908963	66909463	C3	3.74631	3.36953e-13	Ndrg1	0.579451	3.34636e-44			TRUE				TRUE				TRUE	TRUE														TRUE		TRUE
chr16	76022057	76022557	C3	3.51631	3.39388e-13	Samsn1	0.916909	5.00788e-195			TRUE																																					TRUE	TRUE
chr8	3609403	3609903	C3	5.02483	3.42313e-13	Pcp2	0.886129	2.00479e-163
chr17	27997584	27998084	C3	3.63265	3.44882e-13	Tcp11	0.761789	1.20236e-92
chr18	65970010	65970510	C3	3.42772	3.495e-13																															TRUE
chr15	54924188	54924688	C3	4.80046	3.52927e-13
chr9	100046330	100046830	C3	0.869964	3.54042e-13								TRUE	TRUE
chr9	100046330	100046830	C9	1.76336	0.00139218								TRUE	TRUE
chr12	70093861	70094361	C3	3.03036	3.60085e-13	Map4k5	0.720646	2.5523e-78										TRUE	TRUE	TRUE	TRUE									TRUE						TRUE
chr5	116285742	116286242	C3	2.2283	3.60411e-13	Ccdc60	0.602317	1.39892e-48						TRUE																				TRUE								TRUE
chr7	81892824	81893324	C3	4.19335	3.60411e-13				TRUE																								TRUE							TRUE				TRUE	TRUE
chr4	98196572	98197072	C3	4.56655	3.68256e-13	Tm2d1	0.505299	3.63081e-32																								TRUE	TRUE								TRUE				TRUE
chr6	33813286	33813786	C3	2.65423	3.68637e-13				TRUE	TRUE						TRUE																	TRUE				TRUE			TRUE	TRUE			TRUE	TRUE
chr11	11881668	11882168	C3	2.2183	3.73434e-13																																					TRUE						TRUE
chr8	104806115	104806615	C3	3.56006	3.79885e-13						TRUE			TRUE	TRUE																										TRUE								TRUE
chr9	67778438	67778938	C3	2.35612	3.82993e-13	C2cd4b	0.866496	9.88339e-148				TRUE			TRUE																																	TRUE
chr5	85780096	85780596	C5	1.0215	0.0853722																																							TRUE
chr5	85780096	85780596	C3	2.78057	3.88614e-13																																							TRUE
chr17	49934526	49935026	C3	4.12714	3.89606e-13								TRUE	TRUE																			TRUE			TRUE									TRUE			TRUE
chr4	141114777	141115277	C3	3.32929	3.99607e-13	Crocc	0.486038	1.67101e-29	TRUE																	TRUE							TRUE					TRUE
chr9	83587043	83587543	C3	4.76023	4.07513e-13	Elovl4	0.899958	2.51684e-176																																								TRUE
chr4	143361457	143361957	C3	1.30521	4.10989e-13	Pramef8	0.81443	6.59099e-116																	TRUE
chr4	86560054	86560554	C3	5.55509	4.12548e-13	Rraga	0.755835	2.13821e-90										TRUE	TRUE	TRUE	TRUE		TRUE						TRUE					TRUE		TRUE
chr5	115861941	115862441	C3	3.67599	4.12548e-13																				TRUE
chr13	12159237	12159737	C4	1.19775	0.0657009	Ryr2	0.662018	7.10923e-62		TRUE																								TRUE				TRUE	TRUE								TRUE
chr13	12159237	12159737	C3	1.80027	4.12698e-13	Ryr2	0.662018	7.10923e-62		TRUE																								TRUE				TRUE	TRUE								TRUE
chr13	12159237	12159737	C5	1.01107	2.93206e-05	Ryr2	0.662018	7.10923e-62		TRUE																								TRUE				TRUE	TRUE								TRUE
chr2	161481709	161482209	C3	4.82332	4.13926e-13									TRUE
chr6	40095147	40095647	C3	4.6989	4.15374e-13	Tmem178b	0.876358	2.84317e-155	TRUE							TRUE							TRUE	TRUE			TRUE					TRUE						TRUE
chr19	21799911	21800411	C9	1.28733	0.0671872	Abhd17b	0.803437	1.80102e-110			TRUE	TRUE			TRUE																					TRUE												TRUE
chr19	21799911	21800411	C3	2.90223	4.20713e-13	Abhd17b	0.803437	1.80102e-110			TRUE	TRUE			TRUE																					TRUE												TRUE
chr6	72454701	72455201	C3	3.19809	4.31198e-13	Vamp8	0.558675	1.61677e-40
chr12	48290212	48290712	C3	3.50362	4.32714e-13				TRUE				TRUE	TRUE		TRUE		TRUE	TRUE	TRUE		TRUE	TRUE	TRUE			TRUE		TRUE
chr15	76598241	76598741	C7	1.05347	0.00123018	Fbxl6	0.676929	1.08512e-65				TRUE																								TRUE												TRUE	TRUE
chr15	76598241	76598741	C3	1.43115	4.35704e-13	Fbxl6	0.676929	1.08512e-65				TRUE																								TRUE												TRUE	TRUE
chr15	76598241	76598741	C6	1.75768	9.99036e-05	Fbxl6	0.676929	1.08512e-65				TRUE																								TRUE												TRUE	TRUE
chr15	76598241	76598741	C9	1.34576	8.41669e-09	Fbxl6	0.676929	1.08512e-65				TRUE																								TRUE												TRUE	TRUE
chr17	47304374	47304874	C4	1.77443	1.13767e-09	Mrps10	0.543062	6.44628e-38																		TRUE
chr17	47304374	47304874	C3	1.34338	4.3743e-13	Mrps10	0.543062	6.44628e-38																		TRUE
chrX	7640740	7641240	C3	1.38162	4.42538e-13	Syp	0.874298	1.18653e-153																	TRUE
chr4	141002815	141003315	C3	2.59898	4.43786e-13	Padi1	0.784069	1.09039e-101			TRUE				TRUE																			TRUE				TRUE	TRUE				TRUE
chr1	77011700	77012200	C3	4.58001	4.47018e-13								TRUE								TRUE				TRUE						TRUE															TRUE
chr12	44393649	44394149	C3	3.76732	4.5788e-13	Dnajb9	0.490752	3.86279e-30			TRUE			TRUE	TRUE
chr12	44393649	44394149	C5	1.2267	0.0267105	Dnajb9	0.490752	3.86279e-30			TRUE			TRUE	TRUE
chr18	83292412	83292912	C3	4.21738	4.63e-13										TRUE		TRUE										TRUE
chr10	123810200	123810700	C3	4.54972	4.67659e-13						TRUE			TRUE																				TRUE				TRUE	TRUE	TRUE
chr10	9948609	9949109	C3	2.98269	4.68905e-13	Stxbp5	0.797213	1.54124e-107		TRUE		TRUE																						TRUE		TRUE		TRUE	TRUE									TRUE
chr10	111476273	111476773	C3	1.44698	4.70214e-13	Bbs10	0.670059	6.62106e-64				TRUE					TRUE										TRUE										TRUE
chr8	126641650	126642150	C3	3.51205	4.71724e-13	Irf2bp2	0.84154	4.95962e-131				TRUE																								TRUE													TRUE
chr8	35648654	35649154	C3	1.51716	4.80681e-13	Mfhas1	0.701893	1.27858e-72					TRUE												TRUE											TRUE
chr8	35648654	35649154	C9	1.07442	0.0277732	Mfhas1	0.701893	1.27858e-72					TRUE												TRUE											TRUE
chr15	78742775	78743275	C3	1.70774	4.85045e-13
chr1	175288365	175288865	C3	2.1968	4.86943e-13					TRUE																																						TRUE
chr17	15229806	15230306	C3	2.2476	4.91941e-13						TRUE		TRUE		TRUE																TRUE
chr17	15229806	15230306	C6	0.706	0.0488359						TRUE		TRUE		TRUE																TRUE
chr1	135372970	135373470	C3	2.43375	5.16714e-13	Shisa4	0.838983	1.72604e-129					TRUE	TRUE											TRUE	TRUE
chr17	5078498	5078998	C3	2.66443	5.21567e-13					TRUE
chr12	5992599	5993099	C3	2.79861	5.28122e-13						TRUE
chr2	132183416	132183916	C3	3.55605	5.29381e-13																														TRUE
chr5	125837918	125838418	C3	5.08281	5.40143e-13						TRUE				TRUE																			TRUE		TRUE			TRUE
chr15	57172679	57173179	C3	4.6157	5.41614e-13										TRUE
chr4	33911867	33912367	C3	3.19169	5.46952e-13							TRUE				TRUE	TRUE					TRUE	TRUE	TRUE			TRUE		TRUE			TRUE
chr4	33911867	33912367	C5	1.02076	0.00774967							TRUE				TRUE	TRUE					TRUE	TRUE	TRUE			TRUE		TRUE			TRUE
chr2	37763618	37764118	C3	2.8821	5.47716e-13
chr7	82338147	82338647	C3	3.76635	5.47716e-13								TRUE																																				TRUE
chr6	126820267	126820767	C3	4.94407	5.54287e-13	Ndufa9	0.524279	5.77639e-35																																TRUE	TRUE
chr5	127408068	127408568	C3	3.67735	5.54955e-13									TRUE
chr15	71495633	71496133	C6	0.853436	0.0996464					TRUE
chr15	71495633	71496133	C3	4.18217	5.57704e-13					TRUE
chr2	179169270	179169770	C3	3.32161	5.57704e-13								TRUE	TRUE			TRUE																TRUE											TRUE	TRUE
chr10	68806232	68806732	C3	2.55644	5.6342e-13					TRUE						TRUE						TRUE	TRUE	TRUE			TRUE		TRUE			TRUE
chr6	102283059	102283559	C3	4.18859	5.63496e-13						TRUE				TRUE
chr12	110153293	110153793	C3	4.97216	5.63704e-13								TRUE																							TRUE
chr13	70499248	70499748	C3	2.97055	5.63704e-13	Ice1	0.772228	9.42169e-97	TRUE																TRUE									TRUE								TRUE
chr4	104775524	104776024	C3	3.41293	5.64685e-13																	TRUE										TRUE	TRUE			TRUE				TRUE			TRUE		TRUE
chr15	72861289	72861789	C3	2.48492	5.73167e-13	Chrac1	0.497427	4.66315e-31			TRUE	TRUE			TRUE																			TRUE													TRUE
chr19	60795070	60795570	C3	4.38051	5.73167e-13																															TRUE
chr1	75909316	75909816	C3	4.2232	5.77425e-13							TRUE	TRUE		TRUE
chr5	144222812	144223312	C3	2.62959	5.79971e-13	Tecpr1	0.895459	6.2194e-172				TRUE						TRUE	TRUE	TRUE										TRUE																	TRUE		TRUE
chr7	37425969	37426469	C3	4.30555	5.83698e-13						TRUE	TRUE	TRUE	TRUE				TRUE										TRUE						TRUE
chr13	92131617	92132117	C3	1.75417	6.03655e-13	Rasgrf2	0.753165	2.07861e-89
chr15	7398180	7398680	C3	1.68641	6.04886e-13	Egflam	0.853009	2.50606e-138																							TRUE															TRUE
chr9	56513302	56513802	C3	4.26263	6.11562e-13	Hmg20a	0.487781	9.75288e-30		TRUE					TRUE																	TRUE	TRUE
chr16	91132022	91132522	C3	3.40843	6.22481e-13	Ifnar2	0.502082	1.03872e-31																																						TRUE
chr3	105529577	105530077	C4	0.983376	0.00017379	Kcnd3	0.666656	4.8802e-63						TRUE									TRUE																							TRUE
chr3	105529577	105530077	C3	1.3971	6.33946e-13	Kcnd3	0.666656	4.8802e-63						TRUE									TRUE																							TRUE
chr15	31335450	31335950	C6	0.938076	0.0287379	Ankrd33b	0.841171	8.28515e-131																																								TRUE	TRUE
chr15	31335450	31335950	C3	2.58843	6.47113e-13	Ankrd33b	0.841171	8.28515e-131																																								TRUE	TRUE
chr2	166735694	166736194	C4	1.33007	0.0028926					TRUE																												TRUE
chr2	166735694	166736194	C3	1.53119	6.51444e-13					TRUE																												TRUE
chr8	77267787	77268287	C3	3.19668	6.78562e-13
chr8	120641172	120641672	C3	2.99245	6.82071e-13	Gse1	0.681178	8.06366e-67																											TRUE
chr3	84350288	84350788	C6	1.08122	0.0561074											TRUE																																	TRUE
chr3	84350288	84350788	C3	1.4064	6.90846e-13											TRUE																																	TRUE
chr3	84350288	84350788	C7	1.28993	0.033291											TRUE																																	TRUE
chr6	23386678	23387178	C3	2.39166	6.94809e-13											TRUE						TRUE		TRUE			TRUE		TRUE			TRUE											TRUE
chr5	113467573	113468073	C3	3.2669	6.98425e-13
chr5	124453738	124454238	C3	3.32849	7.0729e-13	Pitpnm2	0.902286	1.09171e-178				TRUE														TRUE
chr2	90490545	90491045	C3	2.37234	7.09834e-13								TRUE	TRUE
chr16	20594956	20595456	C3	3.04853	7.25182e-13	Polr2h	0.766349	2.06635e-94														TRUE
chr16	87781204	87781704	C3	3.33028	7.26786e-13	Bach1	0.652811	1.26374e-59					TRUE
chr19	48283225	48283725	C3	1.37393	7.32189e-13	Sorcs3	0.620683	2.30812e-52														TRUE										TRUE	TRUE			TRUE								TRUE	TRUE
chr1	90734112	90734612	C3	2.19397	7.42001e-13						TRUE				TRUE
chr7	121332475	121332975	C3	2.42589	7.43365e-13																																						TRUE					TRUE
chr1	185684632	185685132	C3	4.1383	7.51759e-13										TRUE							TRUE			TRUE															TRUE
chr11	95852505	95853005	C3	3.80396	7.59609e-13	Abi3	0.962042	4.73867e-275
chr14	63992130	63992630	C3	4.01195	7.59609e-13											TRUE									TRUE	TRUE	TRUE		TRUE								TRUE
chr15	77174266	77174766	C3	3.843	7.67437e-13					TRUE				TRUE																						TRUE
chr13	35377363	35377863	C3	4.43177	7.69145e-13								TRUE	TRUE		TRUE						TRUE	TRUE	TRUE			TRUE		TRUE
chr4	140879728	140880228	C9	2.20027	0.00262368	Padi1	0.689964	3.20015e-69						TRUE		TRUE						TRUE	TRUE	TRUE			TRUE		TRUE			TRUE																	TRUE
chr4	140879728	140880228	C3	3.61009	7.7322e-13	Padi1	0.689964	3.20015e-69						TRUE		TRUE						TRUE	TRUE	TRUE			TRUE		TRUE			TRUE																	TRUE
chr4	140724702	140725202	C3	3.82895	7.7945e-13	Padi1	0.711229	2.11968e-75							TRUE						TRUE				TRUE
chr2	30637955	30638455	C9	1.59202	0.0311016							TRUE																			TRUE			TRUE												TRUE	TRUE		TRUE
chr2	30637955	30638455	C3	2.43618	7.85247e-13							TRUE																			TRUE			TRUE												TRUE	TRUE		TRUE
chr8	106387971	106388471	C3	3.99659	7.86616e-13	Slc7a6os	0.849436	5.46642e-136			TRUE		TRUE	TRUE
chr4	102773824	102774324	C3	3.58469	7.89353e-13	Sgip1	0.734756	6.21381e-83
chr15	99579715	99580215	C3	3.66284	7.934e-13	Cox14	0.631986	8.06936e-55					TRUE								TRUE					TRUE								TRUE					TRUE										TRUE
chr14	121713463	121713963	C3	1.22476	7.9615e-13						TRUE				TRUE											TRUE	TRUE
chr5	73212404	73212904	C4	1.37437	0.0333957	Fryl	0.73176	6.26067e-82																							TRUE															TRUE
chr5	73212404	73212904	C3	3.52979	7.9661e-13	Fryl	0.73176	6.26067e-82																							TRUE															TRUE
chr9	47223509	47224009	C5	1.29115	0.00205497																																												TRUE
chr9	47223509	47224009	C3	4.53864	7.96618e-13																																												TRUE
chr1	126152019	126152519	C3	4.70661	7.97254e-13	Lypd1	0.929236	2.65697e-211				TRUE	TRUE	TRUE																										TRUE
chr13	53201519	53202019	C3	2.83024	8.05904e-13																																												TRUE
chr10	98333627	98334127	C3	1.63511	8.15325e-13																										TRUE
chr10	98333627	98334127	C9	1.30841	0.000502525																										TRUE
chr12	80812069	80812569	C9	1.29438	8.05846e-05	Susd6	0.622561	9.17988e-53				TRUE																TRUE
chr12	80812069	80812569	C3	2.30873	8.1545e-13	Susd6	0.622561	9.17988e-53				TRUE																TRUE
chr5	137041398	137041898	C3	2.18838	8.19531e-13																TRUE																												TRUE
chr14	84928113	84928613	C3	3.72777	8.20348e-13							TRUE																																				TRUE
chr6	23706090	23706590	C3	3.41608	8.30487e-13						TRUE				TRUE											TRUE																		TRUE	TRUE
chr9	56830148	56830648	C3	2.81722	8.36859e-13	Snx33	0.504315	5.01257e-32			TRUE		TRUE																							TRUE													TRUE
chr17	45355978	45356478	C3	3.05918	8.53476e-13	B230354K17Rik	0.579045	3.97521e-44																									TRUE
chr13	94001946	94002446	C3	4.06952	8.59166e-13					TRUE	TRUE		TRUE	TRUE																						TRUE							TRUE
chr6	91663520	91664020	C3	3.85472	8.80468e-13	Slc6a6	0.678666	3.77149e-66
chr16	55807541	55808041	C9	0.598969	0.0015631	Zbtb11os1	0.592978	9.48295e-47			TRUE						TRUE										TRUE	TRUE						TRUE		TRUE	TRUE	TRUE	TRUE				TRUE					TRUE
chr16	55807541	55808041	C3	2.00914	8.84794e-13	Zbtb11os1	0.592978	9.48295e-47			TRUE						TRUE										TRUE	TRUE						TRUE		TRUE	TRUE	TRUE	TRUE				TRUE					TRUE
chr19	47667320	47667820	C3	2.84585	8.9387e-13					TRUE	TRUE															TRUE																				TRUE
chr19	47667320	47667820	C4	1.71071	2.42592e-06					TRUE	TRUE															TRUE																				TRUE
chr6	124866519	124867019	C3	2.7751	9.05335e-13	Gnb3	0.762047	9.57493e-93										TRUE							TRUE															TRUE							TRUE
chr4	155962615	155963115	C3	1.83499	9.06492e-13	Tas1r3	0.83506	3.593e-127			TRUE				TRUE																									TRUE				TRUE
chr9	57604691	57605191	C3	3.57231	9.08081e-13	Arid3b	0.863716	1.04628e-145					TRUE	TRUE																								TRUE
chr10	25248939	25249439	C3	2.14585	9.10685e-13					TRUE						TRUE											TRUE		TRUE					TRUE			TRUE	TRUE	TRUE
chr8	45112150	45112650	C3	4.69441	9.10685e-13	Cyp4v3	0.85416	4.30777e-139																										TRUE				TRUE	TRUE
chr12	17507000	17507500	C3	2.85989	9.24908e-13						TRUE
chr2	161499400	161499900	C3	1.78765	9.31573e-13							TRUE													TRUE													TRUE
chr2	161499400	161499900	C4	1.43762	0.0354326							TRUE													TRUE													TRUE
chr15	73738247	73738747	C4	2.45304	3.41527e-10						TRUE			TRUE											TRUE
chr15	73738247	73738747	C3	2.24915	9.32889e-13						TRUE			TRUE											TRUE
chr11	106344855	106345355	C3	2.41856	9.36965e-13	Ern1	0.740742	5.61039e-85					TRUE	TRUE
chr14	60369307	60369807	C9	1.01938	0.000204869	Amer2	0.79779	8.32342e-108					TRUE	TRUE											TRUE		TRUE									TRUE
chr14	60369307	60369807	C3	1.44042	9.37348e-13	Amer2	0.79779	8.32342e-108					TRUE	TRUE											TRUE		TRUE									TRUE
chr7	121931266	121931766	C3	2.75778	9.38012e-13	Cog7	0.819076	2.56793e-118				TRUE													TRUE																						TRUE	TRUE
chr4	33066199	33066699	C3	3.09654	9.47174e-13	Pnrc1	0.677133	9.58824e-66							TRUE
chr4	136942709	136943209	C3	1.80106	9.47174e-13	Epha8	0.768947	1.95e-95			TRUE				TRUE										TRUE
chr1	178824825	178825325	C3	2.21579	9.59387e-13				TRUE														TRUE										TRUE
chr9	49640752	49641252	C3	2.72155	9.67263e-13	Ttc12	0.757262	6.25608e-91																																							TRUE
chr1	193398862	193399362	C3	3.43328	9.93993e-13	G0s2	0.503276	7.03962e-32		TRUE												TRUE																TRUE
chr8	124751078	124751578	C3	2.13942	9.9651e-13	Fam89a	0.90776	1.82235e-184																																			TRUE			TRUE			TRUE
chr11	3722805	3723305	C3	3.48223	1.01441e-12	Tcn2	0.815043	3.20498e-116																		TRUE
chr17	71947359	71947859	C4	1.71681	8.57897e-05																																			TRUE
chr17	71947359	71947859	C3	0.790541	1.02273e-12																																			TRUE
chr1	37120882	37121382	C3	3.1676	1.02485e-12	Tmem131	0.762118	8.99905e-93																																								TRUE
chr5	128883001	128883501	C3	2.75754	1.04762e-12	Rimbp2	0.784981	4.42246e-102		TRUE																TRUE
chr6	85408925	85409425	C3	1.47367	1.06993e-12	Smyd5	0.563838	2.07975e-41					TRUE													TRUE																				TRUE			TRUE
chr5	111864299	111864799	C3	2.75573	1.07173e-12				TRUE	TRUE		TRUE											TRUE													TRUE
chr4	119500473	119500973	C9	1.12987	0.0438327																TRUE												TRUE											TRUE	TRUE			TRUE
chr4	119500473	119500973	C3	2.59776	1.07665e-12																TRUE												TRUE											TRUE	TRUE			TRUE
chr15	83011230	83011730	C9	0.944147	0.013923	Poldip3	0.519258	3.30853e-34								TRUE						TRUE	TRUE	TRUE			TRUE		TRUE			TRUE		TRUE				TRUE	TRUE
chr15	83011230	83011730	C3	1.83249	1.08817e-12	Poldip3	0.519258	3.30853e-34								TRUE						TRUE	TRUE	TRUE			TRUE		TRUE			TRUE		TRUE				TRUE	TRUE
chr11	75291434	75291934	C5	0.903135	0.00912494	Wdr81	0.549915	4.84152e-39								TRUE							TRUE						TRUE
chr11	75291434	75291934	C3	2.76697	1.08925e-12	Wdr81	0.549915	4.84152e-39								TRUE							TRUE						TRUE
chr19	10608520	10609020	C3	2.83728	1.09296e-12	Ddb1	0.873222	8.20144e-153						TRUE														TRUE			TRUE
chr7	132455136	132455636	C3	2.61667	1.11129e-12						TRUE	TRUE		TRUE	TRUE	TRUE											TRUE	TRUE									TRUE
chr7	132455136	132455636	C9	0.892961	0.0664118						TRUE	TRUE		TRUE	TRUE	TRUE											TRUE	TRUE									TRUE
chr7	132455136	132455636	C6	1.2643	0.0235997						TRUE	TRUE		TRUE	TRUE	TRUE											TRUE	TRUE									TRUE
chr6	96678418	96678918	C3	2.92722	1.11143e-12																															TRUE												TRUE
chr8	18779560	18780060	C3	1.54106	1.14871e-12										TRUE	TRUE													TRUE					TRUE	TRUE				TRUE
chr13	72355229	72355729	C3	3.39047	1.15203e-12																												TRUE								TRUE							TRUE
chr4	115962877	115963377	C3	1.31372	1.15776e-12	Mob3c	0.748943	7.16245e-88	TRUE				TRUE
chr5	19981416	19981916	C3	3.41594	1.1735e-12								TRUE	TRUE
chr5	19981416	19981916	C4	1.99135	0.00365976								TRUE	TRUE
chr3	85369246	85369746	C6	1.50463	0.000219555				TRUE					TRUE												TRUE
chr3	85369246	85369746	C3	2.78358	1.17993e-12				TRUE					TRUE												TRUE
chr17	67508365	67508865	C3	4.15332	1.19005e-12												TRUE										TRUE									TRUE
chr17	67508365	67508865	C5	2.44721	0.00208351												TRUE										TRUE									TRUE
chr18	34679554	34680054	C9	0.796212	0.00107331	Fam53c	0.81038	7.2736e-114								TRUE						TRUE	TRUE	TRUE					TRUE			TRUE														TRUE
chr18	34679554	34680054	C3	1.55382	1.19652e-12	Fam53c	0.81038	7.2736e-114								TRUE						TRUE	TRUE	TRUE					TRUE			TRUE														TRUE
chr9	71837272	71837772	C3	2.45608	1.22082e-12											TRUE	TRUE					TRUE	TRUE	TRUE			TRUE		TRUE			TRUE														TRUE			TRUE
chr1	155654825	155655325	C5	0.706733	0.00458909	Acbd6	0.768484	2.97704e-95	TRUE																						TRUE					TRUE
chr1	155654825	155655325	C3	1.01773	1.2259e-12	Acbd6	0.768484	2.97704e-95	TRUE																						TRUE					TRUE
chr15	86932268	86932768	C3	2.72117	1.24943e-12							TRUE													TRUE									TRUE				TRUE	TRUE
chr9	86828989	86829489	C6	0.513391	0.0557581						TRUE			TRUE																								TRUE								TRUE
chr9	86828989	86829489	C3	2.37229	1.25593e-12						TRUE			TRUE																								TRUE								TRUE
chr14	62575829	62576329	C3	2.61628	1.25629e-12	Fam124a	0.855432	6.01502e-140				TRUE																						TRUE				TRUE	TRUE								TRUE
chr15	103109799	103110299	C3	4.547	1.2709e-12	Copz1	0.56116	6.0557e-41					TRUE													TRUE
chr9	47401996	47402496	C5	1.05408	0.0130869
chr9	47401996	47402496	C3	3.43705	1.2709e-12
chr15	10940164	10940664	C3	3.12413	1.29053e-12						TRUE
chr13	68990597	68991097	C3	3.07082	1.30222e-12								TRUE	TRUE	TRUE			TRUE	TRUE	TRUE	TRUE									TRUE
chr13	27960270	27960770	C3	2.31775	1.30326e-12																	TRUE														TRUE							TRUE					TRUE
chr13	27960270	27960770	C9	1.38799	0.0693883																	TRUE														TRUE							TRUE					TRUE
chr2	39920927	39921427	C3	4.73678	1.31021e-12									TRUE											TRUE								TRUE			TRUE
chr7	104851539	104852039	C3	3.42981	1.31558e-12																							TRUE																		TRUE
chr3	146386789	146387289	C3	3.62894	1.34423e-12	Ssx2ip	0.702792	6.98908e-73		TRUE																																						TRUE
chr14	70549823	70550323	C3	3.51254	1.35808e-12	Dmtn	0.475109	4.56309e-28																																						TRUE
chr5	65182198	65182698	C3	3.08433	1.35826e-12	Wdr19	0.836821	3.33002e-128																											TRUE						TRUE
chr10	61986253	61986753	C3	4.11881	1.35929e-12					TRUE																TRUE
chr2	152442745	152443245	C5	0.984055	0.00963334	Sox12	0.467167	4.6893e-27				TRUE		TRUE
chr2	152442745	152443245	C3	3.16507	1.35929e-12	Sox12	0.467167	4.6893e-27				TRUE		TRUE
chr12	5787343	5787843	C3	2.98456	1.37712e-12										TRUE											TRUE								TRUE						TRUE
chr12	102422024	102422524	C5	2.02955	0.00328887	Lgmn	0.554334	8.83712e-40																												TRUE													TRUE
chr12	102422024	102422524	C3	3.19027	1.4282e-12	Lgmn	0.554334	8.83712e-40																												TRUE													TRUE
chr11	82684053	82684553	C3	2.36405	1.4594e-12	Lig3	0.643433	2.05409e-57																																						TRUE
chr1	86141029	86141529	C3	4.67309	1.47636e-12	Armc9	0.799303	1.63988e-108
chr19	3862633	3863133	C3	4.76845	1.48126e-12	Cdk2ap2	0.707754	2.36662e-74													TRUE				TRUE	TRUE
chr3	154171943	154172443	C3	2.56341	1.48126e-12	Acadm	0.457916	6.54002e-26			TRUE																								TRUE
chr2	180508403	180508903	C3	2.76709	1.48193e-12	Mrgbp	0.660557	1.63947e-61					TRUE
chr10	44496001	44496501	C3	4.12332	1.48196e-12	Prdm1	0.934051	1.86875e-218															TRUE																				TRUE
chr13	119256222	119256722	C3	3.03054	1.48196e-12	Tmem267	0.543847	4.81008e-38		TRUE			TRUE		TRUE																					TRUE
chr10	93508645	93509145	C3	4.37945	1.51235e-12												TRUE										TRUE									TRUE	TRUE			TRUE			TRUE	TRUE				TRUE
chr19	59577808	59578308	C3	2.88521	1.52306e-12	Emx2	0.85632	1.51632e-140					TRUE	TRUE			TRUE										TRUE																			TRUE
chr19	59577808	59578308	C6	0.886313	0.00804386	Emx2	0.85632	1.51632e-140					TRUE	TRUE			TRUE										TRUE																			TRUE
chr2	27679044	27679544	C3	2.32382	1.55567e-12	Brd3	0.627023	9.95953e-54					TRUE																					TRUE				TRUE	TRUE			TRUE				TRUE
chr8	89279996	89280496	C3	2.77487	1.5579e-12					TRUE															TRUE																							TRUE
chr8	89279996	89280496	C4	2.06143	0.000938041					TRUE															TRUE																							TRUE
chr5	38385087	38385587	C3	1.84408	1.59032e-12						TRUE										TRUE							TRUE								TRUE												TRUE
chr17	46118362	46118862	C3	4.39991	1.59678e-12	Polh	0.86924	9.06443e-150																		TRUE
chr8	113156623	113157123	C3	2.89633	1.5981e-12				TRUE							TRUE	TRUE					TRUE	TRUE	TRUE			TRUE				TRUE	TRUE
chr4	86566540	86567040	C3	3.83843	1.67702e-12	Rraga	0.73711	9.89818e-84		TRUE																TRUE
chr4	149569594	149570094	C3	4.15015	1.68282e-12	Slc25a33	0.883944	1.54518e-161										TRUE	TRUE	TRUE	TRUE	TRUE								TRUE
chr4	46884108	46884608	C3	2.75134	1.6868e-12	Gabbr2	0.540787	1.5047e-37				TRUE																			TRUE																TRUE
chr4	125453700	125454200	C3	3.34816	1.70641e-12
chr14	64019834	64020334	C3	1.81275	1.71814e-12								TRUE			TRUE											TRUE		TRUE								TRUE
chr14	64019834	64020334	C9	0.957353	0.0784213								TRUE			TRUE											TRUE		TRUE								TRUE
chr9	23581263	23581763	C3	2.20325	1.71837e-12																																	TRUE
chr3	34486589	34487089	C3	1.22436	1.72293e-12					TRUE	TRUE															TRUE													TRUE
chr3	101208692	101209192	C3	4.41876	1.73161e-12
chr9	106345096	106345596	C3	3.29109	1.75691e-12	Abhd14b	0.896625	4.79617e-173						TRUE																													TRUE
chr12	101766312	101766812	C3	4.56424	1.76012e-12																																												TRUE
chr8	120426887	120427387	C3	1.98172	1.77833e-12	Gse1	0.696124	5.90301e-71
chr17	47729500	47730000	C3	2.83931	1.78659e-12	Pgc	0.946038	7.13925e-239				TRUE
chr11	106597664	106598164	C3	3.42102	1.80776e-12	Ern1	0.884218	8.99143e-162																										TRUE				TRUE	TRUE							TRUE
chr11	106820196	106820696	C3	2.75676	1.82944e-12	Smurf2	0.727651	1.42378e-80				TRUE			TRUE	TRUE																																TRUE
chr12	37577792	37578292	C3	3.85952	1.83739e-12
chr2	168809894	168810394	C3	1.39456	1.86564e-12						TRUE					TRUE						TRUE	TRUE	TRUE			TRUE		TRUE			TRUE
chr2	26209554	26210054	C3	3.15305	1.8709e-12	Lhx3	0.743153	8.132e-86			TRUE																	TRUE											TRUE
chr2	26209554	26210054	C6	2.64191	0.000512114	Lhx3	0.743153	8.132e-86			TRUE																	TRUE											TRUE
chr9	65361309	65361809	C3	4.39375	1.87667e-12	Pdcd7	0.843543	2.91609e-132			TRUE																									TRUE
chr4	9124514	9125014	C3	2.42546	1.90764e-12
chr2	25467560	25468060	C3	2.90952	1.91154e-12	C8g	0.822559	3.58959e-120																												TRUE
chr7	19218015	19218515	C3	3.7932	1.97424e-12	Klc3	0.890203	4.91312e-167
chr6	118079659	118080159	C4	1.30706	0.0223697	Zfp637	0.476507	3.00713e-28					TRUE	TRUE
chr6	118079659	118080159	C3	1.67299	1.99161e-12	Zfp637	0.476507	3.00713e-28					TRUE	TRUE
chr1	89922803	89923303	C3	1.2479	1.99307e-12																																									TRUE		TRUE
chr3	127162391	127162891	C3	2.07487	1.99966e-12
chr8	12947528	12948028	C3	1.02801	2.03335e-12	Cul4a	0.762535	6.21694e-93							TRUE																																		TRUE
chr8	120623667	120624167	C3	2.66004	2.03662e-12	Gse1	0.668717	1.46042e-63																							TRUE							TRUE											TRUE
chr6	88137443	88137943	C7	1.78366	0.09498																				TRUE
chr6	88137443	88137943	C3	2.45437	2.04432e-12																				TRUE
chr9	49931013	49931513	C3	2.37463	2.05592e-12					TRUE																															TRUE
chr9	49931013	49931513	C6	1.29115	9.81594e-05					TRUE																															TRUE
chr6	82613136	82613636	C3	4.5896	2.05654e-12	Pole4	0.477068	2.54272e-28								TRUE						TRUE					TRUE		TRUE			TRUE	TRUE												TRUE
chr4	102734120	102734620	C3	2.45778	2.0633e-12	Sgip1	0.726769	2.76253e-80								TRUE							TRUE		TRUE				TRUE					TRUE	TRUE				TRUE										TRUE
chr1	43754627	43755127	C3	3.29581	2.08835e-12						TRUE				TRUE
chr9	26231740	26232240	C3	3.118	2.09384e-12																												TRUE							TRUE
chr4	40471844	40472344	C3	3.12136	2.11057e-12	Tmem215	0.806394	6.72746e-112				TRUE																						TRUE				TRUE	TRUE
chr5	114753338	114753838	C7	0.971603	0.0865403	Gltp	0.546597	1.70819e-38
chr5	114753338	114753838	C3	2.22332	2.11731e-12	Gltp	0.546597	1.70819e-38
chr5	114753338	114753838	C9	0.872562	0.0347922	Gltp	0.546597	1.70819e-38
chr5	115875679	115876179	C3	4.51802	2.16049e-12
chr5	36373296	36373796	C3	1.63976	2.23637e-12							TRUE																																					TRUE
chr5	36373296	36373796	C9	1.37949	4.4223e-05							TRUE																																					TRUE
chr1	191777477	191777977	C3	3.2881	2.24244e-12	Rd3	0.856516	1.11658e-140				TRUE
chr1	37214113	37214613	C3	2.32715	2.26775e-12	Cnga3	0.861192	6.51885e-144				TRUE				TRUE																					TRUE
chr18	26395326	26395826	C3	3.13761	2.29929e-12						TRUE				TRUE		TRUE
chr18	24728683	24729183	C3	3.83306	2.31637e-12	Fhod3	0.664194	2.03275e-62																												TRUE												TRUE
chr19	53521696	53522196	C3	3.8296	2.38086e-12	Dusp5	0.84996	2.50808e-136		TRUE				TRUE														TRUE													TRUE
chr1	133715441	133715941	C3	4.2522	2.42112e-12								TRUE	TRUE																										TRUE
chr14	63654001	63654501	C3	1.08391	2.46184e-12	Xkr6	0.68424	1.19982e-67	TRUE	TRUE																															TRUE
chr14	63654001	63654501	C4	1.21175	0.000480418	Xkr6	0.68424	1.19982e-67	TRUE	TRUE																															TRUE
chr14	63654001	63654501	C7	0.83464	0.0221678	Xkr6	0.68424	1.19982e-67	TRUE	TRUE																															TRUE
chr18	61661623	61662123	C3	4.72694	2.53515e-12
chr17	72899430	72899930	C3	4.02214	2.53689e-12	Ypel5	0.690116	2.90312e-69						TRUE				TRUE				TRUE																								TRUE
chr6	125690103	125690603	C3	1.79917	2.54179e-12
chr11	72695285	72695785	C3	3.71412	2.55588e-12	Zzef1	0.620054	3.13929e-52		TRUE																										TRUE												TRUE
chr2	79399593	79400093	C9	1.35503	2.51832e-07	Neurod1	0.883236	6.25244e-161	TRUE				TRUE	TRUE		TRUE								TRUE								TRUE																TRUE
chr2	79399593	79400093	C3	1.52112	2.56085e-12	Neurod1	0.883236	6.25244e-161	TRUE				TRUE	TRUE		TRUE								TRUE								TRUE																TRUE
chr7	77565455	77565955	C3	4.61129	2.56905e-12											TRUE	TRUE						TRUE				TRUE		TRUE														TRUE
chr15	66952629	66953129	C3	2.56681	2.59113e-12	Ndrg1	0.644302	1.2903e-57			TRUE																								TRUE				TRUE
chr14	73586434	73586934	C3	4.96253	2.63237e-12	Med4	0.521598	1.47138e-34																				TRUE
chr5	114318780	114319280	C3	3.02422	2.6522e-12	Alkbh2	0.866887	5.09255e-148		TRUE	TRUE																																	TRUE
chr5	91722442	91722942	C3	2.07543	2.65602e-12	Thap6	0.508048	1.46606e-32													TRUE										TRUE							TRUE
chr15	72801271	72801771	C3	3.57265	2.66547e-12						TRUE				TRUE
chr4	65238419	65238919	C4	1.50316	0.00100554					TRUE			TRUE																																	TRUE		TRUE
chr4	65238419	65238919	C3	2.14323	2.6687e-12					TRUE			TRUE																																	TRUE		TRUE
chr4	65238419	65238919	C5	0.812135	0.000738234					TRUE			TRUE																																	TRUE		TRUE
chr6	121499119	121499619	C3	1.70033	2.70672e-12									TRUE																					TRUE
chr12	83038033	83038533	C3	2.54562	2.73732e-12																					TRUE																						TRUE
chr12	83038033	83038533	C5	0.754586	0.0770526																					TRUE																						TRUE
chr1	169848164	169848664	C3	3.44595	2.75703e-12											TRUE								TRUE
chr7	111968199	111968699	C9	1.83658	3.08623e-06	Galnt18	0.693957	2.43188e-70				TRUE	TRUE	TRUE
chr7	111968199	111968699	C3	1.81241	2.78538e-12	Galnt18	0.693957	2.43188e-70				TRUE	TRUE	TRUE
chr1	75457757	75458257	C3	2.63903	2.79436e-12	Speg	0.737255	8.8384e-84																		TRUE
chr1	176981466	176981966	C3	4.2988	2.81086e-12																																										TRUE
chr2	162335341	162335841	C3	3.99702	2.8318e-12										TRUE											TRUE
chr5	130052406	130052906	C3	3.51163	2.89893e-12	Asl	0.548974	6.94038e-39					TRUE	TRUE									TRUE						TRUE
chr5	144641823	144642323	C3	3.72	2.89893e-12	Nptx2	0.823452	1.18158e-120				TRUE																			TRUE															TRUE
chr11	55609728	55610228	C3	5.5906	2.90161e-12																					TRUE
chr6	73624741	73625241	C3	4.54189	2.90161e-12					TRUE				TRUE								TRUE							TRUE			TRUE	TRUE						TRUE				TRUE					TRUE
chr7	25003179	25003679	C3	2.26617	2.9284e-12	Dedd2	0.875886	6.73856e-155
chr9	107729202	107729702	C3	2.95577	2.94897e-12	Slc38a3	0.781926	8.97153e-101																		TRUE					TRUE
chr7	116607679	116608179	C3	1.79808	2.99904e-12	Pik3c2a	0.6003	3.5187e-48			TRUE	TRUE													TRUE									TRUE													TRUE	TRUE
chr9	61865631	61866131	C3	2.73494	3.01053e-12							TRUE			TRUE													TRUE								TRUE
chr2	3680106	3680606	C3	3.83224	3.04375e-12	Cdnf	0.714839	1.66656e-76
chr9	86030704	86031204	C3	4.03735	3.06778e-12						TRUE																																					TRUE
[truncated: 150,643 more rows]
[truncated: 8 more columns]
