# Supplementary material for: Key transcription factors influence the epigenetic landscape to regulate retinal cell differentiation
Source: Nucleic Acids Res. 2023 Jan 30;51(5):2151–76. doi: 10.1093/nar/gkad026 (PMC10018358; doi:10.1093/nar/gkad026)
Supplement: gkad026_Supplemental_Files [file gkad026_supplemental_files.zip › Suppl Dataset 3 E17.5 cluster specific peaks and linked genes.xlsx]

## Sheet: E17.5 peaks
chr	start	end	cluster	Log2FC	FDR.x	name	Correlation	FDR.y	Pou4f2_840	Onecut1_826	Ascl1_780	Atoh8_67	Crx_526	Otx2_437	Nhlh2_84	Lhx4_454	Pou3f2_555	Neurog2_49	Atoh1_94	Neurod1_784	Bhlhe22_42	Rax_447	Vax2_497	Lhx2_393	Ctcf_146	Ebf1_90	Pou6f2_617	Tead4_868	Vsx2_431	Olig2_72	Nr1d1_844	Pax6_614	Isl1_529	Meis2_461	Rfx2_707	Sox4_751	Pou2f2_616	Pknox2_501	Tgif2_566	Dlx5_478	Cux2_244	Myt1l_241	Sox9_725	Barhl2_492	Hmx1_570	Tcfap2a_1	Scrt1_205	Sox2_750	Plagl1_152
chr1	37491702	37492202	C1	3.87316	0.054466
chr1	87626319	87626819	C1	4.18233	0.054466																													TRUE				TRUE	TRUE
chr11	121702114	121702614	C1	3.59269	0.054466
chr10	81524050	81524550	C1	3.81377	0.0897085										TRUE																			TRUE				TRUE	TRUE
chr18	62179852	62180352	C1	3.50769	0.0897085																				TRUE	TRUE
chr18	62179852	62180352	C10	1.13	0.000504912																				TRUE	TRUE
chr18	61108477	61108977	C1	3.34953	0.0943672																																											TRUE
chr10	53505155	53505655	C2	4.66988	3.12533e-13	Fam184a	0.477565	3.26243e-28																									TRUE												TRUE	TRUE		TRUE
chr10	53505155	53505655	C4	1.9252	1.64127e-06	Fam184a	0.477565	3.26243e-28																									TRUE												TRUE	TRUE		TRUE
chr10	53505155	53505655	C8	0.836272	0.0116967	Fam184a	0.477565	3.26243e-28																									TRUE												TRUE	TRUE		TRUE
chr14	31978684	31979184	C2	3.29434	3.12533e-13	Galnt15	0.744195	1.50937e-85																																						TRUE
chr14	31978684	31979184	C4	3.22037	1.86245e-45	Galnt15	0.744195	1.50937e-85																																						TRUE
chr14	31978684	31979184	C3	0.536198	0.0213924	Galnt15	0.744195	1.50937e-85																																						TRUE
chr6	86293470	86293970	C2	5.76581	4.87756e-13																					TRUE										TRUE		TRUE								TRUE
chr1	183875272	183875772	C4	2.98505	0.0693018																		TRUE	TRUE
chr1	183875272	183875772	C2	5.48017	6.65008e-13																		TRUE	TRUE
chr17	27163139	27163639	C2	6.07864	6.65008e-13																																									TRUE
chr13	115257328	115257828	C2	4.10568	1.68391e-12																														TRUE								TRUE					TRUE
chr13	115257328	115257828	C4	1.27777	0.0401254																														TRUE								TRUE					TRUE
chr16	8689956	8690456	C2	5.35142	1.68391e-12							TRUE																					TRUE
chr16	8689956	8690456	C4	1.18988	0.000190468							TRUE																					TRUE
chr19	42471457	42471957	C2	2.95971	2.07362e-12							TRUE																																		TRUE
chr19	42471457	42471957	C5	0.796916	6.22221e-07							TRUE																																		TRUE
chr4	34128036	34128536	C2	3.90535	2.07362e-12	Cnr1	0.839767	5.84879e-129																									TRUE												TRUE
chr4	34128036	34128536	C3	1.95488	1.2689e-06	Cnr1	0.839767	5.84879e-129																									TRUE												TRUE
chr13	98146766	98147266	C4	3.94252	3.46443e-17	Arhgef28	0.72772	5.23844e-80																				TRUE
chr13	98146766	98147266	C2	4.14309	2.84471e-12	Arhgef28	0.72772	5.23844e-80																				TRUE
chr5	129549657	129550157	C4	2.98237	5.16e-13	Mmp17	0.911984	1.14124e-187																																						TRUE
chr5	129549657	129550157	C2	3.83723	3.04029e-12	Mmp17	0.911984	1.14124e-187																																						TRUE
chr18	57262659	57263159	C2	3.87237	8.51211e-12	Megf10	0.706642	1.74059e-73									TRUE					TRUE					TRUE				TRUE						TRUE							TRUE			TRUE
chr18	57262659	57263159	C10	0.821303	0.0085811	Megf10	0.706642	1.74059e-73									TRUE					TRUE					TRUE				TRUE						TRUE							TRUE			TRUE
chr12	17202761	17203261	C2	3.76261	1.01229e-11	Kcnf1	0.743966	1.81539e-85							TRUE
chr1	141137169	141137669	C2	4.90189	2.0645e-11				TRUE																																					TRUE
chr1	141137169	141137669	C3	3.26984	0.0730502				TRUE																																					TRUE
chr3	16431508	16432008	C2	5.20682	2.48001e-11																															TRUE										TRUE
chr3	16431508	16432008	C4	0.705212	0.0567602																															TRUE										TRUE
chr8	84426081	84426581	C3	4.24486	6.14702e-19
chr8	84426081	84426581	C2	4.69846	2.98959e-11
chr3	52620906	52621406	C2	4.36514	3.07411e-11					TRUE
chr12	105929512	105930012	C2	3.84264	3.7017e-11																					TRUE		TRUE																		TRUE		TRUE
chr12	105929512	105930012	C4	1.59901	0.000328773																					TRUE		TRUE																		TRUE		TRUE
chr7	46682019	46682519	C2	5.29721	4.55743e-11	Tph1	0.964033	1.7126e-278
chr12	7403693	7404193	C2	3.03731	4.62866e-11				TRUE	TRUE									TRUE	TRUE	TRUE									TRUE
chr12	7403693	7404193	C4	1.83184	3.63903e-30				TRUE	TRUE									TRUE	TRUE	TRUE									TRUE
chr12	7403693	7404193	C5	1.49766	2.2697e-06				TRUE	TRUE									TRUE	TRUE	TRUE									TRUE
chr6	139877794	139878294	C2	4.35058	4.62866e-11					TRUE													TRUE								TRUE
chr9	94170105	94170605	C2	4.12489	5.257e-11					TRUE							TRUE										TRUE										TRUE									TRUE		TRUE
chr14	31856872	31857372	C4	2.32978	0.0124298	Galnt15	0.757505	2.39909e-90		TRUE																																				TRUE
chr14	31856872	31857372	C2	4.22214	5.34064e-11	Galnt15	0.757505	2.39909e-90		TRUE																																				TRUE
chr15	36361368	36361868	C2	4.27453	6.16465e-11																															TRUE												TRUE
chr12	86023421	86023921	C2	5.42989	7.18662e-11
chr7	74516494	74516994	C4	0.896661	0.0923774																					TRUE										TRUE				TRUE								TRUE
chr7	74516494	74516994	C2	4.28945	7.18662e-11																					TRUE										TRUE				TRUE								TRUE
chr10	72650690	72651190	C2	5.2187	7.92927e-11																													TRUE		TRUE												TRUE
chr10	72650690	72651190	C4	2.07151	0.00963738																													TRUE		TRUE												TRUE
chr14	9695363	9695863	C10	0.996408	0.0100122																																									TRUE
chr14	9695363	9695863	C2	2.99525	1.04211e-10																																									TRUE
chr11	8583510	8584010	C2	3.84113	1.21633e-10																															TRUE												TRUE
chr10	70637765	70638265	C2	4.72396	1.48477e-10					TRUE											TRUE										TRUE																TRUE
chr10	70637765	70638265	C10	1.41772	0.0150872					TRUE											TRUE										TRUE																TRUE
chr8	120671804	120672304	C2	4.00747	1.75946e-10																																									TRUE		TRUE
chr18	82859903	82860403	C2	3.99393	1.77029e-10																															TRUE										TRUE
chr18	82859903	82860403	C4	1.71169	1.9413e-05																															TRUE										TRUE
chr12	8463582	8464082	C2	1.53701	2.01945e-10	Rhob	0.612919	2.19525e-50					TRUE	TRUE																	TRUE					TRUE							TRUE
chr12	8463582	8464082	C4	1.72436	0.00148496	Rhob	0.612919	2.19525e-50					TRUE	TRUE																	TRUE					TRUE							TRUE
chr12	8463582	8464082	C5	1.78537	0.00870363	Rhob	0.612919	2.19525e-50					TRUE	TRUE																	TRUE					TRUE							TRUE
chr9	67783044	67783544	C2	3.3864	2.01945e-10										TRUE																TRUE
chr4	8921590	8922090	C2	4.51167	2.06269e-10							TRUE																																		TRUE
chr11	72147895	72148395	C2	4.47014	2.55637e-10																															TRUE							TRUE			TRUE
chr12	17622430	17622930	C2	3.43747	2.55637e-10																				TRUE																					TRUE
chr8	122938135	122938635	C2	3.97518	2.55637e-10	Cbfa2t3	0.509641	1.387e-32				TRUE										TRUE											TRUE			TRUE									TRUE			TRUE
chr8	122938135	122938635	C5	1.67867	0.00241936	Cbfa2t3	0.509641	1.387e-32				TRUE										TRUE											TRUE			TRUE									TRUE			TRUE
chr9	64520609	64521109	C2	3.55619	2.55637e-10	Megf11	0.69117	4.65088e-69																												TRUE										TRUE
chr9	64520609	64521109	C8	1.3937	1.76058e-05	Megf11	0.69117	4.65088e-69																												TRUE										TRUE
chr1	64720853	64721353	C10	2.51297	0.0139074				TRUE	TRUE					TRUE																				TRUE						TRUE
chr1	64720853	64721353	C2	4.64168	2.92205e-10				TRUE	TRUE					TRUE																				TRUE						TRUE
chr3	46566626	46567126	C2	5.06992	3.00602e-10																			TRUE																				TRUE		TRUE
chr9	114836297	114836797	C2	4.14155	3.00602e-10	Cmtm8	0.709203	3.02233e-74			TRUE				TRUE	TRUE						TRUE	TRUE	TRUE			TRUE		TRUE		TRUE												TRUE
chr9	114836297	114836797	C3	2.02767	0.0037775	Cmtm8	0.709203	3.02233e-74			TRUE				TRUE	TRUE						TRUE	TRUE	TRUE			TRUE		TRUE		TRUE												TRUE
chr2	84288927	84289427	C2	5.44046	3.10432e-10
chr1	84132403	84132903	C2	3.64876	3.89359e-10																															TRUE							TRUE
chr1	84132403	84132903	C4	3.70808	3.76891e-28																															TRUE							TRUE
chr2	170838018	170838518	C4	2.24844	4.67146e-08	Dok5	0.73442	3.29251e-82
chr2	170838018	170838518	C2	3.81279	4.07547e-10	Dok5	0.73442	3.29251e-82
chr14	22738589	22739089	C4	1.81568	0.00164911
chr14	22738589	22739089	C2	4.69629	4.3689e-10
chr15	74392503	74393003	C2	4.46754	4.3689e-10	Adgrb1	0.494683	1.73309e-30		TRUE													TRUE	TRUE												TRUE
chr13	57633308	57633808	C2	4.24111	4.57127e-10						TRUE																																TRUE				TRUE	TRUE
chr3	27694475	27694975	C2	4.2526	6.42499e-10
chr3	27694475	27694975	C4	2.54193	1.28206e-11
chr3	58042699	58043199	C2	5.36859	7.62216e-10					TRUE																										TRUE
chr4	131080009	131080509	C3	0.724432	0.0936713																																						TRUE
chr4	131080009	131080509	C2	4.37511	8.28506e-10																																						TRUE
chr3	38843000	38843500	C10	2.03396	1.61048e-13												TRUE										TRUE										TRUE
chr3	38843000	38843500	C2	3.12573	1.06952e-09												TRUE										TRUE										TRUE
chr16	25809449	25809949	C2	4.2738	1.17189e-09				TRUE
chr13	48723632	48724132	C4	2.46803	2.49978e-06	Phf2	0.450132	7.90097e-25		TRUE			TRUE	TRUE												TRUE
chr13	48723632	48724132	C2	4.03237	1.34342e-09	Phf2	0.450132	7.90097e-25		TRUE			TRUE	TRUE												TRUE
chr13	48723632	48724132	C6	0.78564	0.0107972	Phf2	0.450132	7.90097e-25		TRUE			TRUE	TRUE												TRUE
chr2	61058164	61058664	C2	4.79397	1.34342e-09	Rbms1	0.837326	1.63279e-127																												TRUE				TRUE			TRUE				TRUE
chr18	43421443	43421943	C4	1.34954	6.82864e-06																					TRUE									TRUE													TRUE	TRUE
chr18	43421443	43421943	C3	0.807063	0.0771155																					TRUE									TRUE													TRUE	TRUE
chr18	43421443	43421943	C2	3.13077	1.39596e-09																					TRUE									TRUE													TRUE	TRUE
chr5	135556987	135557487	C2	3.12927	1.61444e-09	Hip1	0.618319	1.6688e-51			TRUE				TRUE											TRUE										TRUE							TRUE
chr5	135556987	135557487	C3	3.96061	2.07934e-50	Hip1	0.618319	1.6688e-51			TRUE				TRUE											TRUE										TRUE							TRUE
chr7	135065324	135065824	C2	4.25421	1.61444e-09																															TRUE										TRUE		TRUE
chr7	135065324	135065824	C10	0.846119	0.081218																															TRUE										TRUE		TRUE
chr5	12529656	12530156	C4	2.82302	0.000225928												TRUE																			TRUE
chr5	12529656	12530156	C2	4.31698	1.62122e-09												TRUE																			TRUE
chr5	131782817	131783317	C2	3.97834	1.76881e-09
chr5	131782817	131783317	C4	3.79089	1.57867e-13
chr12	8474833	8475333	C2	4.43862	2.31633e-09	Rhob	0.679946	5.07456e-66									TRUE										TRUE									TRUE							TRUE					TRUE
chr19	44997624	44998124	C2	5.44752	2.61641e-09	Sema4g	0.457237	1.12596e-25
chr19	44997624	44998124	C5	1.40285	0.0253638	Sema4g	0.457237	1.12596e-25
chr12	99248489	99248989	C2	3.79161	2.71552e-09	Foxn3	0.647626	5.51429e-58		TRUE
chr12	99248489	99248989	C8	1.31554	0.00171669	Foxn3	0.647626	5.51429e-58		TRUE
chr6	27617464	27617964	C2	4.5532	2.71552e-09																									TRUE
chr6	27617464	27617964	C4	2.11358	1.05188e-05																									TRUE
chr8	102705205	102705705	C8	1.41267	0.0505676																																						TRUE
chr8	102705205	102705705	C2	3.08052	2.71552e-09																																						TRUE
chr16	83167376	83167876	C2	4.7728	2.9072e-09
chr16	83167376	83167876	C4	1.68458	0.0134268
chr2	74416054	74416554	C2	4.90009	3.15221e-09										TRUE																			TRUE				TRUE	TRUE									TRUE
chr4	97408614	97409114	C3	3.05533	2.23934e-34	Nfia	0.524249	9.7571e-35
chr4	97408614	97409114	C2	3.58253	3.35627e-09	Nfia	0.524249	9.7571e-35
chr3	108028833	108029333	C4	1.87655	0.0127079																							TRUE
chr3	108028833	108029333	C2	3.87529	3.9342e-09																							TRUE
chr3	34380081	34380581	C2	3.93046	3.93439e-09	Sox2ot	0.72243	2.58632e-78		TRUE						TRUE						TRUE	TRUE	TRUE	TRUE				TRUE
chr13	107743748	107744248	C2	3.00006	3.98361e-09	Zswim6	0.684947	2.33376e-67																											TRUE														TRUE
chr13	107743748	107744248	C5	1.00194	0.0145615	Zswim6	0.684947	2.33376e-67																											TRUE														TRUE
chr13	107743748	107744248	C3	1.12463	6.02952e-05	Zswim6	0.684947	2.33376e-67																											TRUE														TRUE
chr13	107743748	107744248	C4	2.01364	2.08593e-12	Zswim6	0.684947	2.33376e-67																											TRUE														TRUE
chr5	122653925	122654425	C2	3.41207	3.98361e-09																													TRUE				TRUE	TRUE									TRUE
chr12	80207064	80207564	C2	5.02083	4.58115e-09																					TRUE		TRUE								TRUE										TRUE
chr17	60372065	60372565	C2	4.8292	4.58115e-09																															TRUE										TRUE
chr18	17987800	17988300	C2	4.98014	4.58115e-09				TRUE																						TRUE
chr7	118912046	118912546	C2	3.45693	4.6289e-09																																											TRUE	TRUE
chr7	118912046	118912546	C5	1.00462	6.94121e-06																																											TRUE	TRUE
chr7	118912046	118912546	C4	1.63053	7.04891e-11																																											TRUE	TRUE
chr14	77174683	77175183	C2	3.0006	5.40351e-09	Enox1	0.905639	9.97376e-181			TRUE				TRUE																											TRUE			TRUE
chr14	77174683	77175183	C4	1.45888	9.03494e-11	Enox1	0.905639	9.97376e-181			TRUE				TRUE																											TRUE			TRUE
chr10	17376722	17377222	C2	5.14209	5.91668e-09																																									TRUE
chr1	89244987	89245487	C3	1.22348	3.48305e-07				TRUE																TRUE	TRUE										TRUE							TRUE					TRUE	TRUE
chr1	89244987	89245487	C2	4.88013	6.07854e-09				TRUE																TRUE	TRUE										TRUE							TRUE					TRUE	TRUE
chr1	89244987	89245487	C4	1.3744	0.00207689				TRUE																TRUE	TRUE										TRUE							TRUE					TRUE	TRUE
chr14	93842659	93843159	C4	1.23306	4.97716e-07																																			TRUE
chr14	93842659	93843159	C5	1.75573	4.44172e-06																																			TRUE
chr14	93842659	93843159	C2	3.70317	6.22791e-09																																			TRUE
chr6	39023728	39024228	C2	4.03577	7.10139e-09										TRUE											TRUE
chr6	39023728	39024228	C3	3.16618	1.33913e-08										TRUE											TRUE
chr10	58949841	58950341	C5	1.24693	0.00580604										TRUE		TRUE																TRUE			TRUE								TRUE	TRUE
chr10	58949841	58950341	C4	1.11155	0.00362028										TRUE		TRUE																TRUE			TRUE								TRUE	TRUE
chr10	58949841	58950341	C2	2.87301	7.19444e-09										TRUE		TRUE																TRUE			TRUE								TRUE	TRUE
chr3	101014284	101014784	C2	4.38349	7.25192e-09																				TRUE										TRUE					TRUE								TRUE
chr15	84397622	84398122	C3	3.24074	9.41767e-19							TRUE
chr15	84397622	84398122	C2	3.78808	7.39067e-09							TRUE
chr2	144101601	144102101	C2	3.68967	7.40506e-09																																			TRUE
chr1	125311667	125312167	C3	2.18549	7.28466e-14	Actr3	0.475407	6.18501e-28																															TRUE							TRUE
chr1	125311667	125312167	C4	2.01541	0.00620263	Actr3	0.475407	6.18501e-28																															TRUE							TRUE
chr1	125311667	125312167	C2	5.19533	8.03235e-09	Actr3	0.475407	6.18501e-28																															TRUE							TRUE
chr13	26644652	26645152	C2	5.23118	8.03235e-09											TRUE						TRUE	TRUE	TRUE
chr16	71521378	71521878	C2	5.32435	8.03235e-09					TRUE																TRUE																TRUE	TRUE		TRUE
chr5	12525302	12525802	C3	1.03111	0.0334009
chr5	12525302	12525802	C2	4.75317	8.03932e-09
chr7	117618592	117619092	C2	2.94439	8.04122e-09																																	TRUE	TRUE
chr7	117618592	117619092	C10	1.12375	2.00499e-05																																	TRUE	TRUE
chr9	95073512	95074012	C4	1.11496	0.000321292																																										TRUE
chr9	95073512	95074012	C2	3.96736	9.44001e-09																																										TRUE
chr12	112378608	112379108	C2	3.72107	1.37405e-08																			TRUE
chr12	89255704	89256204	C2	4.39978	1.41919e-08																																									TRUE
chr12	89255704	89256204	C4	3.17422	3.22353e-06																																									TRUE
chr12	111720504	111721004	C2	4.71307	1.49063e-08							TRUE													TRUE											TRUE										TRUE
chr8	61383073	61383573	C2	4.83215	1.49063e-08																															TRUE
chr15	8600161	8600661	C4	2.52209	0.00274941																										TRUE		TRUE											TRUE	TRUE	TRUE
chr15	8600161	8600661	C2	1.3259	1.53966e-08																										TRUE		TRUE											TRUE	TRUE	TRUE
chr16	6097187	6097687	C10	2.92696	2.31942e-06																												TRUE						TRUE
chr16	6097187	6097687	C2	4.02856	1.5454e-08																												TRUE						TRUE
chr5	112481847	112482347	C3	3.08603	7.44843e-30																					TRUE								TRUE				TRUE	TRUE
chr5	112481847	112482347	C2	3.37996	1.60619e-08																					TRUE								TRUE				TRUE	TRUE
chr4	134416466	134416966	C5	0.675568	0.0580035	Grrp1	0.821999	5.85756e-119			TRUE
chr4	134416466	134416966	C4	1.89443	4.683e-16	Grrp1	0.821999	5.85756e-119			TRUE
chr4	134416466	134416966	C2	3.27474	1.65894e-08	Grrp1	0.821999	5.85756e-119			TRUE
chr3	68824642	68825142	C2	4.1886	1.87151e-08					TRUE
chr7	99590331	99590831	C3	2.25606	0.0233779																													TRUE		TRUE		TRUE	TRUE
chr7	99590331	99590831	C2	2.99946	1.98952e-08																													TRUE		TRUE		TRUE	TRUE
chr10	7776358	7776858	C2	3.68487	2.04287e-08
chr3	121593508	121594008	C4	3.39076	0.000134038
chr3	121593508	121594008	C2	3.71955	2.10161e-08
chr6	134127871	134128371	C4	1.90756	0.000149404																																									TRUE
chr6	134127871	134128371	C2	3.74356	2.22848e-08																																									TRUE
chr6	47279116	47279616	C3	1.57411	2.05633e-12																														TRUE	TRUE												TRUE
chr6	47279116	47279616	C2	2.44264	2.60751e-08																														TRUE	TRUE												TRUE
chr6	47279116	47279616	C4	0.820892	0.0159398																														TRUE	TRUE												TRUE
chr17	70367035	70367535	C2	5.45378	2.72326e-08								TRUE	TRUE																				TRUE				TRUE	TRUE							TRUE
chr2	36243876	36244376	C2	3.66679	3.02422e-08						TRUE		TRUE	TRUE	TRUE													TRUE						TRUE		TRUE		TRUE	TRUE
chr1	77429178	77429678	C2	3.14058	3.08902e-08	Epha4	0.573948	6.50665e-43								TRUE							TRUE								TRUE				TRUE	TRUE								TRUE
chr1	77429178	77429678	C5	1.98028	7.36108e-10	Epha4	0.573948	6.50665e-43								TRUE							TRUE								TRUE				TRUE	TRUE								TRUE
chr3	29039907	29040407	C2	4.07701	3.19473e-08	Egfem1	0.740325	3.2945e-84																				TRUE						TRUE		TRUE		TRUE	TRUE	TRUE			TRUE
chr3	29039907	29040407	C10	1.09733	4.44332e-06	Egfem1	0.740325	3.2945e-84																				TRUE						TRUE		TRUE		TRUE	TRUE	TRUE			TRUE
chr3	101517100	101517600	C4	1.91188	2.09057e-33	Atp1a1	0.57358	7.5669e-43																											TRUE	TRUE
chr3	101517100	101517600	C2	2.09156	3.19473e-08	Atp1a1	0.57358	7.5669e-43																											TRUE	TRUE
chr10	108872396	108872896	C2	4.20015	3.22937e-08																															TRUE				TRUE				TRUE	TRUE			TRUE
chr10	108872396	108872896	C3	1.68188	0.0284786																															TRUE				TRUE				TRUE	TRUE			TRUE
chr13	18462255	18462755	C3	1.95379	9.98446e-11	Pou6f2	0.46182	3.12202e-26									TRUE										TRUE				TRUE			TRUE		TRUE	TRUE	TRUE	TRUE									TRUE
chr13	18462255	18462755	C2	2.79876	3.22937e-08	Pou6f2	0.46182	3.12202e-26									TRUE										TRUE				TRUE			TRUE		TRUE	TRUE	TRUE	TRUE									TRUE
chr10	74514935	74515435	C2	3.9924	3.33045e-08					TRUE																		TRUE																		TRUE		TRUE
chr2	159513845	159514345	C2	3.86675	3.91107e-08					TRUE					TRUE																					TRUE												TRUE
chr11	67602765	67603265	C2	3.09292	3.91449e-08						TRUE																								TRUE											TRUE
chr11	67602765	67603265	C4	1.38179	1.06263e-09						TRUE																								TRUE											TRUE
chr19	14592128	14592628	C2	2.34872	3.91887e-08	Tle4	0.489993	7.50185e-30																		TRUE																				TRUE		TRUE
chr19	14592128	14592628	C4	1.22663	0.021495	Tle4	0.489993	7.50185e-30																		TRUE																				TRUE		TRUE
chr1	76137923	76138423	C2	3.92078	4.03235e-08																										TRUE
chr2	10752141	10752641	C2	4.09795	4.03976e-08																																				TRUE		TRUE
chr2	10752141	10752641	C3	1.78613	0.0722549																																				TRUE		TRUE
chr2	82247012	82247512	C2	3.02943	4.20871e-08				TRUE																																		TRUE					TRUE
chr2	82247012	82247512	C3	1.4	0.00813523				TRUE																																		TRUE					TRUE
chr18	16561261	16561761	C4	1.69505	1.00343e-07																							TRUE															TRUE					TRUE
chr18	16561261	16561761	C2	3.44475	4.259e-08																							TRUE															TRUE					TRUE
chr13	115767098	115767598	C2	4.55925	4.3169e-08																												TRUE							TRUE			TRUE		TRUE			TRUE
chr3	138758692	138759192	C4	1.22464	7.16239e-06	Tspan5	0.465446	1.11516e-26		TRUE																										TRUE					TRUE		TRUE					TRUE
chr3	138758692	138759192	C2	3.67213	4.39681e-08	Tspan5	0.465446	1.11516e-26		TRUE																										TRUE					TRUE		TRUE					TRUE
chr6	112516453	112516953	C2	2.223	4.41026e-08	Rad18	0.826666	1.78519e-121																	TRUE			TRUE							TRUE			TRUE
chr6	112516453	112516953	C10	1.7761	1.88637e-15	Rad18	0.826666	1.78519e-121																	TRUE			TRUE							TRUE			TRUE
chr14	105988965	105989465	C2	4.32915	4.49685e-08																													TRUE		TRUE		TRUE	TRUE							TRUE
chr17	64873430	64873930	C4	0.894466	0.0320334																					TRUE										TRUE												TRUE
chr17	64873430	64873930	C2	2.96397	4.49685e-08																					TRUE										TRUE												TRUE
chr2	5725251	5725751	C2	2.22054	4.49685e-08	Camk1d	0.686819	7.27315e-68								TRUE						TRUE	TRUE	TRUE					TRUE																	TRUE		TRUE
chr2	5725251	5725751	C4	1.33177	7.0304e-06	Camk1d	0.686819	7.27315e-68								TRUE						TRUE	TRUE	TRUE					TRUE																	TRUE		TRUE
chr2	5725251	5725751	C5	1.85398	4.73333e-15	Camk1d	0.686819	7.27315e-68								TRUE						TRUE	TRUE	TRUE					TRUE																	TRUE		TRUE
chr12	79274977	79275477	C2	5.04046	4.50704e-08																																					TRUE				TRUE
chr15	95011774	95012274	C2	4.5632	4.50704e-08												TRUE										TRUE												TRUE				TRUE					TRUE
chr5	102016452	102016952	C2	5.00921	4.50704e-08				TRUE																						TRUE
chr5	102016452	102016952	C3	2.84749	1.19255e-06				TRUE																						TRUE
chr7	47164953	47165453	C2	4.91547	4.50704e-08																																									TRUE
chr3	103419646	103420146	C2	3.601	5.24093e-08	Syt6	0.922474	2.21379e-200
chr3	103419646	103420146	C4	1.21091	3.16747e-12	Syt6	0.922474	2.21379e-200
chr11	67153167	67153667	C9	0.913859	0.0832382
chr11	67153167	67153667	C10	1.85276	6.8489e-06
chr11	67153167	67153667	C2	4.94416	5.42994e-08
chr12	85585674	85586174	C2	2.56795	6.17373e-08	Jdp2	0.514207	3.02248e-33	TRUE																											TRUE
chr12	85585674	85586174	C4	3.72735	9.59012e-37	Jdp2	0.514207	3.02248e-33	TRUE																											TRUE
chr2	124176704	124177204	C4	1.4155	0.0295514																							TRUE
chr2	124176704	124177204	C2	5.03213	6.85844e-08																							TRUE
chr5	81910041	81910541	C2	4.53509	7.07406e-08						TRUE				TRUE
chr5	81910041	81910541	C4	1.49248	0.0433075						TRUE				TRUE
chr7	109813302	109813802	C2	3.84903	7.73952e-08	Scube2	0.641359	1.53965e-56			TRUE																							TRUE														TRUE
chr4	76999083	76999583	C2	2.89871	7.75359e-08																										TRUE
chr4	76999083	76999583	C4	2.83504	2.42856e-24																										TRUE
chr11	3396414	3396914	C2	4.24534	7.76324e-08										TRUE
chr11	3396414	3396914	C3	1.03906	0.0605621										TRUE
chr2	147192836	147193336	C4	1.51042	6.14425e-06												TRUE										TRUE																			TRUE
chr2	147192836	147193336	C2	4.24112	7.96305e-08												TRUE										TRUE																			TRUE
chr1	22330855	22331355	C2	4.88173	8.19738e-08																							TRUE							TRUE	TRUE							TRUE					TRUE
chr4	155390635	155391135	C2	4.88754	8.19738e-08	Gabrd	0.955078	1.01025e-255																																						TRUE		TRUE
chr5	129388441	129388941	C2	4.872	8.19738e-08	Mmp17	0.858184	1.06456e-140				TRUE
chr7	98886622	98887122	C2	4.97227	8.19738e-08				TRUE						TRUE																															TRUE		TRUE
chr7	98886622	98887122	C5	2.57471	0.0448263				TRUE						TRUE																															TRUE		TRUE
chr14	12876829	12877329	C3	2.42912	9.09529e-12	Cadps	0.638156	8.18111e-56																												TRUE				TRUE					TRUE
chr14	12876829	12877329	C2	4.74871	8.48494e-08	Cadps	0.638156	8.18111e-56																												TRUE				TRUE					TRUE
chr12	8464181	8464681	C2	4.58656	8.76432e-08	Rhob	0.714894	5.72985e-76																											TRUE					TRUE
chr15	64012451	64012951	C2	4.30252	8.87759e-08																																									TRUE
chr13	72063259	72063759	C3	2.30639	9.257e-07										TRUE						TRUE			TRUE																					TRUE				TRUE
chr13	72063259	72063759	C2	4.28596	9.04501e-08										TRUE						TRUE			TRUE																					TRUE				TRUE
chr7	77623381	77623881	C2	3.92023	9.04501e-08
chr17	50761076	50761576	C2	3.85607	9.15794e-08																							TRUE								TRUE				TRUE
chr17	50761076	50761576	C4	2.22933	0.00282374																							TRUE								TRUE				TRUE
chr1	91313265	91313765	C2	3.42593	9.2242e-08						TRUE				TRUE																															TRUE		TRUE	TRUE
chr1	91313265	91313765	C3	1.96891	0.0691548						TRUE				TRUE																															TRUE		TRUE	TRUE
chr1	91313265	91313765	C5	0.677531	0.092315						TRUE				TRUE																															TRUE		TRUE	TRUE
chr1	189513516	189514016	C2	4.15911	9.65815e-08	Kcnk2	0.664096	5.9339e-62									TRUE										TRUE										TRUE	TRUE					TRUE
chr12	16516386	16516886	C5	1.76483	0.00051979																				TRUE
chr12	16516386	16516886	C2	3.88387	1.04646e-07																				TRUE
chr12	16516386	16516886	C4	2.22853	1.77854e-05																				TRUE
chr6	121127776	121128276	C2	3.65428	1.05875e-07																																									TRUE		TRUE
chr6	121127776	121128276	C9	1.09993	0.0306897																																									TRUE		TRUE
chr10	10734492	10734992	C3	0.906181	0.0114314
chr10	10734492	10734992	C2	3.2439	1.07957e-07
chr10	10734492	10734992	C4	2.4776	3.73225e-21
chr14	66473048	66473548	C5	1.82326	6.1663e-09	Adra1a	0.5299	1.3427e-35																		TRUE										TRUE													TRUE
chr14	66473048	66473548	C2	2.02861	1.07957e-07	Adra1a	0.5299	1.3427e-35																		TRUE										TRUE													TRUE
chr14	66473048	66473548	C4	1.28971	0.00162879	Adra1a	0.5299	1.3427e-35																		TRUE										TRUE													TRUE
chr7	132393517	132394017	C3	1.06848	0.0160152																					TRUE
chr7	132393517	132394017	C2	3.15627	1.12784e-07																					TRUE
chr7	132393517	132394017	C4	3.01867	0.00121286																					TRUE
chr3	151913952	151914452	C2	4.63279	1.13397e-07							TRUE
chr19	10364870	10365370	C4	1.24935	7.89104e-05	Syt7	0.474878	7.22606e-28																											TRUE											TRUE
chr19	10364870	10365370	C2	3.86753	1.17023e-07	Syt7	0.474878	7.22606e-28																											TRUE											TRUE
chr13	69685247	69685747	C4	1.9414	0.000631517	Ube2ql1	0.567912	7.63036e-42																																						TRUE			TRUE
chr13	69685247	69685747	C2	2.87666	1.1779e-07	Ube2ql1	0.567912	7.63036e-42																																						TRUE			TRUE
chr4	48253186	48253686	C2	3.95151	1.1779e-07
chr4	48253186	48253686	C3	1.92499	6.30822e-09
chr1	72388689	72389189	C2	4.57164	1.27455e-07																				TRUE						TRUE
chr18	58283347	58283847	C2	4.84746	1.27455e-07																							TRUE			TRUE					TRUE		TRUE	TRUE							TRUE
chr18	58283347	58283847	C4	2.30129	0.0602542																							TRUE			TRUE					TRUE		TRUE	TRUE							TRUE
chr2	51693817	51694317	C2	4.41133	1.27455e-07																																		TRUE
chr7	97151029	97151529	C2	2.63087	1.27455e-07	Ndufc2	0.491854	4.20434e-30																		TRUE
chr7	97151029	97151529	C3	4.20129	1.64274e-20	Ndufc2	0.491854	4.20434e-30																		TRUE
chr14	52005594	52006094	C6	1.35252	0.0771203																																						TRUE			TRUE
chr14	52005594	52006094	C2	5.33276	1.34045e-07																																						TRUE			TRUE
chr3	97846390	97846890	C2	3.04805	1.34045e-07																							TRUE																				TRUE
chr3	97846390	97846890	C4	2.03044	1.47959e-06																							TRUE																				TRUE
chr1	194454928	194455428	C2	4.35298	1.35287e-07	Plxna2	0.693313	1.17783e-69																																									TRUE
chr1	194454928	194455428	C4	1.30547	1.15473e-14	Plxna2	0.693313	1.17783e-69																																									TRUE
chr11	97917933	97918433	C2	4.67492	1.35287e-07																							TRUE
chr14	67079114	67079614	C2	5.73541	1.35287e-07																				TRUE																		TRUE		TRUE	TRUE
chr15	86383197	86383697	C2	4.8415	1.35287e-07
chr17	71080497	71080997	C2	4.90643	1.35287e-07																																					TRUE
chr3	101303099	101303599	C4	1.38241	3.58889e-18							TRUE			TRUE	TRUE										TRUE	TRUE										TRUE									TRUE
chr3	101303099	101303599	C2	3.0804	1.35287e-07							TRUE			TRUE	TRUE										TRUE	TRUE										TRUE									TRUE
chr6	120881707	120882207	C2	4.6003	1.35287e-07								TRUE	TRUE		TRUE							TRUE						TRUE
chr6	120881707	120882207	C3	2.29372	0.0350981								TRUE	TRUE		TRUE							TRUE						TRUE
chr7	74591290	74591790	C4	3.24418	6.43165e-06
chr7	74591290	74591790	C2	5.1596	1.35287e-07
chr1	137323203	137323703	C2	3.02851	1.36335e-07																															TRUE
chr1	137323203	137323703	C5	1.09432	0.000157473																															TRUE
chr14	100223520	100224020	C2	3.98105	1.43207e-07				TRUE																											TRUE										TRUE		TRUE
chr19	12479633	12480133	C2	4.67365	1.46579e-07																							TRUE					TRUE			TRUE									TRUE
chr1	18610187	18610687	C4	2.60258	2.25421e-39																																							TRUE		TRUE
chr1	18610187	18610687	C2	2.14681	1.60452e-07																																							TRUE		TRUE
chr1	18610187	18610687	C3	0.656224	0.00324794																																							TRUE		TRUE
chr1	18610187	18610687	C5	1.11983	6.7979e-06																																							TRUE		TRUE
chr11	8530513	8531013	C10	1.29074	0.0022433					TRUE	TRUE													TRUE												TRUE												TRUE
chr11	8530513	8531013	C2	1.06509	1.63415e-07					TRUE	TRUE													TRUE												TRUE												TRUE
chr14	8611358	8611858	C2	4.2754	1.63415e-07				TRUE
chr14	8611358	8611858	C4	2.37769	0.000349827				TRUE
chr2	51531028	51531528	C2	4.06389	1.63415e-07																							TRUE							TRUE
chr2	51531028	51531528	C4	1.09745	0.0935089																							TRUE							TRUE
chr9	106659318	106659818	C3	2.47637	1.06795e-06				TRUE		TRUE																									TRUE
chr9	106659318	106659818	C2	3.86651	1.63415e-07				TRUE		TRUE																									TRUE
chr10	36754676	36755176	C2	3.74502	1.66439e-07																													TRUE				TRUE	TRUE			TRUE
chr10	36754676	36755176	C4	1.70616	0.0281132																													TRUE				TRUE	TRUE			TRUE
chr1	12837950	12838450	C3	0.944203	0.0766711	Slco5a1	0.678695	1.0855e-65																				TRUE																		TRUE
chr1	12837950	12838450	C4	2.92805	2.12414e-11	Slco5a1	0.678695	1.0855e-65																				TRUE																		TRUE
chr1	12837950	12838450	C2	3.45656	1.67131e-07	Slco5a1	0.678695	1.0855e-65																				TRUE																		TRUE
chr17	44327512	44328012	C2	4.55052	1.67173e-07																																	TRUE	TRUE				TRUE
chr1	179208495	179208995	C2	4.53463	1.72396e-07								TRUE	TRUE														TRUE																				TRUE
chr4	14469548	14470048	C2	4.52774	1.72396e-07				TRUE									TRUE	TRUE	TRUE																										TRUE	TRUE
chr4	14469548	14470048	C4	2.28334	0.0216007				TRUE									TRUE	TRUE	TRUE																										TRUE	TRUE
chr18	72821775	72822275	C2	4.10918	1.81289e-07																										TRUE											TRUE				TRUE
chr9	75261303	75261803	C4	1.15172	0.00120634	Gnb5	0.513737	3.53864e-33
chr9	75261303	75261803	C2	3.30152	1.9292e-07	Gnb5	0.513737	3.53864e-33
chr9	75261303	75261803	C3	0.833624	0.0243845	Gnb5	0.513737	3.53864e-33
chr1	55609614	55610114	C2	3.89011	1.9323e-07																	TRUE																				TRUE						TRUE
chr11	82370252	82370752	C2	2.34892	1.9323e-07																																										TRUE
chr11	82370252	82370752	C3	0.860724	0.00213691																																										TRUE
chr9	107370121	107370621	C4	2.71344	5.6201e-24																																									TRUE
chr9	107370121	107370621	C2	3.2369	1.9323e-07																																									TRUE
chr6	29660539	29661039	C2	3.8627	2.00243e-07						TRUE																				TRUE															TRUE
chr6	29660539	29661039	C4	1.90303	0.0069206						TRUE																				TRUE															TRUE
chr18	54550589	54551089	C3	2.2697	0.0180637																					TRUE
chr18	54550589	54551089	C2	4.36706	2.31938e-07																					TRUE
chr1	71382508	71383008	C2	4.91168	2.33596e-07						TRUE																	TRUE
chr19	10487207	10487707	C2	5.54927	2.33596e-07				TRUE																																					TRUE
chr19	10487207	10487707	C3	3.66286	1.06121e-11				TRUE																																					TRUE
chr2	76262652	76263152	C2	6.01266	2.33596e-07				TRUE
chr4	33938986	33939486	C2	4.91341	2.33596e-07	Cnr1	0.836662	4.00546e-127
chr4	139456083	139456583	C2	4.94263	2.33596e-07
chr5	67864037	67864537	C2	3.30924	2.33596e-07																															TRUE										TRUE
chr5	67864037	67864537	C4	1.89284	0.00558739																															TRUE										TRUE
chr7	46131290	46131790	C3	1.07596	0.0822676	Abcc8	0.720936	7.65641e-78			TRUE															TRUE
chr7	46131290	46131790	C2	4.43985	2.33596e-07	Abcc8	0.720936	7.65641e-78			TRUE															TRUE
chr2	61058771	61059271	C2	4.13793	2.45616e-07	Rbms1	0.493092	2.85671e-30							TRUE	TRUE						TRUE	TRUE	TRUE		TRUE	TRUE	TRUE			TRUE	TRUE				TRUE
chr10	95881874	95882374	C2	4.2227	2.47338e-07																				TRUE	TRUE																	TRUE
chr1	77539943	77540443	C2	3.13428	2.65641e-07																				TRUE								TRUE
chr1	77539943	77540443	C3	2.15183	7.06905e-13																				TRUE								TRUE
chr9	96938788	96939288	C3	0.81338	1.01681e-05																													TRUE				TRUE	TRUE							TRUE
chr9	96938788	96939288	C2	3.61381	2.77021e-07																													TRUE				TRUE	TRUE							TRUE
chr13	25793140	25793640	C2	2.72721	2.89173e-07																				TRUE						TRUE
chr13	25793140	25793640	C4	2.95704	3.17154e-40																				TRUE						TRUE
chr14	32634011	32634511	C3	3.65324	1.55736e-40	Prrxl1	0.71509	4.98992e-76			TRUE				TRUE																															TRUE
chr14	32634011	32634511	C2	2.657	2.89605e-07	Prrxl1	0.71509	4.98992e-76			TRUE				TRUE																															TRUE
chr16	42310068	42310568	C2	3.94835	2.89605e-07
chr16	42310068	42310568	C4	2.39755	0.0277458
chr3	130362812	130363312	C2	3.99424	2.97937e-07																										TRUE					TRUE							TRUE
chr3	130362812	130363312	C4	1.64497	0.0169824																										TRUE					TRUE							TRUE
chr9	96878415	96878915	C2	2.74665	2.97937e-07										TRUE										TRUE	TRUE								TRUE					TRUE
chr9	96878415	96878915	C5	1.64216	3.7912e-07										TRUE										TRUE	TRUE								TRUE					TRUE
chr9	96878415	96878915	C3	1.13282	7.3155e-05										TRUE										TRUE	TRUE								TRUE					TRUE
chr9	96878415	96878915	C4	2.77193	2.26302e-21										TRUE										TRUE	TRUE								TRUE					TRUE
chr16	89886869	89887369	C2	2.86966	3.00904e-07						TRUE																	TRUE								TRUE										TRUE
chr1	69790804	69791304	C2	4.12585	3.28522e-07																															TRUE		TRUE				TRUE	TRUE					TRUE
chr6	148583986	148584486	C4	4.07913	2.13245e-16																													TRUE	TRUE			TRUE	TRUE				TRUE
chr6	148583986	148584486	C2	3.84852	3.39433e-07																													TRUE	TRUE			TRUE	TRUE				TRUE
chr16	48190316	48190816	C4	0.733948	2.67503e-05						TRUE																									TRUE
chr16	48190316	48190816	C2	3.93996	3.39866e-07						TRUE																									TRUE
chr3	144623213	144623713	C2	3.99822	3.49631e-07						TRUE				TRUE																					TRUE												TRUE
chr3	144623213	144623713	C3	4.053	5.61187e-27						TRUE				TRUE																					TRUE												TRUE
chr19	56994596	56995096	C4	3.86571	9.75951e-18
chr19	56994596	56995096	C2	3.28944	3.85769e-07
chr7	91791068	91791568	C4	1.60128	0.0285935										TRUE										TRUE																		TRUE
chr7	91791068	91791568	C2	4.95879	3.92735e-07										TRUE										TRUE																		TRUE
chr9	64401958	64402458	C2	5.38751	4.06401e-07	Megf11	0.596344	4.41704e-47																																								TRUE
chr15	93914196	93914696	C2	5.11791	4.12482e-07																															TRUE							TRUE
chr10	99471753	99472253	C2	5.78895	4.19254e-07						TRUE				TRUE																		TRUE												TRUE
chr5	149884599	149885099	C2	5.01101	4.19254e-07				TRUE	TRUE																									TRUE	TRUE												TRUE
chr17	43580836	43581336	C2	2.52886	4.21924e-07																							TRUE
chr9	22690141	22690641	C3	3.25287	4.70352e-09							TRUE
chr9	22690141	22690641	C2	4.33249	4.21924e-07							TRUE
chr13	57789061	57789561	C4	0.542006	0.013229										TRUE																															TRUE		TRUE
chr13	57789061	57789561	C2	3.25899	4.55701e-07										TRUE																															TRUE		TRUE
chr5	91598186	91598686	C2	3.21562	4.82477e-07	Parm1	0.790048	1.61062e-103														TRUE												TRUE		TRUE		TRUE	TRUE					TRUE		TRUE		TRUE
chr5	91598186	91598686	C4	1.46547	1.43279e-06	Parm1	0.790048	1.61062e-103														TRUE												TRUE		TRUE		TRUE	TRUE					TRUE		TRUE		TRUE
chr9	121062035	121062535	C3	0.785378	0.000796478																															TRUE										TRUE
chr9	121062035	121062535	C2	3.44913	4.82477e-07																															TRUE										TRUE
chr9	40918104	40918604	C2	3.15749	5.06804e-07																	TRUE									TRUE												TRUE
chr17	9939576	9940076	C4	2.7627	1.46908e-25										TRUE																TRUE															TRUE
chr17	9939576	9940076	C2	2.62612	5.39912e-07										TRUE																TRUE															TRUE
chr1	151890111	151890611	C2	2.43435	5.65933e-07																										TRUE					TRUE										TRUE
chr7	132332042	132332542	C3	3.58028	7.23775e-33																	TRUE				TRUE										TRUE									TRUE	TRUE
chr7	132332042	132332542	C2	3.55152	5.78921e-07																	TRUE				TRUE										TRUE									TRUE	TRUE
chr6	127717670	127718170	C3	1.68915	0.00298328																TRUE															TRUE
chr6	127717670	127718170	C2	4.18792	5.95207e-07																TRUE															TRUE
chr9	94155584	94156084	C3	2.80828	1.44003e-10						TRUE																				TRUE			TRUE
chr9	94155584	94156084	C4	1.57532	3.51416e-07						TRUE																				TRUE			TRUE
chr9	94155584	94156084	C2	3.25922	6.15335e-07						TRUE																				TRUE			TRUE
chr14	21722251	21722751	C4	1.93615	4.30967e-06																																									TRUE	TRUE
chr14	21722251	21722751	C5	1.25748	0.0800788																																									TRUE	TRUE
chr14	21722251	21722751	C2	3.73016	6.34473e-07																																									TRUE	TRUE
chr8	113821333	113821833	C2	3.73671	6.34473e-07	Adamts18	0.883767	4.08705e-160																												TRUE						TRUE				TRUE
chr12	31271469	31271969	C4	3.14689	6.92799e-22	Lamb1	0.813704	1.14978e-114																		TRUE		TRUE														TRUE				TRUE
chr12	31271469	31271969	C2	3.33028	6.43219e-07	Lamb1	0.813704	1.14978e-114																		TRUE		TRUE														TRUE				TRUE
chr1	165017730	165018230	C2	3.61376	6.45409e-07						TRUE				TRUE																				TRUE	TRUE
chr1	165017730	165018230	C4	2.98789	5.37262e-05						TRUE				TRUE																				TRUE	TRUE
chr12	3944604	3945104	C2	3.31383	6.66652e-07	Efr3b	0.550908	5.97969e-39																																						TRUE			TRUE
chr12	3944604	3945104	C3	3.22361	3.18275e-12	Efr3b	0.550908	5.97969e-39																																						TRUE			TRUE
chr19	16168153	16168653	C5	2.88738	0.0010083				TRUE																																					TRUE
chr19	16168153	16168653	C2	3.36271	6.6875e-07				TRUE																																					TRUE
chr19	16168153	16168653	C4	1.88765	2.03455e-06				TRUE																																					TRUE
chr8	46907375	46907875	C2	4.37181	6.74488e-07																																			TRUE
chr12	79574540	79575040	C10	1.17184	0.000321155
chr12	79574540	79575040	C2	3.1451	6.75232e-07
chr2	93195521	93196021	C2	2.13813	6.80791e-07																													TRUE		TRUE		TRUE	TRUE				TRUE			TRUE
chr3	155531986	155532486	C2	3.34875	6.81499e-07				TRUE																											TRUE										TRUE
chr3	155531986	155532486	C4	1.92568	4.0802e-07				TRUE																											TRUE										TRUE
chr1	64929893	64930393	C2	4.63842	6.95307e-07																					TRUE
chr10	62149831	62150331	C2	5.01845	6.95307e-07
chr12	118552724	118553224	C2	5.15312	7.34225e-07																										TRUE
chr18	36192777	36193277	C2	5.40758	7.34225e-07																							TRUE																				TRUE
chr7	96162166	96162666	C2	5.83959	7.34225e-07																								TRUE
chr17	87255612	87256112	C4	1.17983	2.46204e-09	Cript	0.598077	2.0364e-47
chr17	87255612	87256112	C3	1.90768	9.71576e-08	Cript	0.598077	2.0364e-47
chr17	87255612	87256112	C2	2.91558	7.38451e-07	Cript	0.598077	2.0364e-47
chr11	82473285	82473785	C2	0.962306	7.74515e-07																				TRUE			TRUE																TRUE	TRUE	TRUE
chr11	82473285	82473785	C3	2.3283	9.61194e-18																				TRUE			TRUE																TRUE	TRUE	TRUE
chr11	82473285	82473785	C8	0.564504	0.0275979																				TRUE			TRUE																TRUE	TRUE	TRUE
chr13	107177524	107178024	C4	2.15569	1.6157e-15										TRUE											TRUE							TRUE	TRUE								TRUE		TRUE	TRUE	TRUE
chr13	107177524	107178024	C2	2.66038	7.97935e-07										TRUE											TRUE							TRUE	TRUE								TRUE		TRUE	TRUE	TRUE
chr13	107177524	107178024	C5	0.741529	0.0501873										TRUE											TRUE							TRUE	TRUE								TRUE		TRUE	TRUE	TRUE
chr18	76047852	76048352	C2	4.13382	7.97935e-07	Zbtb7c	0.53047	1.09693e-35																																						TRUE
chr3	34481768	34482268	C2	4.27763	7.97935e-07	Sox2ot	0.671442	8.30096e-64			TRUE										TRUE																	TRUE
chr3	145445816	145446316	C2	4.51994	7.97935e-07
chr3	145445816	145446316	C3	5.11399	1.0006e-20
chr18	54821888	54822388	C4	0.857795	0.0707987					TRUE																												TRUE	TRUE									TRUE
chr18	54821888	54822388	C2	3.0023	8.02432e-07					TRUE																												TRUE	TRUE									TRUE
chr2	10757118	10757618	C4	2.73941	1.32221e-14						TRUE				TRUE			TRUE	TRUE	TRUE																										TRUE		TRUE
chr2	10757118	10757618	C2	3.07306	8.02906e-07						TRUE				TRUE			TRUE	TRUE	TRUE																										TRUE		TRUE
chr2	10757118	10757618	C3	1.40159	0.00110811						TRUE				TRUE			TRUE	TRUE	TRUE																										TRUE		TRUE
chr7	80577610	80578110	C2	4.11972	8.35497e-07																													TRUE				TRUE	TRUE
chr7	80577610	80578110	C4	2.56212	1.02798e-06																													TRUE				TRUE	TRUE
chr5	116578643	116579143	C2	4.57096	8.74355e-07																														TRUE											TRUE
chr17	86728809	86729309	C2	3.91302	8.77999e-07																																				TRUE	TRUE				TRUE
chr5	132323607	132324107	C2	2.5079	8.77999e-07	Auts2	0.617904	2.03758e-51																										TRUE		TRUE		TRUE	TRUE				TRUE
chr5	132323607	132324107	C3	1.10307	0.021481	Auts2	0.617904	2.03758e-51																										TRUE		TRUE		TRUE	TRUE				TRUE
chr5	132323607	132324107	C10	0.787152	0.0594892	Auts2	0.617904	2.03758e-51																										TRUE		TRUE		TRUE	TRUE				TRUE
chr9	46581748	46582248	C2	3.9246	9.05561e-07																															TRUE												TRUE
chr3	103421233	103421733	C2	2.21042	9.52716e-07	Syt6	0.864376	5.00301e-145	TRUE																TRUE																							TRUE
chr3	103421233	103421733	C5	1.47174	5.04643e-05	Syt6	0.864376	5.00301e-145	TRUE																TRUE																							TRUE
chr3	103421233	103421733	C4	2.21854	2.84409e-27	Syt6	0.864376	5.00301e-145	TRUE																TRUE																							TRUE
chr15	78005508	78006008	C2	3.45675	1.0166e-06	Cacng2	0.771811	7.22753e-96																																						TRUE
chr15	78005508	78006008	C4	3.03002	2.18234e-08	Cacng2	0.771811	7.22753e-96																																						TRUE
chr10	83071708	83072208	C4	1.68279	8.23567e-10	Txnrd1	0.533878	3.25084e-36			TRUE				TRUE																															TRUE
chr10	83071708	83072208	C5	0.620964	0.0297807	Txnrd1	0.533878	3.25084e-36			TRUE				TRUE																															TRUE
chr10	83071708	83072208	C2	2.63323	1.01719e-06	Txnrd1	0.533878	3.25084e-36			TRUE				TRUE																															TRUE
chr13	43289097	43289597	C4	3.32056	1.96479e-22				TRUE		TRUE				TRUE																												TRUE
chr13	43289097	43289597	C2	1.13041	1.02637e-06				TRUE		TRUE				TRUE																												TRUE
chr7	99786977	99787477	C5	2.26435	0.00199437
chr7	99786977	99787477	C4	1.82922	0.00940078
chr7	99786977	99787477	C2	3.57005	1.0396e-06
chr3	61340240	61340740	C10	1.40841	0.00788852																					TRUE		TRUE												TRUE								TRUE
chr3	61340240	61340740	C2	3.14157	1.0568e-06																					TRUE		TRUE												TRUE								TRUE
chr11	22874695	22875195	C4	1.41706	0.0502437	Cct4	0.469872	3.11803e-27							TRUE																											TRUE				TRUE
chr11	22874695	22875195	C3	1.48291	0.000861477	Cct4	0.469872	3.11803e-27							TRUE																											TRUE				TRUE
chr11	22874695	22875195	C2	3.51322	1.07069e-06	Cct4	0.469872	3.11803e-27							TRUE																											TRUE				TRUE
chr1	134764837	134765337	C4	2.08012	9.18161e-07											TRUE						TRUE	TRUE	TRUE					TRUE					TRUE												TRUE
chr1	134764837	134765337	C2	3.7891	1.22759e-06											TRUE						TRUE	TRUE	TRUE					TRUE					TRUE												TRUE
chr6	102052549	102053049	C4	2.78807	7.00735e-21				TRUE																	TRUE
chr6	102052549	102053049	C2	2.42953	1.24712e-06				TRUE																	TRUE
chr6	102052549	102053049	C3	1.30326	0.000753901				TRUE																	TRUE
chr11	101809000	101809500	C2	4.00361	1.24984e-06							TRUE																			TRUE					TRUE
chr5	12944069	12944569	C2	4.30623	1.25e-06							TRUE			TRUE																			TRUE				TRUE	TRUE
chr1	83089872	83090372	C2	4.72077	1.25921e-06																										TRUE									TRUE						TRUE
chr13	90182190	90182690	C2	4.79203	1.25921e-06											TRUE						TRUE	TRUE	TRUE			TRUE		TRUE			TRUE											TRUE					TRUE
chr14	118416171	118416671	C2	5.29187	1.25921e-06																																						TRUE					TRUE
chr15	88717288	88717788	C4	2.24942	5.82374e-08																																									TRUE
chr15	88717288	88717788	C2	4.83009	1.25921e-06																																									TRUE
chr16	50315468	50315968	C2	4.6484	1.25921e-06				TRUE	TRUE		TRUE																								TRUE
chr2	5490353	5490853	C4	1.27711	0.00130489	Camk1d	0.61524	7.29492e-51							TRUE																		TRUE										TRUE	TRUE	TRUE
chr2	5490353	5490853	C2	3.7039	1.25921e-06	Camk1d	0.61524	7.29492e-51							TRUE																		TRUE										TRUE	TRUE	TRUE
chr4	76179544	76180044	C2	3.67542	1.25921e-06																																									TRUE
chr4	76179544	76180044	C3	2.73013	7.55805e-09																																									TRUE
chr4	107744921	107745421	C5	1.19357	0.0279159																												TRUE							TRUE						TRUE
chr4	107744921	107745421	C4	1.64756	3.01158e-05																												TRUE							TRUE						TRUE
chr4	107744921	107745421	C2	2.48338	1.25921e-06																												TRUE							TRUE						TRUE
chr5	42152466	42152966	C2	4.74289	1.25921e-06					TRUE															TRUE															TRUE	TRUE
chr6	95483656	95484156	C2	2.71908	1.25921e-06																				TRUE															TRUE
chr6	95483656	95484156	C4	3.33065	2.74173e-26																				TRUE															TRUE
chr9	10016169	10016669	C3	1.35498	0.0095229																					TRUE							TRUE	TRUE				TRUE	TRUE	TRUE				TRUE	TRUE
chr9	10016169	10016669	C2	4.50026	1.25921e-06																					TRUE							TRUE	TRUE				TRUE	TRUE	TRUE				TRUE	TRUE
chr4	141920314	141920814	C10	2.5173	4.48328e-11	Efhd2	0.643942	3.93825e-57																		TRUE
chr4	141920314	141920814	C2	3.06937	1.33934e-06	Efhd2	0.643942	3.93825e-57																		TRUE
chr4	141920314	141920814	C9	0.855657	0.0651725	Efhd2	0.643942	3.93825e-57																		TRUE
chr19	42996435	42996935	C4	3.30266	9.11152e-36				TRUE
chr19	42996435	42996935	C2	2.93872	1.39584e-06				TRUE
chr9	34937622	34938122	C3	1.43113	0.0302829					TRUE							TRUE														TRUE						TRUE									TRUE
chr9	34937622	34938122	C2	4.05995	1.4356e-06					TRUE							TRUE														TRUE						TRUE									TRUE
chr9	34937622	34938122	C4	2.49789	6.76424e-06					TRUE							TRUE														TRUE						TRUE									TRUE
chr7	83739911	83740411	C2	3.7426	1.51193e-06
chr7	83739911	83740411	C4	1.69547	0.0767284
chr8	67520245	67520745	C3	1.16513	1.82427e-05
chr8	67520245	67520745	C4	2.59176	7.66671e-25
chr8	67520245	67520745	C2	2.7396	1.5507e-06
chr9	57950964	57951464	C4	0.540775	0.00564375																													TRUE				TRUE	TRUE
chr9	57950964	57951464	C3	1.71808	5.33859e-05																													TRUE				TRUE	TRUE
chr9	57950964	57951464	C2	4.2285	1.59461e-06																													TRUE				TRUE	TRUE
chr15	84507945	84508445	C2	3.88657	1.62988e-06					TRUE		TRUE
chr1	183629834	183630334	C2	3.80274	1.63265e-06																					TRUE																				TRUE
chr5	132324197	132324697	C2	3.513	1.63842e-06								TRUE	TRUE																			TRUE
chr5	132324197	132324697	C10	1.9831	3.76791e-06								TRUE	TRUE																			TRUE
chr2	179064527	179065027	C3	3.45718	1.23976e-12				TRUE	TRUE																										TRUE										TRUE		TRUE
chr2	179064527	179065027	C2	3.84104	1.65691e-06				TRUE	TRUE																										TRUE										TRUE		TRUE
chr9	119547450	119547950	C2	3.94874	1.76088e-06																													TRUE		TRUE
chr9	119547450	119547950	C4	1.51314	0.000112779																													TRUE		TRUE
chr3	105568316	105568816	C4	1.87724	1.15818e-05																														TRUE													TRUE
chr3	105568316	105568816	C3	1.29918	0.00889951																														TRUE													TRUE
chr3	105568316	105568816	C2	4.03328	1.8039e-06																														TRUE													TRUE
chr10	80300718	80301218	C2	1.7706	1.85446e-06	Apc2	0.922658	1.29329e-200																												TRUE
chr10	80300718	80301218	C4	2.38052	3.71209e-26	Apc2	0.922658	1.29329e-200																												TRUE
chr10	80300718	80301218	C3	1.59532	5.33092e-16	Apc2	0.922658	1.29329e-200																												TRUE
chr6	51272280	51272780	C2	3.32491	1.93237e-06					TRUE																										TRUE												TRUE
chr6	51272280	51272780	C4	1.207	0.0807294					TRUE																										TRUE												TRUE
chr6	51272280	51272780	C3	1.27301	0.0786097					TRUE																										TRUE												TRUE
chr9	49890386	49890886	C2	2.80976	1.97697e-06																														TRUE													TRUE
chr9	49890386	49890886	C4	3.24038	6.35364e-19																														TRUE													TRUE
chr14	71808787	71809287	C2	3.65277	1.98674e-06																														TRUE	TRUE
chr6	32955218	32955718	C2	3.90208	2.10199e-06				TRUE																																		TRUE
chr6	32955218	32955718	C4	1.79984	0.00206474				TRUE																																		TRUE
chr7	125732114	125732614	C3	1.60626	0.0283365																				TRUE																						TRUE	TRUE
chr7	125732114	125732614	C2	3.98812	2.1209e-06																				TRUE																						TRUE	TRUE
chr10	90356618	90357118	C2	4.63243	2.17576e-06										TRUE																		TRUE			TRUE				TRUE					TRUE
chr15	64295245	64295745	C2	4.46577	2.17576e-06	Asap1	0.687218	5.66358e-68			TRUE		TRUE	TRUE	TRUE										TRUE
chr15	64295245	64295745	C4	3.41152	2.62744e-07	Asap1	0.687218	5.66358e-68			TRUE		TRUE	TRUE	TRUE										TRUE
chr16	21224418	21224918	C4	2.044	5.0896e-10	Vps8	0.464152	1.6125e-26									TRUE																				TRUE
chr16	21224418	21224918	C2	2.96138	2.17576e-06	Vps8	0.464152	1.6125e-26									TRUE																				TRUE
chr17	72402774	72403274	C2	4.83251	2.17576e-06																															TRUE										TRUE		TRUE
chr18	12280323	12280823	C2	4.63885	2.17576e-06	Ankrd29	0.530441	1.10827e-35							TRUE	TRUE											TRUE		TRUE							TRUE	TRUE								TRUE
chr18	12280323	12280823	C3	2.49489	3.01734e-05	Ankrd29	0.530441	1.10827e-35							TRUE	TRUE											TRUE		TRUE							TRUE	TRUE								TRUE
chr18	29182824	29183324	C2	4.52228	2.17576e-06					TRUE								TRUE	TRUE	TRUE	TRUE															TRUE
chr2	170757222	170757722	C2	2.67104	2.17576e-06	Dok5	0.716556	1.76939e-76										TRUE	TRUE	TRUE	TRUE									TRUE
chr2	170757222	170757722	C4	1.70469	0.000102369	Dok5	0.716556	1.76939e-76										TRUE	TRUE	TRUE	TRUE									TRUE
chr3	34594241	34594741	C4	1.4741	0.0345819	Sox2ot	0.571582	1.71785e-42																							TRUE
chr3	34594241	34594741	C2	2.94674	2.17576e-06	Sox2ot	0.571582	1.71785e-42																							TRUE
chr4	13781124	13781624	C4	1.86782	0.00562316	Runx1t1	0.591301	4.09366e-46															TRUE		TRUE
chr4	13781124	13781624	C2	4.00193	2.17576e-06	Runx1t1	0.591301	4.09366e-46															TRUE		TRUE
chr4	27987819	27988319	C2	3.32105	2.17576e-06							TRUE														TRUE
chr5	12580115	12580615	C2	5.24849	2.17576e-06																															TRUE												TRUE
chr5	30763726	30764226	C2	4.3465	2.17576e-06																																						TRUE
chr5	30763726	30764226	C4	1.87285	0.0243047																																						TRUE
chr5	65407920	65408420	C4	1.30175	0.00420463																																												TRUE
chr5	65407920	65408420	C2	2.50892	2.17576e-06																																												TRUE
chr6	148132319	148132819	C2	4.6863	2.17576e-06					TRUE																							TRUE					TRUE		TRUE			TRUE		TRUE
chr7	75415354	75415854	C2	4.36084	2.17576e-06																					TRUE
chr9	7952908	7953408	C10	1.41947	0.021061										TRUE																					TRUE										TRUE
chr9	7952908	7953408	C2	4.30054	2.17576e-06										TRUE																					TRUE										TRUE
chr2	133727336	133727836	C4	2.21479	0.000317001											TRUE											TRUE		TRUE								TRUE									TRUE
chr2	133727336	133727836	C2	4.27482	2.17938e-06											TRUE											TRUE		TRUE								TRUE									TRUE
chr1	192881471	192881971	C3	1.2609	0.000745121	Sertad4	0.592497	2.42324e-46																										TRUE				TRUE	TRUE	TRUE				TRUE	TRUE	TRUE
chr1	192881471	192881971	C4	2.39927	3.36233e-12	Sertad4	0.592497	2.42324e-46																										TRUE				TRUE	TRUE	TRUE				TRUE	TRUE	TRUE
chr1	192881471	192881971	C2	2.79832	2.23579e-06	Sertad4	0.592497	2.42324e-46																										TRUE				TRUE	TRUE	TRUE				TRUE	TRUE	TRUE
chr2	51508362	51508862	C2	3.6035	2.25995e-06										TRUE																									TRUE				TRUE	TRUE		TRUE
chr13	89338916	89339416	C2	2.76175	2.44205e-06																																									TRUE		TRUE
chr13	89338916	89339416	C10	1.35461	0.00261215																																									TRUE		TRUE
chr13	89338916	89339416	C4	1.38563	0.0228608																																									TRUE		TRUE
chr17	27998441	27998941	C2	3.94041	2.45958e-06	Zfp523	0.528044	2.586e-35
chr17	27998441	27998941	C4	2.64895	2.12934e-07	Zfp523	0.528044	2.586e-35
chr17	5163023	5163523	C2	3.86964	2.46074e-06																																		TRUE							TRUE
chr6	39304564	39305064	C2	4.94007	2.49163e-06
chr6	39304564	39305064	C4	1.73987	0.0149604
chr8	57923504	57924004	C2	3.89967	2.54875e-06																																						TRUE
chr6	91409609	91410109	C2	2.93742	2.57455e-06											TRUE								TRUE								TRUE														TRUE
chr10	22726390	22726890	C2	3.61354	2.61606e-06							TRUE
chr10	22726390	22726890	C3	2.968	4.67748e-06							TRUE
chr1	169764132	169764632	C5	1.57424	3.38412e-13											TRUE		TRUE	TRUE	TRUE	TRUE		TRUE				TRUE		TRUE						TRUE
chr1	169764132	169764632	C4	0.528422	0.0968734											TRUE		TRUE	TRUE	TRUE	TRUE		TRUE				TRUE		TRUE						TRUE
chr1	169764132	169764632	C2	1.36421	2.61889e-06											TRUE		TRUE	TRUE	TRUE	TRUE		TRUE				TRUE		TRUE						TRUE
chr1	169764132	169764632	C3	1.1126	5.93469e-06											TRUE		TRUE	TRUE	TRUE	TRUE		TRUE				TRUE		TRUE						TRUE
chr18	49257075	49257575	C4	0.685101	1.37921e-10
chr18	49257075	49257575	C3	1.20784	7.91653e-06
chr18	49257075	49257575	C2	2.3653	2.69072e-06
chr18	56779984	56780484	C2	4.05433	2.69072e-06																							TRUE						TRUE				TRUE	TRUE							TRUE
chr18	56779984	56780484	C4	2.68725	0.000210281																							TRUE						TRUE				TRUE	TRUE							TRUE
chr9	10440460	10440960	C4	1.66698	0.0154962																																									TRUE
chr9	10440460	10440960	C3	2.45256	4.62059e-07																																									TRUE
chr9	10440460	10440960	C2	3.60756	2.73084e-06																																									TRUE
chr4	71626570	71627070	C4	1.2728	5.18078e-08																																						TRUE
chr4	71626570	71627070	C2	2.60819	2.76871e-06																																						TRUE
chr6	23353451	23353951	C2	4.40832	2.87644e-06	Fezf1	0.463083	2.18431e-26																									TRUE							TRUE								TRUE
chr6	23353451	23353951	C3	1.96808	9.07123e-09	Fezf1	0.463083	2.18431e-26																									TRUE							TRUE								TRUE
chr4	132938269	132938769	C2	2.65894	2.92814e-06	Stx12	0.573536	7.70424e-43														TRUE											TRUE												TRUE	TRUE
chr4	132938269	132938769	C4	1.9572	1.40432e-09	Stx12	0.573536	7.70424e-43														TRUE											TRUE												TRUE	TRUE
chr4	132938269	132938769	C3	1.20315	0.0222855	Stx12	0.573536	7.70424e-43														TRUE											TRUE												TRUE	TRUE
chr17	7644929	7645429	C2	3.01771	3.01758e-06
chr17	7644929	7645429	C5	0.820858	0.0623989
chr17	7644929	7645429	C4	1.83245	1.90939e-06
chr2	170772085	170772585	C2	3.192	3.07614e-06	Dok5	0.498142	5.79862e-31					TRUE	TRUE														TRUE								TRUE						TRUE	TRUE					TRUE
chr2	170772085	170772585	C8	0.616075	0.0826106	Dok5	0.498142	5.79862e-31					TRUE	TRUE														TRUE								TRUE						TRUE	TRUE					TRUE
chr4	66280198	66280698	C2	3.67595	3.12453e-06	Astn2	0.641037	1.82215e-56				TRUE																																				TRUE
chr4	66280198	66280698	C4	2.5969	5.61417e-06	Astn2	0.641037	1.82215e-56				TRUE																																				TRUE
chr10	110832243	110832743	C2	4.52571	3.16562e-06																													TRUE
chr10	110832243	110832743	C4	0.951004	9.90687e-11																													TRUE
chr11	100332683	100333183	C2	3.15693	3.24236e-06																		TRUE	TRUE									TRUE	TRUE	TRUE			TRUE	TRUE	TRUE								TRUE
chr11	100332683	100333183	C4	2.96136	4.7308e-24																		TRUE	TRUE									TRUE	TRUE	TRUE			TRUE	TRUE	TRUE								TRUE
chr2	157923315	157923815	C4	2.00369	4.6439e-12																					TRUE								TRUE		TRUE				TRUE
chr2	157923315	157923815	C2	2.14991	3.26092e-06																					TRUE								TRUE		TRUE				TRUE
chr19	5191225	5191725	C2	1.54616	3.42637e-06	Cnih2	0.614308	1.13661e-50																		TRUE																	TRUE
chr19	5191225	5191725	C4	1.95281	0.00406573	Cnih2	0.614308	1.13661e-50																		TRUE																	TRUE
chr6	137000615	137001115	C2	3.48316	3.46495e-06																																									TRUE
chr6	137000615	137001115	C4	1.35488	0.0260654																																									TRUE
chr12	97949830	97950330	C4	3.57245	9.46769e-24																																						TRUE			TRUE
chr12	97949830	97950330	C2	4.05974	3.50964e-06																																						TRUE			TRUE
chr17	85180650	85181150	C4	0.572731	0.0956769
chr17	85180650	85181150	C3	1.64322	0.0175119
chr17	85180650	85181150	C2	3.00655	3.61381e-06
chr17	85180650	85181150	C5	1.74743	0.0041934
chr13	96130998	96131498	C2	2.57052	3.6186e-06	Sv2c	0.532621	5.09419e-36
chr13	96130998	96131498	C4	1.73186	5.31962e-12	Sv2c	0.532621	5.09419e-36
chr13	96130998	96131498	C3	1.4976	1.79166e-08	Sv2c	0.532621	5.09419e-36
chr3	88563442	88563942	C3	0.524028	0.0586552	Arhgef2	0.632791	1.28756e-54			TRUE				TRUE																TRUE		TRUE					TRUE								TRUE
chr3	88563442	88563942	C2	2.62254	3.78113e-06	Arhgef2	0.632791	1.28756e-54			TRUE				TRUE																TRUE		TRUE					TRUE								TRUE
chr3	88563442	88563942	C4	2.3819	8.67844e-29	Arhgef2	0.632791	1.28756e-54			TRUE				TRUE																TRUE		TRUE					TRUE								TRUE
chr2	180928695	180929195	C2	3.94761	3.78728e-06	Nkain4	0.481617	9.70031e-29																				TRUE
chr16	6356405	6356905	C2	4.76203	3.81795e-06																													TRUE		TRUE		TRUE	TRUE
chr2	104549496	104549996	C2	4.81558	3.81795e-06																														TRUE	TRUE
chr7	132042972	132043472	C2	4.43708	3.81795e-06																					TRUE
chr17	51535172	51535672	C2	3.05937	3.8284e-06											TRUE							TRUE	TRUE								TRUE											TRUE			TRUE			TRUE
chr17	51535172	51535672	C4	2.1258	2.10709e-11											TRUE							TRUE	TRUE								TRUE											TRUE			TRUE			TRUE
chr17	51535172	51535672	C3	0.83552	0.0419469											TRUE							TRUE	TRUE								TRUE											TRUE			TRUE			TRUE
chr19	49115517	49116017	C10	1.57763	0.000143127												TRUE									TRUE	TRUE										TRUE
chr19	49115517	49116017	C2	2.5559	3.86898e-06												TRUE									TRUE	TRUE										TRUE
chr2	91852693	91853193	C2	2.82155	3.86898e-06																							TRUE								TRUE							TRUE			TRUE
chr2	91852693	91853193	C4	1.32673	0.00346011																							TRUE								TRUE							TRUE			TRUE
chr2	91852693	91853193	C5	0.927777	0.0084688																							TRUE								TRUE							TRUE			TRUE
chr16	25848453	25848953	C2	4.79955	3.98494e-06																																									TRUE
chr18	57225273	57225773	C2	2.61582	4.00939e-06
chr18	57225273	57225773	C4	1.50074	4.83401e-11
chr18	57225273	57225773	C3	0.767266	0.0342617
chr11	83991568	83992068	C2	3.37454	4.21575e-06																								TRUE
chr11	83991568	83992068	C5	1.60557	0.005445																								TRUE
chr5	35425199	35425699	C4	1.20571	7.2102e-07	Hmx1	0.453986	2.76196e-25																	TRUE														TRUE
chr5	35425199	35425699	C2	1.02982	4.35226e-06	Hmx1	0.453986	2.76196e-25																	TRUE														TRUE
chr5	35425199	35425699	C5	1.32273	0.0410118	Hmx1	0.453986	2.76196e-25																	TRUE														TRUE
chr1	184178107	184178607	C2	3.58138	4.40288e-06					TRUE
chr5	114507272	114507772	C2	3.75204	4.80841e-06						TRUE	TRUE			TRUE																												TRUE
chr5	114507272	114507772	C4	2.02208	9.58619e-06						TRUE	TRUE			TRUE																												TRUE
chr5	114507272	114507772	C3	0.885879	0.0933025						TRUE	TRUE			TRUE																												TRUE
chr11	82260346	82260846	C2	1.61882	5.1294e-06																																					TRUE				TRUE
chr11	82260346	82260846	C10	1.23557	0.00340079																																					TRUE				TRUE
chr9	99690307	99690807	C2	3.79758	5.14215e-06																																					TRUE
chr1	18416350	18416850	C2	2.45018	5.14697e-06																																									TRUE
chr1	18416350	18416850	C3	2.24717	2.90948e-25																																									TRUE
chr1	18416350	18416850	C5	0.958851	6.00188e-05																																									TRUE
chr8	44202222	44202722	C2	3.57958	5.35763e-06																					TRUE					TRUE																	TRUE
chr7	137272705	137273205	C3	2.6096	0.0335047																																									TRUE
chr7	137272705	137273205	C2	3.58567	5.44453e-06																																									TRUE
chr2	106074387	106074887	C5	2.23947	1.67809e-06				TRUE
chr2	106074387	106074887	C2	3.5523	5.67122e-06				TRUE
chr2	106074387	106074887	C3	2.27001	0.00038298				TRUE
chr11	92277762	92278262	C2	3.33609	6.25155e-06
chr4	137600391	137600891	C2	1.51222	6.25155e-06																													TRUE				TRUE	TRUE	TRUE									TRUE
chr5	141202470	141202970	C3	3.03807	1.57574e-26	Sdk1	0.797162	1.035e-106			TRUE	TRUE													TRUE						TRUE
chr5	141202470	141202970	C2	3.31043	6.25155e-06	Sdk1	0.797162	1.035e-106			TRUE	TRUE													TRUE						TRUE
chr9	57949799	57950299	C3	2.53487	2.38156e-07	Sema7a	0.513832	3.42751e-33
chr9	57949799	57950299	C2	3.46741	6.26303e-06	Sema7a	0.513832	3.42751e-33
chr19	30095991	30096491	C2	3.41743	6.45844e-06											TRUE								TRUE				TRUE			TRUE	TRUE														TRUE
chr6	118187206	118187706	C2	3.43355	6.53082e-06						TRUE																							TRUE		TRUE		TRUE	TRUE		TRUE
chr6	118187206	118187706	C5	1.71134	0.00396658						TRUE																							TRUE		TRUE		TRUE	TRUE		TRUE
chr12	91732575	91733075	C2	3.18413	6.6086e-06	Gtf2a1	0.552911	2.78179e-39																	TRUE
chr1	3546065	3546565	C2	4.38948	6.61973e-06																													TRUE				TRUE	TRUE							TRUE
chr1	132689119	132689619	C2	2.42838	6.61973e-06																					TRUE			TRUE				TRUE							TRUE								TRUE
chr1	132689119	132689619	C4	1.02459	0.00360243																					TRUE			TRUE				TRUE							TRUE								TRUE
chr1	132689119	132689619	C5	2.57071	2.5464e-09																					TRUE			TRUE				TRUE							TRUE								TRUE
chr1	132689119	132689619	C3	1.38835	0.00527411																					TRUE			TRUE				TRUE							TRUE								TRUE
chr10	12657690	12658190	C2	4.78225	6.61973e-06																									TRUE			TRUE												TRUE			TRUE
chr12	89501073	89501573	C2	4.48632	6.61973e-06								TRUE	TRUE				TRUE	TRUE	TRUE																TRUE						TRUE
chr12	89501073	89501573	C8	3.21528	0.0470498								TRUE	TRUE				TRUE	TRUE	TRUE																TRUE						TRUE
chr13	117558210	117558710	C2	4.45014	6.61973e-06																															TRUE												TRUE
chr16	85747877	85748377	C2	4.44551	6.61973e-06																															TRUE							TRUE			TRUE
chr18	33386440	33386940	C2	4.47871	6.61973e-06																				TRUE
chr5	102253674	102254174	C2	4.24481	6.61973e-06																					TRUE										TRUE												TRUE
chr5	106036227	106036727	C2	5.02568	6.61973e-06																														TRUE	TRUE							TRUE			TRUE
chr5	132298925	132299425	C2	4.79	6.61973e-06																						TRUE						TRUE												TRUE
chr6	91912258	91912758	C2	4.50374	6.61973e-06																															TRUE
chr9	42840744	42841244	C2	4.60203	6.61973e-06																													TRUE				TRUE	TRUE							TRUE
chr9	42840744	42841244	C4	1.29495	0.0163069																													TRUE				TRUE	TRUE							TRUE
chr9	54603209	54603709	C2	4.19015	6.61973e-06				TRUE
chr10	99162606	99163106	C2	4.04686	6.70306e-06						TRUE				TRUE																					TRUE
chr8	72409251	72409751	C2	4.52789	6.70306e-06	Fam32a	0.459977	5.24239e-26							TRUE																															TRUE
chr8	72409251	72409751	C5	1.97072	0.0789543	Fam32a	0.459977	5.24239e-26							TRUE																															TRUE
chr8	72409251	72409751	C3	1.65997	0.000962178	Fam32a	0.459977	5.24239e-26							TRUE																															TRUE
chr8	72409251	72409751	C4	1.94202	0.0385605	Fam32a	0.459977	5.24239e-26							TRUE																															TRUE
chr7	132771513	132772013	C4	1.96106	0.00200922						TRUE				TRUE
chr7	132771513	132772013	C3	2.15261	0.0983895						TRUE				TRUE
chr7	132771513	132772013	C2	3.57926	6.72372e-06						TRUE				TRUE
chr18	43452043	43452543	C4	1.2578	0.068769	Jakmip2	0.466367	8.56561e-27																																		TRUE						TRUE
chr18	43452043	43452543	C2	3.05783	6.73267e-06	Jakmip2	0.466367	8.56561e-27																																		TRUE						TRUE
chr17	9760442	9760942	C4	1.83846	6.53708e-07																																												TRUE
chr17	9760442	9760942	C2	3.41587	6.89521e-06																																												TRUE
chr2	49694408	49694908	C9	1.51825	0.0416076	Kif5c	0.76639	9.97335e-94																																						TRUE		TRUE
chr2	49694408	49694908	C4	3.71459	9.26079e-14	Kif5c	0.76639	9.97335e-94																																						TRUE		TRUE
chr2	49694408	49694908	C2	3.52618	6.89521e-06	Kif5c	0.76639	9.97335e-94																																						TRUE		TRUE
chr3	30959001	30959501	C4	2.94145	0.071476																																									TRUE
chr3	30959001	30959501	C2	3.97421	7.08676e-06																																									TRUE
chr6	24843460	24843960	C2	4.08037	7.08676e-06													TRUE	TRUE	TRUE	TRUE	TRUE	TRUE							TRUE			TRUE							TRUE					TRUE	TRUE		TRUE
chr13	110871637	110872137	C2	3.5119	7.19627e-06																										TRUE					TRUE												TRUE
chr18	57141286	57141786	C10	2.99623	1.84065e-10																					TRUE																	TRUE
chr18	57141286	57141786	C2	3.01105	7.29971e-06																					TRUE																	TRUE
chr17	12029844	12030344	C4	2.35801	8.36994e-07	Agpat4	0.719369	2.36858e-77	TRUE																																						TRUE
chr17	12029844	12030344	C2	2.94628	7.45117e-06	Agpat4	0.719369	2.36858e-77	TRUE																																						TRUE
chr2	70563284	70563784	C4	1.66776	1.48282e-21	Gad1	0.910681	3.32435e-186
chr2	70563284	70563784	C2	1.09709	7.47683e-06	Gad1	0.910681	3.32435e-186
chr13	101570087	101570587	C10	1.2297	0.0442849																																						TRUE				TRUE
chr13	101570087	101570587	C2	3.57373	7.48922e-06																																						TRUE				TRUE
chr15	95038381	95038881	C4	3.36334	5.85048e-14					TRUE																					TRUE
chr15	95038381	95038881	C2	3.31412	7.58811e-06					TRUE																					TRUE
chr3	144501838	144502338	C4	2.68574	3.86276e-16
chr3	144501838	144502338	C2	3.11334	7.63244e-06
chr3	144501838	144502338	C3	2.08074	8.45582e-09
chr19	58060813	58061313	C2	2.76384	7.70799e-06																													TRUE				TRUE	TRUE
chr15	27380436	27380936	C2	3.87609	7.79371e-06																															TRUE
chr11	119509328	119509828	C2	3.89504	8.1688e-06																																									TRUE			TRUE
chr11	119509328	119509828	C9	0.932887	0.0923833																																									TRUE			TRUE
chr11	119509328	119509828	C5	1.152	0.073341																																									TRUE			TRUE
chr12	38793577	38794077	C2	2.75864	8.1688e-06																					TRUE							TRUE					TRUE		TRUE						TRUE
chr12	38793577	38794077	C4	2.45163	2.03434e-14																					TRUE							TRUE					TRUE		TRUE						TRUE
chr9	106613223	106613723	C2	3.82492	8.1688e-06	Grm2	0.618335	1.65595e-51			TRUE				TRUE
chr13	17906751	17907251	C4	2.60363	9.26821e-08													TRUE	TRUE	TRUE										TRUE																TRUE
chr13	17906751	17907251	C2	3.91378	8.2481e-06													TRUE	TRUE	TRUE										TRUE																TRUE
chr11	82569054	82569554	C2	3.06549	8.67173e-06										TRUE										TRUE	TRUE
chr11	82569054	82569554	C4	3.03314	2.15579e-17										TRUE										TRUE	TRUE
chr13	18867976	18868476	C2	2.65531	8.67173e-06	Vps41	0.669939	2.00903e-63							TRUE										TRUE						TRUE																	TRUE
chr13	18867976	18868476	C4	0.981601	0.00630291	Vps41	0.669939	2.00903e-63							TRUE										TRUE						TRUE																	TRUE
chr13	18867976	18868476	C5	1.48424	0.0117834	Vps41	0.669939	2.00903e-63							TRUE										TRUE						TRUE																	TRUE
chr15	93530626	93531126	C2	3.46919	8.85443e-06																					TRUE				TRUE																TRUE
chr15	93530626	93531126	C4	2.46961	3.35188e-06																					TRUE				TRUE																TRUE
chr4	104761179	104761679	C5	0.572716	0.0197983						TRUE																																			TRUE
chr4	104761179	104761679	C2	2.10315	9.03002e-06						TRUE																																			TRUE
chr4	104761179	104761679	C3	1.02492	0.00293222						TRUE																																			TRUE
chr4	104761179	104761679	C4	2.96397	3.09166e-25						TRUE																																			TRUE
chr6	134962421	134962921	C2	1.8194	9.54332e-06																					TRUE
chr6	120773107	120773607	C2	3.53402	9.59622e-06																					TRUE
chr17	85959933	85960433	C2	3.98577	9.8347e-06
chr17	85959933	85960433	C4	2.34492	0.000800849
chr12	99285140	99285640	C8	1.39127	3.04345e-05	Foxn3	0.747402	1.11962e-86																																						TRUE		TRUE
chr12	99285140	99285640	C2	2.38009	1.01494e-05	Foxn3	0.747402	1.11962e-86																																						TRUE		TRUE
chr18	55695544	55696044	C2	2.84663	1.0233e-05																							TRUE								TRUE												TRUE
chr18	55695544	55696044	C4	1.50372	4.58139e-08																							TRUE								TRUE												TRUE
chr18	55695544	55696044	C5	0.876743	0.0922458																							TRUE								TRUE												TRUE
chr5	21674892	21675392	C4	2.40582	2.52314e-19						TRUE				TRUE											TRUE
chr5	21674892	21675392	C2	2.73232	1.04208e-05						TRUE				TRUE											TRUE
chr13	99030493	99030993	C4	2.4744	7.97756e-18				TRUE																	TRUE					TRUE
chr13	99030493	99030993	C2	3.28984	1.05172e-05				TRUE																	TRUE					TRUE
chr17	83122880	83123380	C4	0.797421	8.47102e-05																																												TRUE
chr17	83122880	83123380	C2	1.72145	1.05172e-05																																												TRUE
chr1	160484943	160485443	C3	1.66683	0.081168																																			TRUE								TRUE
chr1	160484943	160485443	C2	2.80584	1.06208e-05																																			TRUE								TRUE
chr9	61484049	61484549	C2	3.03795	1.06967e-05																																					TRUE
chr12	5296346	5296846	C4	2.52903	9.46774e-12																				TRUE																						TRUE
chr12	5296346	5296846	C2	3.05459	1.07458e-05																				TRUE																						TRUE
chr10	40718939	40719439	C2	4.25729	1.12038e-05						TRUE																																		TRUE
chr14	49789224	49789724	C2	4.98323	1.12038e-05																										TRUE
chr14	86664343	86664843	C2	4.42715	1.12038e-05																																												TRUE
chr15	33666748	33667248	C2	4.51925	1.12038e-05																																												TRUE
chr2	51900341	51900841	C2	5.21243	1.12038e-05					TRUE																										TRUE			TRUE				TRUE				TRUE	TRUE
chr3	143423479	143423979	C2	4.47568	1.12038e-05
chr4	30608796	30609296	C2	4.38069	1.12038e-05																																											TRUE
chr9	56535366	56535866	C3	0.936922	0.0127692	Lingo1	0.792247	1.70834e-104																	TRUE
chr9	56535366	56535866	C4	1.65769	8.74758e-10	Lingo1	0.792247	1.70834e-104																	TRUE
chr9	56535366	56535866	C2	2.69382	1.12038e-05	Lingo1	0.792247	1.70834e-104																	TRUE
chr2	178421592	178422092	C4	1.76488	1.4697e-18	Fam217b	0.704937	5.53458e-73
chr2	178421592	178422092	C2	3.16274	1.12482e-05	Fam217b	0.704937	5.53458e-73
chr11	66367286	66367786	C2	5.22981	1.12652e-05				TRUE
chr6	92160412	92160912	C2	4.731	1.12652e-05																															TRUE							TRUE
chr14	104314527	104315027	C2	4.25477	1.14535e-05						TRUE				TRUE	TRUE							TRUE						TRUE
chr14	79203440	79203940	C10	1.61224	1.62328e-12	Naa16	0.626148	3.62622e-53																																						TRUE
chr14	79203440	79203940	C2	2.20713	1.16344e-05	Naa16	0.626148	3.62622e-53																																						TRUE
chr1	135922330	135922830	C2	3.90609	1.1763e-05											TRUE											TRUE				TRUE						TRUE									TRUE		TRUE
chr3	126656115	126656615	C2	4.08457	1.1763e-05
chr3	126656115	126656615	C4	2.18592	5.54445e-05
chr5	53734429	53734929	C2	4.07783	1.1763e-05						TRUE
chr17	80998119	80998619	C2	4.25049	1.19339e-05	Tmem178	0.790813	7.40104e-104																												TRUE							TRUE				TRUE
chr8	115425626	115426126	C10	1.11567	0.0236466												TRUE								TRUE								TRUE
chr8	115425626	115426126	C2	4.03748	1.19339e-05												TRUE								TRUE								TRUE
chr17	46609646	46610146	C2	3.02439	1.21073e-05	Ttbk1	0.733872	5.01626e-82							TRUE															TRUE
chr17	46609646	46610146	C4	2.43857	1.13832e-08	Ttbk1	0.733872	5.01626e-82							TRUE															TRUE
chr6	17806561	17807061	C10	1.63244	1.09555e-10																															TRUE										TRUE
chr6	17806561	17807061	C2	2.42996	1.21073e-05																															TRUE										TRUE
chr6	17806561	17807061	C9	0.828962	0.00801306																															TRUE										TRUE
chr11	36929568	36930068	C2	4.23349	1.22576e-05																					TRUE
chr11	36929568	36930068	C4	1.54419	0.0454104																					TRUE
chr11	36929568	36930068	C5	1.5956	0.0300975																					TRUE
chr13	52875909	52876409	C2	3.90589	1.22576e-05					TRUE																																						TRUE
chr3	101070554	101071054	C4	1.88532	0.000329995	Trim45	0.466047	9.38699e-27																															TRUE
chr3	101070554	101071054	C2	3.62828	1.27059e-05	Trim45	0.466047	9.38699e-27																															TRUE
chr9	57278200	57278700	C2	3.45747	1.27059e-05																										TRUE					TRUE												TRUE
chr9	62657957	62658457	C2	4.45625	1.28552e-05					TRUE																																						TRUE
chr5	52925159	52925659	C3	2.62834	5.71728e-09
chr5	52925159	52925659	C4	2.65977	1.01115e-17
chr5	52925159	52925659	C2	2.47966	1.2997e-05
chr19	4702420	4702920	C8	1.78137	0.000129946								TRUE	TRUE																				TRUE				TRUE	TRUE
chr19	4702420	4702920	C2	3.60678	1.30601e-05								TRUE	TRUE																				TRUE				TRUE	TRUE
chr11	68774508	68775008	C2	3.53627	1.35084e-05	Arhgef15	0.904493	1.58149e-179																																						TRUE		TRUE
chr11	68774508	68775008	C4	4.0065	5.62101e-21	Arhgef15	0.904493	1.58149e-179																																						TRUE		TRUE
chr2	30926786	30927286	C4	2.19997	1.8025e-06	Usp20	0.450657	6.85387e-25
chr2	30926786	30927286	C2	3.4429	1.38851e-05	Usp20	0.450657	6.85387e-25
chr2	76480752	76481252	C2	3.67145	1.38851e-05
chr2	76480752	76481252	C3	1.66986	0.0239773
chr4	148290591	148291091	C5	0.610207	0.0705404	Fbxo44	0.65388	1.83785e-59
chr4	148290591	148291091	C2	3.77186	1.38851e-05	Fbxo44	0.65388	1.83785e-59
chr4	148290591	148291091	C4	1.08104	0.0162957	Fbxo44	0.65388	1.83785e-59
chr1	157079536	157080036	C2	2.51495	1.39809e-05											TRUE													TRUE
chr14	65166755	65167255	C2	4.07094	1.453e-05
chr4	111454265	111454765	C2	2.66766	1.48293e-05																							TRUE						TRUE				TRUE	TRUE
chr4	111454265	111454765	C4	3.96695	2.2057e-22																							TRUE						TRUE				TRUE	TRUE
chr18	36155411	36155911	C2	4.12209	1.49968e-05	Psd2	0.602791	2.41763e-48																										TRUE				TRUE	TRUE			TRUE
chr18	36155411	36155911	C4	2.1429	3.42601e-07	Psd2	0.602791	2.41763e-48																										TRUE				TRUE	TRUE			TRUE
chr7	71479975	71480475	C10	1.27973	0.0472643																																						TRUE					TRUE
chr7	71479975	71480475	C2	3.5942	1.50118e-05																																						TRUE					TRUE
chr10	84059773	84060273	C8	0.523612	0.0498662							TRUE																TRUE
chr10	84059773	84060273	C2	3.11997	1.50284e-05							TRUE																TRUE
chr1	88840035	88840535	C2	2.77591	1.55365e-05																															TRUE
chr12	38843634	38844134	C4	0.614612	0.000573443										TRUE													TRUE																			TRUE
chr12	38843634	38844134	C2	3.13785	1.56995e-05										TRUE													TRUE																			TRUE
chr1	183140336	183140836	C4	1.23185	0.0200002	Brox	0.573329	8.38952e-43																												TRUE										TRUE		TRUE
chr1	183140336	183140836	C2	2.2943	1.58303e-05	Brox	0.573329	8.38952e-43																												TRUE										TRUE		TRUE
chr1	183140336	183140836	C3	1.79176	4.54014e-08	Brox	0.573329	8.38952e-43																												TRUE										TRUE		TRUE
chr5	121940436	121940936	C2	3.22822	1.67791e-05	Cux2	0.524256	9.73249e-35																				TRUE
chr5	121940436	121940936	C4	2.20384	9.31072e-05	Cux2	0.524256	9.73249e-35																				TRUE
chr11	112307427	112307927	C2	3.74201	1.68505e-05																															TRUE												TRUE
chr2	180758848	180759348	C2	2.88777	1.68529e-05	Bhlhe23	0.651644	6.25347e-59																																						TRUE
chr2	180758848	180759348	C5	0.91999	0.0633729	Bhlhe23	0.651644	6.25347e-59																																						TRUE
chr2	180758848	180759348	C3	2.8794	4.71996e-18	Bhlhe23	0.651644	6.25347e-59																																						TRUE
chr7	46187423	46187923	C3	0.953468	0.0102378	Kcnc1	0.579716	5.89576e-44										TRUE	TRUE	TRUE
chr7	46187423	46187923	C4	2.26782	2.89716e-06	Kcnc1	0.579716	5.89576e-44										TRUE	TRUE	TRUE
chr7	46187423	46187923	C2	3.04692	1.69669e-05	Kcnc1	0.579716	5.89576e-44										TRUE	TRUE	TRUE
chr13	39162029	39162529	C3	0.94275	0.000328729						TRUE				TRUE																															TRUE	TRUE		TRUE
chr13	39162029	39162529	C4	2.97391	3.14049e-44						TRUE				TRUE																															TRUE	TRUE		TRUE
chr13	39162029	39162529	C2	2.49319	1.73997e-05						TRUE				TRUE																															TRUE	TRUE		TRUE
chr14	77542799	77543299	C4	2.91281	1.3983e-10										TRUE	TRUE											TRUE	TRUE									TRUE
chr14	77542799	77543299	C2	2.5392	1.73997e-05										TRUE	TRUE											TRUE	TRUE									TRUE
chr8	92441910	92442410	C4	0.778781	0.0396588																										TRUE									TRUE
chr8	92441910	92442410	C2	3.13741	1.76056e-05																										TRUE									TRUE
chr14	64573732	64574232	C4	1.70396	3.57422e-08																					TRUE
chr14	64573732	64574232	C3	2.12667	2.35318e-09																					TRUE
chr14	64573732	64574232	C2	2.51773	1.77349e-05																					TRUE
chr11	91078978	91079478	C2	2.39069	1.77854e-05						TRUE				TRUE			TRUE	TRUE	TRUE											TRUE					TRUE						TRUE	TRUE
chr8	107408095	107408595	C2	2.3927	1.77854e-05																																									TRUE
chr5	123110264	123110764	C4	0.825501	2.31433e-05	Kdm2b	0.731176	3.90776e-81																		TRUE									TRUE											TRUE		TRUE	TRUE
chr5	123110264	123110764	C3	1.61516	3.03596e-11	Kdm2b	0.731176	3.90776e-81																		TRUE									TRUE											TRUE		TRUE	TRUE
chr5	123110264	123110764	C2	2.19435	1.80415e-05	Kdm2b	0.731176	3.90776e-81																		TRUE									TRUE											TRUE		TRUE	TRUE
chr9	106104275	106104775	C4	2.90087	4.89175e-33	Twf2	0.667994	6.25893e-63			TRUE				TRUE											TRUE										TRUE										TRUE
chr9	106104275	106104775	C5	0.720015	9.21512e-05	Twf2	0.667994	6.25893e-63			TRUE				TRUE											TRUE										TRUE										TRUE
chr9	106104275	106104775	C2	2.53912	1.81752e-05	Twf2	0.667994	6.25893e-63			TRUE				TRUE											TRUE										TRUE										TRUE
chr9	106104275	106104775	C3	0.929256	2.19497e-08	Twf2	0.667994	6.25893e-63			TRUE				TRUE											TRUE										TRUE										TRUE
chr4	118016980	118017480	C3	2.38232	9.79764e-15	B4galt2	0.476796	4.10003e-28
chr4	118016980	118017480	C2	3.48016	1.82055e-05	B4galt2	0.476796	4.10003e-28
chr4	118016980	118017480	C4	1.09058	0.00188026	B4galt2	0.476796	4.10003e-28
chr11	9191142	9191642	C4	1.19257	0.0166827																																									TRUE
chr11	9191142	9191642	C2	4.25251	1.82592e-05																																									TRUE
chr1	61074097	61074597	C2	4.11482	1.84524e-05																															TRUE
chr11	61015110	61015610	C2	4.51397	1.84524e-05
chr11	61015110	61015610	C3	2.48251	0.0389157
chr11	85566267	85566767	C2	4.62981	1.84524e-05												TRUE																TRUE				TRUE			TRUE			TRUE	TRUE	TRUE
chr14	106917623	106918123	C2	4.22558	1.84524e-05																																			TRUE						TRUE
chr15	30390291	30390791	C2	2.64907	1.84524e-05	Ctnnd2	0.818644	3.40883e-117	TRUE						TRUE																			TRUE				TRUE	TRUE
chr15	30390291	30390791	C4	4.14649	3.3481e-26	Ctnnd2	0.818644	3.40883e-117	TRUE						TRUE																			TRUE				TRUE	TRUE
chr18	72853194	72853694	C10	2.21395	0.00943564																													TRUE		TRUE		TRUE	TRUE				TRUE						TRUE
chr18	72853194	72853694	C2	4.55488	1.84524e-05																													TRUE		TRUE		TRUE	TRUE				TRUE						TRUE
chr2	28241999	28242499	C4	3.70116	4.4967e-10																																											TRUE
chr2	28241999	28242499	C2	4.27114	1.84524e-05																																											TRUE
chr2	137808291	137808791	C2	4.08312	1.84524e-05				TRUE	TRUE	TRUE				TRUE																					TRUE							TRUE
chr3	97845869	97846369	C2	4.19865	1.84524e-05																												TRUE							TRUE				TRUE	TRUE			TRUE	TRUE
chr3	109177131	109177631	C2	3.98569	1.84524e-05	Vav3	0.476397	4.61501e-28																																						TRUE
chr3	109177131	109177631	C4	1.84033	0.0452763	Vav3	0.476397	4.61501e-28																																						TRUE
chr5	32187670	32188170	C2	4.78598	1.84524e-05					TRUE																								TRUE		TRUE		TRUE	TRUE							TRUE
chr5	77647807	77648307	C2	4.13396	1.84524e-05																																					TRUE
chr7	55927838	55928338	C2	4.9101	1.84524e-05
chr7	68395651	68396151	C2	4.20136	1.84524e-05						TRUE		TRUE	TRUE	TRUE
chr7	101033805	101034305	C2	4.16834	1.84524e-05
chr3	30646623	30647123	C2	4.32787	1.89696e-05																																									TRUE
chr13	57413689	57414189	C4	2.42863	0.000543394								TRUE	TRUE			TRUE
chr13	57413689	57414189	C2	4.07947	1.92902e-05								TRUE	TRUE			TRUE
chr15	95044065	95044565	C2	3.73538	2.0032e-05							TRUE
chr15	95044065	95044565	C3	3.41405	9.11687e-17							TRUE
chr1	138135493	138135993	C2	3.32803	2.03115e-05																															TRUE
chr2	60468797	60469297	C4	2.38715	1.84746e-08																																	TRUE
chr2	60468797	60469297	C2	3.58403	2.03166e-05																																	TRUE
chr1	98042242	98042742	C2	4.37854	2.05877e-05																																					TRUE				TRUE
chr1	98042242	98042742	C3	2.50585	0.000277269																																					TRUE				TRUE
chr12	40201800	40202300	C2	4.43562	2.05877e-05					TRUE							TRUE										TRUE																			TRUE
chr4	124752651	124753151	C2	3.87409	2.09372e-05						TRUE																																			TRUE	TRUE	TRUE
chr12	85862461	85862961	C4	2.51126	6.17003e-20						TRUE																													TRUE					TRUE	TRUE
chr12	85862461	85862961	C2	2.27523	2.15374e-05						TRUE																													TRUE					TRUE	TRUE
chr12	85862461	85862961	C5	1.91785	2.55267e-09						TRUE																													TRUE					TRUE	TRUE
chr5	126877684	126878184	C2	3.6549	2.16168e-05																																												TRUE
chr3	144593330	144593830	C2	2.28968	2.17106e-05	Hs2st1	0.796762	1.57807e-106
chr3	144593330	144593830	C10	2.68974	8.44547e-14	Hs2st1	0.796762	1.57807e-106
chr3	144593330	144593830	C9	0.714641	0.0918794	Hs2st1	0.796762	1.57807e-106
chr13	45777986	45778486	C2	4.46057	2.19301e-05																					TRUE				TRUE
chr19	19886240	19886740	C3	1.66025	0.00525526																															TRUE						TRUE
chr19	19886240	19886740	C2	3.57806	2.19301e-05																															TRUE						TRUE
chr2	34329855	34330355	C2	3.80375	2.19539e-05																																											TRUE	TRUE
chr2	34329855	34330355	C4	2.55151	0.00552247																																											TRUE	TRUE
chr13	113439410	113439910	C3	1.88792	9.49265e-05																										TRUE
chr13	113439410	113439910	C2	2.23886	2.26044e-05																										TRUE
chr4	154471698	154472198	C10	1.54183	0.0851018																														TRUE	TRUE						TRUE	TRUE
chr4	154471698	154472198	C2	3.39817	2.30399e-05																														TRUE	TRUE						TRUE	TRUE
chr4	154471698	154472198	C8	2.10781	0.000823876																														TRUE	TRUE						TRUE	TRUE
chr13	41701910	41702410	C4	3.38447	1.38993e-20											TRUE						TRUE	TRUE	TRUE			TRUE		TRUE			TRUE	TRUE	TRUE					TRUE							TRUE
chr13	41701910	41702410	C2	2.69283	2.32948e-05											TRUE						TRUE	TRUE	TRUE			TRUE		TRUE			TRUE	TRUE	TRUE					TRUE							TRUE
chr13	96002529	96003029	C4	2.17286	3.18552e-12	Sv2c	0.511551	7.35333e-33																	TRUE						TRUE										TRUE					TRUE
chr13	96002529	96003029	C3	1.05369	0.000438393	Sv2c	0.511551	7.35333e-33																	TRUE						TRUE										TRUE					TRUE
chr13	96002529	96003029	C2	2.47206	2.37796e-05	Sv2c	0.511551	7.35333e-33																	TRUE						TRUE										TRUE					TRUE
chr19	47014369	47014869	C4	1.19059	1.35832e-14	Ina	0.875947	9.98759e-154							TRUE
chr19	47014369	47014869	C3	1.89769	7.01029e-16	Ina	0.875947	9.98759e-154							TRUE
chr19	47014369	47014869	C2	2.09809	2.40829e-05	Ina	0.875947	9.98759e-154							TRUE
chr5	30718408	30718908	C2	2.96896	2.44225e-05	Agbl5	0.510944	8.99696e-33																														TRUE				TRUE						TRUE
chr9	104182286	104182786	C2	3.68787	2.45573e-05											TRUE						TRUE	TRUE	TRUE					TRUE														TRUE					TRUE
chr8	95205838	95206338	C2	3.77603	2.49699e-05																						TRUE																			TRUE		TRUE
chr8	95205838	95206338	C4	1.0723	0.000683146																						TRUE																			TRUE		TRUE
chr8	95205838	95206338	C3	2.95917	8.47325e-08																						TRUE																			TRUE		TRUE
chr8	116229798	116230298	C10	1.82165	2.21975e-06																						TRUE
chr8	116229798	116230298	C2	3.21086	2.54779e-05																						TRUE
chr11	50851026	50851526	C4	1.65232	6.03201e-10	Zfp354c	0.509169	1.62057e-32																																						TRUE
chr11	50851026	50851526	C2	2.09183	2.56278e-05	Zfp354c	0.509169	1.62057e-32																																						TRUE
chr19	37264163	37264663	C2	3.63543	2.67716e-05
chr19	37264163	37264663	C3	1.38132	0.0578055
chr2	53039152	53039652	C6	0.632187	0.0459708	Fmnl2	0.534717	2.40452e-36																																						TRUE
chr2	53039152	53039652	C2	3.36131	2.67716e-05	Fmnl2	0.534717	2.40452e-36																																						TRUE
chr2	104202818	104203318	C4	1.4973	0.0454901																										TRUE										TRUE
chr2	104202818	104203318	C2	3.38558	2.70392e-05																										TRUE										TRUE
chr8	63574335	63574835	C4	1.82682	0.0521252
chr8	63574335	63574835	C2	3.34672	2.7485e-05
chr12	105277774	105278274	C4	1.74084	0.00217454						TRUE				TRUE																					TRUE										TRUE
chr12	105277774	105278274	C2	3.36544	2.78789e-05						TRUE				TRUE																					TRUE										TRUE
chr12	105277774	105278274	C5	2.01304	0.0863571						TRUE				TRUE																					TRUE										TRUE
chr3	97522102	97522602	C4	1.95553	4.93762e-07																														TRUE												TRUE
chr3	97522102	97522602	C3	1.2146	0.00026379																														TRUE												TRUE
chr3	97522102	97522602	C2	3.22087	2.86435e-05																														TRUE												TRUE
chr14	78924877	78925377	C3	1.57393	0.00666962																			TRUE												TRUE
chr14	78924877	78925377	C2	3.13288	2.87779e-05																			TRUE												TRUE
chr14	78924877	78925377	C4	2.89397	5.39901e-05																			TRUE												TRUE
chr2	33594991	33595491	C5	1.22634	1.63177e-07						TRUE				TRUE																			TRUE				TRUE	TRUE							TRUE
chr2	33594991	33595491	C2	2.06705	2.98908e-05						TRUE				TRUE																			TRUE				TRUE	TRUE							TRUE
chr2	33594991	33595491	C4	2.73064	9.33529e-37						TRUE				TRUE																			TRUE				TRUE	TRUE							TRUE
chr14	77529101	77529601	C5	1.07779	0.0990668																										TRUE					TRUE										TRUE		TRUE
chr14	77529101	77529601	C4	1.4193	1.07218e-11																										TRUE					TRUE										TRUE		TRUE
chr14	77529101	77529601	C2	2.64548	2.99664e-05																										TRUE					TRUE										TRUE		TRUE
chr14	77529101	77529601	C3	0.762435	0.00449268																										TRUE					TRUE										TRUE		TRUE
chr5	92915372	92915872	C2	3.65555	3.10784e-05													TRUE	TRUE	TRUE	TRUE									TRUE				TRUE				TRUE								TRUE
chr15	78027033	78027533	C4	3.13142	2.12602e-18	Cacng2	0.768898	1.03609e-94																																						TRUE
chr15	78027033	78027533	C2	3.18255	3.13817e-05	Cacng2	0.768898	1.03609e-94																																						TRUE
chr1	77847487	77847987	C2	4.70362	3.17356e-05
chr10	113656938	113657438	C2	4.54525	3.17356e-05					TRUE													TRUE													TRUE							TRUE
chr13	59285587	59286087	C2	4.30763	3.17356e-05																															TRUE
chr13	59285587	59286087	C3	2.09525	0.0212523																															TRUE
chr13	108772079	108772579	C2	4.12129	3.17356e-05																												TRUE							TRUE					TRUE			TRUE
chr2	178924403	178924903	C2	2.69003	3.17356e-05																					TRUE																				TRUE
chr2	178924403	178924903	C3	1.94138	7.16289e-07																					TRUE																				TRUE
chr2	178924403	178924903	C4	3.86778	1.08419e-21																					TRUE																				TRUE
chr4	14094946	14095446	C2	4.9569	3.17356e-05								TRUE	TRUE																						TRUE							TRUE
chr4	66224253	66224753	C2	4.1165	3.17356e-05						TRUE				TRUE																			TRUE				TRUE	TRUE
chr5	18841320	18841820	C4	2.09921	0.0218078																															TRUE							TRUE			TRUE
chr5	18841320	18841820	C2	4.02596	3.17356e-05																															TRUE							TRUE			TRUE
chr5	57948799	57949299	C2	4.2499	3.17356e-05																												TRUE			TRUE						TRUE
chr5	72994466	72994966	C3	0.86915	0.0771683	Slc10a4	0.568063	7.17932e-42																																		TRUE							TRUE
chr5	72994466	72994966	C2	4.18528	3.17356e-05	Slc10a4	0.568063	7.17932e-42																																		TRUE							TRUE
chr5	72994466	72994966	C10	0.639541	0.0303909	Slc10a4	0.568063	7.17932e-42																																		TRUE							TRUE
chr6	24376876	24377376	C2	4.27865	3.17356e-05																																									TRUE
chr6	24376876	24377376	C3	2.0257	7.58173e-05																																									TRUE
chr2	181075712	181076212	C2	2.92332	3.27553e-05	Eef1a2	0.810324	5.59874e-113							TRUE																			TRUE				TRUE	TRUE
chr2	181075712	181076212	C4	3.32675	4.83691e-20	Eef1a2	0.810324	5.59874e-113							TRUE																			TRUE				TRUE	TRUE
chr13	52953162	52953662	C2	4.14479	3.28997e-05
chr4	75867371	75867871	C2	4.55738	3.28997e-05					TRUE							TRUE									TRUE	TRUE										TRUE											TRUE
chr8	71516776	71517276	C2	4.17148	3.28997e-05					TRUE																										TRUE						TRUE
chr2	5698324	5698824	C2	2.88856	3.30587e-05	Camk1d	0.705098	4.96259e-73																	TRUE
chr2	5698324	5698824	C4	3.7078	2.51783e-11	Camk1d	0.705098	4.96259e-73																	TRUE
chr4	9005870	9006370	C2	3.67893	3.32283e-05					TRUE
chr7	80387135	80387635	C2	2.71222	3.32283e-05
chr9	79825403	79825903	C5	1.32171	0.00104732				TRUE															TRUE
chr9	79825403	79825903	C8	1.4451	0.00149145				TRUE															TRUE
chr9	79825403	79825903	C2	2.9239	3.32283e-05				TRUE															TRUE
chr8	114266860	114267360	C2	3.99771	3.32333e-05																												TRUE												TRUE
chr10	75093606	75094106	C4	1.72673	6.45798e-05							TRUE																								TRUE
chr10	75093606	75094106	C2	3.16164	3.36994e-05							TRUE																								TRUE
chr7	46155027	46155527	C2	3.45519	3.36994e-05	Ccdc114	0.528851	1.94567e-35					TRUE	TRUE	TRUE										TRUE						TRUE
chr7	46155027	46155527	C6	0.696135	0.000211244	Ccdc114	0.528851	1.94567e-35					TRUE	TRUE	TRUE										TRUE						TRUE
chr9	58125815	58126315	C2	2.10791	3.4625e-05	Stoml1	0.625961	3.9787e-53			TRUE		TRUE	TRUE																						TRUE						TRUE
chr9	58125815	58126315	C4	2.37446	9.24089e-23	Stoml1	0.625961	3.9787e-53			TRUE		TRUE	TRUE																						TRUE						TRUE
chr11	88703125	88703625	C4	1.84697	8.54979e-07	Msi2	0.531718	7.03618e-36																														TRUE								TRUE
chr11	88703125	88703625	C2	2.47635	3.46555e-05	Msi2	0.531718	7.03618e-36																														TRUE								TRUE
chr1	71614834	71615334	C2	3.59477	3.46714e-05								TRUE	TRUE							TRUE														TRUE
chr1	71614834	71615334	C4	0.914233	0.00163371								TRUE	TRUE							TRUE														TRUE
chr11	41683028	41683528	C2	3.84339	3.4723e-05				TRUE																											TRUE
chr6	59195677	59196177	C2	3.90237	3.4723e-05										TRUE																																	TRUE
chr15	11845138	11845638	C5	0.671537	0.0670552																										TRUE																	TRUE
chr15	11845138	11845638	C4	3.23502	2.89706e-34																										TRUE																	TRUE
chr15	11845138	11845638	C2	2.78222	3.49324e-05																										TRUE																	TRUE
chr15	13969774	13970274	C4	1.78609	0.000268797											TRUE								TRUE								TRUE				TRUE
chr15	13969774	13970274	C2	3.58559	3.49691e-05											TRUE								TRUE								TRUE				TRUE
chr12	108751756	108752256	C2	3.66534	3.55664e-05	Wars	0.554801	1.34582e-39																																			TRUE
chr12	108751756	108752256	C4	3.33476	1.42988e-06	Wars	0.554801	1.34582e-39																																			TRUE
chr4	100179232	100179732	C2	3.79187	3.55664e-05
chr12	40085666	40086166	C2	2.78409	3.60072e-05																					TRUE										TRUE
chr12	40085666	40086166	C4	2.25251	3.98847e-06																					TRUE										TRUE
chr10	116435119	116435619	C2	3.76398	3.61619e-05				TRUE																			TRUE			TRUE
chr10	116435119	116435619	C4	2.92499	3.39103e-05				TRUE																			TRUE			TRUE
chr1	18599820	18600320	C3	3.54569	4.78162e-23						TRUE												TRUE	TRUE					TRUE														TRUE
chr1	18599820	18600320	C2	3.39611	3.63676e-05						TRUE												TRUE	TRUE					TRUE														TRUE
chr2	174116924	174117424	C2	2.727	3.63676e-05																				TRUE									TRUE				TRUE								TRUE
chr2	174116924	174117424	C4	2.30088	2.04833e-34																				TRUE									TRUE				TRUE								TRUE
chr2	174116924	174117424	C5	0.790851	0.000586226																				TRUE									TRUE				TRUE								TRUE
chr3	136627843	136628343	C2	3.52093	3.63676e-05																													TRUE		TRUE		TRUE	TRUE
chr3	136627843	136628343	C3	1.69722	0.0463442																													TRUE		TRUE		TRUE	TRUE
chr1	182137769	182138269	C2	4.05721	3.65365e-05
chr9	26733500	26734000	C4	0.775238	1.5897e-13	B3gat1	0.861939	2.70432e-143																																						TRUE
chr9	26733500	26734000	C2	2.38989	3.68814e-05	B3gat1	0.861939	2.70432e-143																																						TRUE
chr10	45349322	45349822	C2	3.62434	3.84279e-05																													TRUE		TRUE			TRUE
chr19	43480337	43480837	C3	1.75383	1.74865e-05	Cnnm1	0.564939	2.51759e-41																				TRUE
chr19	43480337	43480837	C2	4.30544	3.86538e-05	Cnnm1	0.564939	2.51759e-41																				TRUE
chr19	43480337	43480837	C4	2.28824	6.16485e-05	Cnnm1	0.564939	2.51759e-41																				TRUE
chr13	103120687	103121187	C2	1.61232	3.87321e-05																				TRUE											TRUE										TRUE
chr13	103120687	103121187	C3	0.755938	0.0123466																				TRUE											TRUE										TRUE
chr13	103120687	103121187	C4	1.25259	9.76672e-05																				TRUE											TRUE										TRUE
chr8	26815022	26815522	C2	2.97138	3.87321e-05						TRUE																							TRUE				TRUE	TRUE
chr8	26815022	26815522	C4	3.60554	1.39588e-13						TRUE																							TRUE				TRUE	TRUE
chr11	118609982	118610482	C2	4.26115	3.88234e-05																							TRUE						TRUE				TRUE	TRUE							TRUE			TRUE
chr11	118609982	118610482	C4	2.87708	3.34928e-05																							TRUE						TRUE				TRUE	TRUE							TRUE			TRUE
chr1	138957016	138957516	C4	2.34916	1.98412e-12																					TRUE		TRUE										TRUE
chr1	138957016	138957516	C2	2.3877	3.88279e-05																					TRUE		TRUE										TRUE
chr15	56855976	56856476	C2	3.6415	3.90269e-05					TRUE								TRUE	TRUE	TRUE					TRUE																					TRUE	TRUE
chr15	56855976	56856476	C4	1.22331	0.0424562					TRUE								TRUE	TRUE	TRUE					TRUE																					TRUE	TRUE
chr4	117568791	117569291	C2	3.37501	3.95839e-05	Eri3	0.533721	3.43839e-36	TRUE						TRUE																		TRUE
chr4	117568791	117569291	C4	3.18045	1.97261e-09	Eri3	0.533721	3.43839e-36	TRUE						TRUE																		TRUE
chr2	15007509	15008009	C2	4.32904	4.00274e-05				TRUE	TRUE		TRUE																			TRUE					TRUE							TRUE				TRUE
chr2	15007509	15008009	C4	1.01419	0.000753533				TRUE	TRUE		TRUE																			TRUE					TRUE							TRUE				TRUE
chr16	65385494	65385994	C2	2.99285	4.02325e-05				TRUE	TRUE																TRUE										TRUE
chr16	65385494	65385994	C3	2.50876	1.06618e-06				TRUE	TRUE																TRUE										TRUE
chr16	65385494	65385994	C4	1.02573	0.0749925				TRUE	TRUE																TRUE										TRUE
chr8	48540895	48541395	C2	3.44752	4.08198e-05																																						TRUE
chr10	63999279	63999779	C2	3.61298	4.1329e-05										TRUE																					TRUE
chr9	74187054	74187554	C3	1.80418	0.0366933					TRUE																										TRUE			TRUE								TRUE
chr9	74187054	74187554	C2	3.18901	4.1375e-05					TRUE																										TRUE			TRUE								TRUE
chr3	48846838	48847338	C2	4.17116	4.1925e-05																																					TRUE
chr2	27394405	27394905	C3	0.764383	0.00637314
chr2	27394405	27394905	C4	1.46246	7.92914e-08
chr2	27394405	27394905	C2	1.71183	4.24687e-05
chr9	121403165	121403665	C2	1.96985	4.32208e-05				TRUE						TRUE										TRUE										TRUE											TRUE
chr9	121403165	121403665	C4	1.20551	5.44892e-16				TRUE						TRUE										TRUE										TRUE											TRUE
chr9	121403165	121403665	C3	1.29119	4.64947e-07				TRUE						TRUE										TRUE										TRUE											TRUE
chr2	135856029	135856529	C2	3.37636	4.34861e-05											TRUE							TRUE													TRUE
chr2	70065846	70066346	C10	1.97512	0.0431414	Ssb	0.47746	3.36623e-28																							TRUE					TRUE											TRUE
chr2	70065846	70066346	C2	2.90181	4.49975e-05	Ssb	0.47746	3.36623e-28																							TRUE					TRUE											TRUE
chr15	51511280	51511780	C2	3.94805	4.53366e-05																													TRUE		TRUE		TRUE	TRUE
chr15	51511280	51511780	C4	1.99852	1.88272e-05																													TRUE		TRUE		TRUE	TRUE
chr19	47978275	47978775	C4	3.23642	8.56386e-29	Gsto1	0.752635	1.48271e-88	TRUE
chr19	47978275	47978775	C2	0.871809	4.57578e-05	Gsto1	0.752635	1.48271e-88	TRUE
chr19	47978275	47978775	C3	1.05405	0.00010001	Gsto1	0.752635	1.48271e-88	TRUE
chr18	57142530	57143030	C2	3.21608	4.58423e-05	Megf10	0.798892	1.65491e-107			TRUE					TRUE								TRUE			TRUE					TRUE
chr3	32951139	32951639	C2	3.25261	4.66718e-05							TRUE																								TRUE										TRUE	TRUE	TRUE
chr11	117599810	117600310	C2	3.60683	4.70469e-05	Tnrc6c	0.507538	2.77415e-32
chr11	117599810	117600310	C4	0.851898	0.056097	Tnrc6c	0.507538	2.77415e-32
chr17	85072270	85072770	C4	2.93483	3.43964e-12																															TRUE										TRUE		TRUE
chr17	85072270	85072770	C2	2.5737	4.7087e-05																															TRUE										TRUE		TRUE
chr9	122813739	122814239	C2	3.46588	4.7087e-05						TRUE				TRUE																					TRUE												TRUE
chr9	122813739	122814239	C4	3.07261	5.62365e-10						TRUE				TRUE																					TRUE												TRUE
chr5	130886859	130887359	C2	3.14146	4.71669e-05																																			TRUE
chr3	141601007	141601507	C8	1.19798	0.00387468							TRUE																												TRUE						TRUE
chr3	141601007	141601507	C2	1.72852	4.74509e-05							TRUE																												TRUE						TRUE
chr11	116996913	116997413	C3	3.04105	3.14005e-15
chr11	116996913	116997413	C2	2.98409	4.78173e-05
chr5	110458908	110459408	C4	1.24638	0.0685313										TRUE																												TRUE			TRUE	TRUE
chr5	110458908	110459408	C2	3.31627	4.8028e-05										TRUE																												TRUE			TRUE	TRUE
chr12	32728351	32728851	C2	3.7904	4.80865e-05												TRUE										TRUE									TRUE	TRUE					TRUE	TRUE
chr19	41766628	41767128	C2	2.87291	5.00689e-05																														TRUE
chr19	41766628	41767128	C4	3.61158	8.56479e-15																														TRUE
chr1	126660456	126660956	C3	1.42279	0.0458323						TRUE				TRUE											TRUE					TRUE			TRUE	TRUE			TRUE	TRUE					TRUE
chr1	126660456	126660956	C2	4.12368	5.13816e-05						TRUE				TRUE											TRUE					TRUE			TRUE	TRUE			TRUE	TRUE					TRUE
chr1	166900397	166900897	C2	4.30199	5.13816e-05																																											TRUE
chr11	74786391	74786891	C4	0.875261	5.20503e-13																							TRUE																TRUE
chr11	74786391	74786891	C2	3.37401	5.13816e-05																							TRUE																TRUE
chr11	111961018	111961518	C4	1.65322	3.69742e-05																													TRUE				TRUE	TRUE
chr11	111961018	111961518	C2	2.47353	5.13816e-05																													TRUE				TRUE	TRUE
chr12	79108199	79108699	C2	3.93432	5.13816e-05																															TRUE								TRUE
chr14	33180351	33180851	C2	4.14582	5.13816e-05																																						TRUE
chr15	78081271	78081771	C2	4.1773	5.13816e-05	Cacng2	0.583239	1.3291e-44																																						TRUE
chr15	78081271	78081771	C4	1.22223	0.0410449	Cacng2	0.583239	1.3291e-44																																						TRUE
chr15	78081271	78081771	C3	1.12257	0.0867186	Cacng2	0.583239	1.3291e-44																																						TRUE
chr15	81142381	81142881	C2	5.0325	5.13816e-05				TRUE																TRUE
chr16	6180789	6181289	C2	4.55766	5.13816e-05						TRUE				TRUE																									TRUE						TRUE
chr18	15762786	15763286	C2	4.14073	5.13816e-05	Chst9	0.528656	2.08424e-35									TRUE																															TRUE
chr18	15762786	15763286	C4	2.41222	0.0128254	Chst9	0.528656	2.08424e-35									TRUE																															TRUE
chr19	27104162	27104662	C2	4.27022	5.13816e-05						TRUE																							TRUE	TRUE	TRUE		TRUE	TRUE							TRUE		TRUE
chr19	40465293	40465793	C2	4.07775	5.13816e-05				TRUE																										TRUE	TRUE							TRUE			TRUE		TRUE
chr19	54977320	54977820	C2	4.37883	5.13816e-05								TRUE	TRUE																																TRUE
chr2	24807763	24808263	C2	4.25722	5.13816e-05																							TRUE								TRUE
chr2	115310059	115310559	C2	4.12916	5.13816e-05																					TRUE																						TRUE
chr4	24310503	24311003	C2	3.99886	5.13816e-05					TRUE																																						TRUE
chr4	24310503	24311003	C4	3.13516	2.42193e-05					TRUE																																						TRUE
chr5	39977586	39978086	C2	4.48771	5.13816e-05																							TRUE					TRUE	TRUE				TRUE	TRUE
chr5	130620008	130620508	C2	4.17609	5.13816e-05										TRUE			TRUE	TRUE	TRUE	TRUE									TRUE																		TRUE
chr7	128728730	128729230	C2	4.5149	5.13816e-05						TRUE
chr7	132137917	132138417	C2	4.278	5.13816e-05													TRUE	TRUE	TRUE											TRUE
chr8	46093786	46094286	C2	2.06293	5.13816e-05																		TRUE	TRUE					TRUE											TRUE
chr8	46093786	46094286	C3	2.16215	0.000102056																		TRUE	TRUE					TRUE											TRUE
chr8	46093786	46094286	C4	2.96689	6.79241e-16																		TRUE	TRUE					TRUE											TRUE
chr9	119661707	119662207	C2	5.54173	5.13816e-05					TRUE																	TRUE
chr9	119661707	119662207	C5	2.8395	0.00894856					TRUE																	TRUE
chr14	122297325	122297825	C2	3.52329	5.2844e-05								TRUE	TRUE										TRUE									TRUE			TRUE				TRUE				TRUE
chr17	49589965	49590465	C10	0.977359	0.0130239	Mocs1	0.638611	6.45819e-56							TRUE										TRUE											TRUE
chr17	49589965	49590465	C2	2.99613	5.28789e-05	Mocs1	0.638611	6.45819e-56							TRUE										TRUE											TRUE
chr17	58725723	58726223	C2	4.07487	5.39657e-05												TRUE										TRUE																TRUE
chr2	37538062	37538562	C2	3.95359	5.39657e-05											TRUE	TRUE					TRUE		TRUE								TRUE					TRUE
chr5	23508557	23509057	C2	3.94155	5.39657e-05																				TRUE											TRUE
chr5	23508557	23509057	C4	1.52371	0.00634457																				TRUE											TRUE
chr9	32016270	32016770	C4	2.12554	0.0923774
chr9	32016270	32016770	C2	4.09711	5.39657e-05
chr3	10012926	10013426	C2	2.56023	5.40743e-05						TRUE
chr3	76708527	76709027	C2	3.98626	5.4732e-05																																									TRUE
chr3	76708527	76709027	C4	3.16779	2.11574e-13																																									TRUE
chr5	125550022	125550522	C5	2.17157	4.1017e-06																																									TRUE		TRUE
chr5	125550022	125550522	C2	3.6588	5.4732e-05																																									TRUE		TRUE
chr5	125550022	125550522	C4	0.833834	0.000646843																																									TRUE		TRUE
chr1	12636523	12637023	C4	1.61904	0.0906208																												TRUE							TRUE					TRUE	TRUE
chr1	12636523	12637023	C3	1.95276	0.0373072																												TRUE							TRUE					TRUE	TRUE
chr1	12636523	12637023	C2	3.84897	5.55894e-05																												TRUE							TRUE					TRUE	TRUE
chr7	56547478	56547978	C2	4.24077	5.55894e-05					TRUE					TRUE										TRUE					TRUE				TRUE									TRUE						TRUE
chr4	59765627	59766127	C2	3.67617	5.59388e-05																																	TRUE	TRUE
chr16	94343626	94344126	C4	1.51728	0.00823206	Ttc3	0.605893	5.83271e-49		TRUE																																				TRUE		TRUE
chr16	94343626	94344126	C2	3.88377	5.62986e-05	Ttc3	0.605893	5.83271e-49		TRUE																																				TRUE		TRUE
chr9	57803115	57803615	C4	1.97504	0.00300937	Sema7a	0.642499	8.45389e-57															TRUE	TRUE																						TRUE
chr9	57803115	57803615	C2	3.95748	5.62986e-05	Sema7a	0.642499	8.45389e-57															TRUE	TRUE																						TRUE
chr4	143045132	143045632	C4	1.18311	0.0858183										TRUE																TRUE															TRUE
chr4	143045132	143045632	C2	2.76915	5.68436e-05										TRUE																TRUE															TRUE
chr10	99519403	99519903	C2	2.95115	5.70181e-05																										TRUE
chr10	99519403	99519903	C4	1.02727	0.00453715																										TRUE
chr16	94695558	94696058	C2	4.04239	5.70181e-05						TRUE				TRUE
chr16	94695558	94696058	C4	2.71372	0.00571803						TRUE				TRUE
chr9	74649961	74650461	C5	2.4304	0.0410254
chr9	74649961	74650461	C4	0.620128	0.0352405
chr9	74649961	74650461	C2	2.57997	5.75218e-05
chr3	83993127	83993627	C2	2.82082	5.93953e-05						TRUE				TRUE																																		TRUE
chr3	83993127	83993627	C4	1.09504	0.0883978						TRUE				TRUE																																		TRUE
chr3	83993127	83993627	C5	1.73605	0.0296778						TRUE				TRUE																																		TRUE
chr15	78133483	78133983	C3	1.65316	1.2734e-06	Cacng2	0.681752	1.68178e-66																		TRUE										TRUE													TRUE
chr15	78133483	78133983	C2	2.83599	5.9833e-05	Cacng2	0.681752	1.68178e-66																		TRUE										TRUE													TRUE
chr5	34917108	34917608	C2	2.98085	6.10249e-05																														TRUE			TRUE
chr5	34917108	34917608	C3	3.02842	8.33159e-15																														TRUE			TRUE
chr6	121352383	121352883	C2	3.47792	6.10249e-05																																												TRUE
chr4	149325227	149325727	C2	3.97163	6.2944e-05							TRUE													TRUE
chr5	99391449	99391949	C10	0.747169	1.07729e-05																																											TRUE
chr5	99391449	99391949	C2	2.81753	6.3635e-05																																											TRUE
chr4	116315255	116315755	C2	3.26059	6.50922e-05																									TRUE																TRUE
chr5	125095450	125095950	C4	1.66611	5.62167e-06						TRUE				TRUE																															TRUE
chr5	125095450	125095950	C2	2.56982	6.51934e-05						TRUE				TRUE																															TRUE
chr5	125095450	125095950	C5	0.537486	0.0363612						TRUE				TRUE																															TRUE
chr5	125095450	125095950	C3	1.515	1.56239e-07						TRUE				TRUE																															TRUE
chr12	47263342	47263842	C2	2.91751	6.58244e-05																							TRUE												TRUE				TRUE		TRUE
chr15	57040485	57040985	C2	3.58542	6.60349e-05						TRUE						TRUE																				TRUE
chr15	57040485	57040985	C10	0.953319	0.0570742						TRUE						TRUE																				TRUE
chr9	118246782	118247282	C2	3.39912	6.60661e-05																															TRUE				TRUE						TRUE
chr9	118246782	118247282	C3	2.65584	2.87442e-07																															TRUE				TRUE						TRUE
chr1	24124576	24125076	C2	3.50094	6.69068e-05				TRUE	TRUE												TRUE																								TRUE
chr1	24124576	24125076	C3	3.42864	8.48979e-12				TRUE	TRUE												TRUE																								TRUE
chr4	104399235	104399735	C2	3.3738	6.69068e-05
chr4	104399235	104399735	C10	1.44648	0.0254596
chr11	115956491	115956991	C10	2.56698	1.92262e-24	Galk1	0.913067	6.63167e-189																	TRUE			TRUE
chr11	115956491	115956991	C2	1.44252	6.85813e-05	Galk1	0.913067	6.63167e-189																	TRUE			TRUE
chr2	14907324	14907824	C2	4.35591	6.88441e-05
chr2	14907324	14907824	C3	1.57154	0.000672454
chr7	99966088	99966588	C2	2.30084	6.91362e-05																															TRUE
chr7	99966088	99966588	C4	1.59117	1.81081e-07																															TRUE
chr11	16299422	16299922	C4	2.29969	0.00646338																						TRUE
chr11	16299422	16299922	C2	3.57163	7.12567e-05																						TRUE
chr12	52628443	52628943	C2	3.33958	7.12567e-05																				TRUE						TRUE
chr7	117990691	117991191	C2	3.36798	7.12567e-05																															TRUE												TRUE
chr7	117990691	117991191	C4	3.4783	1.17863e-10																															TRUE												TRUE
chr11	85628587	85629087	C4	2.2358	4.14212e-27
chr11	85628587	85629087	C3	0.905563	0.00677761
chr11	85628587	85629087	C2	1.57573	7.20125e-05
chr10	59684851	59685351	C4	1.90158	0.0713632																												TRUE	TRUE				TRUE	TRUE	TRUE				TRUE	TRUE
chr10	59684851	59685351	C2	3.41169	7.2308e-05																												TRUE	TRUE				TRUE	TRUE	TRUE				TRUE	TRUE
chr16	45244918	45245418	C10	2.7218	5.79269e-06						TRUE																								TRUE
chr16	45244918	45245418	C2	3.03039	7.2308e-05						TRUE																								TRUE
chr2	50029145	50029645	C2	2.83831	7.2308e-05	Lypd6	0.460904	4.04119e-26																	TRUE
chr4	84331948	84332448	C4	2.41623	2.86644e-22																TRUE
chr4	84331948	84332448	C2	3.11625	7.2308e-05																TRUE
chr6	128086752	128087252	C4	1.98048	4.97038e-08	Tspan9	0.625927	4.04729e-53																										TRUE				TRUE	TRUE
chr6	128086752	128087252	C2	2.80647	7.2308e-05	Tspan9	0.625927	4.04729e-53																										TRUE				TRUE	TRUE
chr6	128086752	128087252	C3	1.39286	0.000546681	Tspan9	0.625927	4.04729e-53																										TRUE				TRUE	TRUE
chr8	120298640	120299140	C8	0.853764	0.0146256																				TRUE								TRUE											TRUE	TRUE
chr8	120298640	120299140	C2	1.20636	7.2308e-05																				TRUE								TRUE											TRUE	TRUE
chr8	120298640	120299140	C5	1.20366	0.00379681																				TRUE								TRUE											TRUE	TRUE
chr7	123389572	123390072	C4	3.39044	9.69379e-24	Lcmt1	0.545749	4.18449e-38																				TRUE
chr7	123389572	123390072	C2	2.20502	7.29666e-05	Lcmt1	0.545749	4.18449e-38																				TRUE
chr1	60851182	60851682	C2	2.03182	7.33865e-05				TRUE																			TRUE											TRUE								TRUE	TRUE
chr1	60851182	60851682	C10	1.18968	0.00101196				TRUE																			TRUE											TRUE								TRUE	TRUE
chr1	60851182	60851682	C4	2.25974	2.85242e-12				TRUE																			TRUE											TRUE								TRUE	TRUE
chr18	34116500	34117000	C3	0.540631	0.0319959	Epb41l4a	0.884523	9.33748e-161																																								TRUE
chr18	34116500	34117000	C4	2.40224	5.44777e-34	Epb41l4a	0.884523	9.33748e-161																																								TRUE
chr18	34116500	34117000	C2	2.41575	7.41043e-05	Epb41l4a	0.884523	9.33748e-161																																								TRUE
chr2	49633287	49633787	C2	1.76159	7.45852e-05																																											TRUE
chr2	49633287	49633787	C10	1.426	0.0198097																																											TRUE
chr2	49633287	49633787	C3	2.38801	8.26136e-10																																											TRUE
chr5	99711454	99711954	C4	2.66318	2.96912e-10					TRUE						TRUE						TRUE	TRUE	TRUE					TRUE		TRUE			TRUE				TRUE	TRUE									TRUE
chr5	99711454	99711954	C2	2.97738	7.6217e-05					TRUE						TRUE						TRUE	TRUE	TRUE					TRUE		TRUE			TRUE				TRUE	TRUE									TRUE
chr2	20166977	20167477	C4	1.64835	1.70424e-17				TRUE	TRUE																							TRUE												TRUE
chr2	20166977	20167477	C2	2.11567	7.63175e-05				TRUE	TRUE																							TRUE												TRUE
chr9	74064890	74065390	C2	3.77425	7.68124e-05
chr4	148404597	148405097	C2	3.00955	7.79252e-05										TRUE
chr2	117313534	117314034	C4	1.74772	0.000200171										TRUE											TRUE					TRUE
chr2	117313534	117314034	C2	3.85419	7.9971e-05										TRUE											TRUE					TRUE
chr1	189384599	189385099	C4	2.69224	6.09007e-06	Kcnk2	0.826432	2.39605e-121																										TRUE		TRUE			TRUE
chr1	189384599	189385099	C2	2.99329	8.01094e-05	Kcnk2	0.826432	2.39605e-121																										TRUE		TRUE			TRUE
chr14	64561085	64561585	C4	2.90595	3.20252e-10	Msra	0.500296	2.91458e-31																		TRUE												TRUE	TRUE
chr14	64561085	64561585	C2	1.3213	8.18639e-05	Msra	0.500296	2.91458e-31																		TRUE												TRUE	TRUE
chr7	46122947	46123447	C3	2.88922	2.36807e-11	Ush1c	0.474685	7.64925e-28				TRUE																						TRUE				TRUE	TRUE							TRUE			TRUE
chr7	46122947	46123447	C2	2.28282	8.29206e-05	Ush1c	0.474685	7.64925e-28				TRUE																						TRUE				TRUE	TRUE							TRUE			TRUE
chr7	46122947	46123447	C5	0.582092	0.0581762	Ush1c	0.474685	7.64925e-28				TRUE																						TRUE				TRUE	TRUE							TRUE			TRUE
chr1	176780249	176780749	C2	3.47139	8.37364e-05																																									TRUE
chr9	29724764	29725264	C4	1.42155	0.0341871																																						TRUE			TRUE
chr9	29724764	29725264	C2	3.38848	8.40918e-05																																						TRUE			TRUE
chr1	184178923	184179423	C2	4.24745	8.46486e-05																												TRUE							TRUE					TRUE	TRUE
chr10	24281954	24282454	C2	3.90691	8.46486e-05																														TRUE
chr10	24281954	24282454	C4	1.92476	0.0195295																														TRUE
chr10	118976576	118977076	C3	0.921307	0.000805628
chr10	118976576	118977076	C4	2.10992	5.19937e-26
chr10	118976576	118977076	C2	1.89498	8.46486e-05
chr10	118976576	118977076	C5	1.73092	6.02648e-08
chr11	48666114	48666614	C2	4.36429	8.46486e-05																										TRUE												TRUE
chr12	40473043	40473543	C8	1.07131	0.0172096						TRUE				TRUE																			TRUE				TRUE	TRUE		TRUE
chr12	40473043	40473543	C2	2.39235	8.46486e-05						TRUE				TRUE																			TRUE				TRUE	TRUE		TRUE
chr14	8641797	8642297	C2	4.45258	8.46486e-05						TRUE				TRUE										TRUE																					TRUE
chr14	8641797	8642297	C3	3.51802	0.0194557						TRUE				TRUE										TRUE																					TRUE
chr14	8641797	8642297	C4	3.0881	0.00249557						TRUE				TRUE										TRUE																					TRUE
chr15	11602498	11602998	C2	4.73023	8.46486e-05																										TRUE
chr18	47192545	47193045	C4	2.31042	9.91023e-07						TRUE																																			TRUE
chr18	47192545	47193045	C2	3.43676	8.46486e-05						TRUE																																			TRUE
chr18	58729074	58729574	C2	4.04159	8.46486e-05												TRUE										TRUE																	TRUE
chr2	10521732	10522232	C2	4.60195	8.46486e-05																										TRUE			TRUE				TRUE	TRUE
chr2	27872559	27873059	C2	4.04032	8.46486e-05
chr2	50044317	50044817	C2	3.94369	8.46486e-05					TRUE	TRUE																							TRUE					TRUE							TRUE
chr2	109823211	109823711	C2	4.28747	8.46486e-05												TRUE										TRUE	TRUE								TRUE				TRUE						TRUE
chr2	155655772	155656272	C2	3.21289	8.46486e-05	Ggt7	0.559813	1.9157e-40																	TRUE									TRUE		TRUE		TRUE	TRUE
chr3	120784232	120784732	C2	2.88608	8.46486e-05																																					TRUE
chr4	103712952	103713452	C5	1.21103	0.0479589																							TRUE								TRUE							TRUE
chr4	103712952	103713452	C2	5.13237	8.46486e-05																							TRUE								TRUE							TRUE
chr4	103712952	103713452	C3	1.79976	7.7533e-05																							TRUE								TRUE							TRUE
chr5	30046611	30047111	C2	4.05399	8.46486e-05																																										TRUE
chr5	130307803	130308303	C2	4.26199	8.46486e-05
chr6	23451443	23451943	C2	4.39528	8.46486e-05	Fezf1	0.879425	1.63647e-156																									TRUE			TRUE				TRUE				TRUE	TRUE	TRUE
chr6	97118148	97118648	C4	3.40218	2.13654e-05	Arl6ip5	0.631459	2.5298e-54	TRUE		TRUE				TRUE										TRUE																					TRUE
chr6	97118148	97118648	C2	4.98396	8.46486e-05	Arl6ip5	0.631459	2.5298e-54	TRUE		TRUE				TRUE										TRUE																					TRUE
chr6	110161073	110161573	C2	4.16189	8.46486e-05
chr7	49657470	49657970	C2	4.23234	8.46486e-05
chr7	50461609	50462109	C2	3.20585	8.46486e-05																TRUE										TRUE		TRUE										TRUE		TRUE	TRUE
chr7	91863256	91863756	C4	1.92174	0.0037007																																					TRUE				TRUE
chr7	91863256	91863756	C2	2.6411	8.46486e-05																																					TRUE				TRUE
chr8	25744915	25745415	C2	4.57162	8.46486e-05																															TRUE										TRUE
chr8	114255310	114255810	C2	4.2023	8.46486e-05																												TRUE	TRUE		TRUE		TRUE	TRUE	TRUE			TRUE	TRUE	TRUE
chr17	5764376	5764876	C5	1.74467	0.000175197												TRUE														TRUE					TRUE	TRUE									TRUE
chr17	5764376	5764876	C2	2.93586	8.59774e-05												TRUE														TRUE					TRUE	TRUE									TRUE
chr17	5764376	5764876	C4	0.720341	2.4321e-05												TRUE														TRUE					TRUE	TRUE									TRUE
chr3	152167064	152167564	C4	0.86246	0.00317695																																						TRUE
chr3	152167064	152167564	C2	2.18632	8.65569e-05																																						TRUE
chr2	83674603	83675103	C3	1.89065	1.00156e-06						TRUE		TRUE	TRUE																																TRUE
chr2	83674603	83675103	C2	2.52327	8.73555e-05						TRUE		TRUE	TRUE																																TRUE
chr2	83674603	83675103	C5	1.48871	0.0468826						TRUE		TRUE	TRUE																																TRUE
chr2	83674603	83675103	C4	0.591438	0.0348875						TRUE		TRUE	TRUE																																TRUE
chr14	89035286	89035786	C2	3.31888	8.79595e-05				TRUE																											TRUE									TRUE	TRUE
chr14	89035286	89035786	C5	1.63091	0.0157263				TRUE																											TRUE									TRUE	TRUE
chr14	89035286	89035786	C4	2.1853	3.47167e-07				TRUE																											TRUE									TRUE	TRUE
chr5	139271056	139271556	C4	1.25663	0.000100434	Prkar1b	0.653897	1.82047e-59
chr5	139271056	139271556	C2	3.55224	8.92725e-05	Prkar1b	0.653897	1.82047e-59
chr12	71348393	71348893	C2	4.32623	8.99088e-05																												TRUE												TRUE	TRUE
chr13	59255863	59256363	C4	1.97391	6.20221e-05																																											TRUE	TRUE
chr13	59255863	59256363	C2	4.39451	8.99088e-05																																											TRUE	TRUE
chr13	92127575	92128075	C2	5.04756	8.99088e-05				TRUE
chr11	82259799	82260299	C2	2.55959	9.0786e-05	Tmem132e	0.517359	1.04205e-33																		TRUE
chr5	66720823	66721323	C5	2.09716	6.61638e-09						TRUE		TRUE	TRUE	TRUE	TRUE							TRUE						TRUE							TRUE										TRUE		TRUE
chr5	66720823	66721323	C2	0.824475	9.09857e-05						TRUE		TRUE	TRUE	TRUE	TRUE							TRUE						TRUE							TRUE										TRUE		TRUE
chr4	35309673	35310173	C5	1.88151	0.0205781																																									TRUE
chr4	35309673	35310173	C2	3.83336	9.09977e-05																																									TRUE
chr5	136191945	136192445	C2	4.69521	9.09977e-05					TRUE																		TRUE																		TRUE
chr4	40509587	40510087	C4	0.675715	0.0215413	Dnaja1	0.526353	4.68359e-35																																						TRUE
chr4	40509587	40510087	C2	2.78673	9.10393e-05	Dnaja1	0.526353	4.68359e-35																																						TRUE
chr4	40509587	40510087	C3	1.17412	0.0232656	Dnaja1	0.526353	4.68359e-35																																						TRUE
chr3	102055756	102056256	C2	3.51812	9.11668e-05												TRUE																															TRUE
chr3	102055756	102056256	C8	2.59055	1.79237e-05												TRUE																															TRUE
chr1	194419182	194419682	C3	3.61313	3.65557e-13
chr1	194419182	194419682	C2	3.14942	9.20465e-05
chr13	46540884	46541384	C2	3.80476	9.20465e-05	Nup153	0.46092	4.02333e-26
chr13	46540884	46541384	C10	0.712855	0.0733336	Nup153	0.46092	4.02333e-26
chr14	62472361	62472861	C4	1.03386	0.0868159																																									TRUE
chr14	62472361	62472861	C2	2.98157	9.20465e-05																																									TRUE
chr6	88857330	88857830	C2	1.60962	9.24654e-05				TRUE
chr6	88857330	88857830	C3	2.04082	6.70515e-21				TRUE
chr6	88857330	88857830	C4	1.62386	3.1855e-18				TRUE
chr10	102056885	102057385	C2	4.70914	9.29246e-05				TRUE	TRUE	TRUE				TRUE														TRUE							TRUE		TRUE
chr6	47267192	47267692	C3	2.36081	1.08176e-14																							TRUE										TRUE									TRUE
chr6	47267192	47267692	C2	4.28298	9.29246e-05																							TRUE										TRUE									TRUE
chr7	100309503	100310003	C2	4.19248	9.29246e-05					TRUE															TRUE											TRUE												TRUE
chr8	119532937	119533437	C2	3.72429	9.29246e-05													TRUE	TRUE	TRUE						TRUE				TRUE					TRUE								TRUE
chr7	72296071	72296571	C2	2.80455	9.32133e-05
chr7	72296071	72296571	C3	1.44333	0.00164645
chr18	28567574	28568074	C2	3.79999	9.38971e-05
chr18	82130286	82130786	C3	2.50645	0.0022858																														TRUE	TRUE
chr18	82130286	82130786	C2	3.64759	9.38971e-05																														TRUE	TRUE
chr2	49957408	49957908	C2	4.0117	9.38971e-05																							TRUE			TRUE																		TRUE
chr2	49957408	49957908	C4	2.13923	1.71078e-10																							TRUE			TRUE																		TRUE
chr2	49957408	49957908	C5	0.945373	0.0587218																							TRUE			TRUE																		TRUE
chr2	145770093	145770593	C2	2.29824	9.40259e-05																															TRUE
chr2	145770093	145770593	C10	1.67784	0.0104186																															TRUE
chr3	28490958	28491458	C2	0.728538	9.42536e-05	Tnik	0.714225	9.17509e-76																	TRUE											TRUE							TRUE			TRUE		TRUE
chr3	28490958	28491458	C4	1.89315	2.52023e-18	Tnik	0.714225	9.17509e-76																	TRUE											TRUE							TRUE			TRUE		TRUE
chr1	160592147	160592647	C2	3.16193	9.46616e-05																										TRUE												TRUE
chr2	165099342	165099842	C4	1.43827	2.40245e-06	Slc12a5	0.67018	1.74466e-63
chr2	165099342	165099842	C2	3.44165	9.4929e-05	Slc12a5	0.67018	1.74466e-63
chr4	7580866	7581366	C4	1.68552	0.00448416																														TRUE									TRUE
chr4	7580866	7581366	C3	2.17116	0.000114547																														TRUE									TRUE
chr4	7580866	7581366	C2	2.46025	9.4929e-05																														TRUE									TRUE
chr14	61542064	61542564	C2	4.49323	9.66825e-05	Dleu2	0.602	3.46544e-48																							TRUE												TRUE					TRUE
chr18	47169967	47170467	C5	2.04628	4.39313e-15						TRUE	TRUE			TRUE											TRUE																				TRUE
chr18	47169967	47170467	C4	1.19217	6.71594e-07						TRUE	TRUE			TRUE											TRUE																				TRUE
chr18	47169967	47170467	C2	2.06363	9.69869e-05						TRUE	TRUE			TRUE											TRUE																				TRUE
chr18	47169967	47170467	C3	1.55109	7.21942e-16						TRUE	TRUE			TRUE											TRUE																				TRUE
chr19	45920373	45920873	C2	2.82168	9.69869e-05	Ldb1	0.701157	6.95888e-72																	TRUE																					TRUE
chr19	45920373	45920873	C5	2.84113	3.73287e-11	Ldb1	0.701157	6.95888e-72																	TRUE																					TRUE
chr19	45920373	45920873	C4	1.581	0.0177986	Ldb1	0.701157	6.95888e-72																	TRUE																					TRUE
chr16	7466368	7466868	C2	3.98047	9.78691e-05						TRUE																									TRUE
chr16	7466368	7466868	C10	1.06134	0.00817231						TRUE																									TRUE
chr6	55237856	55238356	C2	3.61348	9.78691e-05																					TRUE
chr13	34248866	34249366	C2	1.81678	9.90073e-05	Psmg4	0.605281	7.72835e-49	TRUE
chr13	34248866	34249366	C10	1.78109	1.68452e-06	Psmg4	0.605281	7.72835e-49	TRUE
chr3	73650644	73651144	C2	3.51897	9.90073e-05											TRUE						TRUE	TRUE	TRUE					TRUE			TRUE	TRUE											TRUE	TRUE
chr3	51156900	51157400	C5	1.49573	4.1761e-07	Noct	0.482481	7.47722e-29																											TRUE
chr3	51156900	51157400	C4	1.87061	7.71058e-27	Noct	0.482481	7.47722e-29																											TRUE
chr3	51156900	51157400	C2	0.784825	9.97046e-05	Noct	0.482481	7.47722e-29																											TRUE
chr6	148260195	148260695	C4	1.36461	5.61175e-05						TRUE	TRUE			TRUE													TRUE											TRUE
chr6	148260195	148260695	C3	2.60934	2.80299e-11						TRUE	TRUE			TRUE													TRUE											TRUE
chr6	148260195	148260695	C2	2.32648	9.99052e-05						TRUE	TRUE			TRUE													TRUE											TRUE
chr3	53210869	53211369	C4	2.2827	2.96839e-08	Lhfp	0.760895	1.2865e-91
chr3	53210869	53211369	C2	3.5869	9.99913e-05	Lhfp	0.760895	1.2865e-91
chr15	99678525	99679025	C3	1.30718	0.00900779																	TRUE																						TRUE
chr15	99678525	99679025	C2	3.81319	0.000101902																	TRUE																						TRUE
chr11	7184627	7185127	C2	3.5572	0.000103815																																									TRUE
chr11	7184627	7185127	C4	1.89567	2.06075e-05																																									TRUE
chr18	53147586	53148086	C2	3.52778	0.000104016
chr13	96350868	96351368	C4	2.7007	1.46567e-06	Sv2c	0.694811	4.47452e-70																										TRUE				TRUE	TRUE
chr13	96350868	96351368	C2	0.725232	0.000106013	Sv2c	0.694811	4.47452e-70																										TRUE				TRUE	TRUE
chr11	113932424	113932924	C2	3.25778	0.000106339																																						TRUE
chr6	33502388	33502888	C2	3.38561	0.000106339																																									TRUE
chr6	33502388	33502888	C4	3.41491	5.77727e-12																																									TRUE
chr9	47354858	47355358	C2	1.80076	0.000106369																							TRUE
chr9	47354858	47355358	C4	2.24787	1.01349e-26																							TRUE
chr9	47354858	47355358	C3	1.02852	0.0509761																							TRUE
chr6	114208218	114208718	C4	2.85413	5.96908e-43	Slc6a1	0.919007	5.48976e-196													TRUE										TRUE																	TRUE
chr6	114208218	114208718	C5	1.41519	1.72703e-05	Slc6a1	0.919007	5.48976e-196													TRUE										TRUE																	TRUE
chr6	114208218	114208718	C2	2.29843	0.000106667	Slc6a1	0.919007	5.48976e-196													TRUE										TRUE																	TRUE
chr6	65076167	65076667	C2	3.10727	0.000107691																										TRUE			TRUE				TRUE	TRUE
chr6	65076167	65076667	C4	2.56297	9.12654e-05																										TRUE			TRUE				TRUE	TRUE
chr13	53700160	53700660	C2	3.76027	0.000108554																															TRUE				TRUE				TRUE	TRUE			TRUE
chr13	53700160	53700660	C10	1.19493	0.017832																															TRUE				TRUE				TRUE	TRUE			TRUE
chr8	108896624	108897124	C2	2.40953	0.000108795	Zfhx3	0.876079	7.87129e-154																	TRUE																					TRUE
chr8	108896624	108897124	C4	2.53895	4.4083e-23	Zfhx3	0.876079	7.87129e-154																	TRUE																					TRUE
chr15	34636636	34637136	C3	2.99629	0.000589699				TRUE																																		TRUE
chr15	34636636	34637136	C2	3.60362	0.000110284				TRUE																																		TRUE
chr12	77494261	77494761	C4	1.89221	1.98686e-05																												TRUE												TRUE
chr12	77494261	77494761	C2	3.50642	0.000110838																												TRUE												TRUE
chr4	54021079	54021579	C2	3.33211	0.000110838																																						TRUE
chr10	107377142	107377642	C2	4.2807	0.000111778				TRUE		TRUE										TRUE												TRUE							TRUE						TRUE
chr10	107377142	107377642	C3	3.158	1.13408e-09				TRUE		TRUE										TRUE												TRUE							TRUE						TRUE
chr3	94665811	94666311	C5	2.54135	0.021678																															TRUE										TRUE
chr3	94665811	94666311	C2	3.38341	0.000111778																															TRUE										TRUE
chr19	46236730	46237230	C4	2.80707	3.58745e-12	Ldb1	0.596029	5.08043e-47							TRUE													TRUE																TRUE
chr19	46236730	46237230	C2	2.93501	0.000112693	Ldb1	0.596029	5.08043e-47							TRUE													TRUE																TRUE
chr2	45103168	45103668	C2	1.16319	0.000116961	Gtdc1	0.474942	7.09172e-28																												TRUE
chr2	45103168	45103668	C4	1.52863	3.44182e-16	Gtdc1	0.474942	7.09172e-28																												TRUE
chr19	4713779	4714279	C3	3.12749	1.51043e-11	Sptbn2	0.752565	1.57096e-88			TRUE																							TRUE												TRUE
chr19	4713779	4714279	C4	1.17338	0.002761	Sptbn2	0.752565	1.57096e-88			TRUE																							TRUE												TRUE
chr19	4713779	4714279	C2	3.006	0.000117718	Sptbn2	0.752565	1.57096e-88			TRUE																							TRUE												TRUE
chr1	190034128	190034628	C2	2.19942	0.000119821																							TRUE															TRUE			TRUE
chr1	190034128	190034628	C5	1.32004	0.0256536																							TRUE															TRUE			TRUE
chr1	190034128	190034628	C4	1.46615	0.000332418																							TRUE															TRUE			TRUE
chr5	117704327	117704827	C2	2.29543	0.000119821																										TRUE
chr4	140497213	140497713	C2	2.3452	0.000120323																							TRUE										TRUE								TRUE
chr4	140497213	140497713	C4	2.202	6.53456e-10																							TRUE										TRUE								TRUE
chr5	25890028	25890528	C4	1.99674	2.78066e-11						TRUE																	TRUE					TRUE		TRUE									TRUE	TRUE	TRUE
chr5	25890028	25890528	C3	1.20341	0.00269828						TRUE																	TRUE					TRUE		TRUE									TRUE	TRUE	TRUE
chr5	25890028	25890528	C2	1.40714	0.000120356						TRUE																	TRUE					TRUE		TRUE									TRUE	TRUE	TRUE
chr1	91968921	91969421	C4	2.09979	8.60452e-12																				TRUE																					TRUE
chr1	91968921	91969421	C2	2.60583	0.000121112																				TRUE																					TRUE
chr18	75144935	75145435	C2	2.86205	0.000123034	BC031181	0.518321	7.51052e-34		TRUE																							TRUE							TRUE				TRUE	TRUE
chr18	75144935	75145435	C4	1.54044	3.05691e-05	BC031181	0.518321	7.51052e-34		TRUE																							TRUE							TRUE				TRUE	TRUE
chr1	193859672	193860172	C2	2.17252	0.000123298																																									TRUE
chr1	193859672	193860172	C4	1.42967	0.0142629																																									TRUE
chr3	154125072	154125572	C4	0.963431	2.21917e-06					TRUE					TRUE																					TRUE						TRUE	TRUE
chr3	154125072	154125572	C2	2.46006	0.000123302					TRUE					TRUE																					TRUE						TRUE	TRUE
chr14	103442005	103442505	C2	3.39532	0.000124511																							TRUE								TRUE												TRUE
chr14	103442005	103442505	C10	0.537522	0.0367195																							TRUE								TRUE												TRUE
chr2	166434488	166434988	C2	2.71336	0.000124708						TRUE				TRUE
chr2	166434488	166434988	C3	1.37945	0.000180157						TRUE				TRUE
chr18	75248421	75248921	C4	1.83688	0.0575126																																											TRUE
chr18	75248421	75248921	C2	2.97808	0.000126387																																											TRUE
chr13	70061502	70062002	C4	2.40392	4.64088e-17																						TRUE																			TRUE	TRUE
chr13	70061502	70062002	C2	2.93554	0.000130372																						TRUE																			TRUE	TRUE
chr3	86857975	86858475	C4	0.717805	0.0518797	Dclk2	0.49834	5.44271e-31																									TRUE											TRUE	TRUE	TRUE
chr3	86857975	86858475	C3	0.75758	0.00257093	Dclk2	0.49834	5.44271e-31																									TRUE											TRUE	TRUE	TRUE
chr3	86857975	86858475	C2	3.65476	0.000130372	Dclk2	0.49834	5.44271e-31																									TRUE											TRUE	TRUE	TRUE
chr8	111909965	111910465	C4	0.924583	7.08706e-06	Bcar1	0.593337	1.67424e-46				TRUE																																		TRUE			TRUE
chr8	111909965	111910465	C2	2.30137	0.000131625	Bcar1	0.593337	1.67424e-46				TRUE																																		TRUE			TRUE
chr2	124948676	124949176	C3	1.7562	0.000119502					TRUE						TRUE							TRUE	TRUE	TRUE		TRUE	TRUE			TRUE	TRUE
chr2	124948676	124949176	C4	1.86146	0.0182546					TRUE						TRUE							TRUE	TRUE	TRUE		TRUE	TRUE			TRUE	TRUE
chr2	124948676	124949176	C2	3.01953	0.000136345					TRUE						TRUE							TRUE	TRUE	TRUE		TRUE	TRUE			TRUE	TRUE
chr5	20069004	20069504	C4	1.00619	0.0285222				TRUE	TRUE	TRUE																														TRUE							TRUE
chr5	20069004	20069504	C10	1.6891	2.93379e-09				TRUE	TRUE	TRUE																														TRUE							TRUE
chr5	20069004	20069504	C9	0.896073	0.0172689				TRUE	TRUE	TRUE																														TRUE							TRUE
chr5	20069004	20069504	C2	2.53981	0.000136345				TRUE	TRUE	TRUE																														TRUE							TRUE
chr11	82487663	82488163	C2	4.05913	0.000136663	Tmem132e	0.54232	1.49809e-37			TRUE	TRUE			TRUE																			TRUE	TRUE			TRUE	TRUE
chr16	96280690	96281190	C3	0.707862	0.0223111	Brwd1	0.531439	7.77149e-36
chr16	96280690	96281190	C2	2.89079	0.000136984	Brwd1	0.531439	7.77149e-36
chr1	92714731	92715231	C2	2.88571	0.000137175	Ndufa10	0.5096	1.406e-32		TRUE																																							TRUE
chr1	92714731	92715231	C3	0.733887	0.0577267	Ndufa10	0.5096	1.406e-32		TRUE																																							TRUE
chr1	92714731	92715231	C4	1.62168	0.000110655	Ndufa10	0.5096	1.406e-32		TRUE																																							TRUE
chr11	107364505	107365005	C3	2.05172	0.0550243					TRUE
chr11	107364505	107365005	C2	4.01151	0.000137175					TRUE
chr12	16708646	16709146	C2	4.58249	0.000137175																																									TRUE
chr13	19346083	19346583	C2	4.36341	0.000137175																							TRUE																		TRUE
chr13	50944483	50944983	C2	3.83076	0.000137175				TRUE
chr14	95899368	95899868	C2	3.90122	0.000137175																		TRUE
chr14	95899368	95899868	C4	1.73666	0.00333954																		TRUE
chr14	95899368	95899868	C3	1.52162	0.00407696																		TRUE
chr16	11675976	11676476	C2	4.61834	0.000137175						TRUE				TRUE																												TRUE
chr16	33428447	33428947	C2	4.43047	0.000137175																																	TRUE					TRUE					TRUE
chr16	85985780	85986280	C2	4.40919	0.000137175																																			TRUE				TRUE
chr17	83580489	83580989	C8	1.5948	0.00810487
chr17	83580489	83580989	C2	3.796	0.000137175
chr18	14356457	14356957	C2	4.21778	0.000137175																					TRUE
chr18	42970494	42970994	C2	3.94479	0.000137175				TRUE																						TRUE																	TRUE
chr19	4314059	4314559	C2	4.52612	0.000137175	Carns1	0.584489	7.79844e-45				TRUE																TRUE
chr19	4314059	4314559	C4	1.69005	0.0165211	Carns1	0.584489	7.79844e-45				TRUE																TRUE
chr2	58984590	58985090	C4	2.39206	0.00640396
chr2	58984590	58985090	C2	3.83222	0.000137175
chr2	154592131	154592631	C5	1.79162	0.00466558																					TRUE										TRUE
chr2	154592131	154592631	C2	4.15427	0.000137175																					TRUE										TRUE
chr3	47620869	47621369	C2	4.13743	0.000137175												TRUE										TRUE				TRUE
chr4	67623172	67623672	C2	4.02342	0.000137175				TRUE	TRUE
chr4	111402940	111403440	C2	4.5343	0.000137175																															TRUE
chr6	27991392	27991892	C2	4.93037	0.000137175	Grm8	0.48902	1.01404e-29		TRUE					TRUE	TRUE								TRUE					TRUE		TRUE	TRUE
chr8	45391196	45391696	C2	4.32013	0.000137175
chrX	80901290	80901790	C2	3.79666	0.000137175					TRUE		TRUE						TRUE	TRUE	TRUE								TRUE		TRUE												TRUE						TRUE
chr10	89102000	89102500	C3	3.51711	7.95503e-10																				TRUE
chr10	89102000	89102500	C2	2.91938	0.000137218																				TRUE
chr6	84150131	84150631	C2	3.94531	0.000137241										TRUE											TRUE								TRUE					TRUE
chr6	84150131	84150631	C4	2.6265	0.00116344										TRUE											TRUE								TRUE					TRUE
chr10	61088997	61089497	C2	2.73579	0.000139289							TRUE																															TRUE
chr18	3963798	3964298	C2	2.94277	0.000141542																	TRUE														TRUE						TRUE
chr6	25133078	25133578	C2	2.5037	0.000142827	Tmem229a	0.640035	3.07809e-56																				TRUE
chr6	25133078	25133578	C4	2.9592	1.76414e-30	Tmem229a	0.640035	3.07809e-56																				TRUE
chr19	21165742	21166242	C2	1.07005	0.000143744						TRUE				TRUE																					TRUE							TRUE
chr19	21165742	21166242	C3	0.856651	1.47716e-05						TRUE				TRUE																					TRUE							TRUE
chr3	136833874	136834374	C4	0.501731	8.8775e-08
chr3	136833874	136834374	C2	2.0775	0.000144683
chr3	136833874	136834374	C5	0.626161	0.00402326
chr3	136833874	136834374	C3	1.3928	2.95875e-09
chr3	89093137	89093637	C2	2.02342	0.000144737	Trim46	0.883942	2.90642e-160																																	TRUE
chr3	89093137	89093637	C3	0.84879	4.65462e-05	Trim46	0.883942	2.90642e-160																																	TRUE
chr3	89093137	89093637	C4	1.34976	3.10627e-10	Trim46	0.883942	2.90642e-160																																	TRUE
chr5	98215985	98216485	C2	3.73575	0.000144737																												TRUE								TRUE					TRUE
chr14	72389689	72390189	C2	2.92228	0.000147566							TRUE	TRUE	TRUE
chr14	72389689	72390189	C8	1.08781	0.00554437							TRUE	TRUE	TRUE
chr14	72389689	72390189	C5	1.60592	5.16283e-06							TRUE	TRUE	TRUE
chr15	93744114	93744614	C2	3.94144	0.000147566						TRUE				TRUE													TRUE
chr2	157396064	157396564	C2	3.02007	0.000147566	Nnat	0.639324	4.4613e-56																	TRUE
chr2	157396064	157396564	C5	2.05775	0.0420041	Nnat	0.639324	4.4613e-56																	TRUE
chr2	157396064	157396564	C4	2.66072	3.02199e-09	Nnat	0.639324	4.4613e-56																	TRUE
chr7	34272624	34273124	C4	1.18868	0.0341374	Wtip	0.495941	1.16597e-30	TRUE																											TRUE				TRUE						TRUE
chr7	34272624	34273124	C2	4.25092	0.000147566	Wtip	0.495941	1.16597e-30	TRUE																											TRUE				TRUE						TRUE
chr18	34686701	34687201	C2	3.61489	0.000149695
chr8	7745853	7746353	C2	4.96883	0.000149695					TRUE												TRUE												TRUE		TRUE		TRUE	TRUE
chr8	7745853	7746353	C4	1.69771	0.00999635					TRUE												TRUE												TRUE		TRUE		TRUE	TRUE
chr9	43377390	43377890	C2	5.0448	0.000151263																																	TRUE									TRUE
chr15	9061114	9061614	C4	2.25667	7.62018e-16																					TRUE										TRUE								TRUE	TRUE	TRUE
chr15	9061114	9061614	C2	3.09905	0.000151546																					TRUE										TRUE								TRUE	TRUE	TRUE
chr12	76623310	76623810	C8	0.599098	0.0328094	Rab15	0.793198	6.42544e-105				TRUE													TRUE
chr12	76623310	76623810	C6	1.71042	2.45723e-18	Rab15	0.793198	6.42544e-105				TRUE													TRUE
chr12	76623310	76623810	C2	2.47894	0.0001525	Rab15	0.793198	6.42544e-105				TRUE													TRUE
chr15	69032035	69032535	C4	1.83479	5.79572e-19				TRUE																																							TRUE
chr15	69032035	69032535	C2	3.9197	0.0001525				TRUE																																							TRUE
chr6	99258262	99258762	C2	3.2003	0.0001525
chr6	99258262	99258762	C4	2.64237	9.35398e-08
chr11	80832263	80832763	C2	4.40726	0.000154077												TRUE																			TRUE	TRUE
chr7	132013129	132013629	C2	2.24195	0.000154428																														TRUE
chr7	132013129	132013629	C5	2.24542	0.00655695																														TRUE
chr7	132013129	132013629	C8	1.04737	0.00558559																														TRUE
chr1	81211462	81211962	C8	0.660936	0.00106699																																									TRUE
chr1	81211462	81211962	C4	2.40361	8.80548e-13																																									TRUE
chr1	81211462	81211962	C2	3.28073	0.000156781																																									TRUE
chr10	95717654	95718154	C2	3.8038	0.000158588																TRUE										TRUE
chr14	101685418	101685918	C4	2.70325	0.000892154	Uchl3	0.470093	2.92469e-27																						TRUE														TRUE		TRUE
chr14	101685418	101685918	C2	3.79384	0.000158588	Uchl3	0.470093	2.92469e-27																						TRUE														TRUE		TRUE
chr15	94702221	94702721	C2	3.65825	0.000158588																																						TRUE
chr1	172586130	172586630	C2	1.95423	0.000158974																																			TRUE
chr1	172586130	172586630	C5	1.42994	0.0128128																																			TRUE
chr1	172586130	172586630	C4	1.92409	2.34584e-08																																			TRUE
chr18	77572724	77573224	C2	2.10272	0.000158975	Rnf165	0.679203	7.97363e-66
chr18	77572724	77573224	C4	2.71513	7.65045e-25	Rnf165	0.679203	7.97363e-66
chr17	4028996	4029496	C4	1.57299	0.000149103
chr17	4028996	4029496	C2	2.16753	0.000160898
chr18	82908517	82909017	C2	3.68144	0.000160898						TRUE				TRUE																					TRUE							TRUE
chr2	172995731	172996231	C2	2.3572	0.000162276																															TRUE			TRUE
chr2	172995731	172996231	C4	1.11355	0.0718548																															TRUE			TRUE
chr2	29272163	29272663	C2	3.13293	0.000164656					TRUE																										TRUE							TRUE
chr15	25346915	25347415	C2	3.62133	0.000166963				TRUE																											TRUE							TRUE
chr3	121348334	121348834	C4	1.70886	0.0449105
chr3	121348334	121348834	C2	3.67406	0.000168546
chr1	153014623	153015123	C2	3.05907	0.000169728	Arpc5	0.538453	6.20496e-37
chr1	153014623	153015123	C4	0.83645	0.0410161	Arpc5	0.538453	6.20496e-37
chr1	153014623	153015123	C3	1.68641	0.00444515	Arpc5	0.538453	6.20496e-37
chr12	107476452	107476952	C4	1.374	2.37385e-05											TRUE						TRUE	TRUE	TRUE					TRUE		TRUE															TRUE
chr12	107476452	107476952	C2	3.73605	0.000169728											TRUE						TRUE	TRUE	TRUE					TRUE		TRUE															TRUE
chr5	103448460	103448960	C2	2.96734	0.0001718	Mapk10	0.672835	3.64226e-64																												TRUE						TRUE				TRUE		TRUE
chr5	103448460	103448960	C4	1.54318	6.23079e-05	Mapk10	0.672835	3.64226e-64																												TRUE						TRUE				TRUE		TRUE
chr6	102025878	102026378	C5	2.1161	7.45922e-08																													TRUE				TRUE	TRUE									TRUE
chr6	102025878	102026378	C2	2.75148	0.000171976																													TRUE				TRUE	TRUE									TRUE
chr6	102025878	102026378	C4	1.09023	0.0043422																													TRUE				TRUE	TRUE									TRUE
chr15	56692207	56692707	C2	2.29559	0.000173632						TRUE				TRUE
chr15	56692207	56692707	C3	1.05212	0.00196643						TRUE				TRUE
chr17	80993640	80994140	C4	1.29715	0.0901269	Tmem178	0.812033	7.94232e-114		TRUE						TRUE								TRUE					TRUE			TRUE																TRUE
chr17	80993640	80994140	C2	3.75705	0.000173632	Tmem178	0.812033	7.94232e-114		TRUE						TRUE								TRUE					TRUE			TRUE																TRUE
chr18	70100380	70100880	C2	3.3411	0.000173632
chr18	70100380	70100880	C4	3.33587	4.53456e-06
chr3	122488317	122488817	C2	3.674	0.000173632																TRUE							TRUE																			TRUE
chr8	106300921	106301421	C4	0.501469	0.000292721	Smpd3	0.682526	1.04477e-66
chr8	106300921	106301421	C5	1.05412	0.00964223	Smpd3	0.682526	1.04477e-66
chr8	106300921	106301421	C2	2.28141	0.000175046	Smpd3	0.682526	1.04477e-66
chr5	41556945	41557445	C2	3.52198	0.000176283																										TRUE									TRUE
chr5	41556945	41557445	C4	0.831959	0.0906208																										TRUE									TRUE
chr5	125151835	125152335	C4	0.666345	0.0148046																					TRUE
chr5	125151835	125152335	C2	1.95867	0.000176921																					TRUE
chr5	125151835	125152335	C3	1.36572	1.69271e-06																					TRUE
chr4	133298876	133299376	C2	2.93345	0.000178218	Tmem222	0.582431	1.87489e-44																																						TRUE
chr4	133298876	133299376	C4	2.77963	5.38365e-11	Tmem222	0.582431	1.87489e-44																																						TRUE
chr3	55657802	55658302	C2	4.1448	0.000178598	Mab21l1	0.490282	6.85861e-30																		TRUE								TRUE		TRUE		TRUE	TRUE							TRUE
chr3	55657802	55658302	C3	1.5369	0.000176483	Mab21l1	0.490282	6.85861e-30																		TRUE								TRUE		TRUE		TRUE	TRUE							TRUE
chr3	55657802	55658302	C4	1.07712	4.06733e-06	Mab21l1	0.490282	6.85861e-30																		TRUE								TRUE		TRUE		TRUE	TRUE							TRUE
chr1	16485732	16486232	C4	2.21181	2.94043e-15	Ube2w	0.477374	3.4529e-28																				TRUE							TRUE	TRUE												TRUE
chr1	16485732	16486232	C2	2.87638	0.000180802	Ube2w	0.477374	3.4529e-28																				TRUE							TRUE	TRUE												TRUE
chr19	10695729	10696229	C2	3.13194	0.000181063																															TRUE
chr9	28892066	28892566	C2	3.97302	0.000181063										TRUE																												TRUE					TRUE
chr15	58360071	58360571	C2	3.19402	0.000183981																					TRUE
chr15	58360071	58360571	C3	1.39829	0.0137234																					TRUE
chr12	17625988	17626488	C9	0.993416	8.23982e-09	Odc1	0.752499	1.6606e-88																																			TRUE
chr12	17625988	17626488	C2	1.71886	0.000184623	Odc1	0.752499	1.6606e-88																																			TRUE
chr12	17625988	17626488	C10	2.00354	3.48187e-28	Odc1	0.752499	1.6606e-88																																			TRUE
chr5	127441948	127442448	C4	2.70126	4.98582e-19																												TRUE		TRUE										TRUE
chr5	127441948	127442448	C3	1.32314	0.0573487																												TRUE		TRUE										TRUE
chr5	127441948	127442448	C2	3.00699	0.000185144																												TRUE		TRUE										TRUE
chr1	42628790	42629290	C2	3.05609	0.00018613																															TRUE						TRUE
chr1	42628790	42629290	C4	1.5435	9.16023e-05																															TRUE						TRUE
chr5	71839385	71839885	C2	3.27075	0.00018613																							TRUE														TRUE
chr7	92984640	92985140	C2	2.02804	0.00018613	Rab30	0.528255	2.40036e-35					TRUE	TRUE																											TRUE
chr7	92984640	92985140	C5	0.895895	0.00258283	Rab30	0.528255	2.40036e-35					TRUE	TRUE																											TRUE
chr2	164787678	164788178	C4	1.71302	0.0809443	Mmp9	0.547278	2.35748e-38			TRUE				TRUE
chr2	164787678	164788178	C2	3.62851	0.000186176	Mmp9	0.547278	2.35748e-38			TRUE				TRUE
chr18	46112719	46113219	C5	1.54442	0.00543327	Trim36	0.522903	1.55582e-34																														TRUE
chr18	46112719	46113219	C2	2.92054	0.000186771	Trim36	0.522903	1.55582e-34																														TRUE
chr18	46112719	46113219	C4	2.44208	2.45901e-10	Trim36	0.522903	1.55582e-34																														TRUE
chr4	62726460	62726960	C2	2.10531	0.000188332						TRUE				TRUE																		TRUE							TRUE
chr4	62726460	62726960	C5	1.02414	0.0947206						TRUE				TRUE																		TRUE							TRUE
chr4	62726460	62726960	C10	1.3686	0.046234						TRUE				TRUE																		TRUE							TRUE
chr4	62726460	62726960	C3	1.95576	1.91817e-06						TRUE				TRUE																		TRUE							TRUE
chr7	24517572	24518072	C2	3.15636	0.000188332	Cadm4	0.779682	4.43013e-99															TRUE	TRUE		TRUE								TRUE				TRUE	TRUE
chr7	24517572	24518072	C4	2.41776	2.30918e-08	Cadm4	0.779682	4.43013e-99															TRUE	TRUE		TRUE								TRUE				TRUE	TRUE
chr3	116277066	116277566	C5	2.47487	0.000383035	Rtca	0.507395	2.90825e-32																																			TRUE
chr3	116277066	116277566	C2	3.45736	0.000188594	Rtca	0.507395	2.90825e-32																																			TRUE
chr3	116277066	116277566	C4	2.18221	0.00226365	Rtca	0.507395	2.90825e-32																																			TRUE
chr13	70685141	70685641	C5	1.7614	5.11265e-05						TRUE																																			TRUE
chr13	70685141	70685641	C3	0.980925	0.0370097						TRUE																																			TRUE
chr13	70685141	70685641	C2	3.13908	0.000189498						TRUE																																			TRUE
chr3	82175501	82176001	C4	4.09374	1.08831e-16	Map9	0.633072	1.11581e-54																									TRUE							TRUE				TRUE	TRUE	TRUE
chr3	82175501	82176001	C2	2.72501	0.00019384	Map9	0.633072	1.11581e-54																									TRUE							TRUE				TRUE	TRUE	TRUE
chr10	33136181	33136681	C2	3.67697	0.000194176						TRUE				TRUE																															TRUE
chr15	64301465	64301965	C4	1.60486	0.018742	Asap1	0.624285	9.11292e-53			TRUE				TRUE																		TRUE													TRUE		TRUE
chr15	64301465	64301965	C2	3.34522	0.000194492	Asap1	0.624285	9.11292e-53			TRUE				TRUE																		TRUE													TRUE		TRUE
chr12	41050807	41051307	C2	3.45766	0.000194519																										TRUE
chr12	41050807	41051307	C4	1.65116	0.0505086																										TRUE
chr11	52294662	52295162	C2	3.1222	0.000196734						TRUE																															TRUE
chr14	76678688	76679188	C2	3.11184	0.000196734																													TRUE				TRUE	TRUE				TRUE
chr14	76678688	76679188	C3	1.56086	0.0211011																													TRUE				TRUE	TRUE				TRUE
chr11	92303107	92303607	C2	3.00466	0.000198496					TRUE																					TRUE					TRUE							TRUE
chr11	92303107	92303607	C3	3.23661	2.28691e-07					TRUE																					TRUE					TRUE							TRUE
chr13	89742787	89743287	C2	2.10269	0.000198496	Vcan	0.596447	4.21813e-47																		TRUE							TRUE							TRUE				TRUE	TRUE	TRUE
chr2	178454605	178455105	C4	1.95244	3.89692e-17	Fam217b	0.749954	1.37701e-87										TRUE	TRUE	TRUE	TRUE										TRUE
chr2	178454605	178455105	C2	1.21566	0.000198496	Fam217b	0.749954	1.37701e-87										TRUE	TRUE	TRUE	TRUE										TRUE
chr2	178454605	178455105	C5	0.869421	0.00509599	Fam217b	0.749954	1.37701e-87										TRUE	TRUE	TRUE	TRUE										TRUE
chr9	65548273	65548773	C2	2.78706	0.000198496	Spg21	0.629443	6.99909e-54			TRUE																				TRUE															TRUE
chr9	65548273	65548773	C4	2.55139	1.55152e-21	Spg21	0.629443	6.99909e-54			TRUE																				TRUE															TRUE
chr10	119152573	119153073	C2	3.34261	0.000198925																										TRUE
chr10	119152573	119153073	C3	1.65693	0.098386																										TRUE
chr11	100799358	100799858	C2	3.00872	0.000198925																																									TRUE
chr11	100799358	100799858	C5	1.40527	0.0213769																																									TRUE
chr11	100799358	100799858	C4	2.1595	0.000823527																																									TRUE
chr6	49807572	49808072	C2	2.42783	0.000199483
chr3	101461350	101461850	C5	1.73865	0.00085678																					TRUE								TRUE				TRUE	TRUE
chr3	101461350	101461850	C2	2.92351	0.000199615																					TRUE								TRUE				TRUE	TRUE
chr9	71657674	71658174	C4	2.75911	0.000495071				TRUE	TRUE																								TRUE					TRUE									TRUE
chr9	71657674	71658174	C2	3.02394	0.000201549				TRUE	TRUE																								TRUE					TRUE									TRUE
chr1	43485099	43485599	C2	2.72809	0.000203049					TRUE
chr1	43485099	43485599	C6	1.80971	4.83223e-06					TRUE
chr11	38681394	38681894	C3	2.22366	0.00373922				TRUE	TRUE																															TRUE
chr11	38681394	38681894	C2	3.06075	0.000205882				TRUE	TRUE																															TRUE
chr11	38681394	38681894	C4	1.0295	0.0370069				TRUE	TRUE																															TRUE
chr16	9995353	9995853	C3	2.38442	1.03684e-07				TRUE	TRUE															TRUE																					TRUE
chr16	9995353	9995853	C2	3.04328	0.000205882				TRUE	TRUE															TRUE																					TRUE
chr16	21575862	21576362	C2	2.73034	0.000206221	2510009E07Rik	0.580491	4.25495e-44				TRUE														TRUE												TRUE	TRUE			TRUE
chr16	21575862	21576362	C3	2.17773	1.4481e-10	2510009E07Rik	0.580491	4.25495e-44				TRUE														TRUE												TRUE	TRUE			TRUE
chr9	27232656	27233156	C2	2.87914	0.000206221						TRUE																																					TRUE
chr9	27232656	27233156	C3	2.30556	3.20908e-05						TRUE																																					TRUE
chr7	132046765	132047265	C2	2.71162	0.000207028
chr7	132046765	132047265	C10	2.20076	1.17793e-09
chr2	19743444	19743944	C2	2.97346	0.000208319				TRUE			TRUE																																		TRUE		TRUE
chr2	19743444	19743944	C4	1.20373	0.00198645				TRUE			TRUE																																		TRUE		TRUE
chr2	19743444	19743944	C5	2.41557	2.28371e-14				TRUE			TRUE																																		TRUE		TRUE
chr6	145277113	145277613	C4	1.02458	6.15852e-13	Etfrf1	0.490019	7.44236e-30		TRUE
chr6	145277113	145277613	C2	3.67521	0.000208319	Etfrf1	0.490019	7.44236e-30		TRUE
chr16	23619682	23620182	C3	4.27978	7.40941e-27																				TRUE																					TRUE
chr16	23619682	23620182	C2	2.64368	0.000211919																				TRUE																					TRUE
chr13	111194298	111194798	C2	3.93112	0.000214436				TRUE																								TRUE							TRUE									TRUE
chr13	111194298	111194798	C3	2.94362	0.00555072				TRUE																								TRUE							TRUE									TRUE
chr16	59409446	59409946	C2	2.87133	0.000214584																																					TRUE						TRUE
chr4	122831924	122832424	C2	3.27912	0.000216172																	TRUE
chr4	122831924	122832424	C10	0.587029	0.0167857																	TRUE
chr3	67884273	67884773	C10	1.39294	0.000963979								TRUE	TRUE	TRUE		TRUE									TRUE	TRUE																	TRUE		TRUE
chr3	67884273	67884773	C2	2.04167	0.000217234								TRUE	TRUE	TRUE		TRUE									TRUE	TRUE																	TRUE		TRUE
chr3	67884273	67884773	C3	1.41801	0.00144391								TRUE	TRUE	TRUE		TRUE									TRUE	TRUE																	TRUE		TRUE
chr19	24016694	24017194	C4	0.949459	0.0181821	Fam189a2	0.48514	3.3337e-29			TRUE							TRUE	TRUE	TRUE					TRUE	TRUE									TRUE
chr19	24016694	24017194	C2	2.00717	0.000217908	Fam189a2	0.48514	3.3337e-29			TRUE							TRUE	TRUE	TRUE					TRUE	TRUE									TRUE
chr19	47398455	47398955	C4	1.91215	5.65835e-09						TRUE				TRUE
chr19	47398455	47398955	C2	2.68893	0.000217908						TRUE				TRUE
chr1	10328895	10329395	C2	4.66479	0.000221562					TRUE																TRUE
chr1	71673598	71674098	C2	4.01032	0.000221562						TRUE						TRUE										TRUE								TRUE
chr1	74968756	74969256	C2	4.0544	0.000221562																																	TRUE
chr1	77259685	77260185	C2	3.79843	0.000221562						TRUE				TRUE
chr1	88706439	88706939	C4	3.73162	5.12743e-17	Arl4c	0.787773	1.59087e-102																																						TRUE
chr1	88706439	88706939	C2	2.63868	0.000221562	Arl4c	0.787773	1.59087e-102																																						TRUE
chr1	124954877	124955377	C2	3.9817	0.000221562																																									TRUE
chr10	25997545	25998045	C3	1.18313	0.000125565	Tmem200a	0.702181	3.52327e-72																																						TRUE
chr10	25997545	25998045	C2	4.29842	0.000221562	Tmem200a	0.702181	3.52327e-72																																						TRUE
chr10	36810769	36811269	C2	4.38596	0.000221562																															TRUE
chr10	36810769	36811269	C3	2.42643	0.000107568																															TRUE
chr10	71333793	71334293	C2	4.3689	0.000221562																							TRUE														TRUE
chr11	68610439	68610939	C2	2.72119	0.000221562	Myh10	0.659757	6.96635e-61							TRUE																TRUE									TRUE	TRUE			TRUE		TRUE
chr11	68610439	68610939	C4	3.60839	1.86349e-18	Myh10	0.659757	6.96635e-61							TRUE																TRUE									TRUE	TRUE			TRUE		TRUE
chr12	64098381	64098881	C2	4.54072	0.000221562												TRUE		TRUE	TRUE	TRUE									TRUE							TRUE
chr13	13484185	13484685	C10	0.736609	0.00336828																							TRUE
chr13	13484185	13484685	C2	2.71394	0.000221562																							TRUE
chr13	45289929	45290429	C3	3.83323	6.21002e-33				TRUE																																					TRUE
chr13	45289929	45290429	C4	2.31335	2.98973e-05				TRUE																																					TRUE
chr13	45289929	45290429	C2	2.58522	0.000221562				TRUE																																					TRUE
chr13	57879276	57879776	C2	3.70275	0.000221562				TRUE																								TRUE							TRUE					TRUE			TRUE
chr15	54252594	54253094	C4	2.28147	0.0845498				TRUE							TRUE											TRUE		TRUE								TRUE					TRUE				TRUE
chr15	54252594	54253094	C2	4.17361	0.000221562				TRUE							TRUE											TRUE		TRUE								TRUE					TRUE				TRUE
chr15	90030181	90030681	C2	4.30254	0.000221562
chr17	58966247	58966747	C2	4.38143	0.000221562					TRUE																										TRUE
chr17	73770873	73771373	C2	2.92874	0.000221562						TRUE				TRUE																					TRUE
chr17	73770873	73771373	C4	1.09612	0.00415698						TRUE				TRUE																					TRUE
chr2	49348059	49348559	C2	3.71802	0.000221562
chr2	166021107	166021607	C2	2.80549	0.000221562																									TRUE						TRUE												TRUE
chr3	34194832	34195332	C2	3.90769	0.000221562
chr4	6671602	6672102	C2	4.47762	0.000221562																														TRUE
chr4	92732907	92733407	C2	4.0812	0.000221562																																								TRUE
chr5	39383053	39383553	C2	4.51489	0.000221562					TRUE																									TRUE
chr5	69422967	69423467	C3	1.38822	0.0148149																				TRUE										TRUE
chr5	69422967	69423467	C2	3.59307	0.000221562																				TRUE										TRUE
chr5	121470613	121471113	C4	2.08131	3.78377e-05							TRUE																																					TRUE
chr5	121470613	121471113	C2	3.7722	0.000221562							TRUE																																					TRUE
chr7	34983624	34984124	C2	3.81995	0.000221562																																									TRUE
chr7	34983624	34984124	C6	1.80766	0.0380858																																									TRUE
chr7	87938183	87938683	C5	2.68999	7.44704e-08						TRUE				TRUE																TRUE
chr7	87938183	87938683	C2	3.33024	0.000221562						TRUE				TRUE																TRUE
chr8	105432099	105432599	C2	3.88945	0.000221562
chr9	100131121	100131621	C2	3.82518	0.000221562					TRUE																								TRUE				TRUE	TRUE									TRUE
chr9	108188629	108189129	C2	5.08921	0.000221562	Bsn	0.557794	4.21928e-40							TRUE
chr8	120334801	120335301	C10	0.548208	0.0492226																				TRUE
chr8	120334801	120335301	C2	2.19808	0.000223771																				TRUE
chr14	14070464	14070964	C10	0.684634	0.0263206
chr14	14070464	14070964	C2	2.2264	0.000228169
chr7	68182716	68183216	C4	2.49187	1.09325e-15											TRUE						TRUE	TRUE	TRUE								TRUE
chr7	68182716	68183216	C2	2.75867	0.000230353											TRUE						TRUE	TRUE	TRUE								TRUE
chr4	151111043	151111543	C2	2.12095	0.000231064																				TRUE																	TRUE
chr16	73948036	73948536	C2	2.6756	0.000235845																							TRUE								TRUE				TRUE			TRUE	TRUE
chr16	73948036	73948536	C4	2.16942	2.42517e-11																							TRUE								TRUE				TRUE			TRUE	TRUE
chr16	73948036	73948536	C5	0.714311	0.00439473																							TRUE								TRUE				TRUE			TRUE	TRUE
chr1	79619419	79619919	C4	1.69511	0.0712654	Scg2	0.740116	3.88356e-84	TRUE
chr1	79619419	79619919	C2	2.45103	0.000237678	Scg2	0.740116	3.88356e-84	TRUE
chr3	156231671	156232171	C2	3.98339	0.000240531																															TRUE					TRUE		TRUE					TRUE
chr9	58112411	58112911	C2	1.9824	0.000241664	Stra6	0.713357	1.68751e-75		TRUE																										TRUE										TRUE
chr9	58112411	58112911	C6	1.61085	2.70637e-09	Stra6	0.713357	1.68751e-75		TRUE																										TRUE										TRUE
chr3	95685964	95686464	C6	1.95455	0.000732578	Golph3l	0.512477	5.39842e-33																							TRUE				TRUE
chr3	95685964	95686464	C2	3.60438	0.000245249	Golph3l	0.512477	5.39842e-33																							TRUE				TRUE
chr4	138322996	138323496	C2	3.59368	0.000245249																														TRUE								TRUE
chr4	154540669	154541169	C4	1.56979	0.00146592							TRUE																								TRUE										TRUE
chr4	154540669	154541169	C3	2.40389	7.87676e-16							TRUE																								TRUE										TRUE
chr4	154540669	154541169	C2	2.61592	0.000245249							TRUE																								TRUE										TRUE
chr5	103664938	103665438	C2	3.66809	0.000245249																																											TRUE
chr5	103664938	103665438	C4	1.51812	0.0326529																																											TRUE
chr9	112174675	112175175	C4	1.4813	9.56534e-09	Arpp21	0.743508	2.62557e-85
chr9	112174675	112175175	C2	2.45858	0.000245249	Arpp21	0.743508	2.62557e-85
chr3	51149936	51150436	C2	1.70037	0.000245258	Noct	0.507235	3.0649e-32
chr3	51149936	51150436	C4	2.13509	6.5227e-24	Noct	0.507235	3.0649e-32
chr3	51149936	51150436	C5	1.48225	5.05313e-07	Noct	0.507235	3.0649e-32
chr8	63262475	63262975	C4	2.14107	6.64188e-12						TRUE				TRUE																															TRUE
chr8	63262475	63262975	C2	2.39347	0.00024561						TRUE				TRUE																															TRUE
chr9	56795733	56796233	C4	1.36656	9.60467e-05	Lingo1	0.756386	6.24694e-90
chr9	56795733	56796233	C2	2.86566	0.00024574	Lingo1	0.756386	6.24694e-90
chr6	148414523	148415023	C2	4.19768	0.000248563											TRUE							TRUE	TRUE							TRUE	TRUE				TRUE												TRUE
chr2	77249714	77250214	C2	1.25821	0.000250869																				TRUE
chr2	77249714	77250214	C3	1.34772	6.92471e-06																				TRUE
chr11	101454800	101455300	C2	3.28444	0.000252569	Coa3	0.45686	1.24987e-25																				TRUE
chr16	95529212	95529712	C2	4.10654	0.000256282																																									TRUE
chr4	97840109	97840609	C2	3.30557	0.000256282																TRUE							TRUE													TRUE				TRUE
chr3	127805029	127805529	C2	2.33726	0.000260097	Ap1ar	0.696372	1.62358e-70			TRUE				TRUE											TRUE																						TRUE
chr3	127805029	127805529	C5	1.65725	0.0300378	Ap1ar	0.696372	1.62358e-70			TRUE				TRUE											TRUE																						TRUE
chr3	127805029	127805529	C4	2.33467	1.07777e-08	Ap1ar	0.696372	1.62358e-70			TRUE				TRUE											TRUE																						TRUE
chr6	146516130	146516630	C2	3.7168	0.000260469																										TRUE											TRUE						TRUE
chr11	68452106	68452606	C4	1.84214	5.36233e-05	Myh10	0.608775	1.53554e-49																																						TRUE
chr11	68452106	68452606	C2	2.57752	0.000263588	Myh10	0.608775	1.53554e-49																																						TRUE
chr1	189067155	189067655	C4	1.71999	0.01303																				TRUE
chr1	189067155	189067655	C2	3.63568	0.000264479																				TRUE
chr5	120990390	120990890	C4	2.69204	0.000138771	Rph3a	0.559228	2.40977e-40																				TRUE
chr5	120990390	120990890	C2	3.76877	0.000264479	Rph3a	0.559228	2.40977e-40																				TRUE
chr5	120990390	120990890	C3	1.88986	5.94359e-06	Rph3a	0.559228	2.40977e-40																				TRUE
chr8	9772385	9772885	C4	1.7994	3.56455e-09	Fam155a	0.603165	2.03835e-48							TRUE																															TRUE			TRUE
chr8	9772385	9772885	C2	2.66015	0.000265734	Fam155a	0.603165	2.03835e-48							TRUE																															TRUE			TRUE
chr8	9772385	9772885	C3	1.04263	0.000119826	Fam155a	0.603165	2.03835e-48							TRUE																															TRUE			TRUE
chr4	155327624	155328124	C4	3.94235	1.29453e-23	Prkcz	0.730476	6.6255e-81																	TRUE																		TRUE					TRUE
chr4	155327624	155328124	C2	2.95904	0.00026697	Prkcz	0.730476	6.6255e-81																	TRUE																		TRUE					TRUE
chr13	99639437	99639937	C2	3.29474	0.000267809																															TRUE
chr13	99639437	99639937	C3	1.31083	0.0210941																															TRUE
chr18	6906935	6907435	C4	2.33648	0.000158352																																									TRUE
chr18	6906935	6907435	C2	3.66834	0.000267809																																									TRUE
chr9	67767930	67768430	C2	3.65532	0.000267809																																											TRUE
chr17	83753400	83753900	C2	2.15222	0.000271541					TRUE		TRUE				TRUE											TRUE							TRUE			TRUE									TRUE		TRUE
chr17	83753400	83753900	C4	2.66901	2.02971e-05					TRUE		TRUE				TRUE											TRUE							TRUE			TRUE									TRUE		TRUE
chr1	79581167	79581667	C4	1.07035	1.22116e-05																							TRUE			TRUE																	TRUE
chr1	79581167	79581667	C2	1.99328	0.000274265																							TRUE			TRUE																	TRUE
chr12	12723253	12723753	C2	2.60047	0.000274265																												TRUE												TRUE	TRUE			TRUE
chr6	56441442	56441942	C2	2.58389	0.000275412
chr7	124248964	124249464	C6	2.43635	5.66244e-05								TRUE	TRUE																				TRUE						TRUE			TRUE
chr7	124248964	124249464	C2	3.4866	0.000275611								TRUE	TRUE																				TRUE						TRUE			TRUE
chr16	55467710	55468210	C2	4.54767	0.000279852																										TRUE					TRUE												TRUE
chr16	55467710	55468210	C4	1.63092	0.0459197																										TRUE					TRUE												TRUE
chr14	78060133	78060633	C5	2.1466	5.28555e-07																			TRUE
chr14	78060133	78060633	C3	2.63743	2.88271e-14																			TRUE
chr14	78060133	78060633	C4	1.02685	9.74629e-07																			TRUE
chr14	78060133	78060633	C2	2.64692	0.000281181																			TRUE
chr3	143812584	143813084	C2	3.74058	0.000284415																																											TRUE
chr8	113844551	113845051	C8	0.707831	0.000561998												TRUE	TRUE									TRUE						TRUE	TRUE				TRUE	TRUE
chr8	113844551	113845051	C4	0.811922	0.0403782												TRUE	TRUE									TRUE						TRUE	TRUE				TRUE	TRUE
chr8	113844551	113845051	C2	2.32109	0.00028624												TRUE	TRUE									TRUE						TRUE	TRUE				TRUE	TRUE
chr2	167139203	167139703	C2	3.57259	0.000287332	Kcnb1	0.466338	8.63578e-27																																						TRUE
chr2	167139203	167139703	C3	2.48268	0.0467818	Kcnb1	0.466338	8.63578e-27																																						TRUE
chr10	67045517	67046017	C2	2.11488	0.000287922	Nrbf2	0.454888	2.15558e-25									TRUE
chr10	67045517	67046017	C5	1.67064	7.56117e-07	Nrbf2	0.454888	2.15558e-25									TRUE
chr10	67045517	67046017	C4	0.844485	0.0138987	Nrbf2	0.454888	2.15558e-25									TRUE
chr10	67045517	67046017	C3	2.14696	0.000157368	Nrbf2	0.454888	2.15558e-25									TRUE
chr4	15001765	15002265	C2	1.91816	0.000289251	Necab1	0.587946	1.76277e-45																				TRUE																		TRUE
chr4	15001765	15002265	C4	2.49156	8.12845e-24	Necab1	0.587946	1.76277e-45																				TRUE																		TRUE
chr4	15001765	15002265	C5	1.69222	5.24563e-08	Necab1	0.587946	1.76277e-45																				TRUE																		TRUE
chr5	149329220	149329720	C2	3.67081	0.000289251																			TRUE									TRUE												TRUE	TRUE
chr5	149329220	149329720	C3	0.912769	0.000212144																			TRUE									TRUE												TRUE	TRUE
chr13	55760539	55761039	C2	2.83311	0.00028952
chr13	55760539	55761039	C4	1.58838	1.77936e-05
chr5	13983640	13984140	C2	3.46692	0.000290966																																			TRUE			TRUE
chr5	13983640	13984140	C4	2.04879	7.46412e-15																																			TRUE			TRUE
chr7	135003055	135003555	C5	1.59898	0.0250384							TRUE			TRUE																				TRUE
chr7	135003055	135003555	C2	2.75572	0.000297684							TRUE			TRUE																				TRUE
chr7	135003055	135003555	C4	1.74936	4.92141e-05							TRUE			TRUE																				TRUE
chr14	77195586	77196086	C4	0.634588	0.0242115						TRUE				TRUE
chr14	77195586	77196086	C2	2.62333	0.000298005						TRUE				TRUE
chr1	150991916	150992416	C2	3.02971	0.000298639										TRUE																															TRUE
chr1	150991916	150992416	C4	0.850083	0.042476										TRUE																															TRUE
chr8	95497019	95497519	C3	1.71802	0.06189																															TRUE							TRUE					TRUE
chr8	95497019	95497519	C2	3.20158	0.000299454																															TRUE							TRUE					TRUE
chr7	133421991	133422491	C6	1.28293	0.0609514					TRUE								TRUE	TRUE	TRUE										TRUE						TRUE												TRUE
chr7	133421991	133422491	C2	3.33399	0.000301308					TRUE								TRUE	TRUE	TRUE										TRUE						TRUE												TRUE
chr9	48587577	48588077	C4	1.13018	0.000502136																													TRUE
chr9	48587577	48588077	C2	2.7524	0.000305737																													TRUE
chr16	67162189	67162689	C4	1.28295	0.00115932																			TRUE
chr16	67162189	67162689	C2	2.23235	0.000307786																			TRUE
chr1	152169449	152169949	C2	1.68929	0.000308151												TRUE				TRUE																TRUE									TRUE
chr1	152169449	152169949	C4	1.41348	2.18171e-06												TRUE				TRUE																TRUE									TRUE
chr1	152169449	152169949	C5	1.76975	0.000723581												TRUE				TRUE																TRUE									TRUE
chr7	80194053	80194553	C3	1.44943	0.0272664																					TRUE
chr7	80194053	80194553	C4	2.07119	0.0423583																					TRUE
chr7	80194053	80194553	C2	3.06515	0.000308184																					TRUE
chr1	34784673	34785173	C2	2.8688	0.000309379						TRUE																																	TRUE		TRUE
chr1	34784673	34785173	C4	3.52945	2.12231e-18						TRUE																																	TRUE		TRUE
chr12	27182936	27183436	C2	2.91501	0.000312365	Sox11	0.602692	2.52896e-48																										TRUE				TRUE	TRUE							TRUE
chr12	27182936	27183436	C3	0.965162	0.0220838	Sox11	0.602692	2.52896e-48																										TRUE				TRUE	TRUE							TRUE
chr2	143335510	143336010	C2	3.05867	0.000312365																															TRUE
chr18	27653942	27654442	C2	3.46853	0.000315316					TRUE														TRUE												TRUE							TRUE					TRUE
chr2	153167942	153168442	C2	3.24322	0.000315316																													TRUE		TRUE		TRUE	TRUE	TRUE				TRUE	TRUE
chr2	153167942	153168442	C8	1.00469	0.056091																													TRUE		TRUE		TRUE	TRUE	TRUE				TRUE	TRUE
chr12	87102021	87102521	C4	1.67887	1.01842e-05	Tmem63c	0.686446	9.18072e-68			TRUE	TRUE			TRUE																															TRUE	TRUE		TRUE
chr12	87102021	87102521	C2	3.03384	0.000316859	Tmem63c	0.686446	9.18072e-68			TRUE	TRUE			TRUE																															TRUE	TRUE		TRUE
chr7	116858965	116859465	C4	1.98826	0.0100672										TRUE																																		TRUE
chr7	116858965	116859465	C2	3.07818	0.000316859										TRUE																																		TRUE
chr1	131956691	131957191	C4	3.63379	2.54631e-17						TRUE				TRUE											TRUE
chr1	131956691	131957191	C2	3.02613	0.000321532						TRUE				TRUE											TRUE
chr12	108989390	108989890	C2	2.73214	0.000321532	Wars	0.587389	2.24155e-45																	TRUE											TRUE
chr12	108989390	108989890	C4	2.36418	0.000260233	Wars	0.587389	2.24155e-45																	TRUE											TRUE
chr7	107602838	107603338	C4	2.61949	5.0758e-06						TRUE
chr7	107602838	107603338	C2	1.72148	0.000325418						TRUE
chr1	86033961	86034461	C2	2.72631	0.000326597	Itm2c	0.843243	4.60163e-131				TRUE	TRUE	TRUE																																TRUE
chr1	86033961	86034461	C4	3.16003	3.68736e-14	Itm2c	0.843243	4.60163e-131				TRUE	TRUE	TRUE																																TRUE
chr4	33208605	33209105	C4	0.742607	0.00457539	Rragd	0.610461	6.98139e-50
chr4	33208605	33209105	C2	1.94272	0.000328852	Rragd	0.610461	6.98139e-50
chr17	30216072	30216572	C4	1.07669	0.00171592																																									TRUE
chr17	30216072	30216572	C2	2.63061	0.000330117																																									TRUE
chr13	47146451	47146951	C5	1.41892	0.0255406	Nhlrc1	0.515763	1.78921e-33			TRUE														TRUE
chr13	47146451	47146951	C3	1.07086	0.0488062	Nhlrc1	0.515763	1.78921e-33			TRUE														TRUE
chr13	47146451	47146951	C2	3.29139	0.000330244	Nhlrc1	0.515763	1.78921e-33			TRUE														TRUE
chr3	37882345	37882845	C2	3.23027	0.000330244
chr3	37882345	37882845	C10	2.53947	9.18175e-06
chr8	105205709	105206209	C2	2.86827	0.000330244	Tradd	0.593772	1.38204e-46	TRUE													TRUE						TRUE																	TRUE
chr8	105205709	105206209	C3	3.33207	4.23603e-20	Tradd	0.593772	1.38204e-46	TRUE													TRUE						TRUE																	TRUE
chr5	126833300	126833800	C2	2.69943	0.000339273																																								TRUE
chr5	126833300	126833800	C10	2.69521	0.0050442																																								TRUE
chr12	3941966	3942466	C2	2.83314	0.000339392																				TRUE																						TRUE
chr12	3941966	3942466	C3	1.61933	0.000137903																				TRUE																						TRUE
chr1	54861333	54861833	C4	1.96934	0.0016697						TRUE				TRUE																															TRUE
chr1	54861333	54861833	C2	3.72612	0.000345369						TRUE				TRUE																															TRUE
chr6	100581070	100581570	C4	2.50489	0.00142086					TRUE					TRUE																															TRUE
chr6	100581070	100581570	C2	2.50297	0.000345369					TRUE					TRUE																															TRUE
chr4	29282048	29282548	C2	3.00987	0.000345762												TRUE										TRUE									TRUE
chr15	67157697	67158197	C4	2.5623	5.74578e-12				TRUE																																								TRUE
chr15	67157697	67158197	C2	3.16072	0.000350309				TRUE																																								TRUE
chr13	96175491	96175991	C4	2.44008	9.86206e-15
chr13	96175491	96175991	C2	2.21931	0.000351814
chr13	96175491	96175991	C3	1.35218	0.00073585
chr11	84383827	84384327	C4	1.0679	4.66235e-06												TRUE										TRUE																TRUE
chr11	84383827	84384327	C2	1.56831	0.000353519												TRUE										TRUE																TRUE
chr11	84383827	84384327	C5	0.891901	4.94738e-08												TRUE										TRUE																TRUE
chr1	193860267	193860767	C2	3.24564	0.000354486				TRUE																											TRUE							TRUE
chr5	77518743	77519243	C2	3.2994	0.000354486																															TRUE
chr5	77518743	77519243	C3	2.07659	0.000683156																															TRUE
chr17	81589744	81590244	C2	2.36506	0.000357766
chr17	81589744	81590244	C4	2.68689	5.52566e-08
chr1	129473446	129473946	C3	3.67955	1.19391e-34	Thsd7b	0.921291	7.29961e-199	TRUE		TRUE
chr1	129473446	129473946	C2	2.86401	0.000358517	Thsd7b	0.921291	7.29961e-199	TRUE		TRUE
chr1	171161053	171161553	C4	0.927691	0.0328606	Pcp4l1	0.473539	1.07131e-27																																						TRUE
chr1	171161053	171161553	C2	4.3726	0.000358517	Pcp4l1	0.473539	1.07131e-27																																						TRUE
chr11	46218468	46218968	C2	2.19912	0.000358517	Cyfip2	0.573208	8.81765e-43			TRUE														TRUE										TRUE													TRUE
chr11	46218468	46218968	C3	2.98786	1.26134e-27	Cyfip2	0.573208	8.81765e-43			TRUE														TRUE										TRUE													TRUE
chr11	46218468	46218968	C4	1.16524	2.42155e-06	Cyfip2	0.573208	8.81765e-43			TRUE														TRUE										TRUE													TRUE
chr11	57462886	57463386	C2	3.70989	0.000358517																TRUE															TRUE													TRUE
chr11	63990037	63990537	C3	1.34337	0.0036043																										TRUE
chr11	63990037	63990537	C5	1.40911	0.00683684																										TRUE
chr11	63990037	63990537	C2	2.48845	0.000358517																										TRUE
chr11	68754180	68754680	C2	3.68952	0.000358517					TRUE						TRUE											TRUE	TRUE	TRUE								TRUE
chr11	87093347	87093847	C2	3.84926	0.000358517																																					TRUE				TRUE			TRUE
chr11	112160025	112160525	C2	4.65419	0.000358517																																												TRUE
chr12	44469692	44470192	C2	5.32833	0.000358517				TRUE	TRUE																																						TRUE
chr13	41750430	41750930	C2	4.16455	0.000358517
chr13	57734770	57735270	C2	4.99678	0.000358517																					TRUE																				TRUE
chr14	82111877	82112377	C10	0.694954	0.0991391					TRUE												TRUE																				TRUE
chr14	82111877	82112377	C2	3.1903	0.000358517					TRUE												TRUE																				TRUE
chr14	82111877	82112377	C4	1.88421	0.00939346					TRUE												TRUE																				TRUE
chr15	42466072	42466572	C2	3.79888	0.000358517																													TRUE				TRUE	TRUE			TRUE
chr15	67973032	67973532	C2	3.71708	0.000358517					TRUE																										TRUE												TRUE
chr15	67973032	67973532	C4	1.48188	0.0021351					TRUE																										TRUE												TRUE
chr16	7217932	7218432	C3	2.53814	0.00230012						TRUE																																			TRUE
chr16	7217932	7218432	C2	3.9854	0.000358517						TRUE																																			TRUE
chr16	23929660	23930160	C2	3.62079	0.000358517																																									TRUE
chr16	23929660	23930160	C4	1.42223	0.0218677																																									TRUE
chr16	77464575	77465075	C3	1.7247	0.028181										TRUE		TRUE				TRUE						TRUE																					TRUE
chr16	77464575	77465075	C2	3.97603	0.000358517										TRUE		TRUE				TRUE						TRUE																					TRUE
chr18	56900253	56900753	C2	3.74374	0.000358517					TRUE																										TRUE							TRUE
chr18	74515642	74516142	C2	4.04328	0.000358517																				TRUE									TRUE				TRUE	TRUE
chr19	5188574	5189074	C2	3.48796	0.000358517	Cnih2	0.678661	1.10772e-65	TRUE																									TRUE				TRUE	TRUE							TRUE
chr19	5188574	5189074	C4	3.18568	1.92967e-06	Cnih2	0.678661	1.10772e-65	TRUE																									TRUE				TRUE	TRUE							TRUE
chr19	56307886	56308386	C4	1.23471	0.0380066						TRUE																							TRUE		TRUE		TRUE	TRUE				TRUE
chr19	56307886	56308386	C2	3.79255	0.000358517						TRUE																							TRUE		TRUE		TRUE	TRUE				TRUE
chr2	28259101	28259601	C4	1.73279	5.4045e-06										TRUE																											TRUE
chr2	28259101	28259601	C2	2.65636	0.000358517										TRUE																											TRUE
chr2	35154986	35155486	C2	3.97561	0.000358517																	TRUE																	TRUE					TRUE
chr2	144646409	144646909	C2	3.64119	0.000358517																																									TRUE
chr3	31961495	31961995	C2	4.67873	0.000358517					TRUE	TRUE				TRUE																					TRUE										TRUE
chr3	31961495	31961995	C3	1.70895	0.00112954					TRUE	TRUE				TRUE																					TRUE										TRUE
chr3	101072327	101072827	C2	3.72277	0.000358517	Trim45	0.506802	3.53113e-32
chr3	122708841	122709341	C2	3.88262	0.000358517						TRUE						TRUE																				TRUE
chr4	30039715	30040215	C2	3.64391	0.000358517																													TRUE		TRUE		TRUE	TRUE									TRUE
chr4	30039715	30040215	C3	2.73395	0.0260122																													TRUE		TRUE		TRUE	TRUE									TRUE
chr4	54639189	54639689	C2	4.96832	0.000358517
chr4	148523404	148523904	C2	4.49943	0.000358517																							TRUE																		TRUE
chr5	48114913	48115413	C2	3.94347	0.000358517																													TRUE
chr5	52555356	52555856	C2	4.5104	0.000358517
chr5	123019672	123020172	C2	3.22416	0.000358517	Tmem120b	0.618025	1.92225e-51			TRUE				TRUE																																		TRUE
chr5	123019672	123020172	C3	1.52989	0.00748447	Tmem120b	0.618025	1.92225e-51			TRUE				TRUE																																		TRUE
chr5	131759360	131759860	C2	2.19701	0.000358517																													TRUE				TRUE	TRUE
chr5	131759360	131759860	C3	2.03763	8.52719e-09																													TRUE				TRUE	TRUE
chr5	131759360	131759860	C4	1.80989	3.20413e-10																													TRUE				TRUE	TRUE
chr6	25476964	25477464	C10	1.5847	0.0413272												TRUE										TRUE				TRUE			TRUE				TRUE	TRUE			TRUE
chr6	25476964	25477464	C2	4.40848	0.000358517												TRUE										TRUE				TRUE			TRUE				TRUE	TRUE			TRUE
chr6	55755644	55756144	C2	4.09417	0.000358517
chr6	56177183	56177683	C2	4.49314	0.000358517												TRUE																			TRUE							TRUE				TRUE
chr6	92539709	92540209	C2	3.99213	0.000358517											TRUE						TRUE		TRUE					TRUE			TRUE
chr7	111650207	111650707	C2	3.96802	0.000358517										TRUE
chr7	131130949	131131449	C2	4.11121	0.000358517												TRUE										TRUE
chr7	138594543	138595043	C2	5.13666	0.000358517
chr8	118968371	118968871	C2	3.94507	0.000358517											TRUE								TRUE								TRUE		TRUE				TRUE	TRUE	TRUE					TRUE
chr8	128445796	128446296	C2	3.80153	0.000358517																																					TRUE				TRUE
chr9	58231702	58232202	C2	3.6712	0.000358517
chr9	58231702	58232202	C4	1.79788	0.0694662
chr9	82864273	82864773	C2	3.98181	0.000358517																					TRUE					TRUE					TRUE
chr10	90699203	90699703	C4	3.53864	3.31518e-20																													TRUE				TRUE	TRUE									TRUE
chr10	90699203	90699703	C2	2.15037	0.00036323																													TRUE				TRUE	TRUE									TRUE
chr6	54569695	54570195	C3	1.20856	2.04435e-08	Mturn	0.789532	2.71062e-103																		TRUE									TRUE			TRUE
chr6	54569695	54570195	C2	2.86049	0.00036323	Mturn	0.789532	2.71062e-103																		TRUE									TRUE			TRUE
chr6	54569695	54570195	C4	2.00311	4.83389e-08	Mturn	0.789532	2.71062e-103																		TRUE									TRUE			TRUE
chr2	30642708	30643208	C2	3.35578	0.000366232																							TRUE
chr2	30642708	30643208	C3	2.20045	6.59255e-15																							TRUE
chr17	73984419	73984919	C2	3.2546	0.000367898	Ehd3	0.646542	9.85868e-58																																						TRUE
chr17	73984419	73984919	C4	1.09786	4.1224e-05	Ehd3	0.646542	9.85868e-58																																						TRUE
chr10	58949311	58949811	C4	1.40293	0.00121737
chr10	58949311	58949811	C2	3.48429	0.000370066
chr2	104337083	104337583	C2	3.67019	0.000375862
chr18	43759913	43760413	C2	3.00038	0.000379265	Jakmip2	0.835959	1.02927e-126	TRUE																								TRUE												TRUE
chr18	43759913	43760413	C4	1.22537	6.72823e-11	Jakmip2	0.835959	1.02927e-126	TRUE																								TRUE												TRUE
chr18	43759913	43760413	C8	0.781093	0.000125993	Jakmip2	0.835959	1.02927e-126	TRUE																								TRUE												TRUE
chr18	43759913	43760413	C3	1.24374	0.011759	Jakmip2	0.835959	1.02927e-126	TRUE																								TRUE												TRUE
chr10	51235512	51236012	C4	1.58956	5.57545e-09																													TRUE				TRUE	TRUE						TRUE	TRUE
chr10	51235512	51236012	C2	2.02645	0.000380183																													TRUE				TRUE	TRUE						TRUE	TRUE
chr7	46144032	46144532	C3	2.22113	1.6754e-09																										TRUE
chr7	46144032	46144532	C2	2.16415	0.000380805																										TRUE
chr10	18482505	18483005	C2	2.81048	0.000382672																															TRUE
chr10	18482505	18483005	C10	2.43027	4.08513e-08																															TRUE
chr4	33924063	33924563	C2	1.58445	0.000385236																																					TRUE
chr4	33924063	33924563	C4	0.604211	0.0114649																																					TRUE
chr16	91594945	91595445	C2	3.56104	0.000386798	Itsn1	0.562094	7.79739e-41																																						TRUE
chr16	91594945	91595445	C4	0.856433	1.07895e-07	Itsn1	0.562094	7.79739e-41																																						TRUE
chr16	91594945	91595445	C5	1.34306	0.0115263	Itsn1	0.562094	7.79739e-41																																						TRUE
chr10	73099107	73099607	C2	3.10273	0.000386882							TRUE																								TRUE											TRUE
chr10	73099107	73099607	C4	0.875117	0.00188633							TRUE																								TRUE											TRUE
chr10	73099107	73099607	C3	0.65569	0.00887414							TRUE																								TRUE											TRUE
chr9	44722532	44723032	C4	2.0803	9.26952e-22	Phldb1	0.623777	1.17031e-52																		TRUE
chr9	44722532	44723032	C2	1.81132	0.000386882	Phldb1	0.623777	1.17031e-52																		TRUE
chr3	50709542	50710042	C4	1.36529	0.0686665						TRUE				TRUE																															TRUE
chr3	50709542	50710042	C2	2.53194	0.000389054						TRUE				TRUE																															TRUE
chr12	110026240	110026740	C5	1.46071	0.000156137																	TRUE
chr12	110026240	110026740	C2	2.15406	0.000390687																	TRUE
chr16	73829687	73830187	C2	4.58579	0.000393621																															TRUE			TRUE
chr16	73829687	73830187	C4	1.70283	0.0159904																															TRUE			TRUE
chr17	67041486	67041986	C2	3.79595	0.000393621																												TRUE					TRUE	TRUE
chr17	67041486	67041986	C4	3.12589	0.0218759																												TRUE					TRUE	TRUE
chr2	51467231	51467731	C2	3.68478	0.000393621								TRUE	TRUE																					TRUE	TRUE										TRUE
chr2	51467231	51467731	C4	1.3542	0.0456609								TRUE	TRUE																					TRUE	TRUE										TRUE
chr4	118633768	118634268	C2	3.93116	0.000393621								TRUE	TRUE
chr8	127293579	127294079	C2	3.7116	0.000393621																																											TRUE
chr7	16869335	16869835	C2	2.43849	0.000394286	Dact3	0.648687	3.11393e-58									TRUE																														TRUE
chr7	16869335	16869835	C3	1.43799	0.0147533	Dact3	0.648687	3.11393e-58									TRUE																														TRUE
chr7	16869335	16869835	C4	0.972802	0.00190922	Dact3	0.648687	3.11393e-58									TRUE																														TRUE
chr17	85034085	85034585	C3	0.647326	0.0306958																													TRUE
chr17	85034085	85034585	C2	2.49105	0.000399641																													TRUE
chr17	85034085	85034585	C4	1.2644	4.77208e-11																													TRUE
chr11	3297721	3298221	C2	3.52708	0.000400908						TRUE				TRUE											TRUE		TRUE																		TRUE
chr5	113855640	113856140	C2	2.19047	0.000400908	Coro1c	0.614877	8.66855e-51								TRUE						TRUE	TRUE	TRUE					TRUE					TRUE				TRUE	TRUE									TRUE
chr5	113855640	113856140	C3	1.54959	3.36296e-08	Coro1c	0.614877	8.66855e-51								TRUE						TRUE	TRUE	TRUE					TRUE					TRUE				TRUE	TRUE									TRUE
chr5	113855640	113856140	C4	1.54087	6.179e-08	Coro1c	0.614877	8.66855e-51								TRUE						TRUE	TRUE	TRUE					TRUE					TRUE				TRUE	TRUE									TRUE
chr1	31744055	31744555	C2	3.91682	0.000404756																													TRUE				TRUE	TRUE
chr1	42889318	42889818	C3	2.29702	2.09165e-16	Pantr1	0.559326	2.31914e-40			TRUE				TRUE	TRUE						TRUE		TRUE								TRUE		TRUE		TRUE		TRUE	TRUE							TRUE
chr1	42889318	42889818	C5	1.3907	0.00611013	Pantr1	0.559326	2.31914e-40			TRUE				TRUE	TRUE						TRUE		TRUE								TRUE		TRUE		TRUE		TRUE	TRUE							TRUE
chr1	42889318	42889818	C2	2.05567	0.000404756	Pantr1	0.559326	2.31914e-40			TRUE				TRUE	TRUE						TRUE		TRUE								TRUE		TRUE		TRUE		TRUE	TRUE							TRUE
chr16	28402732	28403232	C3	1.44762	0.00370999													TRUE	TRUE	TRUE	TRUE				TRUE					TRUE										TRUE
chr16	28402732	28403232	C4	1.67176	6.65635e-07													TRUE	TRUE	TRUE	TRUE				TRUE					TRUE										TRUE
chr16	28402732	28403232	C2	4.27862	0.000404756													TRUE	TRUE	TRUE	TRUE				TRUE					TRUE										TRUE
chr5	122653404	122653904	C2	3.73086	0.000404756	Atp2a2	0.553324	2.37555e-39				TRUE
chr15	37499169	37499669	C10	2.12108	1.96496e-10						TRUE	TRUE			TRUE													TRUE
chr15	37499169	37499669	C2	3.31727	0.000405199						TRUE	TRUE			TRUE													TRUE
[truncated: 184,802 more rows]
[truncated: 8 more columns]
