# Supplementary material for: Key transcription factors influence the epigenetic landscape to regulate retinal cell differentiation
Source: Nucleic Acids Res. 2023 Jan 30;51(5):2151–76. doi: 10.1093/nar/gkad026 (PMC10018358; doi:10.1093/nar/gkad026)
Supplement: gkad026_Supplemental_Files [file gkad026_supplemental_files.zip › Suppl Dataset 4 E17.5 and E14.5 pairwise peak peaks.xlsx]

## Sheet: nRPC
seqnames	start	end	Log2FC	FDR	MeanDiff
chr2	173419915	173420415	3.04172	2.22429e-54	0.50262
chr17	25518120	25518620	3.80765	5.71777e-50	0.378808
chr8	92407999	92408499	4.59323	9.2774e-46	0.288991
chr5	136296870	136297370	2.7713	2.23009e-43	0.229705
chr1	165934979	165935479	5.20997	8.73767e-42	0.263049
chr19	7182200	7182700	3.13678	4.1669e-41	0.319103
chr8	84728349	84728849	5.35776	2.04753e-40	0.282121
chr7	129842323	129842823	2.31575	3.37871e-40	0.377003
chr4	117379770	117380270	4.00152	1.99804e-39	0.286354
chr7	139310419	139310919	2.90897	5.8663e-39	0.304096
chr6	98767728	98768228	2.09029	5.38139e-38	0.227065
chr17	45733668	45734168	2.68071	2.96757e-37	0.3205
chr1	186341768	186342268	4.12142	2.16225e-36	0.239921
chr9	35402487	35402987	3.11209	1.04977e-35	0.376179
chr1	87182564	87183064	2.68155	1.36399e-35	0.239573
chr18	25999042	25999542	6.06743	1.36399e-35	0.2174
chr7	112753298	112753798	2.64347	1.57989e-35	0.206266
chr5	125102850	125103350	3.57844	2.4523e-35	0.247372
chr4	82704744	82705244	2.67847	2.90988e-35	0.252594
chr11	100137668	100138168	3.40604	3.0997e-35	0.278991
chr7	79525745	79526245	2.17658	5.04622e-35	0.400888
chr5	124078968	124079468	4.68701	8.71445e-34	0.236246
chr8	92408647	92409147	4.5396	1.92327e-33	0.194494
chr3	17317482	17317982	4.18908	2.10105e-33	0.198803
chr11	88126368	88126868	2.41133	1.52639e-32	0.242567
chr14	79879592	79880092	3.43493	2.0329e-32	0.260253
chr7	145008831	145009331	3.26556	5.7104e-32	0.229908
chr17	45807339	45807839	3.20176	7.14928e-32	0.250742
chr10	34856468	34856968	4.55017	1.81717e-31	0.207986
chr3	34465402	34465902	3.93721	6.53247e-31	0.215337
chr7	96389927	96390427	3.68515	7.63698e-31	0.258502
chr7	17059955	17060455	4.43631	1.41879e-30	0.180781
chr15	85653281	85653781	5.88947	1.44577e-29	0.148977
chr15	82922051	82922551	3.30549	1.45335e-29	0.249553
chr10	75555985	75556485	1.93917	4.32525e-29	0.262988
chr1	63459115	63459615	3.23437	6.36028e-29	0.247184
chr1	128404867	128405367	2.82799	6.36028e-29	0.244337
chr13	15550173	15550673	4.13575	1.92905e-28	0.238882
chr3	58110848	58111348	3.39965	2.23381e-28	0.226236
chr8	115046534	115047034	4.32956	2.42631e-28	0.235712
chr14	59672820	59673320	2.56466	4.66966e-28	0.228316
chr1	39947674	39948174	2.24055	6.57845e-28	0.220179
chr9	120866656	120867156	3.48857	1.26584e-27	0.22225
chr3	58112341	58112841	2.4028	1.6778e-27	0.333496
chr5	125349315	125349815	2.06797	1.76245e-27	0.290739
chr13	46269032	46269532	4.22364	2.99425e-27	0.193853
chr9	46599892	46600392	2.83867	3.94243e-27	0.244851
chr1	138547748	138548248	1.79031	5.01395e-27	0.228718
chr4	148876074	148876574	2.92241	5.12632e-27	0.255399
chr9	30834844	30835344	2.65331	1.04491e-26	0.240878
chr11	119817910	119818410	1.53509	1.17239e-26	0.178012
chr9	106144121	106144621	3.73038	1.55469e-26	0.160904
chr7	136046502	136047002	1.69312	2.04922e-26	0.172276
chr1	168908765	168909265	3.53549	2.15872e-26	0.200628
chr11	101115434	101115934	3.36598	2.21718e-26	0.158869
chr12	29136883	29137383	4.92239	2.70582e-26	0.194217
chr4	141244785	141245285	1.8288	4.26361e-26	0.216567
chr6	145471686	145472186	3.55178	4.61338e-26	0.239921
chr11	88356819	88357319	2.15275	6.34805e-26	0.313064
chr1	178821005	178821505	3.97379	6.53834e-26	0.236886
chr9	69592623	69593123	5.3214	6.73565e-26	0.171673
chr9	20972644	20973144	2.84544	6.98491e-26	0.209053
chr13	97237722	97238222	3.02642	7.09619e-26	0.198739
chr7	31077476	31077976	2.34851	7.16917e-26	0.202514
chr11	109210657	109211157	2.15991	9.29043e-26	0.216224
chr10	121055418	121055918	3.37733	1.30402e-25	0.262151
chr2	173420500	173421000	3.56029	1.49821e-25	0.145625
chr1	93210201	93210701	2.61339	1.56059e-25	0.230003
chr14	77406151	77406651	2.80809	1.59315e-25	0.232575
chr1	162196828	162197328	2.41187	1.6805e-25	0.275147
chr7	144764528	144765028	2.81443	2.51366e-25	0.194217
chr9	46703676	46704176	2.85064	3.00659e-25	0.204838
chr13	53634530	53635030	2.01219	4.29243e-25	0.216383
chr4	6913322	6913822	2.5064	4.97304e-25	0.234547
chr12	71279772	71280272	2.90766	5.05522e-25	0.167248
chr19	7155226	7155726	3.53519	7.82356e-25	0.260856
chr11	113981566	113982066	3.5927	1.20359e-24	0.178022
chr1	89671363	89671863	2.50214	1.23186e-24	0.233705
chr2	153713112	153713612	1.9111	1.2436e-24	0.266666
chr9	56746251	56746751	4.48644	1.2436e-24	0.159032
chr11	113221283	113221783	2.17183	1.2821e-24	0.180681
chr19	55911938	55912438	3.28619	1.93251e-24	0.156999
chr5	133718388	133718888	4.3598	3.12665e-24	0.162866
chr19	20923729	20924229	4.18648	4.38168e-24	0.167249
chr9	107659521	107660021	4.85097	4.79882e-24	0.156659
chr6	103585761	103586261	2.99882	5.23832e-24	0.245405
chr18	58171762	58172262	4.35494	5.53952e-24	0.149924
chr12	112551727	112552227	1.89	5.77445e-24	0.269743
chr1	88924144	88924644	2.0849	7.01836e-24	0.229349
chr5	42067480	42067980	2.6401	1.27729e-23	0.130945
chr4	97465982	97466482	3.61828	1.80922e-23	0.157674
chr11	114873136	114873636	2.53524	2.11939e-23	0.201476
chr7	44474320	44474820	2.41053	3.56739e-23	0.230168
chr1	75423911	75424411	2.70928	4.79692e-23	0.176611
chr9	61872445	61872945	2.21584	6.06931e-23	0.292662
chr11	95642480	95642980	2.82925	6.21747e-23	0.15127
chr17	25577204	25577704	4.32922	6.21747e-23	0.136062
chr4	82704132	82704632	4.84523	6.21747e-23	0.153868
chr4	120242895	120243395	1.74644	8.94902e-23	0.219127
chr4	97280692	97281192	2.83473	1.21602e-22	0.174993
chr6	97340209	97340709	1.74837	1.42969e-22	0.19585
chr2	158177539	158178039	3.14662	1.46735e-22	0.236973
chr8	108788332	108788832	2.71699	1.54897e-22	0.178981
chr12	25294018	25294518	3.85389	1.78911e-22	0.13498
chr1	67021992	67022492	2.31755	1.79753e-22	0.226895
chr8	109338443	109338943	3.43746	1.9869e-22	0.127065
chr16	29883096	29883596	1.97935	1.99261e-22	0.282106
chr2	32718706	32719206	2.80582	2.42597e-22	0.16213
chr15	88379965	88380465	3.51797	2.51455e-22	0.168734
chr6	101198963	101199463	2.42742	2.80387e-22	0.202862
chr17	9697697	9698197	3.26669	3.43172e-22	0.173806
chr11	113843841	113844341	2.01905	3.49622e-22	0.215434
chr18	55136467	55136967	2.20784	3.49971e-22	0.167291
chr13	49083898	49084398	1.98042	3.63298e-22	0.176594
chr6	97338772	97339272	2.48723	3.88639e-22	0.195312
chr3	5754636	5755136	1.93384	5.21606e-22	0.165454
chr5	114579630	114580130	2.14009	7.19624e-22	0.221124
chr10	92336069	92336569	2.51927	1.02488e-21	0.159497
chr3	23200044	23200544	2.35852	1.07639e-21	0.197329
chr6	32226568	32227068	2.99374	1.09324e-21	0.153253
chr5	33674370	33674870	2.80605	1.27145e-21	0.211322
chr8	118162165	118162665	4.92812	1.3456e-21	0.131576
chr13	77450122	77450622	2.93837	1.46106e-21	0.17202
chr12	96453192	96453692	-4.14844	1.48814e-21	-0.195754
chr9	62612968	62613468	2.77992	1.53222e-21	0.180127
chr7	67714082	67714582	1.99228	1.57054e-21	0.174219
chr8	122523996	122524496	1.72139	3.04745e-21	0.163341
chr11	74408804	74409304	3.33141	3.322e-21	0.150418
chr11	35558242	35558742	2.3493	4.20636e-21	0.221156
chr5	113349183	113349683	2.30877	5.19818e-21	0.155084
chr7	133720549	133721049	2.34368	5.19818e-21	0.250274
chr12	41308989	41309489	2.7126	5.4873e-21	0.146143
chr2	109105990	109106490	1.39927	7.20861e-21	0.157371
chr6	96544792	96545292	2.65332	8.93518e-21	0.126377
chr4	114678262	114678762	3.1507	9.644e-21	0.133458
chr12	56114525	56115025	3.38029	1.09745e-20	0.110971
chr11	113188245	113188745	2.59709	1.21715e-20	0.145415
chr2	137706389	137706889	2.1724	1.21715e-20	0.206117
chr7	96865311	96865811	2.30468	1.39261e-20	0.169962
chr14	19825320	19825820	3.85805	1.39837e-20	0.128283
chr10	60262344	60262844	2.97561	1.43555e-20	0.143714
chr7	49160134	49160634	2.28599	1.46091e-20	0.216318
chr14	25371567	25372067	1.5099	1.48424e-20	0.102162
chr8	104435972	104436472	4.10119	1.50629e-20	0.153277
chr13	60057892	60058392	1.51312	1.55591e-20	0.190277
chr15	85670194	85670694	2.45587	1.57221e-20	0.133768
chr1	75693073	75693573	1.68112	1.70226e-20	0.274002
chr16	85889714	85890214	1.96976	1.73957e-20	0.125274
chr8	109251233	109251733	4.76495	1.73957e-20	0.146124
chr2	44304553	44305053	2.99497	1.88962e-20	0.123051
chr18	33138345	33138845	3.1089	1.96228e-20	0.143698
chr4	31343492	31343992	2.89058	1.96228e-20	0.19969
chr3	55075195	55075695	2.48809	2.17663e-20	0.225739
chr8	42361266	42361766	-4.12026	2.31131e-20	-0.138083
chr11	77867619	77868119	2.04253	3.4352e-20	0.183929
chr6	114297283	114297783	0.944095	3.4352e-20	0.146114
chr4	120304514	120305014	3.48368	3.59604e-20	0.167654
chr8	60657392	60657892	1.72001	3.59604e-20	0.26595
chr2	34256007	34256507	3.67659	3.95668e-20	0.10515
chr17	15323183	15323683	3.38335	4.10176e-20	0.2026
chr15	70849609	70850109	2.4268	4.18291e-20	0.21274
chr13	59971731	59972231	1.73875	4.48374e-20	0.259116
chr5	117998978	117999478	3.12297	5.63095e-20	0.178754
chr8	10644445	10644945	1.39458	6.55365e-20	0.117365
chr7	96384096	96384596	1.77183	7.13701e-20	0.278931
chr7	36078063	36078563	3.48754	8.04413e-20	0.167176
chr9	63450547	63451047	3.92195	8.25629e-20	0.106246
chr4	127227141	127227641	1.35501	9.64144e-20	0.282064
chr12	104965162	104965662	2.24175	1.07456e-19	0.164128
chr7	79520104	79520604	2.6873	1.08979e-19	0.165427
chr19	8566051	8566551	1.84654	1.20212e-19	0.183862
chr18	65722657	65723157	2.49749	1.27905e-19	0.169054
chr2	127136835	127137335	2.11833	1.43437e-19	0.132539
chr3	118421677	118422177	2.34611	1.57467e-19	0.163741
chr7	111896246	111896746	2.27997	1.74612e-19	0.204183
chr8	90058620	90059120	1.45351	1.74612e-19	0.205358
chr5	125946681	125947181	4.27035	1.86462e-19	0.135217
chr4	58499210	58499710	1.84814	2.00538e-19	0.164163
chr17	25608800	25609300	3.82891	2.00893e-19	0.128466
chr13	89881187	89881687	2.99066	2.33479e-19	0.139189
chr1	43615925	43616425	2.66601	2.40231e-19	0.14018
chr15	72382436	72382936	4.30859	2.56019e-19	0.103962
chr14	16200891	16201391	1.80519	2.73798e-19	0.232076
chr15	76139930	76140430	2.05701	2.90518e-19	0.17473
chr15	97750596	97751096	3.15142	3.21673e-19	0.176288
chr9	57831297	57831797	1.15365	3.60567e-19	0.138513
chr14	89823401	89823901	-2.90577	4.45696e-19	-0.162633
chr2	49837630	49838130	1.87127	5.93598e-19	0.187884
chr10	60202766	60203266	2.23223	5.9928e-19	0.20958
chr7	29071190	29071690	1.8397	8.20339e-19	0.20195
chr17	56469300	56469800	2.50543	1.01711e-18	0.17316
chr17	84009171	84009671	2.63605	1.02755e-18	0.172411
chr15	85671189	85671689	2.75779	1.06028e-18	0.147207
chr7	115193435	115193935	2.00373	1.22753e-18	0.219777
chr2	21129570	21130070	1.77907	2.32899e-18	0.122301
chr14	28450546	28451046	-1.74376	2.47152e-18	-0.240379
chr14	65245396	65245896	-3.31937	2.75177e-18	-0.174351
chr10	86457680	86458180	2.91947	2.84882e-18	0.177731
chr14	22213547	22214047	1.93112	2.97367e-18	0.179539
chr6	16077362	16077862	1.51467	2.97367e-18	0.177057
chr5	125805212	125805712	4.84027	3.16589e-18	0.0947456
chr11	78814578	78815078	2.14572	3.30696e-18	0.194483
chr14	55085299	55085799	2.0766	3.53291e-18	0.158804
chr9	63490447	63490947	4.45108	3.75822e-18	0.0815948
chr13	53268465	53268965	2.56174	3.78753e-18	0.142805
chr17	66869447	66869947	2.07451	3.78753e-18	0.210073
chr19	59142132	59142632	4.29414	3.78753e-18	0.119027
chr2	25177648	25178148	1.55843	4.12522e-18	0.19396
chr5	113542981	113543481	3.67485	4.26593e-18	0.130687
chr4	120248903	120249403	1.21712	4.44121e-18	0.125144
chr7	112170173	112170673	1.47979	4.71735e-18	0.276984
chr7	144038168	144038668	3.71959	4.85259e-18	0.128687
chr8	15011744	15012244	2.00976	5.67094e-18	0.220355
chr4	97948218	97948718	2.14809	5.67413e-18	0.13557
chr9	50240699	50241199	3.17692	5.76357e-18	0.135576
chr11	98750744	98751244	2.23394	5.94146e-18	0.229994
chr2	154574166	154574666	2.96121	6.06678e-18	0.206191
chr9	92601439	92601939	4.35324	6.21769e-18	0.134875
chr5	136382117	136382617	3.27085	7.0982e-18	0.0955785
chr10	52757433	52757933	2.86023	7.21767e-18	0.170068
chr4	120189902	120190402	2.09041	7.77947e-18	0.171858
chr7	143340605	143341105	1.76698	7.77947e-18	0.215545
chr4	107341267	107341767	1.5259	8.42889e-18	0.13674
chr13	46023675	46024175	2.174	9.46341e-18	0.157867
chr8	125961614	125962114	3.42562	1.04252e-17	0.114327
chr14	36048953	36049453	3.48038	1.05109e-17	0.1366
chr13	43936512	43937012	2.04197	1.1892e-17	0.257729
chr15	70727350	70727850	2.06427	1.53414e-17	0.251629
chr14	70203383	70203883	1.7917	1.63782e-17	0.182979
chr2	50916536	50917036	2.75808	1.66209e-17	0.131042
chr9	47714524	47715024	2.6208	1.75888e-17	0.109333
chr17	84081661	84082161	1.87467	1.76548e-17	0.0872426
chr19	29843994	29844494	1.58493	2.08247e-17	0.202793
chr11	87007281	87007781	2.20496	2.08851e-17	0.128602
chr4	124465410	124465910	1.61075	2.35637e-17	0.21421
chr4	131432650	131433150	1.88031	2.35637e-17	0.143674
chr6	35288930	35289430	2.55652	2.45986e-17	0.141894
chr11	55423724	55424224	2.83604	2.56934e-17	0.145664
chr5	34252260	34252760	2.48815	2.60412e-17	0.122526
chr3	18058450	18058950	1.84424	2.62242e-17	0.187633
chr12	107516523	107517023	1.25279	3.13689e-17	0.122185
chr5	149528276	149528776	1.24079	3.20243e-17	0.211614
chr19	52534696	52535196	-3.65875	3.66395e-17	-0.178153
chr2	165184040	165184540	2.74834	4.05108e-17	0.121876
chr4	124395622	124396122	1.0945	4.30376e-17	0.181861
chr1	168908120	168908620	3.75764	4.38777e-17	0.104784
chr5	37897490	37897990	3.86743	4.48047e-17	0.185121
chr4	136816619	136817119	2.24652	4.73431e-17	0.168716
chr3	103550195	103550695	1.42963	4.7641e-17	0.170587
chr9	42183441	42183941	3.60671	4.96323e-17	0.157969
chr8	125349292	125349792	2.77946	5.14762e-17	0.13885
chr10	62418866	62419366	1.52205	5.52765e-17	0.224686
chr3	107151126	107151626	2.8685	5.68301e-17	0.105351
chr5	78402155	78402655	3.26738	6.63642e-17	0.166591
chr14	97814534	97815034	3.5111	7.39123e-17	0.0864922
chr4	139758939	139759439	1.62996	7.42782e-17	0.208934
chr11	103807908	103808408	2.32476	8.08148e-17	0.127085
chr9	71975069	71975569	1.73687	8.63488e-17	0.154904
chr18	68976354	68976854	1.60704	9.12995e-17	0.193951
chr9	49102360	49102860	2.70618	1.00466e-16	0.151269
chr4	82622398	82622898	3.60536	1.01193e-16	0.137857
chr6	91200833	91201333	3.03433	1.08423e-16	0.135552
chr7	35668036	35668536	-3.12036	1.11275e-16	-0.148438
chr18	65075966	65076466	2.1633	1.16267e-16	0.143897
chr11	117482556	117483056	2.1679	1.18406e-16	0.1275
chr12	107934786	107935286	2.03235	1.1892e-16	0.137743
chr14	59780350	59780850	3.21488	1.23777e-16	0.145284
chr16	91327558	91328058	2.90886	1.37393e-16	0.158017
chr1	132319160	132319660	3.15163	1.42996e-16	0.170557
chr2	105686639	105687139	1.16093	1.42996e-16	0.211423
chr9	61293383	61293883	1.35002	1.49649e-16	0.296029
chr17	56468766	56469266	2.37996	1.51088e-16	0.119711
chr2	4529411	4529911	1.05863	1.64904e-16	0.278403
chr1	127014892	127015392	1.53095	1.78452e-16	0.181086
chr10	3920408	3920908	1.74611	1.78452e-16	0.15474
chr11	88644630	88645130	2.25222	1.87067e-16	0.173141
chr4	47653057	47653557	2.76044	2.13604e-16	0.172811
chr17	85606361	85606861	2.84325	2.2823e-16	0.154452
chr3	88205579	88206079	2.83265	2.50276e-16	0.143968
chr4	45208900	45209400	1.89247	2.74768e-16	0.190473
chr2	4508196	4508696	1.71257	2.84032e-16	0.234909
chr1	177718534	177719034	1.57836	2.93166e-16	0.190164
chr5	34251742	34252242	1.43066	2.93166e-16	0.179383
chr9	20680306	20680806	3.1862	3.06651e-16	0.115186
chr18	54125955	54126455	1.67113	3.06909e-16	0.101201
chr12	12866634	12867134	3.31335	3.11985e-16	0.0975335
chr17	56467311	56467811	1.60299	3.30155e-16	0.171156
chr8	119461281	119461781	4.23867	4.1381e-16	0.098145
chr3	14888478	14888978	2.0794	4.30675e-16	0.134005
chr1	186217145	186217645	2.47118	4.55948e-16	0.168239
chr6	114261548	114262048	1.29111	4.9673e-16	0.266152
chr11	88354738	88355238	3.61406	5.06954e-16	0.12212
chr8	41593602	41594102	2.71846	5.27874e-16	0.142156
chr8	90392596	90393096	4.75046	5.27874e-16	0.104584
chr1	41427831	41428331	3.77381	5.30211e-16	0.108476
chr3	85603824	85604324	1.49344	5.4325e-16	0.126458
chr18	31227224	31227724	2.80672	5.78324e-16	0.131067
chr11	109347574	109348074	3.57968	5.87264e-16	0.147202
chr8	125419342	125419842	2.32416	5.87264e-16	0.128529
chr4	148357096	148357596	2.12049	5.99877e-16	0.123923
chr4	120277149	120277649	3.81301	6.89436e-16	0.11105
chr2	26533110	26533610	1.94992	7.88695e-16	0.0989638
chr8	80804029	80804529	2.56093	8.60307e-16	0.113957
chr1	190137920	190138420	3.89346	9.2834e-16	0.0966368
chr13	117105216	117105716	2.09057	9.47588e-16	0.237313
chr3	83583305	83583805	-2.00042	9.59562e-16	-0.256759
chr8	108755552	108756052	1.93996	9.95505e-16	0.154164
chr2	93096284	93096784	2.28096	1.03381e-15	0.167345
chr2	4555293	4555793	1.93153	1.07761e-15	0.224239
chr3	128519939	128520439	3.46092	1.08328e-15	0.0925637
chrX	103697900	103698400	1.92535	1.10206e-15	0.102965
chr12	16434137	16434637	1.91011	1.15318e-15	0.115098
chr4	131461637	131462137	1.97944	1.15318e-15	0.166199
chr6	95087399	95087899	2.1588	1.23337e-15	0.138203
chr13	60050771	60051271	1.23324	1.23469e-15	0.224253
chr9	23534016	23534516	1.7276	1.23469e-15	0.138197
chr17	46084098	46084598	2.10628	1.26952e-15	0.108785
chr1	151900919	151901419	2.50451	1.60081e-15	0.125922
chr9	95488790	95489290	3.24079	1.61385e-15	0.125683
chr9	43863874	43864374	1.6362	1.75053e-15	0.285352
chr7	36077263	36077763	3.13816	1.76437e-15	0.108168
chr3	28265133	28265633	2.54668	1.78846e-15	0.13228
chr11	113184011	113184511	1.36464	1.79887e-15	0.131317
chr4	9763307	9763807	2.16935	1.81962e-15	0.152037
chr7	25151005	25151505	-1.89471	1.97177e-15	-0.252331
chr1	151878282	151878782	3.18098	2.25322e-15	0.165809
chr4	10975954	10976454	1.99693	2.25322e-15	0.170893
chr17	63171819	63172319	1.20241	2.26729e-15	0.0993917
chr18	64933155	64933655	2.46548	2.37988e-15	0.149883
chr15	101139799	101140299	2.30021	2.53293e-15	0.117762
chr17	28036944	28037444	2.55552	2.53293e-15	0.121533
chr7	111395025	111395525	3.27102	2.53736e-15	0.130413
chr14	29113801	29114301	3.53078	2.83009e-15	0.115831
chr6	36903280	36903780	1.87171	2.90949e-15	0.14358
chr9	62547280	62547780	3.36539	3.11808e-15	0.0835434
chr2	132427547	132428047	1.82961	3.23612e-15	0.101351
chr1	128685436	128685936	0.994917	3.25908e-15	0.184767
chr14	28914934	28915434	4.17627	3.37493e-15	0.0913328
chr6	17797328	17797828	2.16199	3.50955e-15	0.117119
chr8	103964516	103965016	3.6366	3.56596e-15	0.0933108
chr8	126673214	126673714	3.15156	3.91902e-15	0.15843
chr8	92629325	92629825	2.02993	4.01698e-15	0.180917
chr9	32592433	32592933	2.11155	4.13609e-15	0.173087
chr12	24642209	24642709	3.86909	4.75967e-15	0.10135
chr12	104827532	104828032	1.3736	5.17078e-15	0.154365
chr5	33542016	33542516	1.26531	5.32528e-15	0.232078
chr8	81770537	81771037	2.67177	5.38069e-15	0.158766
chr6	84134546	84135046	2.19834	5.39558e-15	0.120127
chr8	111716786	111717286	1.12815	5.52983e-15	0.132423
chr5	118891076	118891576	0.68377	5.57731e-15	0.158674
chr9	103550683	103551183	1.1839	5.57731e-15	0.194828
chr16	91837208	91837708	1.34028	5.64883e-15	0.1702
chr2	57522846	57523346	1.28302	5.78338e-15	0.132733
chr11	72226398	72226898	2.44412	5.79731e-15	0.121673
chr11	112811040	112811540	1.38151	5.79731e-15	0.244165
chr8	27098916	27099416	2.00683	6.11247e-15	0.151227
chr15	84531481	84531981	2.56909	6.29104e-15	0.111077
chr1	188576261	188576761	3.63515	6.46599e-15	0.0838477
chr7	115867699	115868199	2.20026	6.65551e-15	0.173667
chr8	9239671	9240171	2.35054	7.35843e-15	0.0789299
chr5	107251771	107252271	1.74053	7.42873e-15	0.219575
chr10	84852462	84852962	3.14307	8.4203e-15	0.0931279
chr4	152405214	152405714	3.33768	8.58846e-15	0.141293
chr3	101551436	101551936	1.49539	8.84811e-15	0.128963
chr1	133207990	133208490	3.00065	8.99769e-15	0.153905
chr1	128837306	128837806	3.56799	9.08231e-15	0.173671
chr4	123050649	123051149	1.68671	9.62348e-15	0.0832572
chr2	31962389	31962889	2.4713	1.03981e-14	0.14266
chr5	37895399	37895899	1.7135	1.09036e-14	0.151808
chr7	133732182	133732682	1.32262	1.20003e-14	0.16178
chr8	100939509	100940009	-2.92995	1.33976e-14	-0.26616
chr1	93071383	93071883	4.3812	1.34466e-14	0.114375
chr1	91055613	91056113	2.48518	1.40651e-14	0.162232
chr10	22868319	22868819	1.90633	1.40963e-14	0.131182
chr6	51567019	51567519	2.84631	1.42821e-14	0.0863764
chr10	80678038	80678538	2.28574	1.44297e-14	0.0954121
chr1	187918263	187918763	2.22991	1.45066e-14	0.226017
chr2	93101974	93102474	1.75465	1.51784e-14	0.1273
chr7	44675160	44675660	3.17592	1.53301e-14	0.0981187
chr2	168343612	168344112	1.80465	1.57651e-14	0.155459
chr1	155790362	155790862	1.90937	1.58743e-14	0.196632
chr9	62531724	62532224	1.34912	1.69798e-14	0.211101
chr11	99539701	99540201	2.84475	1.77063e-14	0.117794
chr9	110002311	110002811	3.89447	1.81514e-14	0.0607316
chr3	86832816	86833316	2.13309	1.85533e-14	0.0913381
chr3	4593930	4594430	-1.85317	1.87453e-14	-0.259861
chr3	112261286	112261786	-2.89022	1.87491e-14	-0.112133
chr6	12833284	12833784	1.24037	1.90921e-14	0.0865497
chr16	46811776	46812276	3.05118	2.17142e-14	0.139905
chr12	84181005	84181505	3.10162	2.21761e-14	0.100048
chr8	80054157	80054657	2.38706	2.30344e-14	0.143287
chr5	46232654	46233154	3.52597	2.30872e-14	0.112912
chr8	27106758	27107258	1.21791	2.32246e-14	0.22153
chr4	118261691	118262191	1.48452	2.34182e-14	0.105564
chr4	111545937	111546437	3.02471	2.35033e-14	0.144196
chr16	43528146	43528646	3.49338	2.94113e-14	0.0806124
chr5	112133758	112134258	3.83341	2.96373e-14	0.103079
chr9	20972014	20972514	3.24008	3.01018e-14	0.111206
chr7	112826149	112826649	1.25187	3.1017e-14	0.154764
chr5	101124946	101125446	-1.29358	3.42533e-14	-0.182994
chr6	134804827	134805327	2.30018	3.42533e-14	0.1339
chr5	75976588	75977088	1.51169	3.44336e-14	0.156993
chr7	139544900	139545400	0.501367	3.4485e-14	0.0935944
chr2	51590290	51590790	2.51735	3.45417e-14	0.148149
chr9	43776196	43776696	2.6601	3.49895e-14	0.0907909
chr5	142157417	142157917	2.88392	3.50765e-14	0.118537
chr11	36613682	36614182	2.30993	3.67325e-14	0.0793105
chr6	134801482	134801982	2.27043	3.68256e-14	0.15262
chr18	69562645	69563145	1.56782	3.95437e-14	0.147889
chr8	122805359	122805859	2.2087	4.0063e-14	0.124958
chr10	7163063	7163563	2.13946	4.10188e-14	0.100183
chr10	102244557	102245057	4.55258	4.20894e-14	0.0926704
chr13	83749658	83750158	3.71961	4.22097e-14	0.0798923
chr2	35607402	35607902	1.21729	4.54684e-14	0.207334
chr19	23006876	23007376	3.49015	4.60038e-14	0.0824223
chr1	154458448	154458948	2.70795	4.63506e-14	0.0795774
chr6	28891338	28891838	2.50492	4.70587e-14	0.113712
chr13	43930181	43930681	1.58762	4.73293e-14	0.186584
chr13	60231427	60231927	1.47476	4.75682e-14	0.0728908
chr9	40349960	40350460	2.31629	4.76998e-14	0.148218
chr9	56767533	56768033	1.64175	4.91905e-14	0.137633
chr2	146809672	146810172	4.12355	5.10941e-14	0.122897
chr5	66545774	66546274	1.37075	5.12757e-14	0.115605
chr9	102245538	102246038	1.59647	5.21747e-14	0.139385
chr2	5314460	5314960	-1.6268	5.38454e-14	-0.265345
chr5	149527764	149528264	1.05634	5.50255e-14	0.130406
chr9	121810398	121810898	1.34842	5.64e-14	0.113584
chr5	118274371	118274871	3.71262	5.85126e-14	0.174581
chr1	186277865	186278365	1.11908	6.69139e-14	0.113558
chr5	142156812	142157312	1.44359	6.93351e-14	0.104839
chr10	45324064	45324564	3.18608	7.31303e-14	0.12824
chr6	12602879	12603379	3.35786	7.35449e-14	0.121188
chr14	57921690	57922190	3.48765	7.36289e-14	0.0888314
chr9	45665051	45665551	2.00926	7.48742e-14	0.186147
chr8	120404641	120405141	2.00505	7.64154e-14	0.163713
chr11	22017365	22017865	2.39995	7.93095e-14	0.093582
chr13	43013928	43014428	2.90038	8.36937e-14	0.109041
chr4	127502506	127503006	1.67543	9.60245e-14	0.120334
chr3	18144567	18145067	2.4689	9.96155e-14	0.0856113
chr4	41591779	41592279	3.74589	1.01193e-13	0.119101
chr18	43193116	43193616	1.67488	1.03585e-13	0.100191
chr18	69499020	69499520	2.27915	1.06838e-13	0.132281
chr13	57336521	57337021	1.90352	1.12728e-13	0.200777
chr4	84995892	84996392	2.45069	1.15008e-13	0.162158
chr4	125319280	125319780	2.21026	1.15334e-13	0.105792
chr7	54977323	54977823	4.28156	1.15872e-13	0.0672156
chr13	110333139	110333639	2.79117	1.19086e-13	0.12462
chr5	21263601	21264101	1.27483	1.19705e-13	0.114223
chr4	138689068	138689568	1.76038	1.20216e-13	0.178022
chr4	149458474	149458974	1.39336	1.24611e-13	0.0735954
chr9	37067430	37067930	3.46006	1.34097e-13	0.086183
chr13	59927739	59928239	0.785405	1.36288e-13	0.120712
chr7	132184048	132184548	2.71793	1.45283e-13	0.119766
chr8	57958329	57958829	-1.81416	1.57611e-13	-0.193612
chr2	4120014	4120514	2.69482	1.61214e-13	0.102453
chr7	95997117	95997617	2.1537	1.61214e-13	0.102437
chr11	119128026	119128526	2.67427	1.61241e-13	0.11215
chr11	113725149	113725649	1.46776	1.62524e-13	0.159709
chr16	38941250	38941750	1.89281	1.62524e-13	0.146549
chr5	38532071	38532571	3.43009	1.62524e-13	0.0965717
chr4	120188626	120189126	4.13786	1.72865e-13	0.0925306
chr16	33832786	33833286	1.61384	1.91378e-13	0.157946
chr4	131411851	131412351	2.3191	1.92439e-13	0.141553
chr15	86415978	86416478	1.59575	1.96785e-13	0.18825
chr8	91241314	91241814	2.72041	1.98044e-13	0.121745
chr5	113357032	113357532	3.92801	2.00116e-13	0.0825826
chr1	74797356	74797856	2.98596	2.0294e-13	0.171043
chr16	4605459	4605959	1.51981	2.03598e-13	0.17991
chr1	71296914	71297414	2.47867	2.08269e-13	0.0884407
chr5	73353482	73353982	4.37471	2.11378e-13	0.0806508
chr1	71291879	71292379	0.812598	2.23418e-13	0.073477
chr9	73951541	73952041	2.48782	2.23418e-13	0.0755891
chr11	114704249	114704749	2.95157	2.24152e-13	0.0925978
chr16	11597714	11598214	1.65171	2.3237e-13	0.16375
chr14	78759440	78759940	-2.48637	2.3279e-13	-0.174749
chr5	36324121	36324621	1.96588	2.44483e-13	0.0980326
chr6	119329211	119329711	1.80591	2.50181e-13	0.141715
chr8	49462118	49462618	1.5163	2.54781e-13	0.238148
chr3	17616620	17617120	3.03382	2.59305e-13	0.10992
chr4	140658088	140658588	1.01206	2.62364e-13	0.174653
chr14	120273360	120273860	3.77582	2.69287e-13	0.110134
chr6	135550328	135550828	2.33095	2.84338e-13	0.162224
chr2	74152387	74152887	3.63909	2.87161e-13	0.105072
chr8	88495064	88495564	1.8465	2.93996e-13	0.14253
chr4	125573897	125574397	2.94257	2.9668e-13	0.0860084
chr9	85442970	85443470	1.17282	2.9668e-13	0.19525
chr1	132366190	132366690	1.9154	3.10705e-13	0.0838609
chr2	166359858	166360358	3.02748	3.36981e-13	0.0888089
chr17	30027541	30028041	2.33687	3.40165e-13	0.109637
chr2	31449360	31449860	1.27132	3.56869e-13	0.192028
chr3	144378234	144378734	2.51555	3.61211e-13	0.0918858
chr3	34443665	34444165	1.00413	3.67476e-13	0.0853798
chr7	117501731	117502231	3.25736	3.67476e-13	0.0819425
chr4	76396209	76396709	2.84358	3.91099e-13	0.119837
chr8	48970592	48971092	-2.84336	3.91099e-13	-0.209669
chr16	45250263	45250763	4.22819	4.1063e-13	0.0879525
chr5	100178048	100178548	2.65548	4.1063e-13	0.0898677
chr14	46077392	46077892	2.08164	4.1635e-13	0.0773826
chr4	119937748	119938248	3.22752	4.25166e-13	0.0999094
chr11	119134425	119134925	2.09832	4.50138e-13	0.119628
chr9	37076533	37077033	1.47989	4.55967e-13	0.164417
chr5	133453611	133454111	2.0716	4.65433e-13	0.0898981
chr6	32261303	32261803	2.03747	4.6725e-13	0.107648
chr12	84546660	84547160	1.39131	4.99046e-13	0.119461
chr6	14952818	14953318	1.76337	5.00113e-13	0.122725
chr8	15004698	15005198	1.11211	5.07677e-13	0.159029
chr5	113357575	113358075	3.18543	5.17574e-13	0.0769955
chr10	122102783	122103283	4.16824	5.36802e-13	0.0946489
chr4	154492721	154493221	2.24807	5.72096e-13	0.130303
chr7	68095464	68095964	2.99092	5.72096e-13	0.0871668
chr3	138381070	138381570	2.4552	5.83257e-13	0.138297
chr11	115359242	115359742	3.73872	5.97598e-13	0.0827549
chr7	73196915	73197415	2.68707	6.11396e-13	0.0944944
chr18	75724161	75724661	2.16993	6.16624e-13	0.134858
chr6	71740794	71741294	2.1432	6.17163e-13	0.0697183
chr10	126927085	126927585	1.314	6.19773e-13	0.204311
chr14	80722695	80723195	3.0474	6.19773e-13	0.070861
chr9	42885538	42886038	1.66913	6.22258e-13	0.179271
chr16	63809844	63810344	1.59759	6.28373e-13	0.105445
chr16	41275920	41276420	1.67835	6.408e-13	0.0850565
chr15	96213522	96214022	2.84687	6.49012e-13	0.139081
chr11	70456829	70457329	2.50837	6.58892e-13	0.102225
chr4	9026750	9027250	1.31158	6.59051e-13	0.0946017
chr15	74262505	74263005	4.51394	7.02323e-13	0.0892166
chr14	64589467	64589967	0.914666	7.04979e-13	0.136357
chr2	69234947	69235447	1.29269	7.23823e-13	0.110399
chr8	104099698	104100198	2.5426	7.33952e-13	0.173196
chr16	7528467	7528967	1.94857	7.3518e-13	0.105589
chr10	96981162	96981662	1.71153	8.12683e-13	0.23023
chr10	15541750	15542250	-1.94057	8.52541e-13	-0.195667
chr4	106866752	106867252	1.53348	8.53643e-13	0.124435
chr11	97808924	97809424	3.17623	8.77187e-13	0.0881335
chr4	129973243	129973743	1.99405	8.79628e-13	0.108583
chr9	58513693	58514193	1.92701	9.09318e-13	0.0952912
chr16	21274064	21274564	1.70818	9.55051e-13	0.140282
chr16	13608253	13608753	1.64584	1.03475e-12	0.137383
chr9	61622988	61623488	3.08101	1.04172e-12	0.128132
chr9	35166896	35167396	2.02953	1.0687e-12	0.253737
chr18	69499757	69500257	3.20674	1.07944e-12	0.107503
chr5	73264066	73264566	3.59678	1.11609e-12	0.0879478
chr9	33233716	33234216	1.49151	1.1288e-12	0.133507
chr11	20915059	20915559	1.93561	1.13437e-12	0.160981
chr10	96646355	96646855	1.47139	1.13438e-12	0.25411
chr11	29622289	29622789	3.28411	1.1669e-12	0.100245
chr10	3423997	3424497	1.58962	1.21101e-12	0.163672
chr5	37768933	37769433	2.57321	1.24268e-12	0.127412
chr7	25365859	25366359	0.807329	1.26212e-12	0.125038
chrX	52551318	52551818	2.469	1.26684e-12	0.0850538
chr12	53321873	53322373	2.27963	1.2905e-12	0.120118
chr9	23665911	23666411	2.39233	1.42619e-12	0.101013
chr5	139681875	139682375	2.31229	1.42744e-12	0.128671
chr6	32062018	32062518	3.56935	1.45e-12	0.0994172
chr12	55983487	55983987	2.01328	1.51995e-12	0.0988672
chr13	56770192	56770692	2.21504	1.51995e-12	0.119606
chr12	112333257	112333757	1.42636	1.57124e-12	0.189288
chr18	87921662	87922162	0.907403	1.5754e-12	0.0632971
chr8	91611718	91612218	1.75048	1.61093e-12	0.209389
chr9	47357951	47358451	2.63549	1.67639e-12	0.0876474
chrX	166271484	166271984	2.31749	1.68042e-12	0.114757
chr11	12219871	12220371	2.48539	1.68441e-12	0.0888216
chr16	34084430	34084930	3.17689	1.68964e-12	0.122992
chr14	24032885	24033385	4.13634	1.70986e-12	0.111497
chr17	29777944	29778444	1.68086	1.78455e-12	0.126622
chr3	16688936	16689436	-1.97685	1.8061e-12	-0.206561
chr4	95733719	95734219	1.02181	1.8061e-12	0.17709
chr2	31882951	31883451	1.90679	1.81216e-12	0.0997217
chr2	152907435	152907935	2.00213	1.81216e-12	0.137445
chr1	50770203	50770703	2.23915	1.81363e-12	0.203326
chr8	26677438	26677938	2.70692	1.82659e-12	0.115284
chr11	115808665	115809165	2.35179	1.85052e-12	0.0917367
chr19	22920901	22921401	3.7169	1.85484e-12	0.0853876
chr7	64456575	64457075	2.7205	1.86213e-12	0.112701
chr1	82687864	82688364	1.33552	1.87136e-12	0.173146
chr17	84026162	84026662	2.90186	1.92725e-12	0.102819
chr13	54976971	54977471	2.69749	2.03639e-12	0.181031
chr8	84743962	84744462	0.574729	2.07947e-12	0.0904557
chr10	127510123	127510623	1.32283	2.26384e-12	0.11722
chr5	92371350	92371850	2.37896	2.2773e-12	0.0759192
chr13	55168994	55169494	2.78672	2.67367e-12	0.139605
chr1	149533607	149534107	-2.12918	2.72436e-12	-0.215334
chr11	115807258	115807758	2.45146	2.78266e-12	0.0956224
chr6	89024179	89024679	1.65485	2.85632e-12	0.167706
chr13	8152092	8152592	1.95295	2.89233e-12	0.114741
chr12	112214421	112214921	1.0729	2.90273e-12	0.166988
chr6	100432634	100433134	-1.58901	2.97334e-12	-0.130927
chr2	109960224	109960724	1.42698	3.13729e-12	0.117215
chr3	153018198	153018698	2.01723	3.33992e-12	0.119064
chr18	57985435	57985935	2.53391	3.36401e-12	0.118998
chr10	67061320	67061820	2.56392	3.38716e-12	0.0899032
chr1	186191742	186192242	4.73028	3.41568e-12	0.109307
chr6	144312887	144313387	1.74468	3.41568e-12	0.138443
chr9	102723931	102724431	0.845323	3.59821e-12	0.0951591
chr13	37504419	37504919	1.34686	3.63524e-12	0.0980651
chr2	93091554	93092054	3.85489	3.63524e-12	0.113603
chr7	134663124	134663624	2.10462	3.67907e-12	0.103815
chr11	113982157	113982657	3.51484	3.71298e-12	0.0835056
chr14	97258369	97258869	1.43923	3.83747e-12	0.187288
chr8	123753067	123753567	1.33272	3.93087e-12	0.10668
chr4	152948971	152949471	2.61025	4.0299e-12	0.0866928
chr10	122814923	122815423	1.83929	4.24315e-12	0.11275
chr11	79613059	79613559	0.833749	4.272e-12	0.153342
chr5	57545633	57546133	0.750194	4.33345e-12	0.0607974
chr5	112041272	112041772	3.66733	4.40504e-12	0.0693767
chr7	79525238	79525738	2.03413	4.4282e-12	0.126424
chr9	65267657	65268157	1.27233	4.5413e-12	0.189964
chr9	62508690	62509190	2.7204	4.61078e-12	0.119141
chr7	46601992	46602492	2.62139	4.89699e-12	0.0930185
chr9	45632410	45632910	2.75277	4.89699e-12	0.18316
chr3	141197235	141197735	1.561	4.99267e-12	0.173973
chr4	22564470	22564970	1.28916	5.00529e-12	0.141904
chr19	15836631	15837131	0.801591	5.15604e-12	0.146832
chr5	116274399	116274899	1.99078	5.34003e-12	0.107547
chr10	25519975	25520475	2.88002	5.36793e-12	0.0727914
chr4	144999812	145000312	2.20683	5.39215e-12	0.151749
chr5	106451830	106452330	1.45119	5.44319e-12	0.133212
chr6	129161913	129162413	3.84572	5.98429e-12	0.108941
chr5	127755648	127756148	1.7989	6.18628e-12	0.133209
chr18	58891446	58891946	1.72914	6.21921e-12	0.10152
chr6	94715080	94715580	3.16436	6.61716e-12	0.152603
chr2	92423655	92424155	2.16823	6.64872e-12	0.190705
chr6	85252189	85252689	2.70567	6.78601e-12	0.101608
chr1	71341310	71341810	2.36049	6.86347e-12	0.156614
chr8	27097544	27098044	2.69484	6.87392e-12	0.0990977
chr5	136300888	136301388	4.01604	6.95816e-12	0.0889095
chr6	143401493	143401993	1.72701	7.05981e-12	0.109107
chr4	119072813	119073313	1.50736	7.10989e-12	0.230795
chr8	10953615	10954115	3.93153	7.31336e-12	0.0849765
chr8	47642495	47642995	1.29865	7.41305e-12	0.178311
chr11	120261384	120261884	2.807	7.42743e-12	0.0937445
chr9	44494326	44494826	0.714206	7.56679e-12	0.0824308
chr4	104303065	104303565	1.52298	7.64636e-12	0.085916
chr4	13461038	13461538	2.15334	7.72859e-12	0.0974096
chr7	123992047	123992547	2.11365	7.89212e-12	0.12827
chr10	79777937	79778437	0.80814	8.77088e-12	0.0551156
chr3	89613817	89614317	1.88731	9.10289e-12	0.123935
chr4	45713840	45714340	1.84173	9.17182e-12	0.149223
chr11	82380720	82381220	2.96698	9.24817e-12	0.0773143
chr10	20202681	20203181	2.41012	9.30651e-12	0.10702
chr10	37377898	37378398	-3.37959	9.59086e-12	-0.074124
chr17	63228992	63229492	1.40464	9.60507e-12	0.115221
chr18	78337340	78337840	3.6294	9.98593e-12	0.103681
chr9	58457551	58458051	2.86455	1.03106e-11	0.0917097
chr3	144379423	144379923	1.20228	1.08277e-11	0.0552185
chr4	149576067	149576567	2.29441	1.08541e-11	0.105112
chr5	116322539	116323039	2.03977	1.11472e-11	0.212856
chr15	79151759	79152259	2.8826	1.124e-11	0.066138
chr10	8520885	8521385	1.37	1.14173e-11	0.186443
chr7	101160228	101160728	3.04281	1.14488e-11	0.0759148
chr13	63552472	63552972	1.53792	1.16351e-11	0.144304
chr7	79386670	79387170	1.24892	1.19117e-11	0.0832024
chr4	58499770	58500270	1.93663	1.20501e-11	0.0703306
chr13	99671679	99672179	2.80476	1.25519e-11	0.0611267
chr1	118481219	118481719	1.87637	1.28844e-11	0.100288
chr13	32018879	32019379	2.05741	1.29055e-11	0.112682
chr4	120242368	120242868	2.05368	1.29795e-11	0.0732143
chr15	38302112	38302612	1.57491	1.32651e-11	0.172624
chr17	9879472	9879972	2.49834	1.37832e-11	0.121981
chr3	5224661	5225161	2.90861	1.44005e-11	0.0919998
chr18	75872033	75872533	-2.88319	1.46429e-11	-0.119488
chr11	57478049	57478549	3.45502	1.48673e-11	0.062979
chr16	29535793	29536293	3.09687	1.52154e-11	0.0741023
chr2	64462346	64462846	1.68025	1.52154e-11	0.0968718
chr13	3742336	3742836	2.65377	1.53332e-11	0.136449
chr2	159418321	159418821	1.48365	1.60471e-11	0.142115
chr5	46830809	46831309	-1.70298	1.60471e-11	-0.322227
chr5	121889325	121889825	1.54561	1.68499e-11	0.179208
chr18	80819109	80819609	0.927993	1.76173e-11	0.0514529
chr6	112976498	112976998	4.02547	1.77508e-11	0.0687921
chr10	80048387	80048887	0.728628	1.84249e-11	0.0621356
chr3	81666209	81666709	3.35482	1.86277e-11	0.102578
chr7	4123598	4124098	1.63156	1.88294e-11	0.143956
chr11	107762963	107763463	1.40255	1.9234e-11	0.205556
chr15	95427956	95428456	2.70944	1.93428e-11	0.0986545
chr6	16077865	16078365	2.66978	1.95969e-11	0.0719584
chr3	16876474	16876974	-3.6725	2.00472e-11	-0.113829
chr8	119831482	119831982	2.09496	2.04022e-11	0.102162
chr16	31211488	31211988	3.70801	2.08377e-11	0.116749
chr1	66228125	66228625	1.55333	2.10743e-11	0.118508
chr11	51406500	51407000	1.81113	2.10743e-11	0.137685
chr4	136734365	136734865	1.56611	2.12028e-11	0.14175
chr9	118318666	118319166	2.18478	2.12109e-11	0.174432
chr1	130281554	130282054	1.79847	2.25867e-11	0.132366
chr6	32105500	32106000	1.4034	2.30212e-11	0.143097
chr9	62455938	62456438	2.82492	2.32093e-11	0.110209
chr2	5370502	5371002	2.58481	2.39794e-11	0.0924739
chr12	108242270	108242770	1.00745	2.42036e-11	0.217146
chr17	88326039	88326539	1.17559	2.42804e-11	0.21312
chr6	98118292	98118792	1.07494	2.44974e-11	0.119461
chr1	153962113	153962613	2.18445	2.45256e-11	0.131546
chr1	19868464	19868964	-2.74657	2.47185e-11	-0.0982562
chr14	25734757	25735257	1.87025	2.48985e-11	0.130236
chr3	148831853	148832353	1.535	2.53899e-11	0.0946008
chr5	91464364	91464864	2.74858	2.56481e-11	0.0723357
chr9	61468250	61468750	0.597094	2.56481e-11	0.128367
chr5	24329369	24329869	0.926698	2.5713e-11	0.1567
chr16	21339157	21339657	1.32768	2.59289e-11	0.144074
chr9	37002073	37002573	1.48936	2.65655e-11	0.197754
chr8	92357458	92357958	0.919389	2.68835e-11	0.181281
chr1	74295396	74295896	3.77798	2.69342e-11	0.131621
chr13	60057293	60057793	1.41064	2.70889e-11	0.0768444
chr10	49322407	49322907	1.02384	2.82338e-11	0.0986143
chr1	190728310	190728810	3.54117	2.84707e-11	0.0765295
chr11	60114207	60114707	1.66549	2.87648e-11	0.162448
chr8	94986667	94987167	1.442	2.87821e-11	0.0639744
chr3	34678752	34679252	-2.37481	2.88527e-11	-0.113288
chr18	47308169	47308669	1.86733	2.91941e-11	0.0949262
chr8	109216264	109216764	3.64722	2.91941e-11	0.0879873
chr12	109071199	109071699	3.02525	2.92344e-11	0.0925255
chr8	8639826	8640326	1.0652	2.92792e-11	0.140267
chr17	70794224	70794724	0.537792	2.99646e-11	0.0636374
chr9	61816608	61817108	1.3569	2.99927e-11	0.226522
chr4	100355514	100356014	3.38863	3.06365e-11	0.0726678
chr8	120449645	120450145	1.34462	3.27124e-11	0.139341
chr6	32316698	32317198	2.14509	3.30553e-11	0.103798
chr4	131163747	131164247	1.72886	3.32842e-11	0.117673
chr1	190798792	190799292	3.25485	3.36507e-11	0.0690315
chr11	113220687	113221187	1.91344	3.36507e-11	0.051475
chr11	71984956	71985456	3.16869	3.44567e-11	0.0847545
chr4	56576686	56577186	1.67601	3.4887e-11	0.165181
chr16	27878399	27878899	1.76103	3.61343e-11	0.151084
chr18	61952694	61953194	1.90931	3.66265e-11	0.0946367
chr10	11875283	11875783	2.65368	3.71125e-11	0.167708
chr4	5962520	5963020	1.87047	3.73376e-11	0.0924605
chr16	35164384	35164884	0.854248	3.7623e-11	0.15975
chr8	120521104	120521604	1.39996	3.89434e-11	0.237207
chr10	61965450	61965950	2.53862	3.97547e-11	0.0824347
chr7	44474925	44475425	3.06661	3.98622e-11	0.108803
chr1	177447025	177447525	1.16352	4.32191e-11	0.0677157
chr4	129984419	129984919	1.61635	4.43877e-11	0.117578
chr6	32271430	32271930	2.27573	4.70911e-11	0.087833
chr5	139625847	139626347	1.21899	4.72219e-11	0.096912
chr1	76490588	76491088	2.61168	4.76933e-11	0.105746
chr7	39632816	39633316	2.42384	4.78876e-11	0.106032
chr11	76469533	76470033	1.28161	4.90459e-11	0.115594
chr17	25519301	25519801	2.06854	4.98946e-11	0.16109
chr7	115129009	115129509	2.07569	5.0001e-11	0.0808336
chr4	111004645	111005145	2.53105	5.0543e-11	0.0833263
chr18	78882163	78882663	2.47042	5.06854e-11	0.100716
chr9	61549728	61550228	3.07671	5.10421e-11	0.119195
chr9	73950927	73951427	2.29715	5.27579e-11	0.0498461
chr3	6887071	6887571	1.16333	5.38968e-11	0.20315
chr7	139312582	139313082	3.32255	5.52992e-11	0.0798753
chr19	23578566	23579066	2.45542	5.81557e-11	0.0992973
chr12	15896422	15896922	2.50161	5.90575e-11	0.129609
chr12	89049216	89049716	2.2342	5.90919e-11	0.062215
chr5	111538548	111539048	1.23148	6.04826e-11	0.172202
chr7	64451408	64451908	2.14702	6.15319e-11	0.0812085
chr17	47898359	47898859	-1.24725	6.44183e-11	-0.17798
chr12	84548270	84548770	1.58622	6.5968e-11	0.0989464
chr9	47908976	47909476	2.98322	6.5968e-11	0.0799157
chr2	167476235	167476735	2.6228	6.65417e-11	0.161689
chr2	101533679	101534179	1.00878	6.88499e-11	0.156961
chr5	127703615	127704115	1.37288	6.98745e-11	0.146579
chr7	142430278	142430778	3.69412	6.99754e-11	0.0760964
chr3	130975178	130975678	3.14846	7.08251e-11	0.0996079
chr18	65979871	65980371	3.3825	7.19064e-11	0.0584459
chr7	66165307	66165807	2.28179	7.20438e-11	0.170719
chr15	45711031	45711531	1.64262	7.36367e-11	0.175373
chr6	49828602	49829102	2.50136	7.46919e-11	0.076003
chr12	107356163	107356663	1.76871	7.6695e-11	0.0791083
chr15	99607452	99607952	0.912994	7.71041e-11	0.131742
chr4	76205607	76206107	4.60177	7.76742e-11	0.103029
chr4	72233544	72234044	2.50395	7.86418e-11	0.0776315
chr13	82059394	82059894	2.7688	7.87586e-11	0.071619
chr11	120269603	120270103	1.97468	8.12018e-11	0.141128
chr4	47518445	47518945	2.92515	8.25611e-11	0.082292
chr17	4177397	4177897	1.86124	8.40453e-11	0.0982191
chr8	95397144	95397644	2.51135	8.67476e-11	0.126638
chr7	25358692	25359192	1.05433	8.8338e-11	0.159332
chr7	48902422	48902922	1.43862	9.22203e-11	0.112432
chr7	44670846	44671346	0.667952	9.57431e-11	0.202149
chr6	6173754	6174254	1.33833	9.66886e-11	0.115411
chr8	106376856	106377356	3.02766	9.74404e-11	0.0974192
chr19	4559536	4560036	3.28506	1.03642e-10	0.0939177
chr19	7141082	7141582	1.059	1.03694e-10	0.129294
chr3	148448487	148448987	2.88443	1.03694e-10	0.0731216
chr9	61583290	61583790	2.39841	1.03855e-10	0.0788661
chr4	95185743	95186243	2.47418	1.06501e-10	0.0832198
chr1	64361800	64362300	3.1428	1.06566e-10	0.121935
chr7	50672240	50672740	2.25296	1.08062e-10	0.112729
chr8	125558627	125559127	2.63155	1.10523e-10	0.161147
chr10	86389886	86390386	3.17656	1.13955e-10	0.119052
chr4	107828799	107829299	0.891429	1.14268e-10	0.0746044
chr13	37456920	37457420	1.22296	1.18927e-10	0.110277
chr11	86039268	86039768	0.735512	1.19426e-10	0.170787
chr3	84200981	84201481	1.80577	1.20588e-10	0.091036
chr2	109953007	109953507	2.56843	1.22361e-10	0.0635349
chr3	105403609	105404109	2.25626	1.23309e-10	0.095249
chr6	143706432	143706932	1.51911	1.24103e-10	0.137709
chr6	99201357	99201857	2.17125	1.27194e-10	0.145195
chr1	104802903	104803403	3.03628	1.29986e-10	0.0602466
chr17	61570877	61571377	3.53279	1.30591e-10	0.0867227
chr10	3888485	3888985	1.41496	1.3832e-10	0.178819
chr7	123001892	123002392	2.02173	1.38483e-10	0.119842
chr7	114933856	114934356	3.77388	1.40651e-10	0.0619015
chr1	38426737	38427237	3.07346	1.49139e-10	0.0795364
chr2	170028721	170029221	1.5321	1.50693e-10	0.119538
chr3	41047719	41048219	1.53263	1.51832e-10	0.124468
chr9	42349747	42350247	2.16387	1.51832e-10	0.0726243
chr8	90759489	90759989	2.13557	1.52264e-10	0.123221
chr2	179467986	179468486	1.49497	1.55181e-10	0.0855961
chr15	79845927	79846427	1.54382	1.56093e-10	0.132349
chr14	60172603	60173103	2.05703	1.57799e-10	0.109101
chr4	71484180	71484680	0.876979	1.6746e-10	0.13436
chr4	119019412	119019912	1.1753	1.70118e-10	0.144796
chr11	109616344	109616844	2.62545	1.76638e-10	0.0737325
chr1	34399573	34400073	1.03267	1.76834e-10	0.162681
chr15	25498494	25498994	2.10141	1.77536e-10	0.217189
chr11	94244465	94244965	2.22278	1.85691e-10	0.100788
chr4	106959783	106960283	2.95866	1.90492e-10	0.0815912
chr12	25033925	25034425	2.12294	1.90536e-10	0.093398
chr1	168046442	168046942	1.20702	1.91615e-10	0.170925
chr6	96183273	96183773	1.09744	1.93134e-10	0.144689
chr6	92850280	92850780	2.68777	1.93999e-10	0.0867164
chr11	88650256	88650756	0.584981	2.0372e-10	0.0407526
chr11	78761041	78761541	1.99841	2.07918e-10	0.099658
chr2	42007567	42008067	2.24787	2.07918e-10	0.0785817
chr17	26235342	26235842	2.4248	2.10727e-10	0.141329
chr17	47914695	47915195	2.83356	2.12047e-10	0.10802
chr2	44305132	44305632	2.48583	2.17669e-10	0.0689589
chr5	81321507	81322007	1.0823	2.1998e-10	0.0645923
chr8	45677061	45677561	1.45613	2.23204e-10	0.142575
chr19	58931186	58931686	1.19874	2.26171e-10	0.180993
chr1	153037587	153038087	2.43188	2.28467e-10	0.0717142
chr4	125604414	125604914	3.69177	2.28467e-10	0.0552023
chr1	165934475	165934975	2.72144	2.29686e-10	0.062938
chr5	125111310	125111810	4.65267	2.30658e-10	0.0706617
chr1	97653537	97654037	2.71544	2.32019e-10	0.127058
chr8	26999156	26999656	1.35794	2.33645e-10	0.138492
chr4	139931741	139932241	1.32159	2.34218e-10	0.123231
chr17	25517516	25518016	3.10981	2.47975e-10	0.0602775
chr17	45733067	45733567	3.37243	2.49734e-10	0.069876
chr1	43447834	43448334	1.65126	2.56476e-10	0.144997
chr2	27097785	27098285	2.28476	2.62009e-10	0.07984
chr12	108396051	108396551	2.93392	2.67348e-10	0.0694349
chr9	107692812	107693312	2.5608	2.70283e-10	0.0845315
chr2	163237881	163238381	2.0095	2.76632e-10	0.128129
chr8	87697071	87697571	1.60939	2.82061e-10	0.156818
chr4	140237195	140237695	1.05148	2.83439e-10	0.138944
chr15	70489498	70489998	4.07426	2.87531e-10	0.047815
chr9	67937227	67937727	2.29535	2.89811e-10	0.0811882
chr6	60445546	60446046	3.68935	2.94264e-10	0.0801164
chr15	11339654	11340154	0.902684	2.94331e-10	0.119302
chr18	87039391	87039891	-2.46796	2.99722e-10	-0.093302
chr12	83287040	83287540	1.08618	3.01039e-10	0.130674
chr10	62194415	62194915	4.1234	3.01904e-10	0.117459
chr15	86952562	86953062	1.1011	3.01904e-10	0.125725
chr3	131072581	131073081	2.13459	3.09679e-10	0.122184
chr4	150709719	150710219	-1.8731	3.09679e-10	-0.132405
chr4	129966213	129966713	3.49078	3.11282e-10	0.101824
chr7	29070512	29071012	3.80484	3.11282e-10	0.0491615
chr8	105625915	105626415	4.39321	3.13322e-10	0.0919388
chr17	83956812	83957312	1.89567	3.18001e-10	0.17581
chr10	114662387	114662887	-2.41546	3.29975e-10	-0.111878
chr5	129297892	129298392	1.27832	3.47049e-10	0.104354
chr4	47648663	47649163	1.80826	3.68636e-10	0.0919228
chr9	65561979	65562479	0.782338	3.79691e-10	0.0950981
chr15	41085152	41085652	2.1975	3.81237e-10	0.0806412
chr7	139545471	139545971	2.72573	3.84213e-10	0.0755584
chr4	105180942	105181442	1.82703	3.8847e-10	0.149732
chr1	39946963	39947463	2.12122	4.03709e-10	0.0639016
chr5	133983354	133983854	1.10018	4.088e-10	0.261747
chr7	123932437	123932937	1.4543	4.10644e-10	0.163071
chr7	129918457	129918957	1.85139	4.12898e-10	0.148552
chr2	154538728	154539228	2.32634	4.15689e-10	0.0952471
chr11	33361887	33362387	2.51211	4.17007e-10	0.0848309
chr13	84783514	84784014	3.13355	4.2194e-10	0.0641704
chr3	84213833	84214333	3.07762	4.35076e-10	0.063827
chr1	89308605	89309105	2.88826	4.52956e-10	0.0654101
chr14	25320103	25320603	2.40763	4.60454e-10	0.0719086
chr7	63986300	63986800	2.72594	4.66075e-10	0.0873088
chr13	68745378	68745878	2.35714	4.67622e-10	0.162714
chr7	113986468	113986968	2.66587	4.72548e-10	0.10927
chr4	128450879	128451379	2.93303	4.79342e-10	0.0945736
chr8	115425487	115425987	-3.03456	4.79342e-10	-0.17535
chr9	45349073	45349573	0.918976	4.81447e-10	0.0773329
chr14	21719744	21720244	1.66562	4.89256e-10	0.129429
chr3	83582660	83583160	-2.38692	4.91283e-10	-0.0916283
chr9	61861970	61862470	1.72621	5.11833e-10	0.0622005
chr19	57355384	57355884	3.07151	5.12527e-10	0.0701409
chr7	67741707	67742207	2.34311	5.12527e-10	0.13111
chr7	79388615	79389115	0.963643	5.13828e-10	0.112346
chr8	127768273	127768773	1.47849	5.21012e-10	0.11468
chr11	37887802	37888302	3.46715	5.27641e-10	0.0657474
chr9	106139641	106140141	3.39313	5.3686e-10	0.0613479
chr18	75405595	75406095	1.17724	5.39173e-10	0.128021
chr1	167816901	167817401	2.04146	5.45779e-10	0.0702321
chr10	60194985	60195485	1.18974	5.50369e-10	0.0650755
chr8	91872533	91873033	1.35314	5.50843e-10	0.10985
chr11	35454360	35454860	2.05326	5.52468e-10	0.100121
chr3	52520252	52520752	1.72636	5.52468e-10	0.0757912
chr13	39522407	39522907	5.04774	5.5542e-10	0.112479
chr7	75852379	75852879	0.870247	5.55964e-10	0.068315
chr11	57749554	57750054	1.73801	5.64236e-10	0.0705057
chr5	124351059	124351559	0.805764	5.7113e-10	0.0700746
chr4	38370952	38371452	-3.16549	5.71746e-10	-0.101212
chr7	94624475	94624975	2.15986	5.72382e-10	0.0727287
chr1	185728360	185728860	1.32868	5.84173e-10	0.102428
chr12	33110877	33111377	2.45971	5.88435e-10	0.108701
chr4	82705429	82705929	1.89933	5.88656e-10	0.0584006
chr1	87183261	87183761	1.05003	5.95573e-10	0.03623
chr5	118706008	118706508	1.06667	5.99496e-10	0.056242
chr12	110837079	110837579	1.09158	6.03567e-10	0.127021
chr8	71572790	71573290	3.47485	6.06938e-10	0.0686321
chr11	100137145	100137645	1.86773	6.07073e-10	0.0500246
chr10	58907029	58907529	1.53505	6.10039e-10	0.121697
chr17	25424538	25425038	1.31628	6.10065e-10	0.126031
chr1	10794068	10794568	2.01041	6.10452e-10	0.139864
chr8	84743443	84743943	1.666	6.47543e-10	0.0764161
chr9	61468803	61469303	1.34929	6.63038e-10	0.115174
chr1	133187879	133188379	-2.06249	6.76146e-10	-0.170722
chr15	45717458	45717958	2.4064	6.76146e-10	0.0823001
chr1	38384426	38384926	3.02408	6.78195e-10	0.133535
chr5	117999502	118000002	1.83022	6.78195e-10	0.100783
chr7	35340095	35340595	1.0868	6.89246e-10	0.0581721
chr15	96135104	96135604	2.9669	6.89525e-10	0.0994834
chr4	99475719	99476219	2.47043	6.89525e-10	0.0966338
chr8	26471793	26472293	0.971311	6.9755e-10	0.15095
chr4	70810828	70811328	3.04978	7.04468e-10	0.0629502
chr4	154948509	154949009	1.53481	7.07805e-10	0.123379
chr11	40456507	40457007	1.31074	7.26033e-10	0.170938
chr9	50005732	50006232	1.40427	7.28853e-10	0.143039
chr11	114467848	114468348	1.79177	7.3579e-10	0.0861808
chr3	101964263	101964763	2.98958	7.38991e-10	0.0630688
chr4	124254508	124255008	0.808501	7.44826e-10	0.114298
chr5	125159227	125159727	0.88327	7.46354e-10	0.124679
chr14	24269547	24270047	3.33545	7.52887e-10	0.0766886
chr1	158258732	158259232	0.908395	7.72468e-10	0.114706
chr13	60122524	60123024	2.32811	7.74511e-10	0.0987171
chr3	154633094	154633594	2.21758	7.78721e-10	0.0951391
chr8	108125384	108125884	2.94275	7.83088e-10	0.0726003
chr6	28865075	28865575	2.70038	7.88927e-10	0.0664951
chr15	81802413	81802913	1.10107	7.99068e-10	0.178183
chr17	71921433	71921933	2.73497	8.02954e-10	0.0498212
chr12	102622343	102622843	2.65266	8.10603e-10	0.0933397
chr2	93433482	93433982	2.08491	8.10603e-10	0.0828303
chr3	9001627	9002127	1.56415	8.10603e-10	0.0713607
chr9	121809848	121810348	0.616122	8.10603e-10	0.0442074
chr7	36090225	36090725	2.21985	8.33813e-10	0.100826
chr4	55276382	55276882	0.74688	8.49789e-10	0.102108
chr9	102181524	102182024	0.859739	8.54588e-10	0.0759599
chr14	16229357	16229857	3.74473	8.61104e-10	0.0743895
chr8	90278995	90279495	4.01236	8.6131e-10	0.0884124
chr16	91223435	91223935	1.84943	8.9126e-10	0.0660103
chr4	109960155	109960655	4.59805	8.91366e-10	0.0804451
chr15	80343127	80343627	1.64122	9.23122e-10	0.121297
chr4	155488133	155488633	2.6794	9.24048e-10	0.0629898
chr2	180600599	180601099	3.01305	9.30126e-10	0.103901
chr5	97289967	97290467	1.01853	9.5151e-10	0.0827243
chr7	15962276	15962776	1.76621	9.57946e-10	0.0808221
chr5	99486970	99487470	1.96787	9.73149e-10	0.0971066
chr14	93009165	93009665	1.49596	9.8542e-10	0.113265
chr5	135264021	135264521	2.22563	9.89056e-10	0.126534
chr2	63964556	63965056	1.79591	1.00007e-09	0.0849817
chr2	26487143	26487643	1.33595	1.00407e-09	0.157608
chr1	133196127	133196627	0.974141	1.00474e-09	0.162471
chr3	127652212	127652712	3.29696	1.0105e-09	0.0847477
chr3	144164600	144165100	2.03246	1.0105e-09	0.152867
chr12	105359286	105359786	1.83638	1.0293e-09	0.0717542
chr1	119000550	119001050	2.05715	1.0434e-09	0.11391
chr10	52996810	52997310	3.04986	1.06366e-09	0.0642673
chr8	92361930	92362430	1.14194	1.06516e-09	0.0931541
chr9	118980302	118980802	1.61358	1.06516e-09	0.0792605
chr7	34764667	34765167	1.77181	1.06657e-09	0.0784351
chr2	140905196	140905696	-3.22636	1.07655e-09	-0.100049
chr11	97422400	97422900	2.57486	1.07859e-09	0.0669132
chr1	107445261	107445761	1.39293	1.08452e-09	0.0997486
chr6	135559415	135559915	4.04994	1.1192e-09	0.0793285
chr2	70404290	70404790	4.35966	1.14879e-09	0.0944397
chr7	121589238	121589738	1.9371	1.16313e-09	0.132547
chr1	39948209	39948709	3.22368	1.17602e-09	0.0647705
chr2	84635572	84636072	0.854487	1.187e-09	0.0907353
chr4	140237720	140238220	1.73327	1.20444e-09	0.110554
chr2	173419235	173419735	2.88385	1.21509e-09	0.0528119
chr13	69559432	69559932	2.68198	1.2263e-09	0.0671677
chr3	52180706	52181206	1.85731	1.2263e-09	0.0876846
chr4	97601307	97601807	0.962314	1.2343e-09	0.058923
chr2	165195620	165196120	1.44841	1.27042e-09	0.135786
chr2	157432443	157432943	2.45106	1.27074e-09	0.0972269
chr4	148871680	148872180	2.19565	1.27074e-09	0.0823434
chr2	159755620	159756120	2.68166	1.28342e-09	0.0997652
chr8	78742530	78743030	1.89635	1.28609e-09	0.0777492
chr2	153712434	153712934	1.96498	1.3331e-09	0.0969152
chr13	31943773	31944273	2.82696	1.36106e-09	0.119324
chr9	49923974	49924474	1.34998	1.36965e-09	0.141297
chr13	57435761	57436261	2.11966	1.3826e-09	0.0694009
chr17	27389319	27389819	2.8576	1.38769e-09	0.0698122
chr15	64240621	64241121	2.82742	1.40201e-09	0.0543718
chr1	56800604	56801104	3.08705	1.48545e-09	0.0902319
chr4	6842402	6842902	2.53209	1.51261e-09	0.0843617
chr17	66687111	66687611	0.818677	1.51392e-09	0.0301625
chr13	97455920	97456420	3.59703	1.51713e-09	0.0875648
chr8	107986581	107987081	1.04996	1.51754e-09	0.109691
chr16	31591918	31592418	0.820215	1.5934e-09	0.0848865
chr2	31088130	31088630	2.38706	1.59398e-09	0.0752236
chr2	35609268	35609768	1.73269	1.59904e-09	0.0840793
chr10	52779974	52780474	2.16846	1.60608e-09	0.116484
chr13	80000646	80001146	-1.95815	1.61937e-09	-0.100887
chr11	63518829	63519329	2.86642	1.62532e-09	0.0810878
chr11	89382218	89382718	2.31329	1.63928e-09	0.0878197
chr11	97350003	97350503	0.960068	1.69731e-09	0.124807
chr8	120439255	120439755	1.35376	1.69733e-09	0.200693
chr8	90963973	90964473	2.44933	1.72278e-09	0.0915723
chr2	180598367	180598867	1.47491	1.76326e-09	0.104875
chr10	89491293	89491793	-2.25171	1.76347e-09	-0.0895305
chr4	130814703	130815203	3.23658	1.76347e-09	0.0592289
chr7	19184765	19185265	3.0344	1.78377e-09	0.151949
chr3	136707588	136708088	3.05945	1.81287e-09	0.0549777
chr1	66495325	66495825	-1.98849	1.81969e-09	-0.11844
chr1	189791765	189792265	1.1021	1.82404e-09	0.135412
chr8	91612657	91613157	2.59004	1.82805e-09	0.121959
chr11	12434536	12435036	2.83447	1.83579e-09	0.0705561
chr16	72470006	72470506	2.2072	1.8448e-09	0.125517
chr14	48608603	48609103	1.40063	1.85561e-09	0.116234
chr4	4022904	4023404	3.2329	1.87241e-09	0.103735
chr16	86894926	86895426	2.6893	1.88439e-09	0.105653
chr19	59697576	59698076	1.43891	1.95891e-09	0.134924
chr13	97580435	97580935	-2.06628	1.97499e-09	-0.116416
chr2	35702521	35703021	2.96382	1.99539e-09	0.0580535
chr10	68106547	68107047	2.41606	2.07e-09	0.0791183
chr13	10970680	10971180	1.67397	2.08723e-09	0.0940183
chr8	32068552	32069052	-2.29621	2.08723e-09	-0.082245
chr11	112197680	112198180	0.817917	2.10607e-09	0.149015
chr13	60000898	60001398	3.03052	2.11888e-09	0.0620367
chr2	19562082	19562582	2.72146	2.13866e-09	0.0684104
chr8	92723827	92724327	1.23933	2.17563e-09	0.150813
chr7	115866065	115866565	1.17218	2.31043e-09	0.148264
chr2	109241858	109242358	1.80903	2.3754e-09	0.0563119
chr16	40011057	40011557	1.24831	2.38434e-09	0.0964841
chr8	58868881	58869381	-3.2723	2.40661e-09	-0.0948761
chr19	32102759	32103259	2.17583	2.40704e-09	0.113614
chr6	120592297	120592797	1.10874	2.4106e-09	0.1387
chr15	63400384	63400884	2.14833	2.42076e-09	0.155639
chr14	105588260	105588760	2.90983	2.45479e-09	0.0923756
chr2	179787276	179787776	1.03199	2.45682e-09	0.177288
chr7	68717564	68718064	2.14887	2.47281e-09	0.0735548
chr9	46738548	46739048	3.39155	2.56503e-09	0.0572982
chr11	98930894	98931394	2.02381	2.5813e-09	0.0721558
chr18	54452913	54453413	1.17909	2.61452e-09	0.1103
chr8	126596122	126596622	1.86135	2.63704e-09	0.081211
chr5	77122745	77123245	1.45998	2.6536e-09	0.0936233
chr13	46268268	46268768	3.14191	2.79743e-09	0.0368314
chr3	51544491	51544991	1.19314	2.80673e-09	0.0837136
chr17	45734380	45734880	1.0566	2.86912e-09	0.11178
chr17	87132214	87132714	3.96594	2.88091e-09	0.0666802
chr1	76362008	76362508	1.14696	2.92723e-09	0.100074
chr5	139388978	139389478	3.05851	2.96151e-09	0.0858449
chr11	19530601	19531101	1.85367	2.96637e-09	0.0829017
chr11	11088109	11088609	-1.75836	2.97115e-09	-0.103276
chr14	29243400	29243900	3.31707	2.98758e-09	0.0734698
chr11	37213125	37213625	2.4373	3.04858e-09	0.0987424
chr19	57411771	57412271	1.59924	3.07548e-09	0.126453
chr4	124672298	124672798	1.45033	3.07548e-09	0.124108
chr1	88937284	88937784	2.86281	3.10243e-09	0.0594149
chr11	96885927	96886427	0.991472	3.14747e-09	0.145171
chr6	91160301	91160801	1.3798	3.15185e-09	0.0555471
chr17	76081770	76082270	3.43008	3.15977e-09	0.0492832
chr11	84637250	84637750	2.17388	3.20997e-09	0.0851833
chr4	95929898	95930398	3.19949	3.21285e-09	0.045904
chr7	143368195	143368695	2.45014	3.25803e-09	0.149103
chr3	88461001	88461501	1.24321	3.35404e-09	0.105677
chr9	43358866	43359366	-2.3843	3.38548e-09	-0.130651
chr2	172922101	172922601	2.82187	3.53094e-09	0.0702484
chr10	34856993	34857493	2.96705	3.56912e-09	0.0413868
chr19	41746028	41746528	1.00086	3.57445e-09	0.238227
chr10	105383985	105384485	2.26034	3.64082e-09	0.102576
chr2	58711474	58711974	1.39659	3.70065e-09	0.0672043
chr2	74096660	74097160	2.82817	3.71967e-09	0.059144
chr10	67566007	67566507	1.23855	3.75563e-09	0.135328
chr17	83487696	83488196	2.29531	3.79069e-09	0.0666894
chr2	114610061	114610561	1.84074	3.81777e-09	0.11847
chr5	12634370	12634870	-1.75303	3.84177e-09	-0.0883051
chr7	138668303	138668803	2.40456	3.91314e-09	0.112903
chr6	25013101	25013601	1.75003	3.9196e-09	0.0848468
chr4	118862648	118863148	3.38282	3.95106e-09	0.0668905
chr1	89183481	89183981	-2.07198	3.99906e-09	-0.147306
chr16	33325990	33326490	1.57668	4.02125e-09	0.0833553
chr3	34532417	34532917	1.67777	4.04569e-09	0.086928
chr12	79732649	79733149	1.60769	4.06363e-09	0.0836176
chr14	124036765	124037265	-2.78147	4.08709e-09	-0.132471
chr18	41355593	41356093	1.62419	4.15306e-09	0.0927128
chr11	113791834	113792334	2.0542	4.22877e-09	0.101775
chr15	76189788	76190288	2.25609	4.30808e-09	0.0626427
chr19	60113614	60114114	1.88342	4.30808e-09	0.0999701
chr18	68976946	68977446	0.989479	4.35273e-09	0.049226
chr2	58052756	58053256	2.4073	4.42897e-09	0.115249
chr11	107413189	107413689	1.79633	4.58271e-09	0.137451
chr1	186342291	186342791	2.86532	4.59501e-09	0.074906
chr9	115038233	115038733	2.27605	4.59501e-09	0.0982066
chr8	48236907	48237407	3.298	4.60811e-09	0.0607941
chr2	32618063	32618563	1.53265	4.66261e-09	0.0752811
chr6	54255293	54255793	1.86999	4.68029e-09	0.097129
chr15	79193002	79193502	1.41218	4.69641e-09	0.171861
chr16	49662240	49662740	-2.36064	4.8299e-09	-0.111165
chr5	24490416	24490916	4.35606	4.84471e-09	0.0538336
chr2	93891445	93891945	0.775693	4.93691e-09	0.134142
chr6	125701154	125701654	2.92761	4.94587e-09	0.0736123
chr2	93018889	93019389	3.74328	4.97439e-09	0.0553426
chr7	135628964	135629464	2.71695	4.98521e-09	0.128877
chr3	127293960	127294460	-1.29041	5.01473e-09	-0.202722
chr17	77651792	77652292	0.766381	5.03543e-09	0.0556416
chr2	27375091	27375591	1.59149	5.11763e-09	0.0999276
chr18	35867753	35868253	2.00219	5.13006e-09	0.127718
chr18	80548688	80549188	3.79592	5.13227e-09	0.0542892
chr15	79201594	79202094	2.20803	5.21708e-09	0.0901743
chr3	116112900	116113400	1.8081	5.21708e-09	0.0819182
chr19	50339179	50339679	1.33837	5.30317e-09	0.133004
chr4	76223731	76224231	1.90259	5.35856e-09	0.112697
chr6	97396507	97397007	1.60842	5.40866e-09	0.0960575
chr5	111843573	111844073	2.60708	5.51734e-09	0.0550608
chr15	51720824	51721324	2.98991	5.5291e-09	0.0959034
chr17	67721989	67722489	1.59498	5.61631e-09	0.0873753
chr16	59854441	59854941	-1.62012	5.63074e-09	-0.0728581
chr2	24275114	24275614	1.27665	5.7926e-09	0.121099
chr5	114604741	114605241	0.784702	5.7926e-09	0.0955204
chr8	120304032	120304532	1.3647	5.82776e-09	0.116414
chr12	108959521	108960021	1.09612	5.83995e-09	0.118723
chr7	101349781	101350281	2.35586	5.83995e-09	0.107946
chr3	84200435	84200935	1.21546	5.88879e-09	0.150291
chr14	61294089	61294589	0.998911	5.91594e-09	0.0613651
chr10	127513495	127513995	0.8681	6.05313e-09	0.169734
chr3	28264473	28264973	2.68526	6.05313e-09	0.107224
chr11	101479250	101479750	1.24104	6.05818e-09	0.263866
chr17	15371817	15372317	1.06836	6.11693e-09	0.129611
chr10	127516477	127516977	0.750798	6.12097e-09	0.173627
chr9	86187017	86187517	-1.80129	6.23213e-09	-0.0776395
chr11	78792036	78792536	3.18349	6.26408e-09	0.0567004
chr8	126073132	126073632	1.45449	6.36686e-09	0.12838
chr7	100718844	100719344	1.26861	6.40232e-09	0.102496
chr10	96190504	96191004	2.14882	6.57577e-09	0.100703
chr8	5727405	5727905	2.16483	6.73485e-09	0.0614109
chr14	71033474	71033974	2.10089	6.75586e-09	0.121331
chr17	28244767	28245267	2.73158	6.93867e-09	0.0867026
chr9	63706341	63706841	1.86773	6.96887e-09	0.0869164
chr9	106383248	106383748	1.42498	6.97398e-09	0.180729
chr7	79505141	79505641	2.39221	7.02576e-09	0.153576
chr12	42339226	42339726	-1.96793	7.23487e-09	-0.1009
chr3	67618080	67618580	2.00945	7.24048e-09	0.0848641
chr1	131378387	131378887	2.87755	7.26327e-09	0.134845
chr5	119559551	119560051	1.40799	7.34139e-09	0.126761
chr1	172349811	172350311	0.561756	7.38624e-09	0.137075
chr15	24405265	24405765	1.78289	7.51645e-09	0.0811685
chr18	35855379	35855879	1.34204	7.64964e-09	0.132998
chr8	106727203	106727703	-1.4645	7.71449e-09	-0.143943
chr5	77602738	77603238	2.21801	7.74967e-09	0.0622
chr13	54412147	54412647	2.51182	7.7809e-09	0.0544424
chr9	65834614	65835114	1.85049	7.85136e-09	0.0951294
chr11	24095622	24096122	4.11501	7.91828e-09	0.0398003
chr7	46227770	46228270	2.01977	7.92312e-09	0.116929
chr14	76331361	76331861	2.1404	7.93328e-09	0.0801132
chr14	59197532	59198032	3.2188	7.96638e-09	0.0770966
chr7	31078008	31078508	1.47826	8.01365e-09	0.100697
chr10	67615054	67615554	4.22479	8.07999e-09	0.0512179
chr14	22212747	22213247	1.80555	8.08766e-09	0.0625575
chr1	170459794	170460294	2.97194	8.28172e-09	0.0477286
chr2	75221358	75221858	2.4835	8.32123e-09	0.148053
chr4	106815759	106816259	0.788825	8.37702e-09	0.0393815
chr15	60285324	60285824	1.55853	8.41788e-09	0.150425
chr17	8972060	8972560	2.03908	8.45263e-09	0.0905304
chr4	130804975	130805475	2.03874	8.49733e-09	0.099782
chr18	14248320	14248820	2.42553	8.57721e-09	0.065461
chr9	42897221	42897721	1.04343	8.63651e-09	0.181374
chr5	106276852	106277352	2.68877	8.66568e-09	0.0719141
chr5	3451254	3451754	2.2001	8.73524e-09	0.0453314
chr8	47947843	47948343	1.40322	8.93898e-09	0.177033
chr2	179490109	179490609	2.87287	9.03461e-09	0.0493203
chr18	54540027	54540527	2.28369	9.03658e-09	0.0752553
chr19	26978271	26978771	0.783021	9.04241e-09	0.140641
chr8	15011229	15011729	1.13913	9.04241e-09	0.0682957
chr12	119028135	119028635	-1.84656	9.24089e-09	-0.0772018
chr19	24160301	24160801	1.08573	9.26633e-09	0.111232
chr5	138947886	138948386	1.39218	9.56524e-09	0.0851007
chr15	99807759	99808259	1.99762	9.6264e-09	0.155895
chr19	18140998	18141498	3.5239	9.65796e-09	0.0507192
chr15	63052457	63052957	-3.57019	9.75751e-09	-0.0641633
chr13	29195677	29196177	2.54876	9.77886e-09	0.10434
chr11	32363450	32363950	2.89907	9.85752e-09	0.0850319
chr16	90539675	90540175	2.74702	9.90019e-09	0.100951
chr12	42229206	42229706	-1.97339	9.98526e-09	-0.104042
chr12	107758326	107758826	2.55261	1.0015e-08	0.0798562
chr2	167727099	167727599	2.95364	1.03263e-08	0.0865381
chr9	104940319	104940819	-2.51669	1.03321e-08	-0.166828
chr11	85995144	85995644	1.13775	1.03399e-08	0.12322
chr2	28523589	28524089	1.53215	1.03399e-08	0.0803466
chr8	27104167	27104667	1.0338	1.04138e-08	0.19334
chr13	37821262	37821762	0.712665	1.04571e-08	0.0400677
chr15	85613351	85613851	2.72278	1.05329e-08	0.0526244
chr5	103938807	103939307	0.726443	1.05329e-08	0.165871
chr17	44577644	44578144	3.9034	1.05476e-08	0.05083
chr6	30525503	30526003	1.92244	1.06956e-08	0.0534339
chr9	47533338	47533838	1.85762	1.08539e-08	0.0867432
chr1	126683681	126684181	2.93344	1.0925e-08	0.0937343
chr1	71305136	71305636	2.43016	1.10491e-08	0.0681542
chr6	53221556	53222056	2.25848	1.11047e-08	0.0771543
chr8	120460366	120460866	1.86267	1.12751e-08	0.110761
chr2	26531819	26532319	3.71937	1.13582e-08	0.0886366
chr9	121550193	121550693	2.60274	1.13582e-08	0.0649462
chr19	37569299	37569799	1.68166	1.15625e-08	0.10951
chr8	92071579	92072079	2.26728	1.17253e-08	0.103964
chr14	73502803	73503303	3.33759	1.18081e-08	0.0509567
chr7	79505834	79506334	1.61839	1.18983e-08	0.140493
chr4	124305936	124306436	1.11615	1.1917e-08	0.10225
chr2	146810608	146811108	4.64223	1.20335e-08	0.0871999
chr5	125685906	125686406	0.910124	1.22281e-08	0.137226
chr9	49624011	49624511	0.954499	1.24751e-08	0.216843
chr17	65743575	65744075	3.67785	1.30443e-08	0.0975397
chr17	5660218	5660718	0.881249	1.33305e-08	0.154419
chr5	125103486	125103986	2.66005	1.34047e-08	0.064475
chr8	115342912	115343412	3.04284	1.3527e-08	0.0733921
chr1	132910591	132911091	1.3535	1.36516e-08	0.189592
chr9	58096448	58096948	3.35449	1.36538e-08	0.071671
chrX	103563626	103564126	1.76623	1.36538e-08	0.0510859
chr9	40346248	40346748	2.38526	1.37501e-08	0.0861487
chr12	29789729	29790229	1.93646	1.38255e-08	0.0747719
chr7	79526255	79526755	2.04077	1.38409e-08	0.0894801
chr17	90696402	90696902	-2.54331	1.38696e-08	-0.195727
chr2	117862300	117862800	1.74395	1.38696e-08	0.0859966
chr1	85901990	85902490	1.56357	1.42952e-08	0.0442066
chr19	24326956	24327456	2.22568	1.43093e-08	0.0800626
chr2	166407908	166408408	0.712782	1.45985e-08	0.0450778
chr11	6580289	6580789	2.23998	1.47799e-08	0.0454163
chr13	29746465	29746965	2.72446	1.53502e-08	0.0755816
chr2	162078461	162078961	2.49606	1.53502e-08	0.0663469
chr3	140150430	140150930	3.76392	1.54978e-08	0.0609335
chr11	113393773	113394273	2.26321	1.5558e-08	0.0619977
chr4	141866886	141867386	2.56191	1.57579e-08	0.0814769
chr8	120382449	120382949	2.89615	1.5818e-08	0.0743956
chr4	45540371	45540871	2.37299	1.6203e-08	0.121647
chr12	24606069	24606569	1.84635	1.62149e-08	0.0644519
chr9	41890775	41891275	1.23972	1.62149e-08	0.136563
chr15	85671745	85672245	1.91723	1.62319e-08	0.0748139
chr2	166346246	166346746	1.82565	1.62319e-08	0.118615
chr17	88938225	88938725	-1.75858	1.62587e-08	-0.0927009
chr8	84774246	84774746	2.48653	1.62601e-08	0.0854971
chr19	58094731	58095231	0.946842	1.64871e-08	0.0479388
chr16	39265052	39265552	4.01831	1.68048e-08	0.0793381
chr12	108480909	108481409	1.16771	1.68103e-08	0.128602
chr6	39787823	39788323	1.4848	1.70788e-08	0.0960716
chr13	111979794	111980294	2.66967	1.71557e-08	0.0623658
chr1	38757720	38758220	2.40228	1.79432e-08	0.0631827
chr2	154421108	154421608	1.26308	1.79432e-08	0.0782493
chr11	104179762	104180262	3.95166	1.80109e-08	0.0531564
chr8	83224699	83225199	1.25048	1.82641e-08	0.0834935
chr1	118480703	118481203	1.6837	1.84096e-08	0.0586837
chr4	154459887	154460387	1.76643	1.88851e-08	0.157045
chr6	39787312	39787812	2.34853	1.91153e-08	0.0546923
chr8	116652849	116653349	1.51222	1.92544e-08	0.0511025
chr11	98964532	98965032	1.5319	1.9429e-08	0.109964
chr9	46702062	46702562	1.64053	1.9429e-08	0.0668566
chr11	78129530	78130030	3.73118	1.98209e-08	0.060699
chrX	12069211	12069711	1.52417	1.98265e-08	0.125686
chr17	5295531	5296031	0.747082	1.99459e-08	0.125696
chr8	120167748	120168248	1.71656	2.04383e-08	0.0693187
chr3	28497082	28497582	1.7367	2.07077e-08	0.0997637
chr4	119816582	119817082	2.422	2.11407e-08	0.0713701
chr11	94955076	94955576	1.8472	2.12789e-08	0.0561389
chr7	123134845	123135345	1.3416	2.12929e-08	0.103026
chr5	91653140	91653640	3.69702	2.1474e-08	0.0478608
chr1	128592391	128592891	0.740804	2.1972e-08	0.117677
chr8	29544156	29544656	2.20177	2.1972e-08	0.136
chr15	73730290	73730790	2.98001	2.20946e-08	0.0570262
chr4	130799102	130799602	1.15241	2.23523e-08	0.0357627
chr1	190654339	190654839	0.898027	2.30812e-08	0.0964661
chr9	107424725	107425225	2.17473	2.36435e-08	0.0727295
chr15	4643796	4644296	-3.54984	2.40999e-08	-0.0917561
chr6	80352265	80352765	-2.23887	2.416e-08	-0.112001
chr6	96119636	96120136	1.54446	2.45541e-08	0.067774
chr3	120180859	120181359	2.36871	2.45744e-08	0.0762431
chr7	17058100	17058600	1.17498	2.46727e-08	0.145339
chr14	12221331	12221831	3.3327	2.46957e-08	0.0818362
chr19	58443528	58444028	3.42218	2.47029e-08	0.0768534
chr10	68038870	68039370	1.91715	2.48861e-08	0.0714146
chr1	36789336	36789836	1.97492	2.50228e-08	0.133878
chr10	127514663	127515163	1.28894	2.53149e-08	0.0697009
chr3	121448601	121449101	1.65399	2.55081e-08	0.112819
chr19	7267145	7267645	0.850229	2.57376e-08	0.177124
chr15	74735715	74736215	0.883931	2.6179e-08	0.0804086
chr13	37505617	37506117	1.23826	2.63854e-08	0.0815627
chr8	122524498	122524998	2.1732	2.73223e-08	0.058044
chr11	5189508	5190008	2.47395	2.73519e-08	0.0533605
chr6	72216592	72217092	0.755246	2.75298e-08	0.155999
chr6	93957089	93957589	1.69023	2.75298e-08	0.0940771
chr14	22424994	22425494	3.17951	2.77503e-08	0.0747284
chr10	43245323	43245823	0.726549	2.83173e-08	0.0799395
chr10	79857436	79857936	2.39349	2.86372e-08	0.0586683
chr11	98971194	98971694	2.67981	2.8744e-08	0.113766
chr4	90094097	90094597	-1.11485	2.90453e-08	-0.0908777
chr18	20665966	20666466	1.79167	2.92025e-08	0.104501
chr7	120157492	120157992	1.05227	2.92837e-08	0.133864
chr1	38401779	38402279	2.7361	2.92879e-08	0.0727881
chr11	24481024	24481524	-3.23888	2.97253e-08	-0.0770258
chr13	99458914	99459414	3.2873	3.04301e-08	0.0739634
chr11	90382223	90382723	1.14805	3.04711e-08	0.0509586
chr5	125110622	125111122	1.95343	3.10461e-08	0.0464671
chr10	41934593	41935093	1.25433	3.10628e-08	0.104048
chr4	97587375	97587875	3.43325	3.12161e-08	0.0379904
chr10	84807137	84807637	1.81127	3.13754e-08	0.0885421
chr8	52001643	52002143	-2.85487	3.13891e-08	-0.071288
chr15	85572799	85573299	1.64798	3.15997e-08	0.105479
chr2	180847447	180847947	2.60756	3.17859e-08	0.0795696
chr6	89348386	89348886	3.47376	3.20117e-08	0.059855
chr3	105718134	105718634	0.978531	3.23851e-08	0.098972
chr19	8984345	8984845	-1.81638	3.27036e-08	-0.150825
chr9	62544979	62545479	2.8854	3.29045e-08	0.0669251
chr1	52714412	52714912	2.39299	3.29863e-08	0.0544325
chr3	34445371	34445871	1.02621	3.30285e-08	0.105566
chr4	96028424	96028924	0.924442	3.36606e-08	0.201703
chr5	75063100	75063600	2.38161	3.36606e-08	0.073111
chr7	38194377	38194877	1.51295	3.48507e-08	0.14459
chr11	78777593	78778093	2.06477	3.49798e-08	0.0872288
chr2	31263711	31264211	2.81518	3.58464e-08	0.0748166
chr7	96745935	96746435	0.587962	3.65085e-08	0.0544477
chr8	26961318	26961818	0.969086	3.66478e-08	0.110951
chr16	74644665	74645165	-2.10978	3.67706e-08	-0.160935
chr4	152406112	152406612	2.79732	3.6945e-08	0.0511634
chr11	84780404	84780904	2.56445	3.72731e-08	0.075561
chr16	24156691	24157191	3.29508	3.75938e-08	0.0662432
chr4	107817424	107817924	3.17158	3.77389e-08	0.0801125
chr4	32083315	32083815	2.47411	3.78392e-08	0.0934451
chr8	12871323	12871823	-1.34198	3.80395e-08	-0.100572
chr2	26298247	26298747	1.0372	3.83048e-08	0.259862
chr4	120268401	120268901	1.77861	3.83635e-08	0.149599
chr3	137101294	137101794	1.73359	3.86326e-08	0.0677318
chr15	75786714	75787214	2.13795	3.90859e-08	0.158742
chr5	112239059	112239559	2.2355	3.96716e-08	0.104618
chr5	114538703	114539203	1.40728	4.00396e-08	0.0616118
chr10	83106220	83106720	0.828397	4.01615e-08	0.168023
chr4	138446698	138447198	2.44892	4.06304e-08	0.0590351
chr2	97975527	97976027	2.05044	4.10618e-08	0.113342
chr7	115131848	115132348	1.55661	4.20098e-08	0.133578
chr3	154467776	154468276	1.76167	4.20973e-08	0.100621
chr5	138778709	138779209	1.19869	4.21173e-08	0.131627
chr9	49273450	49273950	1.04452	4.30771e-08	0.120477
chr1	88623464	88623964	2.49045	4.32746e-08	0.0732723
chr8	41594354	41594854	1.85915	4.38817e-08	0.0694844
chr14	92279197	92279697	-3.97165	4.44178e-08	-0.0774683
chr8	80807771	80808271	4.6168	4.45874e-08	0.0697029
chr11	53469246	53469746	1.24923	4.48845e-08	0.0445569
chr11	115956489	115956989	1.29499	4.53941e-08	0.152961
chr12	80123184	80123684	2.61547	4.59048e-08	0.0615148
chr4	97418478	97418978	1.97223	4.6105e-08	0.0832021
chr9	112207734	112208234	1.46124	4.663e-08	0.0888472
chr17	27241028	27241528	1.30701	4.75094e-08	0.0467344
chr5	111508891	111509391	0.990848	4.75094e-08	0.139423
chr5	131602210	131602710	1.29923	4.75094e-08	0.216354
chr9	50310965	50311465	0.90353	4.75094e-08	0.266564
chr15	26152764	26153264	-1.97077	4.78718e-08	-0.104695
chr1	170367132	170367632	0.545253	4.7915e-08	0.0634452
chr10	69594342	69594842	1.86975	4.84602e-08	0.0799921
chr13	83866193	83866693	1.48806	4.99573e-08	0.032554
chr14	98497648	98498148	3.33182	5.01322e-08	0.0593713
chr3	13542495	13542995	2.55859	5.01364e-08	0.050236
chr11	52661217	52661717	3.95705	5.01477e-08	0.0613614
chr5	123300445	123300945	1.3819	5.02296e-08	0.087047
chr13	8730230	8730730	1.09449	5.08879e-08	0.04221
chr4	41677297	41677797	1.20469	5.08879e-08	0.0915828
chr5	97306916	97307416	2.36781	5.10195e-08	0.0476505
chr5	131574680	131575180	1.00166	5.10327e-08	0.155634
chr18	55146710	55147210	1.95574	5.1973e-08	0.11626
chr4	12677831	12678331	3.3955	5.28626e-08	0.0636112
chr19	31022399	31022899	2.07851	5.28669e-08	0.0578268
chr10	94230549	94231049	-1.4062	5.32924e-08	-0.121825
chr10	93736188	93736688	1.8587	5.37781e-08	0.0786587
chr1	128860020	128860520	0.979447	5.39976e-08	0.0614948
chr12	85175834	85176334	1.72897	5.40461e-08	0.178424
chr4	71933189	71933689	4.52083	5.42023e-08	0.138925
chr17	88665986	88666486	2.54736	5.4455e-08	0.130442
chr4	54099056	54099556	3.33976	5.48992e-08	0.0684056
chr11	112307442	112307942	-2.45189	5.49896e-08	-0.117622
chr13	51917634	51918134	0.866532	5.62781e-08	0.103903
chr5	99544881	99545381	1.71979	5.83359e-08	0.0604409
chr12	72323694	72324194	4.0074	5.83568e-08	0.0571944
chr3	153084697	153085197	0.539138	5.86618e-08	0.0680043
chr15	69224959	69225459	1.266	5.87308e-08	0.120495
chr7	31085099	31085599	2.07025	5.89155e-08	0.0567544
chr2	157418418	157418918	2.37181	5.91519e-08	0.112415
chr10	43154928	43155428	-1.48618	6.03716e-08	-0.132962
chr12	106479706	106480206	0.978089	6.12379e-08	0.0757794
chr9	63958238	63958738	0.595664	6.14489e-08	0.116874
chr9	45693842	45694342	0.90205	6.15239e-08	0.103839
chr8	84779750	84780250	1.69076	6.15433e-08	0.075792
chr12	106592583	106593083	1.28411	6.15451e-08	0.0849556
chr15	86188155	86188655	2.43038	6.21595e-08	0.0742994
chr3	45384997	45385497	2.1492	6.21595e-08	0.0753836
chrX	141729594	141730094	1.29858	6.21595e-08	0.0501801
chr1	150587337	150587837	-2.72605	6.27959e-08	-0.0971221
chr16	29882581	29883081	0.820955	6.33649e-08	0.0974264
chr11	113183509	113184009	1.88405	6.34275e-08	0.0777718
chr9	112371806	112372306	1.94652	6.34275e-08	0.0794906
chr5	15985889	15986389	-1.65945	6.4153e-08	-0.157967
chr1	17095816	17096316	1.21863	6.46329e-08	0.0762438
chr17	25609375	25609875	3.35278	6.49146e-08	0.035627
chr15	67245167	67245667	0.778248	6.50168e-08	0.0804086
chr4	130874556	130875056	2.26076	6.53469e-08	0.0796508
chr12	81002779	81003279	0.986095	6.54376e-08	0.150659
chr9	29791210	29791710	2.01688	6.64869e-08	0.0830438
chr4	129983784	129984284	1.15253	6.68787e-08	0.0937065
chr6	96631444	96631944	2.40077	6.75522e-08	0.085064
chr7	17058736	17059236	0.624674	6.76014e-08	0.0285745
chr6	95256272	95256772	-1.84264	6.79232e-08	-0.119309
chr2	179491863	179492363	1.57971	6.79314e-08	0.122811
chr7	36658207	36658707	-2.58458	6.95071e-08	-0.0642284
chr13	78100083	78100583	1.87499	6.98393e-08	0.0528128
chr19	44676607	44677107	1.86116	7.00813e-08	0.0714645
chr19	55376318	55376818	3.25887	7.31496e-08	0.0497977
chr4	141867425	141867925	2.52445	7.31496e-08	0.0525319
chr8	44885803	44886303	4.02684	7.33656e-08	0.0886804
chr14	120355292	120355792	0.941968	7.47424e-08	0.170726
chr15	79152682	79153182	3.88052	7.51608e-08	0.079889
chr3	130737532	130738032	1.32356	7.53671e-08	0.140449
chr3	119095218	119095718	-2.30899	7.54488e-08	-0.107473
chr10	122802845	122803345	1.49874	7.55336e-08	0.0946819
chr2	27670638	27671138	1.23512	7.65639e-08	0.109054
chr19	20837421	20837921	2.37808	7.7675e-08	0.0622724
chr6	14290780	14291280	-1.30764	7.77644e-08	-0.1079
chr8	36828493	36828993	2.5035	7.78504e-08	0.0479471
chr15	78763155	78763655	1.40366	7.7871e-08	0.0689432
chr9	120681359	120681859	1.30812	7.81248e-08	0.114925
chr16	35232072	35232572	2.57193	7.81472e-08	0.0945679
chr2	140905969	140906469	-2.1874	8.00896e-08	-0.087603
chr4	139054460	139054960	1.53582	8.00967e-08	0.14905
chr5	35461948	35462448	1.81305	8.00967e-08	0.102401
chr7	112591992	112592492	2.07256	8.00967e-08	0.0709191
chr4	75995775	75996275	1.37428	8.04262e-08	0.075875
chr1	38843174	38843674	0.913919	8.11541e-08	0.153816
chr17	85616449	85616949	0.87852	8.19684e-08	0.174718
chr7	79191421	79191921	1.3316	8.355e-08	0.0769722
chr4	137698597	137699097	2.43644	8.51626e-08	0.056441
chr11	107416492	107416992	1.63589	8.53518e-08	0.120005
chr8	97950365	97950865	-1.53666	8.54297e-08	-0.14171
chr6	144264568	144265068	1.33889	8.57209e-08	0.0947617
chr9	121555250	121555750	1.86897	8.58817e-08	0.0995707
chr2	38013955	38014455	2.94297	8.63471e-08	0.0441472
chr9	69844679	69845179	2.97987	8.66442e-08	0.0520295
chr8	70649280	70649780	2.24795	8.6792e-08	0.0572543
chr7	17056489	17056989	1.32755	8.82162e-08	0.079964
chr14	110238645	110239145	2.50669	8.83499e-08	0.0678462
chr12	29789223	29789723	2.53939	8.90509e-08	0.115429
chr3	66746559	66747059	0.850982	8.94764e-08	0.124411
chr3	158694914	158695414	-1.29801	8.97545e-08	-0.0918975
chr11	96645662	96646162	1.24332	9.02556e-08	0.130064
chr9	117357018	117357518	-2.26349	9.15366e-08	-0.0903707
chr19	27049184	27049684	2.03146	9.18243e-08	0.112269
chr15	20034508	20035008	-1.93987	9.1939e-08	-0.109042
chr9	103408337	103408837	2.6452	9.24466e-08	0.0580124
chr11	110982556	110983056	1.93306	9.3766e-08	0.0639902
chr9	61279024	61279524	1.37745	9.47946e-08	0.136105
chr3	67676165	67676665	1.91822	9.51596e-08	0.0705453
chr16	33464848	33465348	3.90195	9.70402e-08	0.0320557
chr12	39027125	39027625	1.43051	9.72329e-08	0.0668725
chr2	7083603	7084103	1.71926	9.79738e-08	0.0766482
chr6	52894136	52894636	0.814122	9.92994e-08	0.117082
chr9	46704430	46704930	2.75701	1.00219e-07	0.0365566
chr9	118194625	118195125	3.37006	1.01204e-07	0.075848
chr10	127524612	127525112	1.48335	1.01682e-07	0.0666418
chr8	97942846	97943346	-1.88076	1.02138e-07	-0.0985008
chr6	87789105	87789605	3.16646	1.02708e-07	0.0599438
chr2	173306922	173307422	2.0061	1.04454e-07	0.0706856
chr4	136105019	136105519	1.80463	1.06187e-07	0.174593
chr2	146833211	146833711	1.87542	1.06223e-07	0.111718
chr1	168476202	168476702	2.04311	1.07012e-07	0.069021
chr11	40539737	40540237	-1.69279	1.07694e-07	-0.117076
chr13	117104614	117105114	1.56027	1.08655e-07	0.0301381
chr2	169502778	169503278	2.13398	1.08778e-07	0.176999
chr9	45664549	45665049	1.20725	1.09231e-07	0.0890461
chr19	17160172	17160672	1.82239	1.10295e-07	0.0498765
chr2	4232194	4232694	2.6279	1.11309e-07	0.0466068
chr2	158152826	158153326	1.32794	1.12957e-07	0.0793449
chr2	64459597	64460097	2.29955	1.14417e-07	0.066023
chr4	106040346	106040846	1.85271	1.15813e-07	0.0509001
chr8	125389216	125389716	2.53542	1.16223e-07	0.0891962
chr7	107694468	107694968	2.19581	1.16903e-07	0.0826926
chr7	107516658	107517158	2.06873	1.1702e-07	0.0579213
chr6	125480415	125480915	2.2888	1.17821e-07	0.0634468
chr1	190323627	190324127	1.20864	1.17843e-07	0.0531745
chr4	140657586	140658086	1.35169	1.18062e-07	0.139748
chr5	148760240	148760740	1.85471	1.18281e-07	0.091717
chr15	82983724	82984224	1.18138	1.18633e-07	0.136154
chr2	166377186	166377686	2.38268	1.18646e-07	0.0579177
chr1	185834112	185834612	1.84503	1.19377e-07	0.0778601
chr11	54058214	54058714	1.31795	1.19529e-07	0.0607697
chr11	98942852	98943352	2.4437	1.19534e-07	0.0905673
chr12	5215757	5216257	2.12292	1.20977e-07	0.0678581
chr4	32393882	32394382	2.37654	1.20977e-07	0.0529849
chr4	128401530	128402030	2.73348	1.21711e-07	0.0870929
chr4	152135949	152136449	0.823043	1.21858e-07	0.0352462
chr2	91474282	91474782	2.71108	1.22986e-07	0.0770396
chr8	15012279	15012779	1.392	1.23727e-07	0.0576616
chr7	132046216	132046716	1.25696	1.24933e-07	0.0505983
chr6	97529279	97529779	2.04808	1.25117e-07	0.0657372
chr1	75738580	75739080	1.65151	1.25336e-07	0.0630041
chr11	77934172	77934672	1.21152	1.25336e-07	0.0702592
chr2	97391379	97391879	1.36226	1.25336e-07	0.116698
chr5	112050484	112050984	2.3024	1.25336e-07	0.0864775
chr6	25462983	25463483	3.38318	1.25671e-07	0.0475605
chr8	90398538	90399038	2.54727	1.26937e-07	0.0551931
chr14	46225803	46226303	0.906373	1.27194e-07	0.0963461
chr19	21253809	21254309	3.25	1.29358e-07	0.0584854
chr11	86051385	86051885	0.543077	1.31009e-07	0.0665237
chr6	114329461	114329961	1.86349	1.3207e-07	0.055315
chr8	120563744	120564244	1.28565	1.32759e-07	0.082945
chr1	164897102	164897602	1.24559	1.33123e-07	0.163039
chr1	186655116	186655616	1.39557	1.35253e-07	0.10119
chr15	51710296	51710796	2.02395	1.37101e-07	0.0493254
chr11	103142342	103142842	1.02797	1.3726e-07	0.0821972
chr15	31250603	31251103	1.09413	1.38256e-07	0.0735312
chr14	120232125	120232625	3.63209	1.39934e-07	0.0443397
chr15	102999115	102999615	0.927101	1.4053e-07	0.106217
chr12	108244735	108245235	1.49307	1.40699e-07	0.0670077
chr17	45805688	45806188	0.877282	1.41396e-07	0.127546
chr1	37097285	37097785	1.12175	1.43159e-07	0.101891
chr2	91957094	91957594	2.4758	1.47586e-07	0.0659242
chr4	129124641	129125141	0.653088	1.48451e-07	0.0288003
chr16	55819115	55819615	1.9291	1.4946e-07	0.0823756
chr17	69631346	69631846	1.54092	1.49785e-07	0.0798972
chrX	16998536	16999036	1.50239	1.49785e-07	0.0517768
chr1	128856892	128857392	3.3944	1.50141e-07	0.0811338
chr15	16637328	16637828	-2.25984	1.51905e-07	-0.0861086
chr12	68462945	68463445	1.7491	1.53024e-07	0.0629486
chrX	99437743	99438243	3.75806	1.53024e-07	0.0866285
chr3	119021198	119021698	1.46372	1.53355e-07	0.078558
chr8	41648236	41648736	1.64218	1.54191e-07	0.0649093
chr1	75455899	75456399	1.20627	1.54823e-07	0.118191
chr2	28401506	28402006	3.20326	1.56873e-07	0.0580287
chr1	137900039	137900539	0.890358	1.61791e-07	0.0896894
chr12	12610834	12611334	0.994838	1.6288e-07	0.117627
chr17	62193371	62193871	1.97031	1.65002e-07	0.0545705
chr7	129842891	129843391	2.98069	1.65976e-07	0.0803276
chr4	148811814	148812314	0.53841	1.66286e-07	0.0676164
chr5	131600345	131600845	0.738656	1.67546e-07	0.115974
chr1	182088796	182089296	2.33025	1.67643e-07	0.0833339
chr6	51057221	51057721	1.57592	1.67886e-07	0.0426341
chr13	83872062	83872562	1.52853	1.71022e-07	0.0940706
chr8	45675838	45676338	2.12951	1.74407e-07	0.0725919
chr12	83512715	83513215	2.58	1.7757e-07	0.0876019
chr14	25580379	25580879	1.50948	1.791e-07	0.0856546
chr5	148017338	148017838	2.64386	1.791e-07	0.0593964
chr11	107792106	107792606	1.92386	1.79319e-07	0.144329
chr13	82058067	82058567	2.09517	1.81516e-07	0.0527488
chr5	37826657	37827157	2.12588	1.81516e-07	0.0684605
chr4	67574694	67575194	2.18242	1.85554e-07	0.0464106
chr2	74136508	74137008	1.43438	1.87226e-07	0.057825
chr6	28842288	28842788	1.2565	1.89117e-07	0.0449833
chr10	60193725	60194225	0.625892	1.89621e-07	0.124954
chr3	134172324	134172824	0.987509	1.89621e-07	0.0862214
chr9	15529233	15529733	2.71777	1.94022e-07	0.0795567
chr7	101162795	101163295	2.22461	1.94172e-07	0.118337
chr11	109264343	109264843	2.38322	1.98572e-07	0.0552897
chr12	5213318	5213818	2.43874	2.01703e-07	0.0452571
chr15	86513259	86513759	2.00677	2.02177e-07	0.0810757
chr5	139694812	139695312	1.3983	2.02804e-07	0.07715
chr16	49753262	49753762	2.36801	2.04515e-07	0.116866
chr13	42917186	42917686	0.870438	2.05743e-07	0.0355125
chr1	139346456	139346956	0.918262	2.11425e-07	0.118424
chr2	25267221	25267721	3.23646	2.11476e-07	0.0465907
chr1	18956872	18957372	-1.4531	2.12941e-07	-0.114055
chr11	31755838	31756338	1.44639	2.12941e-07	0.0743168
chrX	107417295	107417795	-1.74749	2.14157e-07	-0.0836316
chr9	121808450	121808950	3.1246	2.15727e-07	0.0549578
chr15	67892021	67892521	1.97417	2.16162e-07	0.0711199
chr11	114795191	114795691	0.996478	2.1663e-07	0.27943
chr11	101477800	101478300	2.19535	2.16702e-07	0.102069
chr19	50640599	50641099	1.5352	2.16749e-07	0.116963
chr5	106471916	106472416	0.672176	2.17615e-07	0.117945
chr2	157705337	157705837	1.39683	2.17674e-07	0.0518368
chr1	168473573	168474073	0.714134	2.21609e-07	0.0525136
chr17	26364066	26364566	1.22228	2.23209e-07	0.126166
chr4	122891142	122891642	1.40773	2.24274e-07	0.064285
chr10	80418260	80418760	2.34586	2.26373e-07	0.0493575
chr1	133921307	133921807	2.00602	2.26561e-07	0.0667674
chr15	86606404	86606904	2.12427	2.29625e-07	0.048569
chr5	114298438	114298938	0.865876	2.31207e-07	0.0771418
chr4	150094059	150094559	1.1512	2.31218e-07	0.0776824
chr1	61531401	61531901	1.56868	2.32368e-07	0.0903997
chr8	104367373	104367873	1.67039	2.34317e-07	0.15784
chr1	154704471	154704971	2.52816	2.35492e-07	0.0596689
chr17	45806807	45807307	1.46808	2.35492e-07	0.0494756
chr5	106451269	106451769	1.57864	2.36352e-07	0.0367718
chr3	57919377	57919877	1.19219	2.36663e-07	0.115379
chr12	69437045	69437545	-3.06017	2.38603e-07	-0.0909266
chr5	98563674	98564174	1.45327	2.3925e-07	0.0442292
chr10	119684310	119684810	1.90506	2.39441e-07	0.0996148
chr11	96718550	96719050	3.03087	2.43509e-07	0.0507981
chr13	51792072	51792572	1.00902	2.45158e-07	0.271179
chr1	170387243	170387743	1.30597	2.46465e-07	0.128425
chr4	39626598	39627098	2.69622	2.49852e-07	0.0484843
chr12	109085668	109086168	3.18285	2.51972e-07	0.0599327
chr11	113221807	113222307	1.98627	2.55267e-07	0.0461647
chr6	21861273	21861773	2.24479	2.55267e-07	0.0494344
chr4	104547116	104547616	0.92928	2.5591e-07	0.137762
chr12	118099634	118100134	-2.36738	2.57492e-07	-0.0931145
chr6	134537653	134538153	2.14978	2.57969e-07	0.0480072
chr13	60007661	60008161	0.892098	2.58702e-07	0.0629656
chr2	29358964	29359464	3.62303	2.61221e-07	0.0804763
chr6	40024006	40024506	3.71723	2.64808e-07	0.0544989
chr12	119860353	119860853	-2.31976	2.65531e-07	-0.0725466
chr19	23141844	23142344	1.07233	2.70122e-07	0.0603206
chr3	47281792	47282292	-1.75897	2.71167e-07	-0.114185
chr9	31894934	31895434	2.13481	2.71624e-07	0.1224
chr9	114759804	114760304	1.60868	2.77262e-07	0.128175
chr2	160388544	160389044	1.09114	2.80012e-07	0.0722645
chr12	8364245	8364745	-2.94753	2.83815e-07	-0.157156
chr5	13951305	13951805	2.94849	2.84036e-07	0.059648
chr3	6883672	6884172	2.82401	2.85239e-07	0.0605476
chr19	7142446	7142946	2.61529	2.85641e-07	0.0692041
chr4	149496561	149497061	0.809298	2.85641e-07	0.098573
chr13	49016280	49016780	0.831864	2.85729e-07	0.116166
chr7	79504632	79505132	0.968541	2.87766e-07	0.150688
chr1	150949894	150950394	1.9262	2.88299e-07	0.106089
chr1	20302963	20303463	1.27761	2.88359e-07	0.153502
chr4	14106135	14106635	2.8667	2.88547e-07	0.0638239
chr9	102417268	102417768	1.97779	2.89457e-07	0.0898014
chr14	19920195	19920695	1.85099	2.90551e-07	0.0799055
chr8	92721494	92721994	1.35762	2.90551e-07	0.114406
chr9	37454065	37454565	1.10436	2.90551e-07	0.139747
chr9	68881884	68882384	1.51795	2.90551e-07	0.0853753
chr2	136582703	136583203	2.76445	2.91278e-07	0.0731564
chr11	108279851	108280351	1.40648	2.92732e-07	0.113862
chr4	152132341	152132841	0.780695	2.93355e-07	0.151084
chr16	23497500	23498000	1.30785	2.94414e-07	0.102354
chr15	25230088	25230588	2.166	2.94553e-07	0.0430403
chr1	188871810	188872310	2.90804	2.96215e-07	0.0538596
chr5	110416753	110417253	0.910903	2.99689e-07	0.214513
chr19	58247759	58248259	2.10564	3.02169e-07	0.0823434
chr13	107065072	107065572	1.19936	3.02906e-07	0.0384907
chr9	30834124	30834624	2.49206	3.06703e-07	0.0357075
chr3	144367611	144368111	0.913504	3.10847e-07	0.103045
chr11	102984663	102985163	0.536316	3.12459e-07	0.0241
chr12	36095140	36095640	2.46622	3.12555e-07	0.0318971
chr17	29220555	29221055	1.03888	3.13863e-07	0.0877716
chr13	83750300	83750800	4.01613	3.15747e-07	0.0303598
chr8	13530911	13531411	2.04948	3.15747e-07	0.0949543
chr8	26993844	26994344	1.0503	3.17144e-07	0.204805
chr4	141020899	141021399	1.4391	3.17971e-07	0.112617
chr9	4894525	4895025	-2.26349	3.19519e-07	-0.0769523
chr6	113333093	113333593	3.87598	3.21546e-07	0.11676
chr12	28800014	28800514	1.73486	3.23064e-07	0.103306
chr3	49886504	49887004	1.58792	3.23315e-07	0.0971314
chr12	72321183	72321683	1.91543	3.24118e-07	0.10491
chr16	30129348	30129848	1.27326	3.25265e-07	0.0998873
chr6	143404458	143404958	2.44865	3.25634e-07	0.0447664
chr9	61292879	61293379	1.17309	3.25634e-07	0.0657571
chr14	13041656	13042156	2.55076	3.27508e-07	0.0821007
chr6	53229309	53229809	2.64256	3.27508e-07	0.0408049
chr17	56509599	56510099	0.603346	3.2806e-07	0.106079
chr1	191981356	191981856	1.41145	3.28855e-07	0.0754157
chr8	41570529	41571029	0.886333	3.31476e-07	0.106068
chr15	37597539	37598039	1.10804	3.31744e-07	0.09039
chr14	122942997	122943497	1.27311	3.33763e-07	0.097301
chr11	98003304	98003804	0.993566	3.37811e-07	0.0917282
chr9	96992412	96992912	3.09399	3.37811e-07	0.0419691
chr1	156985879	156986379	1.29953	3.38249e-07	0.111421
chr1	172048128	172048628	1.30857	3.40059e-07	0.0463982
chr15	92743549	92744049	1.49074	3.43003e-07	0.111614
chr2	165126845	165127345	1.27959	3.4497e-07	0.0705581
chr17	27642395	27642895	1.4457	3.48395e-07	0.125163
chr6	61763344	61763844	1.24595	3.50884e-07	0.0677579
chr11	87006753	87007253	3.01916	3.5091e-07	0.0299427
chr5	35621110	35621610	2.67582	3.5091e-07	0.124776
chr7	28919704	28920204	1.98516	3.54857e-07	0.119554
chr17	25398397	25398897	1.97809	3.56186e-07	0.121044
chr4	132958629	132959129	1.81441	3.56186e-07	0.0778533
chr8	107789623	107790123	0.563735	3.60247e-07	0.0153573
chr15	58828118	58828618	2.32689	3.6217e-07	0.0801246
chr8	11308556	11309056	-1.48824	3.63935e-07	-0.0915639
chr11	119133860	119134360	2.16374	3.65983e-07	0.0860221
chr12	86911398	86911898	0.857396	3.66441e-07	0.0893732
chr1	157755175	157755675	1.64901	3.67777e-07	0.074643
chr6	87277500	87278000	2.22176	3.70941e-07	0.0991667
chr8	119503129	119503629	0.917874	3.72899e-07	0.160582
chr1	87182034	87182534	3.28657	3.7412e-07	0.0418144
chr5	98345642	98346142	2.93863	3.76832e-07	0.0444122
chr5	125154936	125155436	3.1504	3.77701e-07	0.0481363
chr5	33697999	33698499	0.688866	3.77927e-07	0.11748
chr2	101882957	101883457	3.00649	3.78469e-07	0.0709861
chr9	48740072	48740572	1.07293	3.82959e-07	0.0710174
chr3	89225834	89226334	-1.67425	3.84247e-07	-0.140459
chr5	111519651	111520151	2.10228	3.84247e-07	0.073812
chr9	107650686	107651186	1.51234	3.8473e-07	0.0761362
chr13	102846273	102846773	-2.90702	3.86986e-07	-0.0955174
chr1	89710031	89710531	2.81009	3.88669e-07	0.0710149
chr16	66602148	66602648	-1.8267	3.96462e-07	-0.0977585
chr6	125467152	125467652	2.18828	3.96462e-07	0.0666688
chr8	84742577	84743077	1.87911	4.00079e-07	0.0754346
chr14	45325457	45325957	3.08595	4.00933e-07	0.05453
chr5	96308713	96309213	2.8633	4.01831e-07	0.0409932
chr15	64384387	64384887	0.598627	4.01946e-07	0.0695486
chr14	108960029	108960529	-2.43523	4.02062e-07	-0.0822683
chr5	21264255	21264755	3.44114	4.02647e-07	0.0624508
chr14	11875220	11875720	1.32184	4.05211e-07	0.0453668
chr4	8920342	8920842	-1.26095	4.15555e-07	-0.187304
chr17	25610070	25610570	3	4.15991e-07	0.0900745
chr5	140608602	140609102	0.744273	4.16238e-07	0.132238
chr11	61483412	61483912	0.884713	4.19189e-07	0.133407
chr5	148802499	148802999	2.11271	4.21729e-07	0.0709265
chr3	121448079	121448579	1.48409	4.22411e-07	0.101589
chr18	47091525	47092025	2.3026	4.34874e-07	0.0605366
chrX	166173739	166174239	2.62719	4.42097e-07	0.115503
chr8	48951435	48951935	1.74948	4.46307e-07	0.0656274
chr10	13850109	13850609	2.06326	4.47105e-07	0.0478405
chr1	89542392	89542892	1.92736	4.54282e-07	0.0581008
chr16	91209352	91209852	2.01625	4.64254e-07	0.0607726
chr6	101233644	101234144	0.830249	4.66117e-07	0.0504466
chr7	119733467	119733967	-2.90582	4.67742e-07	-0.133707
chr18	65647534	65648034	0.581851	4.68159e-07	0.0775068
chr9	42898138	42898638	1.71288	4.70074e-07	0.163103
chr4	47520029	47520529	2.35922	4.71779e-07	0.0421892
chr19	32969391	32969891	-1.85142	4.7499e-07	-0.0887578
chr12	55505407	55505907	-1.35194	4.77154e-07	-0.137184
chr10	56787995	56788495	-1.395	4.77187e-07	-0.0831551
chr2	165967678	165968178	1.21153	4.80712e-07	0.11174
chr8	12430063	12430563	-1.1591	4.81675e-07	-0.168519
chr4	142138248	142138748	-1.74296	4.82614e-07	-0.122041
chr7	129917879	129918379	1.96527	4.83497e-07	0.0400695
chr15	31207275	31207775	0.930088	4.84131e-07	0.0601405
chr11	64328015	64328515	1.22351	4.88825e-07	0.0865755
chr4	120283066	120283566	0.552031	4.88825e-07	0.0698504
chr8	26756351	26756851	1.39265	4.89067e-07	0.0686863
chr2	168791021	168791521	1.16141	4.91211e-07	0.0475392
chr1	128593102	128593602	1.24258	4.93295e-07	0.0910518
chr7	112568825	112569325	1.88335	4.93295e-07	0.0730449
chr13	103056366	103056866	2.21736	4.93327e-07	0.0770306
chr7	76427242	76427742	3.076	4.94305e-07	0.0382556
chr13	101305991	101306491	-2.74389	4.94783e-07	-0.0841767
chr14	58089403	58089903	1.49797	4.94786e-07	0.0781838
chr5	51989339	51989839	-3.00715	4.95165e-07	-0.0766313
chr3	18053940	18054440	1.4208	4.99103e-07	0.10808
chr9	42338800	42339300	2.11314	5.00197e-07	0.0457902
chr16	21339716	21340216	0.736554	5.00708e-07	0.172007
chr2	163235841	163236341	1.27698	5.05335e-07	0.112326
chr19	7151487	7151987	1.74181	5.08672e-07	0.0610108
chr2	4232809	4233309	1.92486	5.09695e-07	0.0772733
chr7	111799114	111799614	3.41712	5.16893e-07	0.0461977
chr11	35512653	35513153	0.982567	5.22844e-07	0.134734
chr16	71344528	71345028	2.03195	5.22844e-07	0.0612951
chr3	30349219	30349719	1.81114	5.24924e-07	0.110259
chr15	56864931	56865431	-1.26341	5.265e-07	-0.14633
chr13	83720997	83721497	1.45162	5.2982e-07	0.162214
chr18	38084843	38085343	-1.48277	5.31238e-07	-0.124203
chr12	108220500	108221000	2.40995	5.32939e-07	0.0764654
chr6	4469598	4470098	-2.52173	5.33487e-07	-0.081058
chr19	59394040	59394540	1.62053	5.39464e-07	0.0799952
chr8	76748398	76748898	-1.68586	5.40474e-07	-0.0649295
chr17	25520499	25520999	1.82221	5.45568e-07	0.0628199
chr12	5088154	5088654	2.10419	5.47031e-07	0.0461415
chr12	108958868	108959368	0.962305	5.50816e-07	0.0427109
chr19	55563824	55564324	2.81105	5.56583e-07	0.0945981
chr3	38913435	38913935	-1.72313	5.60244e-07	-0.13073
chr4	135298101	135298601	2.90083	5.60244e-07	0.0755759
chr15	71010773	71011273	2.48061	5.62294e-07	0.0849027
chr17	56380236	56380736	1.33454	5.63905e-07	0.0787786
chr7	113621372	113621872	2.52331	5.70297e-07	0.111123
chrX	11745878	11746378	2.075	5.72873e-07	0.0479641
chr4	154201440	154201940	0.770834	5.73501e-07	0.0801521
chr5	24494927	24495427	3.17739	5.77558e-07	0.0569303
chr1	127419488	127419988	0.570497	5.78099e-07	0.0796684
chr4	106939305	106939805	0.908157	5.79304e-07	0.0989562
chr11	79611252	79611752	0.849085	5.81178e-07	0.110704
chr3	149075428	149075928	1.66179	5.82635e-07	0.0996751
chr12	7776235	7776735	1.29066	5.8484e-07	0.0920505
chr14	60001759	60002259	2.67576	5.88034e-07	0.0590698
chr14	25587339	25587839	0.582405	6.00752e-07	0.0947561
chr17	49815896	49816396	1.15522	6.05661e-07	0.142479
chr15	84417834	84418334	0.937468	6.11445e-07	0.133979
chr6	114296669	114297169	1.14159	6.19612e-07	0.0249779
chr12	102626793	102627293	1.44577	6.24829e-07	0.0621192
chr3	128518777	128519277	3.56119	6.24829e-07	0.0476462
chr10	17001271	17001771	3.03628	6.30451e-07	0.0442004
chr17	62607270	62607770	1.67665	6.33606e-07	0.0985132
chr2	166386749	166387249	1.01849	6.33606e-07	0.0574452
chr5	70896438	70896938	-3.27933	6.33606e-07	-0.0346381
chr7	66445012	66445512	0.6609	6.33606e-07	0.167889
chr8	30439412	30439912	2.94946	6.33606e-07	0.0596113
chr2	108042121	108042621	1.62192	6.39235e-07	0.0728455
chr16	13233363	13233863	1.63939	6.40086e-07	0.0876751
chr14	115804683	115805183	1.79886	6.42267e-07	0.0801544
chr7	19541983	19542483	2.60207	6.47674e-07	0.0360963
chr15	37550838	37551338	1.46808	6.52723e-07	0.0741999
chr2	38165887	38166387	0.970149	6.52723e-07	0.121341
chr1	38568297	38568797	2.32365	6.55152e-07	0.0477288
chr11	106883589	106884089	2.79966	6.59712e-07	0.0588808
chr16	29536388	29536888	2.87571	6.63101e-07	0.0508017
chr2	60126751	60127251	1.16197	6.63472e-07	0.151235
chr18	80944971	80945471	1.64809	6.79443e-07	0.0616426
chr11	71610706	71611206	2.06469	6.81607e-07	0.0819927
chr7	72906500	72907000	1.46379	6.84911e-07	0.182478
chr12	50333142	50333642	1.70333	6.97098e-07	0.0498609
chr10	60209109	60209609	2.139	6.98504e-07	0.0481652
chr1	71407658	71408158	1.72675	7.00316e-07	0.0897537
chr2	138670154	138670654	-2.47374	7.01071e-07	-0.0574762
chr9	46327729	46328229	1.6691	7.01071e-07	0.0816211
chr17	29937392	29937892	2.70831	7.08627e-07	0.0558296
chr5	64662416	64662916	1.30608	7.093e-07	0.10784
chr3	25597562	25598062	2.46022	7.09918e-07	0.0550217
chrX	84436490	84436990	2.73261	7.09918e-07	0.05192
chr9	44875358	44875858	2.08828	7.12304e-07	0.0798883
chr8	111736340	111736840	2.28328	7.23389e-07	0.0592296
chr1	176994125	176994625	1.10677	7.25691e-07	0.0938464
chr18	48636711	48637211	-1.11409	7.28996e-07	-0.0561199
chr15	11283114	11283614	2.62459	7.29608e-07	0.0727947
chr1	162832137	162832637	-1.31309	7.33768e-07	-0.100158
chr15	86189054	86189554	1.22547	7.33768e-07	0.0979642
chr16	41178975	41179475	3.50677	7.38023e-07	0.0470588
chr5	113348556	113349056	2.01634	7.40456e-07	0.0803085
chr11	88431214	88431714	1.40537	7.40674e-07	0.0387695
chr2	35545226	35545726	1.94253	7.45997e-07	0.0712213
chr7	54565766	54566266	2.31222	7.45997e-07	0.108652
chr4	139899912	139900412	0.909028	7.63003e-07	0.0606949
chr11	114468362	114468862	1.47932	7.6302e-07	0.158523
chr1	34399051	34399551	0.74096	7.63626e-07	0.0768704
chr11	50028376	50028876	2.2344	7.69085e-07	0.0595008
chr9	47422696	47423196	0.912088	7.71878e-07	0.052257
chr8	44466581	44467081	-2.20645	7.77721e-07	-0.0764376
chr13	25083150	25083650	0.978676	7.91957e-07	0.161913
chr13	42820411	42820911	2.67057	7.9238e-07	0.0461899
chr17	66417290	66417790	1.37759	7.93564e-07	0.0673731
chr6	134231264	134231764	2.59751	7.94556e-07	0.0607959
chr9	44726362	44726862	1.36212	7.94556e-07	0.127838
chr16	44687315	44687815	-1.22372	8.01978e-07	-0.158339
chr2	49722273	49722773	0.848778	8.03216e-07	0.0464989
chr2	68079509	68080009	1.18896	8.03373e-07	0.123694
chr4	139948623	139949123	1.92645	8.05984e-07	0.112904
chr11	94246214	94246714	1.64768	8.10422e-07	0.0726311
chrX	11821875	11822375	2.53011	8.10422e-07	0.0534994
chr3	126703178	126703678	1.72327	8.16744e-07	0.0523493
chr17	5058370	5058870	1.37087	8.17792e-07	0.105316
chr5	99787619	99788119	2.82895	8.20561e-07	0.0542336
chr1	33610029	33610529	1.24493	8.23861e-07	0.107584
chr9	107480344	107480844	1.66806	8.26528e-07	0.104344
chr1	78598482	78598982	1.40367	8.28491e-07	0.0730594
chr2	79449329	79449829	2.11227	8.33337e-07	0.0477965
chr15	20985267	20985767	-4.18907	8.49831e-07	-0.0827271
chr5	140601672	140602172	2.48696	8.49831e-07	0.0566968
chr9	61875628	61876128	3.01541	8.51265e-07	0.0327213
chr9	31229840	31230340	2.86566	8.5673e-07	0.0359807
chr2	24408102	24408602	1.06127	8.61617e-07	0.084289
chr4	9551419	9551919	2.20333	8.65799e-07	0.0424205
chr3	112260614	112261114	-3.16108	8.76588e-07	-0.0371323
chr10	41991531	41992031	0.742119	8.82678e-07	0.157518
chr6	77188493	77188993	1.10098	8.85373e-07	0.162281
chr1	113358224	113358724	1.56631	8.86004e-07	0.0789262
chr1	75925785	75926285	0.725885	8.89898e-07	0.117283
chr13	89797763	89798263	1.26271	9.01215e-07	0.169274
chr16	46548168	46548668	-1.58431	9.01345e-07	-0.10525
chr8	90302133	90302633	2.9173	9.02442e-07	0.072703
chr17	27242766	27243266	1.32886	9.05625e-07	0.134555
chr15	84525165	84525665	1.2954	9.10798e-07	0.0709618
chr18	68981324	68981824	1.49329	9.17841e-07	0.142415
chr16	31128554	31129054	2.91565	9.19594e-07	0.0437881
chr9	61756882	61757382	0.695423	9.19847e-07	0.16941
chr10	101532268	101532768	-1.87096	9.37064e-07	-0.122328
chr2	26535515	26536015	0.546746	9.4281e-07	0.0445638
chr5	119656932	119657432	-1.33773	9.58742e-07	-0.174948
chr18	43034061	43034561	3.90707	9.63484e-07	0.0487582
chr8	26959408	26959908	1.32878	9.68695e-07	0.171277
chr11	112708242	112708742	0.64335	9.77657e-07	0.129026
chr5	77986587	77987087	1.04796	9.84298e-07	0.127252
chr3	99275405	99275905	2.8984	9.93459e-07	0.042665
chr4	107340766	107341266	2.35685	9.96072e-07	0.0629713
chr18	27577629	27578129	2.06727	1.00555e-06	0.0450317
chr9	120867815	120868315	2.78917	1.01904e-06	0.0444501
chr15	50663484	50663984	2.13167	1.02148e-06	0.0458641
chr1	118980589	118981089	2.90116	1.0287e-06	0.0648296
chr4	44558109	44558609	0.978385	1.03637e-06	0.124634
chr1	67052767	67053267	3.25375	1.03794e-06	0.0547093
chr16	91904125	91904625	3.14106	1.03879e-06	0.0555934
chr18	35888235	35888735	0.929721	1.04336e-06	0.133482
chr19	20005881	20006381	2.79838	1.04446e-06	0.0895535
chr9	64771088	64771588	2.31178	1.04515e-06	0.0577578
chr13	107213240	107213740	1.6514	1.04966e-06	0.172324
chr1	80039843	80040343	2.13255	1.0553e-06	0.0630342
chr5	143009310	143009810	1.31039	1.05776e-06	0.0785535
chr11	80315954	80316454	1.43578	1.05958e-06	0.0752827
chr9	90479382	90479882	-2.87494	1.05959e-06	-0.0483631
chr4	142449616	142450116	2.81557	1.06152e-06	0.0485661
chr1	35869652	35870152	-2.25438	1.06159e-06	-0.112423
chr13	80954250	80954750	2.78458	1.07747e-06	0.0484031
chr17	27626740	27627240	1.60021	1.07766e-06	0.0840779
chr3	156507927	156508427	2.69085	1.07977e-06	0.0469331
chr1	20344576	20345076	1.6682	1.08458e-06	0.108192
chr3	66537024	66537524	-2.62799	1.09581e-06	-0.0717616
chr11	88431788	88432288	1.48417	1.09888e-06	0.103982
chr4	154693540	154694040	1.53238	1.10299e-06	0.085815
chr18	65648102	65648602	2.06885	1.11354e-06	0.0660706
chr3	8985745	8986245	2.09884	1.12214e-06	0.0974675
chr9	112370696	112371196	1.45285	1.12225e-06	0.126328
chr1	132326756	132327256	2.64137	1.12584e-06	0.0472812
chr8	35196130	35196630	1.25011	1.12712e-06	0.0915444
chr1	156990031	156990531	1.3143	1.1347e-06	0.0480465
chr19	23023542	23024042	0.614592	1.13844e-06	0.0597197
chr17	87386987	87387487	2.76056	1.14365e-06	0.0516931
chr8	8044808	8045308	0.844918	1.14849e-06	0.0244381
chr4	120247326	120247826	2.65985	1.15342e-06	0.0481097
chr5	113133154	113133654	1.05679	1.16019e-06	0.155213
chr7	63965102	63965602	2.44471	1.16216e-06	0.0403327
chr5	77575639	77576139	3.94838	1.16839e-06	0.0352751
chr3	52680788	52681288	-1.03704	1.16889e-06	-0.145916
chr6	116398054	116398554	2.48448	1.17464e-06	0.0283651
chr2	161150300	161150800	2.27052	1.17957e-06	0.0539424
chr3	18136956	18137456	4.0452	1.18489e-06	0.0410579
chr6	138424729	138425229	1.49354	1.19675e-06	0.0738862
chr7	36503877	36504377	1.03583	1.20352e-06	0.109152
chr5	33695138	33695638	1.1302	1.20807e-06	0.23943
chr8	127330725	127331225	1.59567	1.23844e-06	0.064456
chr6	88759760	88760260	3.27838	1.24095e-06	0.0383863
chr9	108213111	108213611	0.762371	1.2593e-06	0.125811
chr6	99467095	99467595	-1.99391	1.2612e-06	-0.133521
chr4	155122521	155123021	1.23871	1.26488e-06	0.0498593
chr16	57496665	57497165	1.23065	1.28984e-06	0.0899577
chr2	32895540	32896040	1.48347	1.29417e-06	0.0281551
chr2	7343052	7343552	1.46307	1.29468e-06	0.121208
chr7	139251916	139252416	2.98061	1.30202e-06	0.0326429
chr14	25740193	25740693	4.28065	1.30307e-06	0.0801831
chr19	31008442	31008942	2.74859	1.31706e-06	0.104054
chr13	29370879	29371379	0.916022	1.32189e-06	0.0931577
chr11	86039898	86040398	1.77149	1.32466e-06	0.075736
chr4	138692956	138693456	1.09829	1.3295e-06	0.0724509
chr2	173426678	173427178	1.40952	1.33571e-06	0.184822
chr7	64688108	64688608	0.953919	1.33571e-06	0.0496882
chr10	116779186	116779686	2.64719	1.33687e-06	0.0648973
chr3	117994085	117994585	1.65942	1.33687e-06	0.0650426
chr4	125565642	125566142	1.35377	1.33705e-06	0.176859
chr5	9044746	9045246	1.60223	1.36252e-06	0.0581849
chr5	31810884	31811384	2.06476	1.37911e-06	0.0419951
chr2	179852743	179853243	0.978069	1.38453e-06	0.0530703
chr1	190152571	190153071	3.38444	1.38513e-06	0.0503067
chr17	80460182	80460682	-2.84113	1.40134e-06	-0.0837139
chr15	72379217	72379717	1.60536	1.40931e-06	0.049227
chr10	96980650	96981150	0.727638	1.41864e-06	0.0830448
chr11	112991844	112992344	0.536433	1.44581e-06	0.112625
chr8	106619457	106619957	1.81458	1.45637e-06	0.082195
chr7	112458351	112458851	1.6162	1.45682e-06	0.0483052
chr9	106384355	106384855	0.91117	1.46314e-06	0.0664569
chr5	114139106	114139606	2.84448	1.46999e-06	0.084518
chr7	88161427	88161927	3.26907	1.47577e-06	0.0495045
chr9	35368862	35369362	0.808376	1.47913e-06	0.128661
chr5	49348482	49348982	1.72231	1.47942e-06	0.0819417
chr10	86410576	86411076	2.31426	1.48086e-06	0.0422283
chr1	186658253	186658753	0.94289	1.48819e-06	0.0594549
chr6	96114080	96114580	1.15133	1.49065e-06	0.0528047
chr18	81252150	81252650	0.676956	1.49157e-06	0.0910562
chr19	38507153	38507653	2.09965	1.49724e-06	0.0748266
chr11	102770508	102771008	0.751625	1.5181e-06	0.125733
chr13	95292103	95292603	-1.82748	1.52628e-06	-0.0438859
chr18	57183837	57184337	2.09254	1.53156e-06	0.0669394
chr11	109320300	109320800	1.63224	1.55047e-06	0.0827513
chr4	114666490	114666990	1.39322	1.55105e-06	0.0879166
chr2	105337363	105337863	1.51383	1.55355e-06	0.0627472
chr13	51761152	51761652	1.42306	1.55778e-06	0.0623216
chr11	31847089	31847589	2.7252	1.57779e-06	0.0497668
chr7	136047458	136047958	1.43293	1.57779e-06	0.110769
chr17	3690421	3690921	2.80532	1.5931e-06	0.0427311
chr6	88409480	88409980	2.00668	1.62624e-06	0.0656005
chr10	86482105	86482605	2.7475	1.6409e-06	0.115837
chr13	102629110	102629610	-1.59785	1.64217e-06	-0.11816
chr18	70583157	70583657	1.87257	1.64354e-06	0.0672102
chr7	29438498	29438998	0.957048	1.64354e-06	0.0778331
chr7	3347863	3348363	-2.95833	1.64389e-06	-0.0452098
chr12	16803457	16803957	2.42854	1.64586e-06	0.0645107
chr2	157801140	157801640	0.902337	1.64897e-06	0.117065
chr5	21169278	21169778	-2.75449	1.64897e-06	-0.0871688
chr12	110187981	110188481	1.17519	1.70529e-06	0.168649
chr4	128397183	128397683	1.80714	1.7086e-06	0.0521297
chr18	59062098	59062598	0.625931	1.72188e-06	0.110749
chr19	7181671	7182171	2.51824	1.73073e-06	0.0447875
chr2	11044666	11045166	3.55191	1.73187e-06	0.0457358
chr18	49257073	49257573	-1.43528	1.73608e-06	-0.193891
chr8	92077487	92077987	1.73391	1.73861e-06	0.0473469
chr8	87746029	87746529	1.14599	1.75326e-06	0.0441451
chr11	36778397	36778897	1.56432	1.76482e-06	0.0526691
chr18	14321020	14321520	2.52814	1.77202e-06	0.0517677
chr8	57920240	57920740	0.733345	1.77427e-06	0.0852111
chr9	14388967	14389467	1.06713	1.77787e-06	0.0312214
chr10	67669062	67669562	1.50372	1.78133e-06	0.0821817
chr11	88119345	88119845	0.831523	1.79767e-06	0.111845
chr4	129989895	129990395	1.24492	1.79866e-06	0.0635285
chr11	109610073	109610573	1.54483	1.80095e-06	0.0650719
chr3	81215741	81216241	2.36048	1.81006e-06	0.0551545
chr10	3427660	3428160	2.96806	1.82524e-06	0.0554698
chr18	55190198	55190698	0.890614	1.83032e-06	0.147793
chr11	31713635	31714135	1.16159	1.85381e-06	0.111803
chr1	39281381	39281881	2.33252	1.86223e-06	0.0528114
chr9	47900692	47901192	1.26388	1.86238e-06	0.0764396
chr2	103180411	103180911	2.17507	1.86491e-06	0.0531058
chr7	107505064	107505564	2.40501	1.86491e-06	0.0535559
chr8	13623351	13623851	1.74358	1.89264e-06	0.053697
chr4	82324927	82325427	2.58812	1.90699e-06	0.0374098
chr2	60789042	60789542	2.34138	1.91923e-06	0.0498856
chr4	120369828	120370328	1.61966	1.92041e-06	0.0591054
chr1	135800553	135801053	2.48463	1.94179e-06	0.0651018
chr2	168524778	168525278	0.621094	2.00111e-06	0.109846
chr3	69406201	69406701	-2.01398	2.00111e-06	-0.131477
chr15	51780755	51781255	1.60718	2.01446e-06	0.0923424
chrX	115028430	115028930	3.37472	2.01446e-06	0.0897919
chr5	32445216	32445716	1.33555	2.01846e-06	0.102472
chr9	94838385	94838885	1.97394	2.01846e-06	0.0706785
chr6	116397511	116398011	1.31643	2.01938e-06	0.0670313
chr11	115807951	115808451	1.19201	2.02466e-06	0.111491
chr11	98051791	98052291	1.08071	2.03084e-06	0.0841284
[truncated: 13,814 more rows]

## Sheet: tRPC
seqnames	start	end	Log2FC	FDR	MeanDiff
chr12	29136883	29137383	3.10557	1.17584e-40	0.32877
chr4	136652650	136653150	2.88305	1.4278e-24	0.192186
chr17	25518120	25518620	3.5668	6.39517e-24	0.198313
chr4	136652109	136652609	2.51304	2.92347e-23	0.187843
chr9	56746251	56746751	3.35207	1.7923e-22	0.215646
chr9	64605593	64606093	2.61776	4.30114e-21	0.177794
chr11	68764569	68765069	3.98862	9.50352e-21	0.177218
chr6	87789105	87789605	3.8227	3.47993e-20	0.13096
chr14	36048953	36049453	3.63183	2.86593e-19	0.131618
chr10	84477751	84478251	-2.53779	1.93237e-18	-0.227441
chr9	56622744	56623244	-2.26632	3.21988e-18	-0.211842
chr4	136702394	136702894	2.79246	3.87189e-18	0.175716
chr5	112041272	112041772	2.55621	8.49782e-18	0.121133
chr15	82922051	82922551	2.35995	2.05851e-17	0.123384
chr1	165934979	165935479	2.71557	2.10751e-17	0.0914265
chr17	47914695	47915195	2.5917	2.6878e-17	0.181308
chr4	6913322	6913822	2.89925	4.25032e-17	0.150064
chr6	52824818	52825318	2.72159	1.19657e-16	0.135534
chr19	4088995	4089495	1.89739	1.75702e-16	0.138182
chr4	9318144	9318644	-2.13327	2.26309e-16	-0.134673
chr5	107251771	107252271	1.28909	2.34568e-16	0.110451
chr1	191981356	191981856	1.34446	2.38839e-16	0.20609
chr12	84548270	84548770	2.50689	2.38839e-16	0.145343
chr2	25267221	25267721	2.75729	2.56344e-16	0.171445
chr10	96981162	96981662	1.76919	6.01157e-16	0.192469
chr6	82401575	82402075	2.16228	6.9579e-16	0.177709
chr1	36523558	36524058	2.90174	9.25873e-16	0.118734
chr1	98349961	98350461	-2.47293	9.25873e-16	-0.178529
chr18	87921662	87922162	3.20465	9.25873e-16	0.112572
chr19	7182200	7182700	2.09717	9.25873e-16	0.164844
chr6	98767728	98768228	2.74988	9.25873e-16	0.105672
chr15	85670194	85670694	2.57634	2.59601e-15	0.103788
chr13	43930181	43930681	1.94954	3.21785e-15	0.188221
chr2	105913617	105914117	2.93482	5.42321e-15	0.115761
chr10	96980650	96981150	1.92858	5.99897e-15	0.158478
chr2	101533679	101534179	1.9686	5.99897e-15	0.125956
chr18	65979871	65980371	4.76887	8.81744e-15	0.0732695
chr2	93018889	93019389	4.45737	8.81744e-15	0.0945866
chr11	113981566	113982066	1.60485	1.31191e-14	0.142671
chr9	44078860	44079360	1.36116	1.34531e-14	0.117285
chr9	35360656	35361156	2.09671	1.80038e-14	0.0928564
chr2	25265873	25266373	1.87717	2.03975e-14	0.158397
chr5	136296870	136297370	3.4939	2.03975e-14	0.0885222
chr9	29173618	29174118	3.46659	3.31642e-14	0.146667
chr4	154492721	154493221	2.44521	3.38901e-14	0.147138
chr8	109251233	109251733	3.35976	3.8788e-14	0.0859114
chr10	75000008	75000508	1.75103	4.90264e-14	0.152602
chr1	168908765	168909265	2.7933	5.1907e-14	0.131861
chr14	106669337	106669837	-2.17892	5.20256e-14	-0.137015
chr2	72913082	72913582	1.56144	5.53649e-14	0.103322
chr4	47653057	47653557	1.91713	6.23978e-14	0.15685
chr9	74187039	74187539	-1.99144	6.91632e-14	-0.114347
chr10	127509498	127509998	1.61276	9.35497e-14	0.193196
chr9	35402487	35402987	1.26581	9.91476e-14	0.0798778
chr2	32895540	32896040	3.28551	9.93608e-14	0.138776
chr4	123050649	123051149	1.31318	1.13581e-13	0.115618
chr11	96902803	96903303	1.44892	1.28632e-13	0.140768
chr4	71933189	71933689	2.65092	1.3113e-13	0.102118
chr8	60657392	60657892	1.69772	1.3324e-13	0.182974
chr15	85613351	85613851	2.16639	1.36581e-13	0.10654
chr17	45733668	45734168	1.21257	1.37296e-13	0.126815
chr11	118795148	118795648	3.79699	1.4413e-13	0.0883027
chr15	6434307	6434807	3.78103	1.6155e-13	0.0919203
chr8	92071579	92072079	1.77441	1.98262e-13	0.104954
chr17	15323183	15323683	1.70474	2.69942e-13	0.1434
chr11	40539737	40540237	-1.11622	2.90952e-13	-0.102452
chr5	112020811	112021311	1.58027	3.29345e-13	0.192572
chr13	53634530	53635030	1.62524	4.21675e-13	0.18742
chr4	13146768	13147268	2.29864	4.55687e-13	0.0874916
chr6	137471105	137471605	3.7605	4.89018e-13	0.0977908
chr2	25266666	25267166	2.97847	5.00181e-13	0.078034
chr4	107990808	107991308	2.86204	5.47016e-13	0.0892995
chr9	61152015	61152515	1.82551	5.47016e-13	0.182549
chr7	99429630	99430130	2.06673	5.49751e-13	0.179616
chr6	96251930	96252430	-2.87243	5.54268e-13	-0.167803
chr7	79520104	79520604	2.49063	5.54268e-13	0.0841491
chr15	27129734	27130234	-2.86068	5.83719e-13	-0.101768
chr4	107991726	107992226	2.88141	5.92064e-13	0.0908556
chr7	96389927	96390427	2.11869	6.63801e-13	0.0748646
chr14	104769876	104770376	-3.60886	7.94503e-13	-0.117574
chr5	125154936	125155436	1.27295	9.2013e-13	0.0891549
chr11	83341630	83342130	2.98071	9.37461e-13	0.0954276
chr5	33542016	33542516	0.937779	9.47025e-13	0.191199
chr2	153036577	153037077	1.30666	9.48819e-13	0.210148
chr8	106376856	106377356	2.0075	1.05377e-12	0.123098
chr9	74258303	74258803	2.12952	1.21051e-12	0.122732
chr11	101477800	101478300	1.66318	1.30936e-12	0.141851
chr7	105569943	105570443	0.901969	1.53933e-12	0.11862
chr8	92070628	92071128	3.0566	1.63633e-12	0.0947458
chr1	127014892	127015392	1.20599	1.9141e-12	0.116586
chr15	74218058	74218558	1.73673	2.17825e-12	0.131123
chr11	88356819	88357319	1.8546	2.28818e-12	0.181983
chr7	79501449	79501949	2.67376	2.49909e-12	0.157231
chr11	74408804	74409304	1.94014	2.69303e-12	0.0826348
chr7	132184048	132184548	3.04199	2.7464e-12	0.0962329
chr17	63171819	63172319	2.43251	2.87131e-12	0.112106
chr11	98750744	98751244	1.789	3.28651e-12	0.10759
chr6	89296831	89297331	1.36131	3.3547e-12	0.182516
chr9	45632410	45632910	1.27671	3.59944e-12	0.136154
chr4	8920342	8920842	-1.37684	4.02639e-12	-0.159039
chr4	139054460	139054960	1.69466	4.30908e-12	0.114642
chr8	7989049	7989549	3.18723	4.30908e-12	0.0809526
chr7	54977323	54977823	1.81446	4.3844e-12	0.123415
chr8	84814463	84814963	1.77602	5.13551e-12	0.191796
chr12	113032536	113033036	2.73295	5.22789e-12	0.100073
chr9	46599892	46600392	4.31808	5.94689e-12	0.0749064
chr2	170447302	170447802	3.26103	6.79341e-12	0.187311
chr8	11896189	11896689	-2.25663	7.35668e-12	-0.177422
chr4	111004645	111005145	4.30616	7.98424e-12	0.108506
chr1	36528223	36528723	3.14808	8.5235e-12	0.109369
chr12	55885593	55886093	3.34053	8.98568e-12	0.121132
chr8	108361416	108361916	-3.05466	8.98568e-12	-0.216103
chr16	4655849	4656349	1.62186	1.05915e-11	0.143647
chr13	15550173	15550673	2.43193	1.06008e-11	0.0675166
chr8	111716786	111717286	1.73481	1.06008e-11	0.127178
chr5	112133758	112134258	3.24044	1.23839e-11	0.0754387
chr10	111026021	111026521	-1.22249	1.7788e-11	-0.124443
chr13	115696298	115696798	-2.07335	1.8152e-11	-0.137779
chr11	120261384	120261884	1.65405	1.93637e-11	0.101628
chr9	62366526	62367026	1.98536	2.12311e-11	0.118789
chr15	85653281	85653781	2.85409	2.13612e-11	0.0499516
chr2	37811641	37812141	1.36222	2.51347e-11	0.115324
chr3	52520252	52520752	2.39081	2.51347e-11	0.0826168
chr15	84478803	84479303	1.97156	3.16452e-11	0.0953382
chr15	41085152	41085652	2.5336	3.28302e-11	0.140218
chr7	139544900	139545400	1.5283	3.56149e-11	0.101266
chr11	89764802	89765302	2.60026	3.68172e-11	0.12831
chr19	20344526	20345026	1.22136	3.68172e-11	0.136243
chr8	84728349	84728849	3.66853	3.81101e-11	0.0690232
chr16	59406869	59407369	2.3207	4.26314e-11	0.0954045
chr6	115968724	115969224	1.80145	5.83401e-11	0.147994
chr15	78670339	78670839	1.59992	5.83866e-11	0.125257
chr17	66869447	66869947	1.62776	6.25747e-11	0.119457
chr6	4131046	4131546	2.35288	6.98298e-11	0.0691299
chr15	74052853	74053353	1.51493	7.07937e-11	0.0928091
chr2	93252267	93252767	2.71524	7.64352e-11	0.119192
chr3	128519939	128520439	1.56376	7.65928e-11	0.0818222
chr13	69559432	69559932	1.5859	8.38741e-11	0.0640557
chr13	54603420	54603920	1.80139	8.57805e-11	0.167882
chr10	112412217	112412717	3.48285	9.67808e-11	0.0927639
chr4	125512223	125512723	2.31021	1.01394e-10	0.163362
chr14	60361806	60362306	1.04832	1.06228e-10	0.115983
chr8	92407999	92408499	4.0298	1.09489e-10	0.0599414
chr19	37881505	37882005	2.28121	1.26326e-10	0.153218
chr4	139905313	139905813	-1.72513	1.28369e-10	-0.171482
chr3	66935447	66935947	-1.70621	1.38216e-10	-0.0969545
chr14	75566275	75566775	3.4735	1.45699e-10	0.105019
chr2	153853435	153853935	1.45144	1.45699e-10	0.0918013
chr2	29465051	29465551	2.63581	1.61515e-10	0.122352
chr1	80408482	80408982	2.11719	1.67967e-10	0.132032
chr13	48159034	48159534	-1.75124	1.70351e-10	-0.15255
chr2	28780071	28780571	1.7836	1.74353e-10	0.0543264
chr12	40985767	40986267	2.64859	1.75502e-10	0.0941399
chr5	46033065	46033565	1.32359	1.81448e-10	0.143743
chr2	51590290	51590790	1.87706	1.85875e-10	0.108821
chr6	12628674	12629174	-2.84057	1.89903e-10	-0.128098
chr14	120224455	120224955	1.36686	2.04365e-10	0.0993547
chr12	27356898	27357398	2.11482	2.07772e-10	0.0969967
chr8	94986667	94987167	1.83358	2.26133e-10	0.127775
chr1	188576261	188576761	4.37539	2.30944e-10	0.0831211
chr5	111843573	111844073	2.36968	2.30944e-10	0.0653351
chr4	117379770	117380270	3.50243	2.33147e-10	0.0510532
chr10	61965450	61965950	1.3695	2.33169e-10	0.145511
chr10	105423140	105423640	1.55927	2.50612e-10	0.0706124
chr10	75555985	75556485	2.02507	2.59409e-10	0.088869
chr16	72699254	72699754	1.02597	2.66837e-10	0.1763
chr3	43352771	43353271	-2.453	2.69638e-10	-0.092869
chr16	54195170	54195670	3.64639	2.71816e-10	0.0829535
chr9	49295027	49295527	2.02961	2.71816e-10	0.088221
chr16	92609131	92609631	1.51246	2.95876e-10	0.0872968
chr1	191977105	191977605	1.47884	2.96107e-10	0.0962757
chr3	100462247	100462747	2.0616	2.96107e-10	0.107658
chr1	134777932	134778432	1.48043	3.29379e-10	0.0764724
chr4	120277149	120277649	1.41	3.5467e-10	0.188054
chr9	69592623	69593123	3.717	3.58695e-10	0.0479049
chr1	82687864	82688364	1.6744	3.6513e-10	0.132362
chr9	48740072	48740572	2.24483	3.98922e-10	0.136806
chr6	35353894	35354394	-2.33551	4.0073e-10	-0.150483
chr6	134207625	134208125	0.65392	4.04102e-10	0.103015
chr6	114952244	114952744	4.17423	4.19752e-10	0.0908704
chr4	136923077	136923577	2.58903	4.30244e-10	0.0640051
chr17	62851211	62851711	-1.73716	4.36608e-10	-0.12973
chr2	64462346	64462846	1.55728	4.36608e-10	0.152565
chr4	32607143	32607643	-2.81096	4.64436e-10	-0.0569409
chr9	54707153	54707653	1.15366	4.82575e-10	0.0888309
chr7	117501731	117502231	2.39912	4.88258e-10	0.118795
chr3	5224661	5225161	2.8482	4.91067e-10	0.0636757
chr7	25151005	25151505	-1.50443	4.94372e-10	-0.273901
chr7	89627887	89628387	-1.67426	4.94372e-10	-0.113272
chr15	84484215	84484715	3.70277	5.19795e-10	0.107542
chr4	136964904	136965404	1.57692	5.21143e-10	0.0934322
chr4	30500037	30500537	-1.9797	5.28648e-10	-0.0823067
chr13	53756961	53757461	-1.24645	5.3789e-10	-0.0785072
chr2	146958388	146958888	1.92629	5.3789e-10	0.137974
chr18	74025558	74026058	1.67838	5.41776e-10	0.0763438
chr11	6580289	6580789	2.26079	5.48971e-10	0.0701247
chr12	12866634	12867134	1.95192	5.5198e-10	0.164288
chr5	103789741	103790241	3.13931	5.55314e-10	0.107712
chr2	57522846	57523346	2.39567	6.33656e-10	0.0824087
chr10	110857636	110858136	3.73038	7.29782e-10	0.0728488
chr12	29137546	29138046	2.20699	7.33953e-10	0.0637254
chr5	133453611	133454111	1.39894	7.33953e-10	0.0899317
chr9	106144121	106144621	2.85244	7.33953e-10	0.12624
chr2	158177539	158178039	2.96295	7.34335e-10	0.0950115
chr3	80322238	80322738	-2.34923	7.38041e-10	-0.144033
chr11	81926359	81926859	1.198	7.47389e-10	0.156249
chr5	19752932	19753432	4.06263	8.03331e-10	0.1031
chr5	81321507	81322007	2.49503	8.26188e-10	0.0777356
chr1	64804202	64804702	2.25531	8.5265e-10	0.0964083
chr7	129842323	129842823	1.71297	9.00713e-10	0.0857637
chr13	72231098	72231598	1.67441	9.47764e-10	0.115721
chr1	159914631	159915131	-2.12093	9.74222e-10	-0.0934491
chr15	97276906	97277406	2.27355	9.87305e-10	0.129587
chr4	120304514	120305014	2.88249	1.03585e-09	0.137277
chr2	127136835	127137335	3.83839	1.25482e-09	0.0813343
chr10	81597534	81598034	1.95265	1.29267e-09	0.18362
chr17	5267905	5268405	2.40722	1.29267e-09	0.0799873
chr18	65946126	65946626	2.69066	1.29607e-09	0.0446995
chr4	119816582	119817082	2.66622	1.31159e-09	0.0663711
chr5	118706008	118706508	2.21836	1.31547e-09	0.100818
chr17	84081661	84082161	2.45934	1.37015e-09	0.101646
chr7	49709651	49710151	-3.61913	1.3871e-09	-0.0686787
chr11	82579902	82580402	1.49029	1.42894e-09	0.0798639
chr17	45734380	45734880	1.11046	1.5372e-09	0.099916
chr5	124166217	124166717	1.23722	1.59662e-09	0.0597584
chr13	83866193	83866693	2.84578	1.69608e-09	0.0768394
chr15	25498494	25498994	0.597704	1.70971e-09	0.0751176
chr1	89674533	89675033	3.76143	1.75787e-09	0.0620538
chr7	73644293	73644793	2.99771	1.8124e-09	0.0604082
chr2	146045307	146045807	1.43503	1.81825e-09	0.178052
chr10	62300321	62300821	1.69978	1.83544e-09	0.11028
chr9	96989553	96990053	-1.46965	1.92084e-09	-0.109877
chr9	46703676	46704176	1.99974	1.97599e-09	0.0970129
chr7	107455205	107455705	1.46431	2.00139e-09	0.196523
chr5	146713073	146713573	2.45744	2.00939e-09	0.129854
chr2	7343052	7343552	1.178	2.05689e-09	0.114082
chr9	61144864	61145364	3.56965	2.15478e-09	0.0722807
chr11	113843841	113844341	1.46887	2.17903e-09	0.120414
chr11	12219871	12220371	4.00435	2.27687e-09	0.140555
chr1	93210201	93210701	1.54055	2.34676e-09	0.0603749
chr13	54322645	54323145	0.770179	2.60768e-09	0.14112
chr5	112035455	112035955	1.31406	2.70614e-09	0.136
chr2	179481248	179481748	2.60164	2.74371e-09	0.0594161
chr3	66101972	66102472	1.5717	2.74371e-09	0.120451
chr4	134580728	134581228	1.78295	2.77912e-09	0.0822153
chr10	79913947	79914447	2.33524	2.89217e-09	0.0676127
chr7	109231830	109232330	1.08683	2.94303e-09	0.115845
chr15	85671189	85671689	1.56494	2.97096e-09	0.0572373
chr7	144764528	144765028	2.32645	2.97096e-09	0.0584464
chr11	22017365	22017865	2.96357	3.11077e-09	0.0934129
chr15	73730290	73730790	2.61095	3.13683e-09	0.0784335
chr3	66592287	66592787	-3.1504	3.3004e-09	-0.136395
chr4	44028437	44028937	1.35373	3.3004e-09	0.146794
chr14	115779277	115779777	1.5353	3.47953e-09	0.216341
chr2	165184040	165184540	1.90674	3.53201e-09	0.0846779
chr4	82691263	82691763	3.51595	3.53201e-09	0.0452246
chr11	81369710	81370210	-3.53043	3.67481e-09	-0.133332
chr4	135526268	135526768	1.24844	3.67481e-09	0.174801
chr3	103367554	103368054	2.12708	3.75355e-09	0.0608398
chr4	152405214	152405714	2.34646	3.7904e-09	0.115636
chr5	132409157	132409657	2.75089	4.09003e-09	0.0632291
chr12	102631725	102632225	2.37917	4.32031e-09	0.0966921
chr13	53268465	53268965	2.59861	4.32959e-09	0.0702484
chr7	132455176	132455676	1.40381	4.37777e-09	0.106621
chr1	56800604	56801104	2.15082	4.5772e-09	0.0846391
chr5	122080826	122081326	3.08795	4.69126e-09	0.0863872
chr13	54296115	54296615	1.28135	5.08697e-09	0.124281
chr8	121359326	121359826	1.76918	5.13956e-09	0.097156
chr12	108396051	108396551	3.95505	5.36672e-09	0.0845762
chr14	78759440	78759940	-2.06759	5.40195e-09	-0.0984556
chr1	126861859	126862359	-2.22562	5.47792e-09	-0.122287
chr6	124840295	124840795	0.85403	5.56768e-09	0.12715
chr12	5226846	5227346	0.950327	5.60503e-09	0.0692811
chr12	108244735	108245235	0.859154	5.75307e-09	0.0585233
chr7	139556942	139557442	1.33862	5.75307e-09	0.116707
chr1	132366880	132367380	1.53166	5.78607e-09	0.13404
chr9	107692812	107693312	1.9779	6.01613e-09	0.0938359
chr14	104296526	104297026	-2.13748	6.31419e-09	-0.108637
chr4	82704744	82705244	2.56761	6.33099e-09	0.0608872
chr1	153957869	153958369	3.79895	6.50876e-09	0.049731
chr5	28263774	28264274	-1.81143	6.66202e-09	-0.139119
chr3	144643517	144644017	-1.25687	6.66789e-09	-0.16821
chr14	93244118	93244618	3.09109	6.67543e-09	0.0738554
chr17	45807339	45807839	1.9391	6.67543e-09	0.0671553
chr2	160865288	160865788	3.18789	6.78778e-09	0.0881945
chr5	140007842	140008342	0.863155	7.04503e-09	0.101691
chr9	58096448	58096948	2.43036	7.36383e-09	0.0941764
chr5	139681875	139682375	2.10862	7.61224e-09	0.0933664
chr13	98945900	98946400	1.04048	8.08145e-09	0.0853103
chr18	35541136	35541636	1.9729	8.48104e-09	0.110514
chr14	93009165	93009665	2.67246	8.48282e-09	0.050757
chr12	92644967	92645467	2.16676	8.8438e-09	0.074363
chr3	37799764	37800264	2.63746	9.08157e-09	0.0923016
chr5	111237240	111237740	1.45415	9.15183e-09	0.105521
chr12	46698175	46698675	-2.75658	9.35103e-09	-0.117814
chr11	118739364	118739864	0.553146	9.53863e-09	0.0746235
chr8	48970064	48970564	-1.85799	9.63577e-09	-0.0807381
chr5	125267032	125267532	1.97199	9.7728e-09	0.16136
chr11	114379603	114380103	-2.55441	9.92151e-09	-0.0939075
chr1	77506125	77506625	1.6958	1.07924e-08	0.138382
chr13	97237722	97238222	1.64721	1.07924e-08	0.246752
chr11	88354738	88355238	2.52097	1.07926e-08	0.0662176
chr2	165543332	165543832	1.15685	1.07926e-08	0.101684
chr4	16531991	16532491	-2.15127	1.08708e-08	-0.142888
chr6	53621632	53622132	3.2753	1.10782e-08	0.10329
chr11	46310220	46310720	1.13611	1.13809e-08	0.104345
chr18	78337340	78337840	4.14565	1.14064e-08	0.07956
chr13	115631704	115632204	-1.31148	1.15674e-08	-0.123338
chr12	29789223	29789723	2.46172	1.18441e-08	0.0617174
chr18	65958945	65959445	1.41433	1.18441e-08	0.0712498
chr15	84414146	84414646	1.54796	1.21442e-08	0.152055
chr8	126666251	126666751	0.885175	1.22429e-08	0.125781
chr11	117925481	117925981	1.05204	1.2245e-08	0.0666515
chr4	148775433	148775933	1.4414	1.2245e-08	0.0718068
chr6	95256272	95256772	-2.16369	1.22735e-08	-0.0788301
chr3	52680788	52681288	-1.54123	1.23554e-08	-0.0933676
chr3	88461001	88461501	0.863305	1.23554e-08	0.0614425
chr4	141244785	141245285	1.2404	1.23554e-08	0.0654674
chr1	187807789	187808289	2.41337	1.25555e-08	0.061626
chr15	99807759	99808259	1.46123	1.25555e-08	0.171477
chr8	125419342	125419842	1.54336	1.25555e-08	0.225457
chr2	95142107	95142607	1.94834	1.31774e-08	0.0695009
chr12	29121186	29121686	1.42965	1.35998e-08	0.122364
chr3	88226013	88226513	2.34947	1.40219e-08	0.0948974
chr11	94404312	94404812	2.28578	1.44156e-08	0.0750396
chr10	60262344	60262844	3.06951	1.45233e-08	0.0611701
chr8	118274058	118274558	2.65594	1.49016e-08	0.100034
chr9	65267657	65268157	1.18387	1.49305e-08	0.189601
chr6	53221556	53222056	1.92727	1.53503e-08	0.0624734
chr4	125231924	125232424	1.1664	1.64227e-08	0.151461
chr8	10644445	10644945	1.59474	1.68925e-08	0.0918363
chr7	29397478	29397978	2.64882	1.69026e-08	0.0534588
chr12	102201414	102201914	3.06638	1.6983e-08	0.0558624
chr15	27770755	27771255	1.58028	1.71748e-08	0.0670234
chr2	28117964	28118464	1.70691	1.74028e-08	0.0809287
chr3	88221410	88221910	2.98488	1.75416e-08	0.0799359
chr12	108480909	108481409	2.25033	1.75549e-08	0.119481
chr17	45805688	45806188	1.24485	1.76212e-08	0.123915
chr4	107828799	107829299	1.59179	1.86645e-08	0.123236
chr8	27098916	27099416	1.20185	1.8945e-08	0.109042
chr4	136622332	136622832	1.33379	1.94432e-08	0.0859622
chr3	55075195	55075695	0.681747	1.96914e-08	0.0478909
chr5	111868964	111869464	1.36113	1.98231e-08	0.119183
chr2	165311547	165312047	1.27282	2.00354e-08	0.0531192
chr8	24377970	24378470	2.21356	2.00354e-08	0.0894988
chr4	148915981	148916481	0.67765	2.01253e-08	0.102921
chr2	44632533	44633033	2.40368	2.06465e-08	0.065176
chr7	29070512	29071012	2.54616	2.12869e-08	0.0553987
chr8	89308475	89308975	1.70752	2.12869e-08	0.109114
chr9	107659521	107660021	1.49622	2.15289e-08	0.0363364
chr1	132319160	132319660	1.76185	2.17465e-08	0.0788496
chr13	102253330	102253830	0.794326	2.19319e-08	0.166494
chr16	64681877	64682377	1.54175	2.19905e-08	0.114221
chr19	52791922	52792422	-3.09867	2.3426e-08	-0.0650991
chr11	69591951	69592451	2.22601	2.40359e-08	0.0644605
chr8	120616807	120617307	1.08976	2.40359e-08	0.172509
chr7	19388640	19389140	0.712887	2.41977e-08	0.133231
chr2	73779775	73780275	3.4836	2.50001e-08	0.0596213
chr12	12580675	12581175	1.87917	2.50359e-08	0.087693
chr12	109085668	109086168	2.43679	2.50359e-08	0.130747
chr17	71947411	71947911	0.872889	2.63773e-08	0.122358
chr8	95138233	95138733	1.49502	2.68936e-08	0.172052
chr11	94449212	94449712	1.14954	2.80876e-08	0.128672
chr4	14182874	14183374	-2.37303	2.83696e-08	-0.127319
chr8	92555088	92555588	-3.34381	2.83696e-08	-0.05028
chr8	120382449	120382949	2.45369	2.83696e-08	0.0799803
chr4	105180942	105181442	1.31602	2.87623e-08	0.120045
chr18	54985733	54986233	1.46686	2.91487e-08	0.120322
chr14	25478738	25479238	1.48362	2.97438e-08	0.074207
chr11	118436607	118437107	2.8228	2.9836e-08	0.0705673
chr8	109216264	109216764	2.39111	3.00854e-08	0.0899274
chr2	101520437	101520937	3.97568	3.04608e-08	0.07039
chr4	107075419	107075919	1.07151	3.13158e-08	0.0470339
chr4	136904746	136905246	1.22558	3.25168e-08	0.13203
chr2	33812640	33813140	2.75784	3.27329e-08	0.0573874
chr4	109960155	109960655	3.37955	3.36238e-08	0.0448727
chr4	133970139	133970639	1.49717	3.36238e-08	0.194926
chr4	44641845	44642345	-2.82149	3.37139e-08	-0.105981
chr2	166163843	166164343	1.44912	3.64762e-08	0.0482642
chr11	98334223	98334723	2.03504	3.71002e-08	0.0883259
chr3	127293960	127294460	-0.868534	3.71979e-08	-0.151325
chr9	86668603	86669103	1.42537	3.84608e-08	0.103377
chr7	78619954	78620454	0.947389	3.90125e-08	0.0900146
chr18	35918133	35918633	1.61756	4.06741e-08	0.160086
chr18	60963215	60963715	-1.623	4.11183e-08	-0.114733
chr9	56531949	56532449	0.648552	4.11183e-08	0.0761986
chr17	30026549	30027049	2.58653	4.20005e-08	0.0590274
chr16	22802670	22803170	2.26279	4.31438e-08	0.088741
chr9	63328891	63329391	-1.74588	4.47343e-08	-0.0853141
chr11	118982529	118983029	1.06635	4.53252e-08	0.0492413
chr7	73354099	73354599	2.4129	4.68917e-08	0.117554
chr7	80441959	80442459	1.69664	4.70524e-08	0.106294
chr1	113358224	113358724	3.0147	4.73056e-08	0.0814602
chr15	73738231	73738731	1.93339	4.89074e-08	0.0872958
chr4	129966213	129966713	1.45697	4.89074e-08	0.0713318
chr13	43936512	43937012	1.2386	5.07202e-08	0.0763071
chr11	100137668	100138168	1.47743	5.13941e-08	0.0472376
chr2	26215398	26215898	2.76175	5.15214e-08	0.0739987
chr6	82613145	82613645	3.28761	5.15214e-08	0.038358
chr5	113448395	113448895	-1.75259	5.15247e-08	-0.143084
chr11	65877158	65877658	2.24814	5.21745e-08	0.0832233
chr9	49954538	49955038	1.94187	5.21745e-08	0.0711821
chr9	66912251	66912751	2.6486	5.21745e-08	0.0575894
chr17	63807787	63808287	2.64229	5.25883e-08	0.0697963
chr4	128378902	128379402	0.819075	5.27579e-08	0.070459
chr3	29541481	29541981	-1.51733	5.30364e-08	-0.12248
chr5	113357575	113358075	2.28234	5.33122e-08	0.0481726
chr11	57478049	57478549	1.49343	5.41191e-08	0.112128
chr9	20972644	20973144	1.95676	5.41191e-08	0.0813361
chr4	125492598	125493098	2.22003	5.44169e-08	0.0754606
chr1	138547748	138548248	0.830891	5.44652e-08	0.0959282
chr4	34173244	34173744	-3.31887	5.47216e-08	-0.0484069
chr8	120656223	120656723	-1.51631	5.48616e-08	-0.123498
chr2	27746793	27747293	2.12278	5.65577e-08	0.0754034
chr17	56467311	56467811	0.958806	5.8924e-08	0.113652
chr8	91997113	91997613	-1.57043	6.00186e-08	-0.166312
chr8	107986581	107987081	0.899492	6.05618e-08	0.0720832
chr5	112695348	112695848	-1.65745	6.50182e-08	-0.195053
chr11	109347574	109348074	2.83342	6.58755e-08	0.05488
chr14	104265236	104265736	1.89525	6.61312e-08	0.0782694
chr1	167081901	167082401	-1.29947	6.63261e-08	-0.108919
chr2	173257526	173258026	2.21144	6.65426e-08	0.0693248
chr6	138424729	138425229	1.98355	6.85836e-08	0.0787329
chr16	18410958	18411458	1.16099	6.92525e-08	0.0794073
chr7	69976316	69976816	-2.29822	7.05949e-08	-0.0652607
chr7	121589238	121589738	1.69163	7.14046e-08	0.108243
chr4	33823801	33824301	-2.30475	7.17755e-08	-0.0633335
chr11	100628724	100629224	1.0469	7.35409e-08	0.0668192
chr1	89671363	89671863	1.12762	7.61132e-08	0.152519
chr3	29040021	29040521	-1.81527	7.68064e-08	-0.0952277
chr9	40808569	40809069	-2.06105	7.89541e-08	-0.114507
chr13	29552209	29552709	3.30297	8.0689e-08	0.045147
chr1	187808433	187808933	2.14611	8.14744e-08	0.0839518
chr5	111869970	111870470	2.1809	8.17564e-08	0.0514885
chr11	102084132	102084632	2.46268	8.17901e-08	0.0528659
chr19	29024415	29024915	3.62751	8.20187e-08	0.0547223
chr19	21301761	21302261	1.79996	8.86673e-08	0.0701357
chr2	22247705	22248205	-1.96283	8.89625e-08	-0.120569
chr4	140132085	140132585	1.66299	9.0248e-08	0.089361
chr5	116274399	116274899	2.08004	9.0248e-08	0.182483
chr8	11716085	11716585	-1.53568	9.29581e-08	-0.0782931
chr19	20005881	20006381	2.13061	9.38509e-08	0.0611664
chr2	146429067	146429567	2.26932	9.38509e-08	0.0677401
chr7	69641710	69642210	-3.10757	9.38509e-08	-0.0679726
chr18	54540027	54540527	2.96633	9.80328e-08	0.0635982
chr5	37897490	37897990	2.07089	9.80328e-08	0.0865485
chr17	5718706	5719206	2.17913	9.83781e-08	0.0850113
chr11	88431788	88432288	1.46689	9.99995e-08	0.093906
chr2	92423655	92424155	1.98737	1.0254e-07	0.0809191
chr11	82328845	82329345	2.62291	1.06747e-07	0.0308185
chr2	166359858	166360358	1.97025	1.10225e-07	0.0731782
chr4	125490522	125491022	1.61796	1.10225e-07	0.100611
chr2	168642125	168642625	2.31691	1.1142e-07	0.115569
chr13	110333139	110333639	0.809351	1.11469e-07	0.0537243
chr5	111201037	111201537	1.50236	1.14397e-07	0.104099
chr1	73826176	73826676	0.759774	1.16539e-07	0.102559
chr1	126600550	126601050	-0.540499	1.20431e-07	-0.0421797
chr5	111823783	111824283	1.40546	1.24552e-07	0.130914
chr11	101506246	101506746	2.397	1.26066e-07	0.110336
chr2	28954569	28955069	-1.38131	1.27373e-07	-0.17546
chr16	63501352	63501852	-1.91763	1.27968e-07	-0.081777
chr8	120335537	120336037	0.899234	1.28394e-07	0.181153
chr4	125658305	125658805	1.07115	1.29815e-07	0.148089
chr12	26405201	26405701	1.85252	1.30149e-07	0.074876
chr5	53392456	53392956	2.72198	1.30149e-07	0.0692982
chr9	61293383	61293883	0.834629	1.31942e-07	0.121861
chr11	95988466	95988966	3.00342	1.33635e-07	0.0618933
chr16	81380315	81380815	-1.88252	1.35877e-07	-0.0863814
chr8	90761885	90762385	2.59696	1.35877e-07	0.0527785
chr7	79525745	79526245	1.50521	1.38071e-07	0.18121
chr6	96544792	96545292	2.74941	1.39228e-07	0.0718775
chr11	100623810	100624310	2.17336	1.39828e-07	0.0756763
chr4	108992755	108993255	1.95693	1.41171e-07	0.0833388
chr5	113357032	113357532	3.34447	1.42953e-07	0.0545052
chr11	98971194	98971694	2.71836	1.44371e-07	0.0951201
chr3	49886504	49887004	2.04826	1.44523e-07	0.06826
chr19	47188464	47188964	1.38752	1.45728e-07	0.136564
chr10	100128274	100128774	-1.73563	1.45936e-07	-0.189065
chr3	128520620	128521120	2.23455	1.46991e-07	0.0511946
chr5	101124946	101125446	-1.69045	1.47112e-07	-0.0829746
chr15	26016227	26016727	-2.32847	1.49006e-07	-0.108959
chr9	68881884	68882384	1.96006	1.4921e-07	0.0619551
chr6	138582544	138583044	1.77647	1.49698e-07	0.077949
chr8	87811571	87812071	1.91767	1.49932e-07	0.117677
chr6	52840620	52841120	2.0988	1.54517e-07	0.0995664
chr4	140131557	140132057	1.1882	1.59473e-07	0.117412
chr6	99201357	99201857	1.72964	1.59473e-07	0.0539772
chr5	124078968	124079468	1.65123	1.64688e-07	0.127867
chr7	99279500	99280000	1.74276	1.676e-07	0.0411004
chr3	143158434	143158934	-1.72903	1.70419e-07	-0.0912037
chr19	52647275	52647775	1.96698	1.74104e-07	0.116387
chr15	91974399	91974899	1.42203	1.75253e-07	0.0560289
chr11	101477125	101477625	1.18304	1.8273e-07	0.107671
chr15	86415978	86416478	1.60954	1.84047e-07	0.0682322
chr2	28545966	28546466	1.76701	1.85424e-07	0.0498379
chr8	26706303	26706803	2.82448	1.87292e-07	0.0691095
chr13	39161931	39162431	3.22766	1.88441e-07	0.0283679
chr4	151226303	151226803	1.88906	1.91623e-07	0.0989757
chr4	155122521	155123021	0.929229	1.91681e-07	0.0385498
chr15	51720824	51721324	2.22829	1.92481e-07	0.0885966
chr7	125829240	125829740	2.36214	1.94943e-07	0.0417075
chr7	137208540	137209040	-3.63617	1.97808e-07	-0.107626
chr4	155010848	155011348	2.4874	1.98818e-07	0.0956282
chr15	84301014	84301514	0.522092	2.01564e-07	0.0615556
chr12	55983487	55983987	2.01534	2.07422e-07	0.0815403
chr7	121886962	121887462	-2.76914	2.08954e-07	-0.10182
chr3	108166391	108166891	-1.21818	2.12557e-07	-0.147386
chr1	178374945	178375445	-3.72265	2.18254e-07	-0.0674369
chr11	11868104	11868604	-0.900431	2.20309e-07	-0.116462
chr1	168476202	168476702	2.32798	2.29527e-07	0.0554033
chr2	27104168	27104668	-3.81348	2.29527e-07	-0.11756
chr3	85841348	85841848	1.86751	2.30703e-07	0.0487603
chr8	120488090	120488590	0.845036	2.31037e-07	0.111029
chr15	48600987	48601487	-1.42836	2.3673e-07	-0.106422
chr10	41652287	41652787	1.16731	2.38272e-07	0.148784
chr9	56682625	56683125	1.64385	2.38272e-07	0.098328
chr3	88219858	88220358	2.36177	2.39686e-07	0.0834223
chr9	121398712	121399212	2.31643	2.40981e-07	0.0713792
chr13	83749658	83750158	1.95195	2.4321e-07	0.0330478
chr7	133015396	133015896	0.929201	2.4321e-07	0.0911029
chr2	181463256	181463756	1.62652	2.46114e-07	0.119913
chr7	139397512	139398012	1.74089	2.47284e-07	0.128799
chr6	96631444	96631944	2.25139	2.47813e-07	0.0767022
chr6	145471686	145472186	2.03403	2.53199e-07	0.0486488
chr13	102926119	102926619	2.47917	2.55142e-07	0.0724418
chr4	136925832	136926332	1.36327	2.5577e-07	0.112622
chr17	79817981	79818481	-1.10442	2.61453e-07	-0.0847637
chr12	31905587	31906087	1.71158	2.67473e-07	0.087955
chr15	103513487	103513987	1.0841	2.67473e-07	0.0934678
chr6	139877862	139878362	-2.64744	2.68881e-07	-0.0731602
chr12	110556801	110557301	1.11388	2.69268e-07	0.0990852
chr15	74055504	74056004	2.84958	2.71444e-07	0.0593879
chr11	106820210	106820710	1.822	2.72529e-07	0.0611848
chr3	34678752	34679252	-1.8367	2.75995e-07	-0.0798339
chr7	125723194	125723694	1.48353	2.80949e-07	0.0849909
chr11	98731101	98731601	1.6108	2.82361e-07	0.0524554
chr10	45799946	45800446	-2.98832	2.89236e-07	-0.137493
chr12	76680195	76680695	2.74139	2.89236e-07	0.0570201
chr5	141433279	141433779	2.20713	2.93556e-07	0.0790353
chr10	4528140	4528640	-3.06055	2.94481e-07	-0.0907575
chr3	39609903	39610403	-3.00805	2.94481e-07	-0.0684961
chr6	78537541	78538041	-3.51825	2.94481e-07	-0.0409722
chr9	58811183	58811683	2.35266	2.94481e-07	0.0672261
chr1	186341768	186342268	3.42896	2.96419e-07	0.0635201
chr9	108450294	108450794	1.22612	2.98017e-07	0.175556
chr1	64903393	64903893	-1.81117	2.99376e-07	-0.0615422
chr8	118162165	118162665	1.73589	3.04319e-07	0.0547547
chr7	107516658	107517158	2.75508	3.06646e-07	0.0466171
chr2	165310829	165311329	1.77264	3.06823e-07	0.0550925
chr3	34646640	34647140	2.57058	3.07747e-07	0.0538018
chr7	144539084	144539584	1.75941	3.08438e-07	0.0663754
chr12	44851941	44852441	-2.35496	3.12567e-07	-0.148546
chr9	61872445	61872945	1.66887	3.16357e-07	0.0474019
chr10	24702654	24703154	-1.08025	3.17525e-07	-0.0538693
chr14	48073490	48073990	-0.980366	3.1903e-07	-0.114361
chr2	32138320	32138820	2.20214	3.1903e-07	0.0823834
chr4	82704132	82704632	2.48175	3.31133e-07	0.0430985
chr15	36144502	36145002	3.42988	3.33404e-07	0.0522608
chr14	25371567	25372067	2.17966	3.50795e-07	0.0480958
chr5	144550668	144551168	0.787951	3.54237e-07	0.0659543
chr10	94298422	94298922	1.94208	3.54633e-07	0.0602059
chr13	23893097	23893597	-1.57875	3.55599e-07	-0.101538
chr1	132800365	132800865	-1.34804	3.57583e-07	-0.163756
chr11	55423724	55424224	2.3496	3.66517e-07	0.0645423
chr1	191748409	191748909	-1.4058	3.68926e-07	-0.108094
chr11	35497916	35498416	1.43853	3.78905e-07	0.0879325
chr12	80123184	80123684	1.1362	3.79824e-07	0.0629947
chr17	72938000	72938500	1.63186	3.80922e-07	0.0929861
chr2	29465573	29466073	1.66672	3.87895e-07	0.0620002
chr4	139760743	139761243	1.79827	3.87895e-07	0.0572532
chr11	82380720	82381220	3.75218	3.94845e-07	0.0388297
chr7	142897488	142897988	-1.01438	4.00974e-07	-0.0685152
chr7	126263947	126264447	0.94368	4.0262e-07	0.101889
chr1	167816901	167817401	0.752328	4.08876e-07	0.0658676
chr19	44818142	44818642	-2.82525	4.15548e-07	-0.0890466
chr2	28797786	28798286	2.53013	4.15548e-07	0.0572237
chr7	19541983	19542483	1.78685	4.15548e-07	0.0872402
chr7	143340605	143341105	0.673131	4.15548e-07	0.0833641
chr5	113466520	113467020	1.18365	4.19833e-07	0.102536
chr1	190137920	190138420	3.74371	4.21429e-07	0.110509
chr15	71675711	71676211	2.82771	4.26716e-07	0.0475615
chr8	89465053	89465553	1.98386	4.27887e-07	0.091388
chr7	130319699	130320199	2.47355	4.33886e-07	0.0550041
chr2	50197784	50198284	-2.05124	4.36342e-07	-0.0610261
chr8	92077487	92077987	1.68795	4.37143e-07	0.099116
chr7	34764667	34765167	0.667206	4.44823e-07	0.0781165
chr8	92478715	92479215	2.32388	4.55319e-07	0.0474088
chr13	91906264	91906764	1.39589	4.59123e-07	0.0527186
chr11	4627554	4628054	2.47608	4.66114e-07	0.0454166
chr11	102636896	102637396	1.86454	4.85241e-07	0.149717
chr6	91592608	91593108	1.9747	4.9198e-07	0.0738816
chr1	153662271	153662771	-1.20292	4.96231e-07	-0.0810869
chr12	39027125	39027625	2.27334	4.98989e-07	0.0505551
chr6	113860591	113861091	1.09087	5.05561e-07	0.148208
chr7	144038168	144038668	1.15569	5.05561e-07	0.0271532
chr4	135061771	135062271	-2.85972	5.05859e-07	-0.0680872
chr10	44752615	44753115	2.81332	5.14836e-07	0.0672321
chr18	53373370	53373870	1.43454	5.14836e-07	0.0694883
chr1	153355820	153356320	-2.72249	5.15843e-07	-0.0637074
chr7	96413759	96414259	2.26074	5.29016e-07	0.0479058
chr2	146594117	146594617	-2.14957	5.29367e-07	-0.0629793
chr12	92640168	92640668	3.0429	5.30956e-07	0.0605785
chr14	33952415	33952915	2.25713	5.50538e-07	0.0756588
chr7	139251916	139252416	2.2119	5.54878e-07	0.0748192
chr7	111316488	111316988	2.84282	5.83972e-07	0.0513055
chr4	148676542	148677042	-2.4757	5.90082e-07	-0.141158
chr6	96183273	96183773	2.20127	5.93122e-07	0.0909887
chr17	5058370	5058870	0.65326	6.11645e-07	0.0478324
chr9	97170849	97171349	1.75005	6.27718e-07	0.104152
chr6	96634071	96634571	3.33078	6.3009e-07	0.0472646
chr11	118009790	118010290	0.713702	6.34184e-07	0.0766105
chr7	74779322	74779822	-3.1605	6.40505e-07	-0.099887
chr5	37768933	37769433	2.29195	6.49514e-07	0.0379706
chr2	132427547	132428047	1.41497	6.69334e-07	0.12286
chr4	31616510	31617010	1.39327	7.02861e-07	0.107531
chr4	45461613	45462113	-1.25193	7.05861e-07	-0.17692
chr4	119019412	119019912	1.14383	7.07254e-07	0.113851
chr18	49070803	49071303	-4.07199	7.08181e-07	-0.0436938
chr16	33764443	33764943	0.825406	7.09661e-07	0.0811562
chr11	31713635	31714135	2.21069	7.15276e-07	0.073902
chr4	85256391	85256891	2.53418	7.19662e-07	0.0821227
chr2	137156697	137157197	-1.84649	7.22862e-07	-0.0881469
chr8	48891170	48891670	-1.76658	7.29107e-07	-0.0654879
chr11	89898413	89898913	3.38669	7.29268e-07	0.0442247
chr12	16206775	16207275	3.13961	7.29519e-07	0.0677526
chr16	21664906	21665406	1.36964	7.50248e-07	0.110261
chr8	41593602	41594102	2.94765	7.50248e-07	0.0530713
chr13	52416320	52416820	1.57891	7.51581e-07	0.109011
chr17	8884651	8885151	2.36758	7.51581e-07	0.0872818
chr9	107278546	107279046	2.02193	7.51581e-07	0.0570692
chr11	12257373	12257873	-1.44014	7.57246e-07	-0.14686
chr6	91729734	91730234	-1.26359	7.66327e-07	-0.112663
chr6	25013101	25013601	0.90485	7.68583e-07	0.0782057
chr10	121055418	121055918	2.26348	7.85176e-07	0.0618661
chr4	130711390	130711890	2.78553	7.98577e-07	0.101478
chr13	83120234	83120734	-2.63302	8.11397e-07	-0.0597673
chr10	66546587	66547087	1.13772	8.26339e-07	0.115136
chr7	17059955	17060455	3.78267	8.31166e-07	0.0532307
chr9	94838385	94838885	2.10529	8.31166e-07	0.0496951
chr2	166636816	166637316	2.16659	8.31691e-07	0.0771293
chr2	173795862	173796362	-1.58301	8.31691e-07	-0.0840235
chr5	131869551	131870051	3.09367	8.31691e-07	0.0566947
chr9	61489234	61489734	1.09647	8.32419e-07	0.0437622
chr8	44591404	44591904	1.92293	8.33443e-07	0.0493053
chr19	58052668	58053168	-1.4974	8.35768e-07	-0.0699012
chr14	25580379	25580879	2.07318	8.38075e-07	0.0674028
chr16	5368907	5369407	-1.6415	8.4389e-07	-0.102739
chr13	59927739	59928239	1.4647	8.46317e-07	0.0431898
chr4	102492729	102493229	2.44895	8.51438e-07	0.0604782
chr7	123134845	123135345	1.39087	8.51762e-07	0.089442
chr5	33542674	33543174	0.822464	8.62287e-07	0.0662984
chr14	25577366	25577866	0.912206	8.70332e-07	0.127254
chr3	78760779	78761279	-1.18793	8.84823e-07	-0.0761549
chr14	121713474	121713974	1.24386	9.0387e-07	0.139663
chr7	133059506	133060006	1.7316	9.04618e-07	0.0702183
chr4	45208900	45209400	0.8157	9.04697e-07	0.16644
chr1	78103467	78103967	-1.66748	9.20486e-07	-0.0688581
chr11	116825172	116825672	1.17668	9.23049e-07	0.11867
chr11	63891588	63892088	1.30902	9.25259e-07	0.0681702
chr8	84815018	84815518	0.873662	9.39413e-07	0.0907574
chr13	111979794	111980294	1.69843	9.42121e-07	0.072467
chr2	153713112	153713612	1.57771	9.42937e-07	0.0689414
chr15	41082466	41082966	2.88966	9.494e-07	0.0803257
chr16	35065748	35066248	1.56039	9.59421e-07	0.0572486
chr9	94673715	94674215	-2.68259	9.63669e-07	-0.0631699
chr12	102552017	102552517	2.95343	9.66291e-07	0.0501341
chr11	103807908	103808408	2.11469	9.69601e-07	0.0596107
chr3	110329128	110329628	2.38575	9.73293e-07	0.0460256
chr18	55136467	55136967	1.01263	9.801e-07	0.127
chr17	86311477	86311977	2.09494	9.81226e-07	0.108587
chr15	85702545	85703045	3.33323	9.86501e-07	0.124765
chr9	121822498	121822998	2.15412	9.95989e-07	0.111707
chr7	113242676	113243176	2.9343	9.97349e-07	0.044602
chr8	98294880	98295380	-2.14131	1.05653e-06	-0.0870705
chr13	116575497	116575997	-1.93553	1.0765e-06	-0.0758675
chr10	44493075	44493575	0.864877	1.08978e-06	0.0892956
chr16	74644665	74645165	-1.01827	1.08978e-06	-0.119069
chr3	144174181	144174681	1.31145	1.08978e-06	0.0477551
chr1	76490588	76491088	1.42533	1.0959e-06	0.080534
chr9	63490447	63490947	2.29919	1.10737e-06	0.0570794
chr16	28082822	28083322	-1.36086	1.10894e-06	-0.0488542
chr7	80423040	80423540	0.982653	1.12488e-06	0.0663288
chr14	97045747	97046247	-3.78188	1.17677e-06	-0.0418664
chr3	85603824	85604324	2.40094	1.17714e-06	0.0432483
chr3	4593930	4594430	-0.65522	1.18112e-06	-0.0872394
chr6	103844237	103844737	-1.50861	1.18299e-06	-0.0529894
chr10	76822672	76823172	1.68824	1.1836e-06	0.0925649
chr1	75423911	75424411	1.62571	1.18883e-06	0.0868387
chr2	165279319	165279819	1.57524	1.19207e-06	0.0457197
chr15	62106522	62107022	1.22605	1.21405e-06	0.0733785
chr5	12634370	12634870	-2.25409	1.23511e-06	-0.197766
chr2	34256007	34256507	1.69934	1.2438e-06	0.0684757
chr9	47076914	47077414	-1.82834	1.26249e-06	-0.109765
chr12	80191383	80191883	-1.53023	1.26823e-06	-0.101087
chr11	95642480	95642980	1.99741	1.27593e-06	0.0875164
chr11	102963589	102964089	-1.83656	1.29351e-06	-0.174418
chr7	44382485	44382985	0.748498	1.30576e-06	0.0686297
chr3	42213142	42213642	-2.06102	1.33231e-06	-0.0682509
chr5	129459820	129460320	2.05928	1.33244e-06	0.0598414
chr8	35196130	35196630	0.945677	1.33244e-06	0.0725905
chr19	55292886	55293386	-1.86903	1.33525e-06	-0.08875
chr4	136653156	136653656	2.02939	1.33525e-06	0.0328341
chr11	88274840	88275340	-0.994044	1.33569e-06	-0.176225
chr15	89178269	89178769	1.39771	1.37626e-06	0.0804035
chr1	83366384	83366884	3.04033	1.38595e-06	0.0664199
chr11	118793461	118793961	0.791891	1.4046e-06	0.0492083
chr17	76848262	76848762	3.18152	1.4046e-06	0.0672868
chr9	99872934	99873434	1.75225	1.4046e-06	0.0638062
chr6	115971621	115972121	2.00564	1.42744e-06	0.0598402
chr19	47029841	47030341	-2.63527	1.45189e-06	-0.102741
chr8	121290522	121291022	1.14715	1.45189e-06	0.0541276
chr15	83011205	83011705	0.913625	1.45549e-06	0.103111
chr14	67631639	67632139	-4.57979	1.45776e-06	-0.0805873
chr16	73038477	73038977	-2.56344	1.47016e-06	-0.0607901
chr7	54982128	54982628	3.15324	1.47992e-06	0.0656759
chr9	43929624	43930124	1.09905	1.47992e-06	0.0460523
chr3	28265133	28265633	1.54423	1.51131e-06	0.0430809
chr11	108297911	108298411	2.1517	1.52131e-06	0.0533157
chr5	140814970	140815470	2.49548	1.53212e-06	0.111097
chr5	97077621	97078121	2.56739	1.5513e-06	0.0641913
chr17	79501075	79501575	-1.27624	1.57368e-06	-0.158444
chr1	68874932	68875432	2.11605	1.59222e-06	0.0640369
chr12	12937745	12938245	1.40776	1.60298e-06	0.101123
chr13	57450257	57450757	0.507044	1.61107e-06	0.0560131
chr10	87153601	87154101	1.30175	1.61665e-06	0.111004
chr6	103585761	103586261	2.86926	1.64022e-06	0.0383487
chr17	62624398	62624898	-1.75144	1.64076e-06	-0.0879279
chr7	121332470	121332970	1.32002	1.64097e-06	0.054912
chr6	91707845	91708345	1.552	1.65403e-06	0.119286
chr8	119516556	119517056	2.50469	1.66043e-06	0.0456027
chr7	132921906	132922406	0.92722	1.66484e-06	0.0728848
chr6	82402082	82402582	1.00483	1.66915e-06	0.0548835
chr17	45760847	45761347	2.3402	1.67296e-06	0.0640383
chr10	7163063	7163563	2.59997	1.68906e-06	0.0656825
chr11	86039268	86039768	1.08911	1.69222e-06	0.194588
chr9	86319460	86319960	2.29114	1.69806e-06	0.12238
chr5	125946681	125947181	3.29487	1.7428e-06	0.0358832
chr3	73650330	73650830	-1.28464	1.74469e-06	-0.0735067
chr11	30176005	30176505	0.797729	1.76654e-06	0.0660928
chr2	19445323	19445823	0.869385	1.7841e-06	0.0868444
chr12	5808393	5808893	2.09558	1.79286e-06	0.0805302
chr5	146451766	146452266	-1.89594	1.79286e-06	-0.164157
chr6	83211471	83211971	1.51396	1.81936e-06	0.0899118
chr3	5392655	5393155	2.31381	1.83806e-06	0.0483213
chr17	77651792	77652292	2.10787	1.85889e-06	0.0680817
chr3	67309701	67310201	-2.23809	1.87723e-06	-0.0658078
chr2	29222267	29222767	-2.26985	1.92049e-06	-0.0637093
chr15	86508632	86509132	-1.5058	1.94821e-06	-0.105259
chr2	73420845	73421345	2.28342	1.95907e-06	0.0554069
chr1	104496432	104496932	-2.21909	1.96634e-06	-0.0549144
chr3	35221165	35221665	-1.73408	1.96634e-06	-0.0503898
chr11	81097420	81097920	-1.52042	1.97969e-06	-0.0779848
chr16	35717767	35718267	2.36893	1.98228e-06	0.0365993
chr9	61622988	61623488	3.42393	2.00123e-06	0.045908
chr7	130835407	130835907	-1.37598	2.06399e-06	-0.1451
chr16	91269420	91269920	0.987054	2.0708e-06	0.0820238
chr11	78717845	78718345	1.75499	2.09149e-06	0.0248408
chr6	78165531	78166031	-2.88791	2.12491e-06	-0.0563492
chr9	61442898	61443398	0.921747	2.12491e-06	0.0798493
chr5	35070893	35071393	1.2906	2.18804e-06	0.0987787
chr5	16237879	16238379	1.06312	2.23136e-06	0.0998054
chr8	90076313	90076813	-1.3468	2.23263e-06	-0.0726583
chr16	74182540	74183040	2.50303	2.24782e-06	0.143664
chr1	191641458	191641958	-2.1553	2.26299e-06	-0.0654575
chr1	90734112	90734612	1.96814	2.29268e-06	0.0781477
chr11	88431214	88431714	1.61748	2.29692e-06	0.0723697
chr5	113457214	113457714	1.59767	2.29717e-06	0.0764847
chr16	66603725	66604225	-2.98583	2.31911e-06	-0.0755814
chr14	60300985	60301485	0.957273	2.33377e-06	0.0590221
chr9	67417938	67418438	1.49501	2.36247e-06	0.131663
chr2	152794227	152794727	1.56449	2.38441e-06	0.0651956
chr17	26235342	26235842	1.97921	2.38545e-06	0.021592
chr15	84621932	84622432	3.21403	2.38884e-06	0.0488573
chr10	60202766	60203266	2.53057	2.43726e-06	0.0426021
chr11	94406868	94407368	1.24879	2.43726e-06	0.0814229
chr19	24016702	24017202	-1.69499	2.45225e-06	-0.0919885
chr7	15864078	15864578	0.569753	2.45225e-06	0.0382326
chr8	84485785	84486285	3.06632	2.47432e-06	0.0509664
chr11	36553258	36553758	2.2811	2.48624e-06	0.0585781
chr3	144007095	144007595	-2.39791	2.48624e-06	-0.0688085
chr8	50579468	50579968	-2.28711	2.54089e-06	-0.0773366
chr5	106471362	106471862	1.26788	2.56284e-06	0.0528407
chr3	24605438	24605938	-2.09182	2.56925e-06	-0.121793
chr4	141705376	141705876	0.68314	2.66576e-06	0.101266
chr5	125265932	125266432	1.07958	2.76125e-06	0.03577
chr1	177002908	177003408	1.05982	2.77023e-06	0.0830644
chr15	80343127	80343627	0.833291	2.77547e-06	0.07872
chr7	111255526	111256026	2.93849	2.78308e-06	0.0607238
chr7	139310419	139310919	1.81121	2.79108e-06	0.0835362
chr8	125961614	125962114	3.59336	2.80602e-06	0.0428966
chr15	36158679	36159179	2.63764	2.80822e-06	0.0446315
chr11	97543290	97543790	1.96412	2.88441e-06	0.0682835
chr14	25520977	25521477	1.40642	2.89125e-06	0.0878745
chr7	112753298	112753798	1.39801	2.9428e-06	0.0689038
chr13	46269032	46269532	3.42161	2.94514e-06	0.0252121
chr3	88233216	88233716	1.1405	3.00541e-06	0.060997
chr5	25695802	25696302	-0.511147	3.03474e-06	-0.0591195
chr6	96379174	96379674	2.20645	3.03474e-06	0.100302
chr9	103133740	103134240	1.64985	3.05948e-06	0.0351931
chr1	136777609	136778109	-2.12251	3.06098e-06	-0.0890586
chr2	180508271	180508771	1.51505	3.09813e-06	0.0861301
chr1	132735987	132736487	0.963767	3.10984e-06	0.0497834
chr16	34768378	34768878	1.29416	3.11964e-06	0.0504847
chr2	60636440	60636940	2.58195	3.16821e-06	0.0493102
chr13	90660848	90661348	-1.61935	3.17791e-06	-0.102612
chr15	55441755	55442255	-2.19394	3.17791e-06	-0.059272
chr2	28118492	28118992	0.857999	3.17791e-06	0.0553936
chr8	125349292	125349792	2.27781	3.1835e-06	0.0686089
chr18	25999042	25999542	3.29958	3.20063e-06	0.0390894
chr1	151178457	151178957	-1.60794	3.21876e-06	-0.0853347
chr3	107496129	107496629	1.99694	3.24979e-06	0.0897321
chr6	102102064	102102564	3.38251	3.26595e-06	0.0442202
chr1	132200569	132201069	0.584803	3.27424e-06	0.123167
chr3	157582553	157583053	-1.6838	3.27424e-06	-0.110886
chr4	97280692	97281192	1.98988	3.27677e-06	0.0383547
chr4	151222551	151223051	1.57008	3.28211e-06	0.0911796
chr5	17551671	17552171	-2.38373	3.30161e-06	-0.0483224
chr2	102032947	102033447	2.53169	3.33982e-06	0.0546812
chr1	41156884	41157384	0.669566	3.38653e-06	0.0509086
chr5	111014944	111015444	1.68922	3.39649e-06	0.0972771
chr2	115865290	115865790	1.9538	3.4404e-06	0.0571656
chr5	131211560	131212060	-3.47852	3.46968e-06	-0.0604941
chr13	99671679	99672179	2.6593	3.48433e-06	0.0519059
chr9	37434900	37435400	1.49803	3.51794e-06	0.0872287
chr1	50770203	50770703	2.376	3.56121e-06	0.0960895
chr3	89878422	89878922	1.62471	3.56121e-06	0.0331305
chr3	112261286	112261786	-2.19405	3.56121e-06	-0.0706269
chr10	66342858	66343358	1.92482	3.57696e-06	0.0539946
chr2	170446777	170447277	2.31072	3.64383e-06	0.054544
chr13	57336521	57337021	1.90563	3.64499e-06	0.0486713
chr9	29519148	29519648	1.58253	3.69933e-06	0.0535171
chr2	26300021	26300521	1.32375	3.77039e-06	0.0620731
chr2	64887364	64887864	2.31167	3.77039e-06	0.0711528
chr3	119958832	119959332	1.33324	3.77039e-06	0.0926884
chr1	158958428	158958928	-3.70052	3.77444e-06	-0.0485617
chr4	102513428	102513928	1.9214	3.77444e-06	0.0699462
chr9	21983853	21984353	1.60282	3.83909e-06	0.0526542
chr11	82406193	82406693	-0.819287	3.84062e-06	-0.144283
chr5	38957485	38957985	2.47395	3.90572e-06	0.0805554
chr16	41786621	41787121	2.94529	3.91867e-06	0.0611331
chr15	59391835	59392335	1.16472	3.93177e-06	0.0469552
chr4	154459887	154460387	1.14469	3.93177e-06	0.0747267
chr11	113183509	113184009	2.17198	3.938e-06	0.0506332
chr4	87004573	87005073	-1.80832	3.9482e-06	-0.153464
chr12	93885866	93886366	-1.69591	3.97952e-06	-0.0642046
chr8	13530911	13531411	1.20367	4.00555e-06	0.0403032
chr7	15879721	15880221	1.4613	4.01621e-06	0.0690689
chr15	85994850	85995350	1.48279	4.01767e-06	0.0707518
chr13	96928456	96928956	-2.11256	4.05438e-06	-0.107416
chr2	28227744	28228244	0.593715	4.06459e-06	0.107839
chr4	148915468	148915968	0.898322	4.0691e-06	0.0965561
chr16	73881866	73882366	-2.66203	4.0782e-06	-0.0536981
chr3	138500096	138500596	-1.73784	4.13157e-06	-0.0543129
chr6	117114673	117115173	-2.86201	4.13211e-06	-0.0527897
chr13	57435761	57436261	1.45598	4.1409e-06	0.0911568
chr2	157432443	157432943	2.3755	4.1794e-06	0.0538268
chr4	137698597	137699097	1.95049	4.1806e-06	0.0472927
chr17	70780954	70781454	1.6461	4.20329e-06	0.0567234
chr14	60366674	60367174	1.53113	4.2036e-06	0.0517051
chr11	94323160	94323660	2.32059	4.22279e-06	0.0870546
chr1	39123415	39123915	2.99812	4.24447e-06	0.0570615
chr1	166947937	166948437	-2.43954	4.24447e-06	-0.0679831
chr13	59910168	59910668	1.9445	4.27708e-06	0.0718627
chr13	53535716	53536216	3.65639	4.3914e-06	0.0264643
chr7	75296771	75297271	1.80645	4.40157e-06	0.104614
chr12	81849705	81850205	3.08779	4.48532e-06	0.0272149
chr19	21799893	21800393	1.58408	4.5475e-06	0.0859675
chr2	29230103	29230603	2.28499	4.5475e-06	0.0465679
chr11	113778953	113779453	-1.59293	4.57817e-06	-0.120277
chr12	112937878	112938378	1.39715	4.58493e-06	0.074344
chr11	101485352	101485852	0.692673	4.59424e-06	0.0492008
chr17	46912269	46912769	2.12706	4.62513e-06	0.0553763
chr19	20923729	20924229	1.53054	4.62513e-06	0.0446681
chr11	113697521	113698021	1.18728	4.64615e-06	0.074121
chr5	38817926	38818426	-2.85109	4.71783e-06	-0.0744223
chr11	117407502	117408002	0.795391	4.71849e-06	0.0863766
chr4	128247260	128247760	-2.08387	4.72417e-06	-0.11354
chr7	93067449	93067949	1.79004	4.7842e-06	0.105117
chr10	81406530	81407030	0.668705	4.85536e-06	0.0683352
chr10	84852462	84852962	2.41003	4.91081e-06	0.0371892
chr8	128528866	128529366	0.949585	4.92252e-06	0.120058
chr3	3831839	3832339	1.72199	4.96173e-06	0.0480867
chr1	185285159	185285659	3.16768	5.04012e-06	0.0497702
chr18	38064069	38064569	1.52127	5.04012e-06	0.0584605
chr3	121448601	121449101	0.756526	5.06636e-06	0.0721452
chr14	55053525	55054025	3.36211	5.06954e-06	0.0474957
chr8	78117126	78117626	-1.30029	5.21438e-06	-0.219043
chr11	78782967	78783467	0.975922	5.23275e-06	0.0747127
chr5	101372396	101372896	2.18406	5.28748e-06	0.0876682
chr6	126398547	126399047	2.65325	5.34009e-06	0.0853092
chr19	42571222	42571722	0.50012	5.36075e-06	0.0116509
chr5	125805212	125805712	3.09031	5.36075e-06	0.0353342
chr6	28756501	28757001	3.84592	5.36191e-06	0.0701173
chr12	100912383	100912883	1.73587	5.36662e-06	0.0538558
chr4	47648663	47649163	2.08889	5.36662e-06	0.0497941
chr4	22998923	22999423	-2.87156	5.37349e-06	-0.0913839
chr9	65744183	65744683	1.24032	5.45348e-06	0.079754
chr12	108489648	108490148	2.18765	5.57143e-06	0.0768425
chr13	46355296	46355796	3.46171	5.61712e-06	0.0734036
chr11	98749693	98750193	2.45436	5.64195e-06	0.0838585
chr15	67515563	67516063	-2.07931	5.73647e-06	-0.0598267
chr4	97948218	97948718	2.65534	5.82073e-06	0.0301795
chr1	168550072	168550572	2.66903	5.8492e-06	0.0357762
chr11	61225992	61226492	2.19075	5.8492e-06	0.0459498
chr10	87154165	87154665	1.3617	5.86999e-06	0.101495
chr11	95247030	95247530	2.83001	5.91949e-06	0.0512712
chr7	115193435	115193935	1.01415	6.2434e-06	0.121616
chr7	100662168	100662668	1.65301	6.29295e-06	0.0360894
chr5	132415963	132416463	2.5927	6.30688e-06	0.0495064
chr6	110559579	110560079	1.90759	6.33333e-06	0.0860408
chr14	76331361	76331861	0.902981	6.33998e-06	0.0492886
chr16	11597714	11598214	1.78032	6.33998e-06	0.0347321
chr16	6324751	6325251	2.369	6.54045e-06	0.0441722
chr2	27352626	27353126	0.881204	6.55678e-06	0.0811095
chr14	25370237	25370737	1.63255	6.57317e-06	0.0400272
chr4	125486538	125487038	2.11272	6.57317e-06	0.0392148
chr8	48236907	48237407	2.38948	6.57317e-06	0.0512144
chr7	119734000	119734500	-1.98394	6.58957e-06	-0.0515915
chr12	26877634	26878134	2.20872	6.6177e-06	0.113163
chr16	72071978	72072478	-2.39749	6.75904e-06	-0.0735536
chr13	52025458	52025958	1.39753	6.94081e-06	0.0925956
chr4	81669180	81669680	2.32202	6.94081e-06	0.047294
chr1	186035963	186036463	-2.75298	6.96004e-06	-0.0578013
chr11	52369330	52369830	1.15718	6.98185e-06	0.0397574
chr1	126721873	126722373	-1.28468	7.03114e-06	-0.0410393
chr18	35868364	35868864	1.98634	7.07507e-06	0.086452
chr18	44543874	44544374	1.29872	7.11864e-06	0.0486353
chrX	72012668	72013168	-2.52807	7.13677e-06	-0.0524928
chr11	97350003	97350503	0.679428	7.15217e-06	0.0613063
chr10	79853333	79853833	0.699254	7.21208e-06	0.0693597
chr1	128907631	128908131	1.84575	7.23949e-06	0.0713464
chr9	58410103	58410603	2.55491	7.39823e-06	0.0391448
chr1	83342669	83343169	2.37341	7.40028e-06	0.0386129
chr7	112170173	112170673	2.1954	7.50138e-06	0.113309
chr5	125262563	125263063	1.31058	7.53439e-06	0.150262
chr14	12120730	12121230	-1.94643	7.54812e-06	-0.0790236
chr7	144079378	144079878	2.52291	7.55613e-06	0.0404915
chr14	77406151	77406651	1.65739	7.57602e-06	0.0467405
chr8	11011008	11011508	1.06975	7.58352e-06	0.0585963
chr6	114407024	114407524	1.52844	7.60003e-06	0.0348319
chr6	88929405	88929905	-0.679107	7.67685e-06	-0.0654904
chr10	127513495	127513995	0.922152	7.71148e-06	0.111211
chr2	29515981	29516481	1.23485	7.73452e-06	0.114627
chr4	131236432	131236932	1.53099	7.73516e-06	0.130117
chr13	54978703	54979203	1.46964	7.86552e-06	0.0927132
chr9	45693231	45693731	1.59095	7.89128e-06	0.0567828
chrX	93521300	93521800	3.6245	7.89128e-06	0.0569008
chr18	38040779	38041279	-1.11332	7.9248e-06	-0.067311
chr10	25494251	25494751	1.97267	7.93392e-06	0.0527178
chr17	30027541	30028041	2.00019	7.98091e-06	0.0700756
chr3	116985104	116985604	1.06128	7.98091e-06	0.050336
chr15	67515016	67515516	-1.13567	8.02507e-06	-0.103559
chr17	84498572	84499072	-1.35696	8.03584e-06	-0.114052
chr5	140265194	140265694	-0.947877	8.11714e-06	-0.0844597
chr9	74384147	74384647	0.727252	8.25761e-06	0.0780665
chr19	16528053	16528553	-0.793252	8.29111e-06	-0.0502376
chr9	40349960	40350460	2.32227	8.38017e-06	0.0527453
chr10	73936098	73936598	2.32938	8.41786e-06	0.0801756
chr16	72694252	72694752	2.49018	8.43803e-06	0.079072
chr2	105282632	105283132	3.29648	8.45417e-06	0.0799175
chr5	111724697	111725197	1.90777	8.55853e-06	0.0264522
chr4	120369828	120370328	0.857777	8.68205e-06	0.0443233
chr2	107609917	107610417	-1.6242	8.7177e-06	-0.0826403
chr7	29367607	29368107	2.59246	8.84829e-06	0.0283122
chr6	144454276	144454776	-0.720333	8.84978e-06	-0.072891
chr12	12938274	12938774	0.516664	8.97053e-06	0.0455666
chr6	55335953	55336453	0.952874	8.97053e-06	0.0506994
chr17	85562805	85563305	1.0194	8.99989e-06	0.0200015
chr2	157517466	157517966	0.574817	8.99989e-06	0.0837756
chr7	74386193	74386693	1.36097	8.99989e-06	0.0462169
chr14	29519922	29520422	-1.08546	9.01536e-06	-0.15879
chr5	120969646	120970146	1.99413	9.01536e-06	0.0645946
chr17	47981643	47982143	1.38587	9.03852e-06	0.0821694
chr10	80418260	80418760	1.738	9.07437e-06	0.0746858
chr4	23985886	23986386	-1.35045	9.07437e-06	-0.0600082
chr10	67061320	67061820	2.58973	9.23793e-06	0.0254624
chr11	71443984	71444484	1.04979	9.23793e-06	0.0589492
chr16	13608253	13608753	0.70155	9.26956e-06	0.0660262
chr2	115250163	115250663	-2.94224	9.34985e-06	-0.0430323
chr16	13205780	13206280	-3.74037	9.38606e-06	-0.0794662
chr14	118212376	118212876	2.18155	9.40362e-06	0.04739
chr15	48590133	48590633	-1.99559	9.40362e-06	-0.073582
chr2	33453247	33453747	2.96528	9.40362e-06	0.0522579
chr13	57420626	57421126	-2.97464	9.46947e-06	-0.0557241
chr1	158500836	158501336	-2.20422	9.57622e-06	-0.0394817
chr7	132720543	132721043	0.640743	9.57622e-06	0.0897805
chr8	91148633	91149133	1.71651	9.602e-06	0.129139
chr6	101233644	101234144	0.90459	9.70025e-06	0.07108
chr2	103372576	103373076	2.42575	9.77079e-06	0.0402921
chr7	111395025	111395525	3.37266	9.81102e-06	0.079273
chr8	120425266	120425766	0.549541	9.82701e-06	0.154981
chr9	80226666	80227166	1.22881	9.85766e-06	0.0981012
chr5	131584470	131584970	-1.0225	9.95419e-06	-0.114418
chr8	48970592	48971092	-1.4551	9.95419e-06	-0.109025
chr10	80241992	80242492	3.54539	9.96739e-06	0.0444982
chr7	132263133	132263633	-1.66272	1.01085e-05	-0.102069
chr5	118891076	118891576	1.04342	1.01357e-05	0.094512
chr17	46032147	46032647	0.652824	1.0325e-05	0.10638
chr8	49101114	49101614	-1.33204	1.0328e-05	-0.133397
chr3	73729442	73729942	-2.2701	1.04142e-05	-0.117492
chr11	113539442	113539942	1.49679	1.04527e-05	0.110602
chr16	89633880	89634380	-2.53994	1.06135e-05	-0.097471
chr5	111843061	111843561	1.57136	1.06135e-05	0.0347403
chr11	95266809	95267309	1.48965	1.06295e-05	0.0832437
chr15	103167763	103168263	2.24247	1.0641e-05	0.0498825
chr1	85901990	85902490	2.7238	1.08634e-05	0.0582757
chr8	89309105	89309605	1.83526	1.08634e-05	0.0457731
chr3	4988271	4988771	-0.91813	1.09281e-05	-0.0598165
chr16	35549301	35549801	3.31291	1.09464e-05	0.0724687
chr13	112160668	112161168	1.58456	1.11365e-05	0.11248
chr11	79502886	79503386	2.84208	1.11427e-05	0.0476812
chr7	105568515	105569015	0.691685	1.11433e-05	0.0703845
chr14	60361300	60361800	2.25143	1.11744e-05	0.0633717
chr5	140008432	140008932	1.36813	1.11744e-05	0.0618082
chr14	98707999	98708499	-3.84643	1.11751e-05	-0.0324408
chr2	69234947	69235447	1.69323	1.11794e-05	0.0681429
chr15	84531481	84531981	0.940184	1.12141e-05	0.119051
chr8	120497866	120498366	1.19633	1.13219e-05	0.0794408
chr5	97195113	97195613	-1.02853	1.16078e-05	-0.236656
chr6	54210729	54211229	1.47465	1.16078e-05	0.0838248
chr6	53220988	53221488	1.6187	1.20222e-05	0.0340437
chr1	161713958	161714458	1.58932	1.20905e-05	0.0868158
chr10	84238463	84238963	1.76306	1.20905e-05	0.0538451
chr12	73730617	73731117	1.57149	1.20908e-05	0.0721164
chr15	77156471	77156971	3.01475	1.20908e-05	0.035132
chr7	64456575	64457075	0.830956	1.20908e-05	0.159342
chr6	83749262	83749762	-1.70813	1.2217e-05	-0.215544
chr1	189864740	189865240	1.25051	1.22475e-05	0.0651379
chr5	98345642	98346142	2.6476	1.22878e-05	0.0673129
chr15	84260267	84260767	0.753691	1.24374e-05	0.0982813
chr12	13706436	13706936	-1.10898	1.2522e-05	-0.127799
chr1	103057023	103057523	-1.30208	1.26571e-05	-0.0469197
chr10	77434772	77435272	3.03858	1.2675e-05	0.0280668
chr17	28380223	28380723	0.65555	1.276e-05	0.0684928
chr6	8373033	8373533	2.30038	1.31276e-05	0.0456287
chr2	162833731	162834231	-2.08319	1.3211e-05	-0.0583618
chr8	120381810	120382310	0.953032	1.3211e-05	0.0561325
chr11	76326200	76326700	1.49298	1.3353e-05	0.0656083
chr6	54111359	54111859	1.12561	1.3353e-05	0.0583208
chr10	127542014	127542514	2.45618	1.35453e-05	0.0573113
chr15	101802375	101802875	1.48528	1.35833e-05	0.0817803
chr4	138553044	138553544	1.57931	1.35835e-05	0.0650099
chr5	130938333	130938833	-1.32096	1.36323e-05	-0.117373
chr6	100127345	100127845	1.81439	1.4037e-05	0.0537859
chr3	17317482	17317982	3.65025	1.41812e-05	0.0311264
chr10	79638720	79639220	-1.61252	1.43861e-05	-0.135033
chr12	99029974	99030474	2.21191	1.43894e-05	0.0580843
chr14	66442547	66443047	1.79364	1.43894e-05	0.0563395
chr4	103679993	103680493	-1.84071	1.44345e-05	-0.0349814
chr4	125843357	125843857	1.50877	1.44366e-05	0.117562
chr9	49640808	49641308	1.30738	1.44958e-05	0.0757124
chr9	69517479	69517979	1.48332	1.44958e-05	0.0348219
chr17	27355697	27356197	1.90952	1.45184e-05	0.0574765
chr18	4336329	4336829	3.50466	1.45528e-05	0.0299451
chr2	71891527	71892027	1.88835	1.46193e-05	0.0764044
chr4	86019527	86020027	1.81295	1.46193e-05	0.110545
chr3	149462026	149462526	-2.78415	1.46535e-05	-0.037405
chr4	136825141	136825641	1.88609	1.47291e-05	0.0447352
chr6	90561188	90561688	-0.988515	1.4921e-05	-0.146061
chr14	104300079	104300579	-1.47547	1.5096e-05	-0.0758683
chr4	114678262	114678762	2.76351	1.50965e-05	0.0358564
chr7	125166939	125167439	1.05722	1.50965e-05	0.0873351
chr9	46908300	46908800	-1.92393	1.50965e-05	-0.0508638
chr9	49635628	49636128	1.66925	1.50965e-05	0.0761487
chr8	122523996	122524496	1.76254	1.51531e-05	0.0715887
chr10	122814923	122815423	1.57045	1.52782e-05	0.0752243
chr10	39552430	39552930	0.547552	1.5295e-05	0.0283267
chr11	60209238	60209738	1.63494	1.52966e-05	0.0614173
chr16	82335573	82336073	-1.59322	1.53052e-05	-0.0793592
chr2	131541613	131542113	1.44726	1.54204e-05	0.0853549
chr1	72455877	72456377	0.73489	1.55327e-05	0.0331206
chr11	88432311	88432811	2.07245	1.55523e-05	0.0459788
chr13	57087371	57087871	1.28999	1.55523e-05	0.0977178
chr9	26283018	26283518	-1.19628	1.55864e-05	-0.0869592
chr7	119733467	119733967	-2.16421	1.57547e-05	-0.0719701
chr3	90323210	90323710	1.84316	1.58492e-05	0.0259476
chr11	115222001	115222501	2.11666	1.58964e-05	0.0352981
chr4	137939993	137940493	0.999831	1.58964e-05	0.028686
chr5	112027807	112028307	1.54224	1.58964e-05	0.0607458
chr2	146690555	146691055	4.26019	1.59245e-05	0.0750807
chr6	39435047	39435547	-0.796356	1.59584e-05	-0.0459776
chr18	73059439	73059939	2.0252	1.60087e-05	0.0713959
chr13	103316905	103317405	2.13101	1.60636e-05	0.0225483
chr2	71872942	71873442	0.502881	1.60752e-05	0.120601
chr15	58268587	58269087	2.21089	1.61822e-05	0.0415625
chr8	124443738	124444238	1.24644	1.61822e-05	0.0913978
chr12	16643943	16644443	1.30915	1.62575e-05	0.133212
chr7	132730439	132730939	1.96805	1.62575e-05	0.060347
chr9	74187585	74188085	-2.23294	1.64841e-05	-0.0309785
chr11	43337508	43338008	1.52364	1.64863e-05	0.0672708
chr14	68147011	68147511	1.36196	1.64863e-05	0.0668425
chr3	85546976	85547476	1.0213	1.64863e-05	0.124684
chr7	107416965	107417465	1.86747	1.64863e-05	0.0269946
chr12	106123245	106123745	-2.26465	1.65066e-05	-0.088279
chr15	12708233	12708733	-1.44984	1.6511e-05	-0.0504298
chr13	89030139	89030639	-1.08208	1.65177e-05	-0.0921749
chr6	99207212	99207712	-1.3338	1.65177e-05	-0.0946988
chr10	67893574	67894074	1.55011	1.66834e-05	0.0443255
chr5	149442296	149442796	1.30333	1.67986e-05	0.0654075
chr2	104246783	104247283	2.51799	1.68306e-05	0.0372357
chr8	90519490	90519990	1.96569	1.68926e-05	0.0390746
chr2	168766978	168767478	-1.23362	1.69541e-05	-0.0784528
chr3	96596375	96596875	0.937411	1.70804e-05	0.0532037
chr5	125310571	125311071	0.505493	1.73569e-05	0.0199677
chr11	85312828	85313328	2.51567	1.75433e-05	0.0659903
chr10	87546309	87546809	-1.38094	1.77002e-05	-0.0918585
chr4	107520749	107521249	-0.955494	1.77181e-05	-0.044842
chr3	42199153	42199653	-0.863016	1.7867e-05	-0.0568463
chr4	148888939	148889439	0.888108	1.7867e-05	0.0774965
chr5	34251742	34252242	1.5043	1.78919e-05	0.0602511
chrX	80901550	80902050	-3.14883	1.8004e-05	-0.0352395
chr4	81727328	81727828	1.69632	1.80085e-05	0.0419613
chr8	92847217	92847717	1.21047	1.80195e-05	0.0260959
chr5	136979440	136979940	2.66425	1.81163e-05	0.0501533
chr19	44808670	44809170	-2.29442	1.82368e-05	-0.0879896
chr2	148889957	148890457	1.12093	1.82561e-05	0.0979456
chr13	47154779	47155279	1.36725	1.84029e-05	0.0749161
chrX	42432022	42432522	-2.00541	1.84484e-05	-0.0740254
chr5	70896438	70896938	-2.19776	1.85505e-05	-0.0437133
chr19	60615479	60615979	1.49218	1.85692e-05	0.0583024
chr15	95827472	95827972	-1.46471	1.8696e-05	-0.0635073
chr15	25760223	25760723	1.20587	1.88217e-05	0.0645124
chr6	113012388	113012888	-1.35928	1.88217e-05	-0.158739
chr11	36613682	36614182	2.43663	1.89171e-05	0.118112
chr2	57856631	57857131	2.94431	1.89515e-05	0.0319888
chr2	180847447	180847947	2.2922	1.89515e-05	0.0529745
chr8	97950365	97950865	-1.98266	1.89829e-05	-0.0734769
chr19	48282149	48282649	0.699316	1.90831e-05	0.0348423
chr3	127293066	127293566	-2.47135	1.92027e-05	-0.0345946
chr19	24981265	24981765	1.59828	1.92197e-05	0.0444437
chr5	131650395	131650895	-1.27143	1.9295e-05	-0.112841
chr2	32538560	32539060	1.69499	1.93884e-05	0.043672
chr1	75463727	75464227	0.802801	1.94873e-05	0.0848829
chr12	11676399	11676899	-2.07031	1.94873e-05	-0.0365164
chr8	121285991	121286491	3.31202	1.95519e-05	0.0403851
chr5	91723013	91723513	-1.9635	1.96321e-05	-0.0513773
chr6	88759760	88760260	1.97048	1.96321e-05	0.0737383
chr11	86038485	86038985	1.20092	1.97644e-05	0.0600129
chr4	5962520	5963020	1.40276	1.97644e-05	0.0959403
chr3	16876474	16876974	-2.90101	2.00694e-05	-0.0754817
chr4	88757438	88757938	1.10773	2.01586e-05	0.0492897
chr10	59771651	59772151	1.77984	2.01809e-05	0.0343427
chr4	136944535	136945035	1.64374	2.01809e-05	0.0761119
chr5	111740845	111741345	1.99985	2.01809e-05	0.0548504
chr7	139694202	139694702	2.88573	2.02847e-05	0.0288194
chr17	81479753	81480253	2.85421	2.04254e-05	0.0546216
chr11	12273762	12274262	-1.15786	2.0466e-05	-0.0617873
chr7	75852379	75852879	0.82386	2.06087e-05	0.0908183
chr4	148811814	148812314	0.781091	2.06509e-05	0.059827
chr7	128282468	128282968	-3.34481	2.08991e-05	-0.0753154
chr4	127232491	127232991	1.32842	2.09344e-05	0.033558
chr15	79958283	79958783	2.3891	2.09446e-05	0.0436889
chr14	93285109	93285609	-1.566	2.09543e-05	-0.0840099
chr11	45577673	45578173	-1.15062	2.10074e-05	-0.100853
chr15	73455859	73456359	2.35523	2.10074e-05	0.070947
chr16	72680743	72681243	1.63723	2.10074e-05	0.0422091
chr5	116322539	116323039	1.25561	2.10074e-05	0.126446
chr8	96674576	96675076	-2.64471	2.10074e-05	-0.0332792
chr7	96788321	96788821	-1.54374	2.10076e-05	-0.0411803
chr1	177517869	177518369	-2.49467	2.12875e-05	-0.105524
chr19	19533960	19534460	2.94021	2.12875e-05	0.0622392
chr3	139933008	139933508	-1.68339	2.13815e-05	-0.0715398
chr3	145743622	145744122	1.15435	2.14769e-05	0.0788421
chr5	125349315	125349815	1.97756	2.15238e-05	0.074984
chr11	37212482	37212982	2.74701	2.15731e-05	0.0593557
chr17	88388399	88388899	1.17358	2.15731e-05	0.0647308
chr5	148694311	148694811	-1.0607	2.15731e-05	-0.153702
chr2	11362527	11363027	0.559789	2.15847e-05	0.0235165
chr9	112063220	112063720	3.25239	2.15916e-05	0.0510765
chr8	104435972	104436472	2.594	2.17242e-05	0.0289691
chr10	83211106	83211606	-1.46996	2.17642e-05	-0.0922259
chr7	137924690	137925190	3.0835	2.17642e-05	0.0391495
chr10	41042101	41042601	-1.49547	2.18156e-05	-0.0762069
chr9	67937227	67937727	2.59277	2.22831e-05	0.04076
chr4	126644655	126645155	1.73872	2.25858e-05	0.0547907
chr10	130282069	130282569	0.768103	2.26377e-05	0.12621
chr7	136046502	136047002	1.23896	2.28004e-05	0.0413547
chr1	136137434	136137934	1.72735	2.28802e-05	0.0610489
chr2	42305118	42305618	-2.60242	2.28802e-05	-0.0399214
chr2	71655650	71656150	-1.36039	2.28802e-05	-0.150867
chr5	113542981	113543481	0.512713	2.29314e-05	0.0509788
chr12	104965162	104965662	1.40268	2.29973e-05	0.108906
chr14	64587721	64588221	1.0213	2.29973e-05	0.108542
chr15	67979373	67979873	-1.97138	2.29973e-05	-0.0721649
chr10	60820464	60820964	1.9462	2.3065e-05	0.0878364
chr13	115697430	115697930	-0.597603	2.30927e-05	-0.0473576
chr5	127882970	127883470	2.12412	2.31046e-05	0.0990275
chr5	81320968	81321468	2.61608	2.35706e-05	0.0416989
chr3	8864365	8864865	2.49538	2.36237e-05	0.0460722
chr5	132486779	132487279	1.17135	2.37426e-05	0.0829576
chr9	104940319	104940819	-1.45199	2.38551e-05	-0.0904791
chr6	92727349	92727849	1.36084	2.39193e-05	0.0665355
chr19	4014815	4015315	2.64735	2.39449e-05	0.0317697
chr1	9622540	9623040	0.663331	2.41389e-05	0.0677211
chr2	5370502	5371002	1.29107	2.47358e-05	0.133118
chr19	14124996	14125496	-2.40358	2.48412e-05	-0.0648012
chr15	36141519	36142019	0.506795	2.52277e-05	0.0185841
chr6	100432634	100433134	-0.819295	2.52855e-05	-0.0887715
chr9	100616821	100617321	2.51933	2.54794e-05	0.0309433
chr5	116271421	116271921	2.41721	2.55331e-05	0.028027
chr12	78987645	78988145	1.00968	2.56388e-05	0.0334168
chr9	119519100	119519600	1.91683	2.58012e-05	0.039331
chr4	99394168	99394668	1.01885	2.58162e-05	0.0431159
chr16	87646062	87646562	-1.75534	2.58188e-05	-0.0736149
chr2	37818683	37819183	-1.54881	2.58188e-05	-0.125174
chr4	130803530	130804030	1.45674	2.58188e-05	0.0668908
chr12	73268453	73268953	-2.60908	2.58197e-05	-0.051467
chr12	88903358	88903858	-1.37104	2.58197e-05	-0.0925263
chr13	105537891	105538391	-1.2054	2.58197e-05	-0.0878606
chr5	125680713	125681213	1.75612	2.58197e-05	0.0592229
chr8	93428066	93428566	2.11293	2.60021e-05	0.0570356
chr11	117482556	117483056	1.13875	2.60118e-05	0.0430999
chr16	70315833	70316333	-1.17171	2.62661e-05	-0.179013
chr18	72640942	72641442	0.942269	2.65772e-05	0.126077
chr4	58533479	58533979	-1.19059	2.65932e-05	-0.0640707
chr5	92918059	92918559	0.838435	2.66375e-05	0.0802651
chr4	124657873	124658373	1.68995	2.66519e-05	0.0916772
chr1	159686348	159686848	2.52044	2.66804e-05	0.0739392
chr7	36078063	36078563	2.5265	2.67028e-05	0.0527313
chr10	21390485	21390985	1.732	2.71195e-05	0.0255732
chr6	51567019	51567519	2.98935	2.73876e-05	0.024334
chr8	120426889	120427389	0.556834	2.74725e-05	0.0455939
chr1	176085893	176086393	0.727036	2.75058e-05	0.0352584
chr2	173238412	173238912	1.23791	2.75177e-05	0.127958
chr11	22470802	22471302	1.89895	2.76815e-05	0.0767418
chr4	136734365	136734865	1.51468	2.77209e-05	0.104298
chr2	146724103	146724603	1.96096	2.81344e-05	0.0443414
chr6	30469297	30469797	2.37673	2.81817e-05	0.0394386
chr5	121889325	121889825	0.730666	2.82145e-05	0.0991432
chr12	55505407	55505907	-2.22942	2.83313e-05	-0.0600892
chr4	141866886	141867386	1.95878	2.84499e-05	0.0896596
chr11	66745431	66745931	4.13433	2.85952e-05	0.0434642
chr17	28042256	28042756	1.02466	2.86335e-05	0.0489868
chr3	105617266	105617766	1.28396	2.86563e-05	0.142557
chr17	25610070	25610570	2.37755	2.87188e-05	0.0509185
chr5	149526641	149527141	1.46714	2.87903e-05	0.0464313
chr9	61542317	61542817	3.34536	2.88244e-05	0.0243545
chr2	181850670	181851170	3.33641	2.91264e-05	0.042063
chr14	48616528	48617028	1.63806	2.91747e-05	0.0478398
chr16	42781715	42782215	-0.960276	2.91747e-05	-0.0665071
chr5	34461883	34462383	-3.03834	2.94725e-05	-0.0378109
chr9	106465758	106466258	1.70454	2.94725e-05	0.105496
chr17	32235856	32236356	2.23258	2.95395e-05	0.0780423
chr6	54068351	54068851	1.57447	2.95702e-05	0.0381857
chr4	81726660	81727160	2.1935	2.97315e-05	0.0753056
chr4	130539560	130540060	1.65059	2.97693e-05	0.140686
chr10	84413304	84413804	2.59551	2.99669e-05	0.0485309
chr3	105308886	105309386	0.763997	3.00397e-05	0.0883648
chr15	51710296	51710796	2.10295	3.00398e-05	0.0881009
chr7	109231314	109231814	1.3672	3.01135e-05	0.0727954
chr8	122805359	122805859	2.11993	3.01932e-05	0.0855884
chr10	130263149	130263649	0.893059	3.03059e-05	0.102122
chr11	119145026	119145526	1.01971	3.05686e-05	0.0845757
chr11	5509483	5509983	2.97548	3.13101e-05	0.0757766
chr8	106307470	106307970	-1.92217	3.20679e-05	-0.056237
chr10	92336069	92336569	1.10235	3.20869e-05	0.113314
chr2	153525930	153526430	0.560918	3.21009e-05	0.0715835
chr6	127757689	127758189	1.1582	3.22045e-05	0.0686098
chr11	78762097	78762597	0.628196	3.2319e-05	0.0864993
chr19	59142132	59142632	3.45149	3.23883e-05	0.0499869
chr2	21129570	21130070	2.96594	3.24755e-05	0.0353952
chr1	79401305	79401805	-1.23016	3.2687e-05	-0.0421285
chr14	27085915	27086415	-1.62164	3.2687e-05	-0.0457471
chr5	22208630	22209130	1.40018	3.2687e-05	0.0404439
chr2	166324441	166324941	1.65401	3.30041e-05	0.0476093
chr1	18566996	18567496	1.12163	3.34621e-05	0.0482233
chr14	123622958	123623458	1.54222	3.3732e-05	0.0628133
chr5	133616487	133616987	2.66068	3.37626e-05	0.0300535
chr1	68530511	68531011	2.88944	3.37725e-05	0.042122
chr16	9115524	9116024	-2.54631	3.3779e-05	-0.0555078
chr2	57517719	57518219	0.646982	3.39523e-05	0.0515343
chr9	61875628	61876128	1.35012	3.40765e-05	0.0428485
chr10	61964948	61965448	0.734699	3.43165e-05	0.0184129
chr5	129981845	129982345	-1.38064	3.44942e-05	-0.0687275
chr4	133095303	133095803	1.34853	3.45516e-05	0.108942
chr9	103629028	103629528	-1.9895	3.4565e-05	-0.137345
chr9	110002311	110002811	1.37777	3.46376e-05	0.0476601
chr11	57414676	57415176	1.48737	3.46632e-05	0.0545828
chr16	85887632	85888132	-0.656598	3.46632e-05	-0.0838772
chr18	65075966	65076466	0.688302	3.46632e-05	0.0332514
chr19	4989901	4990401	0.603459	3.46632e-05	0.0213457
chr8	107503245	107503745	0.883004	3.46632e-05	0.087217
chr12	89109747	89110247	-1.48415	3.4672e-05	-0.0656098
chr2	75768192	75768692	3.29695	3.4672e-05	0.0676741
chr9	122572147	122572647	0.984915	3.47327e-05	0.0585566
chr18	54973925	54974425	2.29921	3.47373e-05	0.0407867
chr8	92072105	92072605	2.25387	3.48359e-05	0.0464527
chr16	34084430	34084930	2.6199	3.4847e-05	0.0353647
chr2	32618063	32618563	0.988803	3.5032e-05	0.0894671
chr19	45737185	45737685	0.773071	3.51337e-05	0.0679365
chr4	35354034	35354534	-1.64873	3.52282e-05	-0.13286
chr17	47304368	47304868	1.09994	3.62825e-05	0.0310884
chr1	128860020	128860520	0.684667	3.63379e-05	0.0614108
chr3	83984415	83984915	1.10945	3.63379e-05	0.0420438
chr9	47714524	47715024	0.85772	3.63379e-05	0.076759
chr15	9096825	9097325	3.50522	3.64639e-05	0.0320524
chr11	112197680	112198180	0.723225	3.66728e-05	0.0978207
chr4	141011989	141012489	1.3778	3.67043e-05	0.111886
chr2	34227603	34228103	1.39832	3.67076e-05	0.0295215
chr7	101160228	101160728	2.5316	3.69312e-05	0.0491157
chr10	87493438	87493938	0.615791	3.69348e-05	0.103554
chr13	42668276	42668776	2.72942	3.69348e-05	0.0351699
chr6	26441405	26441905	-1.72544	3.70575e-05	-0.0764763
chr2	33785566	33786066	1.60492	3.70776e-05	0.0584228
chr11	113467250	113467750	0.722461	3.70978e-05	0.138959
chr13	113696855	113697355	2.93853	3.70978e-05	0.0457632
chr4	108941039	108941539	2.59788	3.75061e-05	0.0402564
chr6	17922712	17923212	3.03215	3.75252e-05	0.0279669
chrX	58764300	58764800	-1.51345	3.75611e-05	-0.0316475
chr8	126733201	126733701	0.670499	3.81916e-05	0.0283758
chr17	25608800	25609300	2.07243	3.83416e-05	0.0410013
chrX	166929844	166930344	-3.11844	3.85266e-05	-0.0794058
chr12	110092986	110093486	1.57776	3.85301e-05	0.0655083
chr17	84584084	84584584	-1.77675	3.87847e-05	-0.0542522
chr2	31882951	31883451	1.67315	3.88087e-05	0.0330182
chr16	72510622	72511122	1.45577	3.88178e-05	0.125796
chr5	125267592	125268092	1.45947	3.89641e-05	0.0409872
chr6	97487766	97488266	1.50293	3.89641e-05	0.066371
chr6	51057221	51057721	1.19145	3.89699e-05	0.157571
chr13	13746829	13747329	-1.86499	3.91636e-05	-0.0561996
chr5	125172804	125173304	1.58691	3.9407e-05	0.129032
chr10	67566007	67566507	1.08342	3.94395e-05	0.0665331
chr14	108405109	108405609	2.49756	3.94653e-05	0.0588019
chr13	60050771	60051271	1.38409	4.00025e-05	0.053999
chr11	108204809	108205309	2.35782	4.02059e-05	0.0530407
chr1	73915165	73915665	1.20709	4.02172e-05	0.0253701
chr3	102141713	102142213	-1.77962	4.02514e-05	-0.0846409
chr4	107340766	107341266	2.39978	4.02857e-05	0.020654
chr5	120510009	120510509	1.82503	4.07634e-05	0.0290071
chrX	10877833	10878333	-1.62073	4.11777e-05	-0.0417442
chr8	103314417	103314917	-0.512647	4.12197e-05	-0.0623482
chr3	118500206	118500706	-2.17392	4.13197e-05	-0.0536023
chr17	56469300	56469800	1.31508	4.16301e-05	0.052424
chr8	90031114	90031614	-1.68976	4.17618e-05	-0.0453948
chr6	89348386	89348886	2.7846	4.18061e-05	0.058642
chr3	90597552	90598052	2.56876	4.23051e-05	0.116538
chr3	135037290	135037790	1.55173	4.23153e-05	0.0808685
chr8	84731019	84731519	1.97754	4.23153e-05	0.0291047
chr16	5696591	5697091	1.94701	4.25778e-05	0.0301205
chr13	105482175	105482675	-1.71868	4.28022e-05	-0.0370336
chr19	47212029	47212529	1.11282	4.28955e-05	0.118419
chr10	20201168	20201668	1.27656	4.30144e-05	0.0350048
chr5	34252260	34252760	2.31388	4.31553e-05	0.0489107
chr15	30738086	30738586	1.6103	4.32714e-05	0.0482526
chr5	8947304	8947804	1.52358	4.385e-05	0.096482
chr11	75293933	75294433	1.56249	4.38735e-05	0.0375531
chr11	103142342	103142842	1.32931	4.40353e-05	0.0564924
chr4	124367921	124368421	3.08669	4.41619e-05	0.0295531
chr9	100095393	100095893	1.41783	4.46324e-05	0.114955
chr8	120460366	120460866	1.26638	4.46567e-05	0.0747874
chr15	74145692	74146192	1.30147	4.47327e-05	0.0666041
chr10	25433474	25433974	0.614259	4.49765e-05	0.0803663
chr12	81936313	81936813	2.27774	4.51355e-05	0.0567035
chr1	82066181	82066681	1.97645	4.51461e-05	0.0249684
chr4	125975824	125976324	1.85455	4.55818e-05	0.0443684
chr13	111925315	111925815	0.780487	4.56073e-05	0.0246175
chr1	41166408	41166908	0.861085	4.58765e-05	0.106597
chr4	106939305	106939805	0.865234	4.58765e-05	0.0667363
chr8	57958329	57958829	-1.85434	4.58765e-05	-0.103604
chr18	54961908	54962408	1.45361	4.62036e-05	0.0513795
chr11	103721899	103722399	1.66744	4.62067e-05	0.0855967
chr11	78777593	78778093	1.82765	4.6279e-05	0.0525596
chr2	79152117	79152617	3.78377	4.64677e-05	0.0572437
chr4	128450879	128451379	0.882271	4.64677e-05	0.0305651
chr9	55147288	55147788	3.13704	4.65259e-05	0.0228817
chr4	129983784	129984284	0.686864	4.66291e-05	0.0381097
chr11	64400520	64401020	-1.24252	4.68115e-05	-0.0781467
chr17	25452498	25452998	1.64763	4.68115e-05	0.0466289
chr2	124258057	124258557	-1.84695	4.68115e-05	-0.0919408
chr2	34363655	34364155	1.83677	4.70676e-05	0.0422819
chr12	71279772	71280272	3.49766	4.71433e-05	0.0438724
chr12	109038348	109038848	1.63772	4.7217e-05	0.0665809
chr14	17990202	17990702	1.13522	4.77725e-05	0.0508984
chr15	69484379	69484879	2.78437	4.80886e-05	0.0354341
chr11	25063039	25063539	-2.55781	4.83098e-05	-0.0923817
chr8	100515858	100516358	3.07198	4.83192e-05	0.0351891
chr13	102305458	102305958	1.82793	4.84409e-05	0.0412169
chr9	77535266	77535766	0.802779	4.84409e-05	0.0750226
chr9	63329409	63329909	-2.77225	4.89114e-05	-0.0385268
chr12	3786944	3787444	1.05716	4.89778e-05	0.0546286
chr17	27799592	27800092	0.908901	4.89778e-05	0.0541402
chr11	94444647	94445147	1.61633	4.92571e-05	0.0500039
chr10	91641164	91641664	-1.39375	4.9514e-05	-0.0489496
chr11	95129158	95129658	1.73707	4.99622e-05	0.0474016
chr14	9644022	9644522	2.09406	4.99651e-05	0.0194347
chr7	15881359	15881859	0.620369	5.01223e-05	0.0830223
chr1	82634403	82634903	2.34347	5.02616e-05	0.0419283
chr10	99285677	99286177	-1.37538	5.03368e-05	-0.0572322
chr13	108572311	108572811	-4.04461	5.03368e-05	-0.031005
chr8	108788332	108788832	1.00027	5.03368e-05	0.0512327
chr6	72645227	72645727	1.22401	5.05794e-05	0.10461
chr14	22213547	22214047	0.862026	5.11073e-05	0.0668179
chr4	131432650	131433150	1.63359	5.13209e-05	0.0574691
chr16	38953775	38954275	1.00424	5.15157e-05	0.0636576
chr11	101244998	101245498	-2.97061	5.15919e-05	-0.0764581
chr9	44499795	44500295	0.915917	5.24264e-05	0.0575516
chr13	115653327	115653827	-3.04516	5.25034e-05	-0.0743557
chr19	57230938	57231438	1.05155	5.25034e-05	0.0646417
chr3	103550195	103550695	1.06295	5.2868e-05	0.101064
chr13	46023675	46024175	1.78971	5.31628e-05	0.0420916
chr11	57415333	57415833	2.64578	5.31876e-05	0.0328373
chr12	51842470	51842970	2.43353	5.33119e-05	0.0409939
chr10	85164732	85165232	1.75911	5.35697e-05	0.0388087
chr11	4760362	4760862	3.18125	5.4162e-05	0.0459153
chr3	10667366	10667866	3.26463	5.42505e-05	0.065263
chr6	91160301	91160801	0.949358	5.4357e-05	0.043233
chr11	118172747	118173247	0.985336	5.4555e-05	0.0683431
chr5	72329971	72330471	-4.15237	5.47312e-05	-0.0892685
chr13	30163335	30163835	-1.29337	5.48036e-05	-0.0503325
chr9	107697706	107698206	0.964203	5.48036e-05	0.127615
chr9	42630382	42630882	-2.32187	5.52455e-05	-0.0875743
chr19	55376318	55376818	3.12144	5.52469e-05	0.0478416
chr5	117709267	117709767	-2.00813	5.53839e-05	-0.0523362
chr1	136458238	136458738	1.63282	5.5448e-05	0.0493797
chr1	193361071	193361571	-1.12927	5.55168e-05	-0.120896
chr10	80678038	80678538	1.80498	5.55168e-05	0.0763346
chr4	95733719	95734219	0.964428	5.5644e-05	0.108036
chr9	70031679	70032179	-3.50744	5.57161e-05	-0.0354053
chr17	25609375	25609875	3.17876	5.57932e-05	0.0527736
chr4	154409316	154409816	2.15417	5.57932e-05	0.0451924
chr10	57797052	57797552	2.33512	5.59751e-05	0.0438223
chr15	84421650	84422150	1.14281	5.59751e-05	0.0695881
chr7	34869765	34870265	1.93572	5.60475e-05	0.0612533
chr5	103726271	103726771	1.99271	5.64539e-05	0.0426362
chr13	59910730	59911230	1.36033	5.65257e-05	0.0608762
chr3	88227928	88228428	1.42549	5.66583e-05	0.0683981
chr17	26230582	26231082	2.48455	5.66903e-05	0.0272616
chr18	33138345	33138845	2.37938	5.66903e-05	0.034896
chr6	34042368	34042868	2.37784	5.67068e-05	0.0396369
chr9	115224885	115225385	2.27997	5.6848e-05	0.0791237
chr8	109249210	109249710	3.15861	5.6948e-05	0.0623314
chr9	40723443	40723943	-0.966806	5.70714e-05	-0.0811007
chr4	128132798	128133298	-2.35512	5.71685e-05	-0.0804527
chr2	32718706	32719206	0.73271	5.74389e-05	0.0321077
chr15	84525165	84525665	1.42819	5.77977e-05	0.0781502
chr12	27357450	27357950	2.61365	5.78178e-05	0.0380687
chr6	47239451	47239951	1.53178	5.78178e-05	0.135081
chr7	101427123	101427623	1.04939	5.78178e-05	0.0778475
chr4	41276812	41277312	2.00273	5.79886e-05	0.043841
chr9	16345122	16345622	2.17205	5.81142e-05	0.0578466
chr19	42996424	42996924	2.93693	5.82455e-05	0.0243594
chr3	108886027	108886527	-1.08404	5.83731e-05	-0.166625
chr12	109509563	109510063	1.17702	5.85193e-05	0.122068
chr9	47900692	47901192	1.53033	5.85193e-05	0.0668414
chr4	136631187	136631687	2.97654	5.85259e-05	0.0303798
chr9	121550193	121550693	2.58229	5.87083e-05	0.0737628
chr4	130874556	130875056	1.66955	5.89999e-05	0.0410834
chr15	84442156	84442656	2.93705	5.94742e-05	0.0258812
chr4	45713840	45714340	1.19612	5.95066e-05	0.0830731
chr6	8370574	8371074	1.20072	5.95066e-05	0.0465048
chr11	67379655	67380155	-2.08254	5.95712e-05	-0.0944797
chr9	120866656	120867156	1.30933	6.02515e-05	0.0259132
chr11	102134377	102134877	2.26397	6.07768e-05	0.0282766
chr8	26259234	26259734	2.29805	6.10158e-05	0.076938
chr7	105569026	105569526	1.07803	6.14616e-05	0.0631982
chr12	100133112	100133612	2.58656	6.16471e-05	0.0200291
chr17	5660979	5661479	1.39209	6.16977e-05	0.0404094
chr1	129838411	129838911	-1.27995	6.22363e-05	-0.0799386
chr10	111329342	111329842	-2.40332	6.26197e-05	-0.0425787
chr12	26227404	26227904	2.46675	6.26234e-05	0.0428834
chr4	151282038	151282538	1.73473	6.29278e-05	0.0523733
chr10	130281410	130281910	1.72298	6.34975e-05	0.0536209
chr8	11162487	11162987	0.704087	6.35193e-05	0.0335427
chr13	107678788	107679288	-1.90681	6.35354e-05	-0.0457282
chr12	83427279	83427779	-2.18507	6.40009e-05	-0.0813558
chr16	4493120	4493620	1.12242	6.41022e-05	0.0530598
chr10	13569779	13570279	2.10198	6.42143e-05	0.0523226
chr4	140053287	140053787	0.792399	6.42143e-05	0.0346727
chr19	58556285	58556785	2.67173	6.48897e-05	0.0483183
chr15	86346528	86347028	1.35927	6.50632e-05	0.0369254
chr2	102038149	102038649	-1.03722	6.50808e-05	-0.0921751
chr6	45204940	45205440	1.32668	6.50808e-05	0.0472166
chr19	55608878	55609378	2.5647	6.55055e-05	0.0699683
chr1	88924144	88924644	0.533656	6.55629e-05	0.0780492
chr15	76519679	76520179	1.16555	6.55629e-05	0.0543825
chr2	8112296	8112796	-1.96742	6.58965e-05	-0.0538471
chr11	78346329	78346829	0.706542	6.60243e-05	0.0464843
chr1	64858639	64859139	1.74627	6.62585e-05	0.0586012
chr1	190563003	190563503	0.90069	6.64595e-05	0.0565626
chr10	127510123	127510623	0.910255	6.64595e-05	0.147543
chr1	134796456	134796956	0.913696	6.66864e-05	0.062622
chr11	97540609	97541109	3.10402	6.66864e-05	0.0289551
chr12	84546660	84547160	1.00627	6.66864e-05	0.163033
chr18	64945165	64945665	1.52954	6.66864e-05	0.0478673
chr2	19451322	19451822	1.71997	6.66864e-05	0.0988791
chr3	80323406	80323906	-2.92677	6.66864e-05	-0.0258171
chr5	139625847	139626347	0.834917	6.66864e-05	0.0791619
chr2	94048258	94048758	1.39222	6.74006e-05	0.0888027
chr8	7934348	7934848	1.93305	6.74087e-05	0.0360813
chr14	12079576	12080076	1.78951	6.77087e-05	0.0255975
chr6	70872126	70872626	-0.647494	6.78584e-05	-0.0565221
chr2	180825275	180825775	1.94237	6.79285e-05	0.0259917
chr16	30883550	30884050	1.59265	6.80526e-05	0.0530429
chr1	51628075	51628575	1.33578	6.81237e-05	0.0299096
chr12	56458828	56459328	-1.34037	6.85274e-05	-0.0992505
chr14	38730378	38730878	3.36745	6.87788e-05	0.03907
chr7	49102055	49102555	0.998602	6.87788e-05	0.0879732
chr9	61706110	61706610	2.09161	6.89981e-05	0.0645572
chr8	111745519	111746019	0.61719	6.96599e-05	0.0674946
chr19	20241238	20241738	1.70884	6.97059e-05	0.0374878
chr17	10559969	10560469	2.02672	6.98412e-05	0.0637964
chr7	46837063	46837563	0.783459	6.98649e-05	0.0687937
chr1	155989286	155989786	2.09231	7.04217e-05	0.0457553
chr5	46232654	46233154	2.85755	7.04217e-05	0.0314069
chr6	144777591	144778091	2.68722	7.04217e-05	0.0327533
chr15	69223318	69223818	-1.48928	7.07568e-05	-0.042181
chr2	167112211	167112711	0.893571	7.07568e-05	0.0476481
chr6	124813371	124813871	0.993146	7.07568e-05	0.0487601
chr2	172162134	172162634	3.29686	7.09556e-05	0.0515197
chr10	62421071	62421571	2.14377	7.11244e-05	0.0493425
chr7	48902422	48902922	0.533107	7.14304e-05	0.0301365
chr13	57089633	57090133	1.03527	7.20991e-05	0.0794063
chr2	58538736	58539236	3.11524	7.21227e-05	0.0330851
chr8	9239671	9240171	1.69612	7.24546e-05	0.0557537
chr4	124254508	124255008	0.832836	7.36833e-05	0.073289
chr9	63058370	63058870	1.42157	7.42903e-05	0.100138
chr7	109837561	109838061	1.56113	7.43092e-05	0.101324
chr17	28300149	28300649	-2.07903	7.47109e-05	-0.0586034
chr16	36068295	36068795	3.52187	7.48428e-05	0.0598799
chr12	75836592	75837092	0.850189	7.49011e-05	0.0353479
chr5	127382401	127382901	3.45479	7.49395e-05	0.0516782
chr7	114933856	114934356	1.46708	7.52123e-05	0.0509628
chr14	63992130	63992630	2.7657	7.54433e-05	0.0282284
chr7	74240431	74240931	-1.58304	7.60206e-05	-0.109579
chr1	37097285	37097785	0.886112	7.63945e-05	0.0795676
chr7	113270526	113271026	2.73352	7.66004e-05	0.0269932
chr4	82344751	82345251	1.16382	7.70638e-05	0.0537115
chr8	84834987	84835487	1.43198	7.76761e-05	0.151868
chr8	76748398	76748898	-3.0916	7.77655e-05	-0.0426366
chr5	111935350	111935850	2.74321	7.78736e-05	0.0445961
chr9	32607172	32607672	-3.27704	7.78739e-05	-0.0519439
chr17	15229799	15230299	0.740563	7.79765e-05	0.072624
chr8	125558627	125559127	1.55678	7.808e-05	0.0523092
chr19	32792574	32793074	1.7429	7.85327e-05	0.0369369
chr3	34630144	34630644	1.04573	7.87595e-05	0.0726829
chr11	79590809	79591309	0.717749	7.91176e-05	0.0725189
chr3	38193944	38194444	-2.40041	7.91176e-05	-0.0628451
chr4	46367557	46368057	0.565184	7.91176e-05	0.0380122
chr9	58513693	58514193	1.45524	7.91176e-05	0.0521051
chr9	99872411	99872911	0.5247	7.96038e-05	0.039572
chr14	30541603	30542103	1.66035	7.97795e-05	0.0663425
chr6	143401493	143401993	1.05573	7.97795e-05	0.0312148
chr18	55258510	55259010	1.0036	8.01431e-05	0.0440715
chr11	102581246	102581746	0.874863	8.04863e-05	0.082458
chr15	93989949	93990449	-2.3124	8.07538e-05	-0.0413436
chr19	28304124	28304624	-1.65911	8.07909e-05	-0.0391427
chr7	107454546	107455046	1.4203	8.10092e-05	0.0405425
chr11	89055878	89056378	1.52614	8.10882e-05	0.0736066
chr15	103167140	103167640	1.28906	8.11612e-05	0.0593188
chr4	125944947	125945447	2.28292	8.1176e-05	0.0784136
chr15	72801269	72801769	1.7958	8.12998e-05	0.0749637
chr2	119301158	119301658	0.687021	8.13656e-05	0.0694036
chr3	126563600	126564100	-1.04589	8.13867e-05	-0.0867767
chr13	60497681	60498181	-0.565666	8.14078e-05	-0.0553626
chr9	45546067	45546567	1.07053	8.14078e-05	0.108739
chr16	66487143	66487643	-1.66072	8.14968e-05	-0.0518586
chr3	141810700	141811200	-1.42681	8.19598e-05	-0.0931215
chr9	37054049	37054549	-0.66817	8.20296e-05	-0.0870454
chr2	72555581	72556081	1.99859	8.2061e-05	0.0530914
chr1	140747980	140748480	-1.93484	8.25548e-05	-0.0477483
chr2	66367905	66368405	-1.47244	8.3158e-05	-0.0360844
chr6	85408930	85409430	0.866495	8.31816e-05	0.0833255
chr17	56453683	56454183	0.826368	8.34626e-05	0.069399
chr4	154121398	154121898	2.51938	8.35408e-05	0.0856095
chr10	127508977	127509477	0.524333	8.38723e-05	0.113258
chr11	43653011	43653511	-0.89431	8.4003e-05	-0.126504
chr6	118680732	118681232	-1.49534	8.43489e-05	-0.0561068
chr14	59672820	59673320	1.56875	8.44468e-05	0.0364867
chr2	74416052	74416552	-1.71447	8.49203e-05	-0.0623042
chr4	71933908	71934408	2.32857	8.52895e-05	0.0240102
chr6	127866604	127867104	0.909993	8.52895e-05	0.0464034
chr5	5704976	5705476	-2.31522	8.53269e-05	-0.0835652
chr4	152132341	152132841	0.751855	8.54262e-05	0.0653286
chr13	57434254	57434754	2.36347	8.55136e-05	0.0256365
chr3	38228954	38229454	-1.61369	8.56538e-05	-0.194817
chr3	105648895	105649395	0.922114	8.58375e-05	0.0305582
chr2	91971568	91972068	1.48904	8.60656e-05	0.0436608
chr1	15384468	15384968	1.33308	8.61192e-05	0.0689564
chr3	127515206	127515706	1.51783	8.61192e-05	0.0627409
chr1	155111553	155112053	2.08546	8.64882e-05	0.0647026
chr1	81092794	81093294	1.90708	8.65825e-05	0.0809106
chr5	21169278	21169778	-2.06237	8.65825e-05	-0.0357892
chr9	107710365	107710865	0.69491	8.65825e-05	0.0617727
chr1	34396275	34396775	1.03522	8.67682e-05	0.0453606
chr3	15205559	15206059	1.75019	8.67682e-05	0.0769372
chr19	20343976	20344476	1.16253	8.74911e-05	0.0349212
chr6	97340209	97340709	1.3415	8.7527e-05	0.107241
chr3	87973566	87974066	-2.06662	8.7632e-05	-0.0991427
chr5	139956780	139957280	1.34868	8.77696e-05	0.0295454
chr5	91759049	91759549	-2.19305	8.80156e-05	-0.0347703
chr2	58533500	58534000	-1.61988	8.80695e-05	-0.117922
chr11	31734170	31734670	0.950082	8.81641e-05	0.0901822
chr15	74194341	74194841	2.40347	8.82258e-05	0.0447232
chr13	25793238	25793738	2.20451	8.88893e-05	0.0252576
chr5	123300445	123300945	1.5727	8.95836e-05	0.0654745
chr17	72937469	72937969	1.06753	8.9928e-05	0.0459682
chr4	90094097	90094597	-3.07379	9.0134e-05	-0.0565715
chr11	118439409	118439909	2.15363	9.03513e-05	0.0294425
chrX	11745878	11746378	2.83447	9.03513e-05	0.042785
chr10	69594342	69594842	1.50915	9.06489e-05	0.0335045
chr11	89527936	89528436	-1.03922	9.06489e-05	-0.0677362
chr9	97055854	97056354	-1.07596	9.06489e-05	-0.0759942
chr12	35894250	35894750	-1.53419	9.10029e-05	-0.0980262
chr14	11667649	11668149	0.843084	9.10537e-05	0.0316909
chr1	132709450	132709950	1.35286	9.12348e-05	0.0512474
chr10	97101371	97101871	1.18929	9.13514e-05	0.0918198
chr2	27699510	27700010	1.27314	9.20206e-05	0.100153
chr2	157384784	157385284	2.4053	9.23075e-05	0.0290442
chr12	119683407	119683907	-2.1136	9.23699e-05	-0.0286884
chr5	127703615	127704115	1.61797	9.23699e-05	0.0922904
chr13	115579525	115580025	-1.66056	9.2384e-05	-0.0668393
chr9	15804399	15804899	2.69576	9.24107e-05	0.0635736
chr8	15011744	15012244	0.937465	9.293e-05	0.094803
chr9	62547280	62547780	1.46103	9.31158e-05	0.0297927
chr3	8866129	8866629	-1.37689	9.34512e-05	-0.0890534
chr2	45001498	45001998	-1.89155	9.38182e-05	-0.0925185
chr14	31978457	31978957	2.296	9.43429e-05	0.0168257
chr13	83736039	83736539	0.934712	9.44131e-05	0.0638835
chr8	84743962	84744462	1.11203	9.44131e-05	0.0316376
chr7	132262624	132263124	-1.29916	9.45338e-05	-0.18265
chr4	125489870	125490370	0.901203	9.46452e-05	0.123049
chr18	68976354	68976854	1.62824	9.47047e-05	0.0420756
chr15	86085853	86086353	1.5437	9.47559e-05	0.0226429
chr18	78574131	78574631	0.689696	9.54161e-05	0.0825507
chr3	51744283	51744783	-1.79745	9.553e-05	-0.0515223
chr4	74613031	74613531	-0.77804	9.56354e-05	-0.0391446
chr3	96698941	96699441	1.40592	9.58731e-05	0.024502
chr4	45142261	45142761	1.21284	9.59327e-05	0.0314573
chr4	134591454	134591954	1.46074	9.60368e-05	0.0303516
chr1	85742823	85743323	-1.27546	9.72925e-05	-0.0772311
chr14	14722914	14723414	2.42224	9.72925e-05	0.0393368
chr2	104251545	104252045	-2.79392	9.72925e-05	-0.0795098
chr5	148026679	148027179	1.12809	9.75098e-05	0.109078
chr2	92807286	92807786	-1.92586	9.76531e-05	-0.0943833
chr6	91707200	91707700	1.20853	9.79005e-05	0.0462377
chr11	120948811	120949311	1.02557	9.82663e-05	0.102161
chr19	10331648	10332148	0.786265	9.83851e-05	0.0307574
chr11	47640557	47641057	-3.24253	9.93007e-05	-0.0368163
chr4	11579293	11579793	1.10874	0.000101174	0.12715
chr7	99053700	99054200	2.81901	0.000101649	0.109209
chr7	137172225	137172725	-2.1067	0.000101843	-0.0433734
chr14	17722852	17723352	-0.758539	0.000102032	-0.0534966
chr3	133339470	133339970	1.65473	0.000102032	0.0337777
chr14	59780350	59780850	2.54318	0.000102114	0.0201819
chr1	186342291	186342791	2.93171	0.000102348	0.0563473
chr1	188575694	188576194	3.07424	0.000103089	0.0300341
chr12	108916575	108917075	0.837343	0.00010372	0.0695709
chr14	120273360	120273860	2.96813	0.00010372	0.024789
chr11	35605394	35605894	1.51402	0.000104358	0.106364
chr2	19450337	19450837	1.22571	0.00010526	0.101922
chr19	59470167	59470667	1.5393	0.000105387	0.0706065
chr2	167899828	167900328	-1.56671	0.000105875	-0.0361288
chr16	47772364	47772864	3.03907	0.000105886	0.0342526
chr9	56746807	56747307	0.546581	0.000105886	0.0174141
chr9	60781729	60782229	1.82716	0.000105886	0.0521031
chr17	31061205	31061705	1.24573	0.000106268	0.0671223
chr11	79789301	79789801	0.804379	0.00010656	0.085065
chr5	139892494	139892994	2.24022	0.000106742	0.0497759
chr9	101609534	101610034	2.99138	0.000107083	0.0342974
chr9	56527908	56528408	1.36374	0.000107199	0.0314799
chr8	105533712	105534212	-1.24085	0.000107781	-0.0943912
chr12	97604750	97605250	1.55619	0.000108178	0.0429662
chr1	59516176	59516676	-0.716282	0.000108413	-0.0914643
chr13	29195677	29196177	2.29097	0.000108413	0.0412848
chr13	79345771	79346271	-1.61507	0.000108413	-0.0981074
chr7	112815973	112816473	1.7229	0.000108727	0.0347262
chr3	137936511	137937011	1.85902	0.000108796	0.0450429
chr18	39224744	39225244	1.51202	0.000108899	0.0806079
chr11	118995401	118995901	1.12615	0.00010914	0.170623
chr7	115055492	115055992	2.722	0.000110005	0.0234382
chr6	120592297	120592797	0.652266	0.000110601	0.127682
chr11	99252614	99253114	2.04635	0.000110889	0.0445415
chr9	24878721	24879221	-0.784881	0.000111182	-0.0893687
chr8	61726754	61727254	1.82023	0.000111379	0.0897797
chr12	77000677	77001177	-1.24945	0.000111551	-0.0940606
chr2	26194637	26195137	1.37775	0.000111561	0.0397028
chr4	106047990	106048490	1.48736	0.000111561	0.0399545
chr7	120157492	120157992	1.35333	0.000111664	0.126156
chr8	90963973	90964473	1.5806	0.000111686	0.0391589
chr6	97339384	97339884	1.05306	0.000112552	0.0366638
chr1	128856892	128857392	0.684684	0.000112586	0.0620336
chr1	176929692	176930192	1.48012	0.000112777	0.0831854
chr2	145859791	145860291	1.68122	0.000114109	0.0485828
chr5	112077046	112077546	0.58313	0.000114156	0.0604461
chr8	15011229	15011729	0.738612	0.000114175	0.0346896
chr2	79898360	79898860	-2.77039	0.000114333	-0.0260712
chr12	118016589	118017089	-1.98076	0.000114447	-0.0444929
chr17	9697697	9698197	1.69719	0.000114739	0.03669
chr4	104303065	104303565	1.83385	0.000115194	0.0356842
chr9	107722734	107723234	1.42635	0.000115384	0.0532711
chr13	37616968	37617468	1.78899	0.000115649	0.054404
chr4	140724705	140725205	0.898804	0.000115663	0.0413388
chr2	135278382	135278882	2.97334	0.000116555	0.0461298
chr12	26821489	26821989	2.05893	0.000117108	0.0816568
chr17	71946822	71947322	1.38003	0.000117108	0.0333859
chr10	111670450	111670950	-2.82926	0.00011744	-0.0293814
chr11	120011647	120012147	1.55284	0.00011744	0.0296123
chr12	85974029	85974529	3.02114	0.000119041	0.0404356
chr14	11775127	11775627	0.744639	0.000119456	0.0827761
chr1	89183481	89183981	-1.76754	0.000119844	-0.0561069
chr4	130799102	130799602	0.70848	0.000119876	0.0477967
chr7	120960053	120960553	1.99365	0.000120137	0.066255
chr10	8520885	8521385	1.79746	0.000120526	0.0600086
chr17	56468766	56469266	1.46743	0.000120812	0.0698542
chr9	67778419	67778919	1.70906	0.00012102	0.0630628
chr1	79415534	79416034	-3.51622	0.00012111	-0.0208833
chr10	85452129	85452629	-3.08234	0.000121179	-0.0394998
chr7	134663124	134663624	2.15301	0.000121179	0.0367053
chr7	139545471	139545971	1.65345	0.000121922	0.0463154
chr9	37001510	37002010	1.85577	0.000122086	0.0268941
chr11	4735257	4735757	1.14397	0.000122093	0.0412608
chr5	144130765	144131265	1.3392	0.000122743	0.0601472
chr9	56757723	56758223	-1.02803	0.000122967	-0.0464042
chr11	100629465	100629965	2.37905	0.000123034	0.035144
chr2	141312067	141312567	-1.46721	0.000123124	-0.0907611
chr10	4107557	4108057	-1.66265	0.000124561	-0.0766407
chr11	113411787	113412287	2.09371	0.000124561	0.0496325
chr4	4135047	4135547	2.86416	0.000124921	0.0355411
chr7	133069544	133070044	2.01333	0.000124921	0.0359791
chr10	52996810	52997310	2.12584	0.000125115	0.0595672
chr10	92246881	92247381	1.56359	0.000125225	0.0585136
chr4	131506519	131507019	1.00362	0.000125225	0.0408499
chr1	136846020	136846520	-2.19543	0.000125394	-0.0999354
chr14	29243400	29243900	2.95663	0.000125482	0.0432168
chr16	85887118	85887618	-0.502094	0.000126034	-0.0272552
chr12	25034549	25035049	1.4252	0.000126291	0.0311174
chr18	43277280	43277780	-1.23862	0.000127597	-0.0828084
chr5	115185978	115186478	0.936792	0.000128498	0.0661042
chr17	12065877	12066377	2.29121	0.000129018	0.0369188
chr5	45918040	45918540	2.99354	0.000129143	0.0520178
chr13	56934091	56934591	0.896132	0.000129248	0.0521586
chr6	29435807	29436307	-1.26005	0.000129248	-0.0950932
chr2	173264734	173265234	1.28566	0.000129668	0.105071
chr6	53904240	53904740	2.58032	0.000129811	0.0355074
chr8	84834476	84834976	0.891255	0.000130175	0.1199
chr7	131718294	131718794	-1.21641	0.000131538	-0.0551225
chr13	26932996	26933496	1.57295	0.000131706	0.0694395
chr17	35543457	35543957	1.5311	0.000133495	0.049454
chr11	82477458	82477958	2.5851	0.000133774	0.0413609
chr2	179467986	179468486	0.734406	0.000134581	0.0206269
chr13	13484202	13484702	-0.854341	0.00013475	-0.0622528
chr11	88443214	88443714	1.63391	0.000134822	0.0486349
chr3	87560171	87560671	1.86687	0.00013493	0.0334148
chr17	81611228	81611728	-2.35604	0.000135193	-0.0282325
chr1	132123567	132124067	0.670328	0.00013598	0.0294199
chr7	63965102	63965602	2.30179	0.000136029	0.0724759
chr6	100432027	100432527	-1.02694	0.000136119	-0.017473
chr12	57401093	57401593	-1.8868	0.000136685	-0.0442946
chr8	23167494	23167994	-1.82875	0.000136815	-0.0593532
chr2	71742582	71743082	1.99973	0.000137005	0.0293405
chr9	107511371	107511871	1.64401	0.000137047	0.0304575
chr12	92024407	92024907	1.88168	0.000137387	0.0547311
chr18	65710791	65711291	1.61525	0.000137387	0.0790436
chr7	99275070	99275570	1.7804	0.000137387	0.0530083
chr2	168860895	168861395	-1.69225	0.0001377	-0.15833
chr8	122291557	122292057	1.12177	0.000139666	0.091199
chr10	122581682	122582182	2.95469	0.00014049	0.0297311
chr11	60182186	60182686	2.35304	0.00014157	0.0528457
chr12	50122123	50122623	-2.81412	0.00014157	-0.0725075
chr9	36950573	36951073	1.09027	0.00014157	0.0516847
chr14	99967846	99968346	2.25753	0.000141683	0.0251642
chr8	14982644	14983144	2.1847	0.000143373	0.0262667
chr6	96111558	96112058	1.42288	0.000143432	0.0408697
chr11	86840507	86841007	1.69713	0.000144027	0.102372
chr1	149533607	149534107	-1.85069	0.000144188	-0.0348116
chr2	105657058	105657558	1.04785	0.000144235	0.0551193
chr5	24494927	24495427	1.97302	0.000144235	0.0300438
chr2	32343929	32344429	2.0479	0.000144605	0.0549888
chr15	85653969	85654469	1.83573	0.000144808	0.0243178
chr4	133049283	133049783	1.46941	0.000145787	0.0887839
chr13	54048875	54049375	2.07048	0.00014681	0.0301678
chr11	74409360	74409860	1.56642	0.000147022	0.0515579
chr2	144519718	144520218	1.05847	0.000147955	0.0336911
chr13	75992364	75992864	1.97233	0.000148301	0.104428
chr11	67380164	67380664	-2.27373	0.000148756	-0.0368452
chr1	134847926	134848426	1.79849	0.000149118	0.115569
chr16	35557384	35557884	0.541668	0.000149464	0.0218802
chr12	34773935	34774435	1.3316	0.00014991	0.0682115
chr11	98941210	98941710	1.84776	0.000150349	0.0818557
chr8	59352910	59353410	-1.53687	0.000151425	-0.0526799
chr9	58048646	58049146	1.94917	0.00015196	0.0496482
chr10	69790541	69791041	2.95324	0.000152295	0.0237834
chr8	42293468	42293968	-1.36917	0.000152367	-0.0311945
chr3	52680206	52680706	-1.51223	0.000152445	-0.0285228
chr4	142770140	142770640	1.09501	0.000152445	0.0511415
chr6	50823161	50823661	-1.53331	0.000153387	-0.0847624
chr8	87858722	87859222	1.91735	0.000153387	0.0254803
chr19	58341274	58341774	1.7914	0.000155568	0.0672064
chr12	108435347	108435847	1.61854	0.00015618	0.0620574
chr1	188269077	188269577	2.2667	0.000158397	0.0393447
chr8	28239352	28239852	-1.14812	0.000158646	-0.0790899
chr4	54356895	54357395	1.96924	0.000158902	0.050333
chr2	52444107	52444607	2.01248	0.000159347	0.0643321
chr15	79013304	79013804	1.34895	0.000160185	0.0631379
chr4	136673733	136674233	2.82753	0.000160446	0.0240283
chr12	93416312	93416812	-2.30812	0.000160556	-0.0630348
chr13	8838236	8838736	-2.12037	0.000161215	-0.0343175
chr17	17448587	17449087	-0.995087	0.000161451	-0.0502333
chr14	18373954	18374454	-0.637267	0.000161878	-0.0460366
chr2	137705397	137705897	-1.9656	0.000161987	-0.10803
chr11	71517364	71517864	-1.3979	0.000162224	-0.0859074
chr2	93170812	93171312	1.45574	0.000162224	0.0403026
chr4	140879761	140880261	1.21947	0.000162224	0.0562969
chr8	89468884	89469384	0.846973	0.000162499	0.0572933
chr11	84707026	84707526	1.23768	0.00016254	0.066623
chr2	129536298	129536798	2.3691	0.000162793	0.0935272
chr17	25401437	25401937	0.859473	0.000163259	0.0875843
chr13	56415049	56415549	1.85536	0.000164292	0.0379208
chr7	136844764	136845264	1.39431	0.000165451	0.102665
chr4	154582807	154583307	0.693776	0.00016579	0.0831917
chr11	97539184	97539684	1.663	0.000166083	0.0416128
chr4	100382469	100382969	1.65866	0.000166479	0.075271
chr19	16879373	16879873	1.28173	0.00016654	0.0523172
chr19	31215429	31215929	1.86825	0.000166792	0.063638
chr14	25470143	25470643	1.34807	0.000167556	0.04188
chr11	113172353	113172853	1.26492	0.000168037	0.0606365
chr18	60921751	60922251	2.13081	0.000168207	0.0459137
chr12	57949845	57950345	-3.97019	0.000168889	-0.0402804
chr1	66221439	66221939	2.08505	0.000169816	0.0465014
chr10	119065368	119065868	0.754151	0.000171036	0.077148
chr15	68101945	68102445	2.17267	0.000171786	0.0558349
chr7	109141766	109142266	1.43704	0.000172457	0.0991864
chr5	36373296	36373796	0.771164	0.000173124	0.110949
chr4	71518064	71518564	-0.79866	0.000173392	-0.121588
chr10	59772352	59772852	2.81116	0.000173547	0.0246117
chr2	168403051	168403551	1.65686	0.000173704	0.0413155
chr12	81317748	81318248	1.55847	0.000174091	0.0817274
chr4	152168046	152168546	1.06251	0.000174398	0.0658201
chr7	132714301	132714801	2.06803	0.000175607	0.0234221
chr18	31227224	31227724	3.09178	0.000175956	0.0220758
chr1	66228125	66228625	1.02948	0.000176135	0.103824
chr13	77450122	77450622	1.62115	0.000177444	0.0295538
chr3	58110848	58111348	3.08933	0.000179371	0.0320995
chr7	136136644	136137144	2.71659	0.000180371	0.0326457
chr12	110153287	110153787	2.75011	0.000180398	0.0245389
chrX	11690425	11690925	2.49484	0.000180992	0.048301
chr3	22301389	22301889	-2.37933	0.000181705	-0.0727406
chr5	36618796	36619296	0.521959	0.000182836	0.0159072
chr12	12581205	12581705	1.39639	0.000184054	0.049216
chr14	46077392	46077892	1.81629	0.000184054	0.047997
chr1	51591750	51592250	1.5864	0.000184199	0.0687067
chr3	144689188	144689688	-1.37708	0.000184199	-0.0686296
chr9	118318666	118319166	0.750036	0.000184294	0.103402
chr2	44304553	44305053	0.954008	0.000185226	0.0764138
chr2	28068479	28068979	1.46917	0.000185306	0.091144
chr1	90353185	90353685	1.3064	0.000185503	0.0540933
chr9	86224505	86225005	-1.57912	0.000185854	-0.0909377
chr9	85487229	85487729	1.49132	0.000186368	0.0662142
chr8	44696038	44696538	1.39223	0.000186656	0.0552317
chr11	107259364	107259864	2.18906	0.000187318	0.0315351
chr6	97885496	97885996	-2.60316	0.000187447	-0.02874
chr18	54985201	54985701	1.62934	0.000188208	0.0889537
chr7	132758789	132759289	1.30379	0.000188236	0.0612838
chr13	84783514	84784014	3.11102	0.000188275	0.0373366
chr4	31225706	31226206	1.8457	0.000188275	0.0513376
chr5	96466385	96466885	-1.09777	0.000188674	-0.105995
chr5	77111988	77112488	2.06524	0.000188944	0.0478553
chr5	111015478	111015978	1.55364	0.000188972	0.0223729
chr6	51656812	51657312	-1.34501	0.000190507	-0.101594
chr1	126601146	126601646	-3.75719	0.000190533	-0.0250431
chr17	35736225	35736725	1.79343	0.000190845	0.0336143
chr9	123850708	123851208	1.23589	0.000190845	0.084103
chr15	4138489	4138989	0.915913	0.000191107	0.0602774
chr9	107593321	107593821	1.583	0.000191301	0.0408345
chr5	139389582	139390082	2.28542	0.000192475	0.0718555
chr6	52838571	52839071	0.783004	0.000192475	0.0677452
chr3	22930075	22930575	1.8202	0.000192545	0.0534767
chr3	68576404	68576904	2.00531	0.000193145	0.0334241
chr5	151145261	151145761	2.84777	0.000193145	0.0429693
chr8	18779465	18779965	1.22563	0.000193836	0.0933601
chr16	85505114	85505614	-1.82444	0.000193971	-0.0330093
chr10	130275732	130276232	0.896162	0.000194039	0.0922215
chr6	118870069	118870569	-1.30563	0.000194133	-0.0425923
chr17	25517516	25518016	3.07061	0.000195572	0.0526638
chr12	12434428	12434928	3.06605	0.000195743	0.0570851
chr14	25740193	25740693	0.915321	0.000196238	0.0255279
chr14	60431407	60431907	1.40234	0.000196479	0.0546564
chr6	38744472	38744972	1.18624	0.000197236	0.0309328
chr14	52110597	52111097	2.17107	0.000198165	0.0268097
chr15	86366634	86367134	2.28176	0.000198165	0.0295165
chr3	49866092	49866592	-0.708051	0.00019874	-0.120153
chr8	126641618	126642118	1.45187	0.00019874	0.0305437
chr18	46209392	46209892	1.57864	0.000199178	0.0269791
chr11	75793271	75793771	1.19149	0.000199535	0.0785016
chr12	57072509	57073009	-1.71801	0.000199535	-0.0492181
chr9	47166830	47167330	2.55154	0.000199535	0.0297541
chr16	38905829	38906329	0.891815	0.000199598	0.104693
chr16	35164384	35164884	1.06367	0.00020012	0.0567237
chr17	88388914	88389414	1.88363	0.000200391	0.0326358
chr10	81142570	81143070	1.40386	0.000203029	0.0904769
chr3	90598105	90598605	1.42311	0.000203029	0.110023
chr5	126155147	126155647	1.2867	0.000203029	0.0874586
chr2	55091478	55091978	-0.924944	0.000203186	-0.0824207
chr3	34417397	34417897	1.4923	0.000203262	0.025583
chr17	62766690	62767190	-1.8687	0.000203363	-0.0574015
chr10	57337984	57338484	-3.2598	0.000204989	-0.0243069
chr1	168908120	168908620	2.20665	0.000205666	0.0337453
chr4	18117746	18118246	-1.91043	0.000205666	-0.0669076
chr11	88629652	88630152	-1.00979	0.000205992	-0.0696019
chr2	172552518	172553018	1.0773	0.000206877	0.0538545
chr3	120083959	120084459	1.83166	0.000207908	0.047139
chr11	35625579	35626079	3.05021	0.000208198	0.020893
chr6	129161913	129162413	2.62103	0.000208536	0.0696985
chr4	148844861	148845361	1.15198	0.000209149	0.0625394
chr17	47293982	47294482	1.80028	0.000209206	0.0545975
chr18	84484447	84484947	1.58049	0.000209206	0.098118
chr3	30748253	30748753	1.96394	0.000210209	0.0266919
chr17	72332891	72333391	-0.918398	0.000211042	-0.0826872
chr11	114251751	114252251	0.783873	0.000211201	0.0225077
chr19	56326152	56326652	-1.85071	0.00021171	-0.0867943
chr5	140610063	140610563	1.18381	0.00021171	0.0747335
chr8	118062258	118062758	-1.90518	0.000211865	-0.0394325
chr12	105545849	105546349	-1.32294	0.000212744	-0.112776
chr13	54609377	54609877	1.92192	0.000212744	0.0621542
chr5	114842091	114842591	2.04541	0.000213301	0.075506
chr1	12713409	12713909	-1.17107	0.000213483	-0.0686934
chr6	33739284	33739784	1.79425	0.000213483	0.0339704
chr8	122593714	122594214	1.22554	0.000213483	0.0218163
chr2	37842137	37842637	0.972989	0.000213694	0.0547856
chr4	8605404	8605904	1.12373	0.000213694	0.0255324
chr4	106103686	106104186	1.08178	0.000214112	0.0220577
chr14	64585256	64585756	0.632662	0.000215186	0.0684669
chr12	88726699	88727199	1.76464	0.000215946	0.0379109
chr1	155810551	155811051	1.42353	0.000216503	0.119496
chr7	70454473	70454973	2.19667	0.000216833	0.0567975
chr1	155206371	155206871	0.847483	0.00021792	0.0672653
chr2	173306922	173307422	1.20462	0.00021792	0.0369474
chr18	38064645	38065145	0.798578	0.000218354	0.0473248
chr11	77871377	77871877	1.28971	0.000218644	0.0655065
chr1	38934849	38935349	-2.71365	0.000219296	-0.0669803
chr1	155650415	155650915	0.887079	0.000220091	0.053036
chr13	62879657	62880157	-1.69608	0.000220551	-0.0297333
chrX	12924673	12925173	2.54116	0.000221409	0.0898863
chr3	125937724	125938224	0.845784	0.000221978	0.0643378
chr11	77758444	77758944	1.19446	0.000222933	0.0484497
chr18	22460568	22461068	1.81376	0.000222933	0.0459719
chr3	18058450	18058950	1.31677	0.000223025	0.0869224
chr18	58891446	58891946	1.04539	0.00022403	0.0328866
chr17	85489329	85489829	0.85162	0.000225411	0.0821597
chr6	53938916	53939416	1.15529	0.000226585	0.096675
chr1	19016717	19017217	2.06499	0.000226593	0.0275997
chr7	130653122	130653622	1.31308	0.000226763	0.0518091
chr15	56864931	56865431	-1.71957	0.000226943	-0.0880412
chr1	34396867	34397367	2.15455	0.000226987	0.0492522
chr12	109975558	109976058	0.641352	0.000227039	0.0361992
chr11	97422400	97422900	1.96078	0.000227134	0.0309897
chr1	60625968	60626468	-2.70517	0.000228001	-0.0641333
chr9	107456631	107457131	1.65037	0.000228596	0.0366364
chr19	48686350	48686850	-1.74666	0.000229377	-0.0318571
chr10	39551486	39551986	2.29988	0.000229442	0.086042
chr2	138277598	138278098	2.12183	0.000229442	0.0688883
chr14	32002840	32003340	0.532468	0.000231598	0.0713556
chr1	43485123	43485623	-2.21721	0.000232311	-0.0741536
chr1	133180983	133181483	0.562375	0.000232311	0.120737
chr12	98932400	98932900	1.11025	0.000232311	0.0530742
chr14	65274795	65275295	-1.00145	0.000232311	-0.0346816
chr6	82604748	82605248	1.12542	0.000232435	0.102972
chr16	74645217	74645717	-1.39806	0.000232452	-0.0441712
chr18	75492876	75493376	1.04647	0.000232452	0.0568423
chr17	68388202	68388702	1.28538	0.000232777	0.0684096
chr7	65417165	65417665	1.94905	0.000232777	0.0149922
chr19	7083026	7083526	0.500585	0.000232882	0.108641
chr7	127869169	127869669	0.983181	0.00023399	0.0315945
chr4	103402455	103402955	-1.45733	0.0002345	-0.0506268
chr13	56337073	56337573	1.76844	0.0002346	0.0241539
chr2	153045797	153046297	0.591466	0.000235118	0.0581609
chr14	60369313	60369813	0.833425	0.000235302	0.123388
chr6	112927310	112927810	1.35618	0.000235302	0.0605006
chr6	80503042	80503542	-3.57477	0.000235687	-0.038891
chr9	61015337	61015837	1.8459	0.000235687	0.0619935
chr7	113215220	113215720	1.79928	0.0002363	0.0216156
chr9	31134555	31135055	1.19179	0.0002363	0.0517991
chr4	62582721	62583221	0.684243	0.000236583	0.0815066
chr14	71276245	71276745	3.42318	0.000237643	0.0340148
chr2	106436081	106436581	-1.24871	0.000237864	-0.0490263
chr9	43922955	43923455	-1.20607	0.00023931	-0.0898322
chr17	45733067	45733567	1.71209	0.000239696	0.0325796
chr4	109374725	109375225	-1.84098	0.000240017	-0.049499
chr9	107480344	107480844	2.00299	0.0002411	0.0548445
chr17	80963290	80963790	-2.14253	0.000241724	-0.096309
chr4	45271008	45271508	0.554418	0.000241749	0.0169618
chr7	134709132	134709632	2.52105	0.000241944	0.0759526
chr5	116285754	116286254	1.27762	0.000242038	0.0678814
chr13	96928974	96929474	-1.80163	0.000242287	-0.0441415
chr2	157705337	157705837	1.90227	0.000242498	0.0447468
chr1	157595107	157595607	0.762003	0.00024285	0.0619446
chr14	48580293	48580793	0.998595	0.000244408	0.100998
chr12	109510211	109510711	2.60507	0.000245798	0.0671952
chr13	29432144	29432644	2.79655	0.000246094	0.0232559
chr18	44544435	44544935	1.5721	0.000247845	0.0323903
chr1	134096493	134096993	1.02239	0.000248963	0.143989
chr15	84168756	84169256	1.1624	0.000249939	0.0836131
chr18	55189583	55190083	1.58529	0.000252225	0.0600155
chrX	101750311	101750811	-1.47916	0.000252225	-0.0727395
chr13	54604210	54604710	1.12474	0.000252382	0.0341956
chr1	63576746	63577246	1.21016	0.000253966	0.0545776
chr9	48928798	48929298	1.33191	0.000254823	0.0918562
chr3	41047719	41048219	1.22697	0.000255167	0.100465
chr11	77893892	77894392	0.77683	0.000255412	0.0750782
[truncated: 15,516 more rows]

## Sheet: PHC
seqnames	start	end	Log2FC	FDR	MeanDiff
chr11	102963589	102964089	-2.58078	6.61945e-22	-0.468472
chr4	118227286	118227786	-3.33022	1.0307e-18	-0.203529
chr7	69641710	69642210	-2.30805	1.39152e-18	-0.259747
chr8	92555088	92555588	-4.24349	5.07439e-18	-0.211214
chr6	70872126	70872626	-1.93906	6.79293e-18	-0.313221
chr3	66935447	66935947	-1.90499	1.36072e-14	-0.261613
chr15	102753005	102753505	-2.71691	2.46601e-14	-0.232983
chr6	88611214	88611714	-4.16393	1.16148e-13	-0.141425
chr5	36154991	36155491	-2.3897	1.65171e-13	-0.364272
chr8	11716085	11716585	-3.60643	1.76773e-13	-0.301304
chr4	32607143	32607643	-3.32364	3.30518e-13	-0.187404
chr7	107465207	107465707	-2.59109	4.47746e-13	-0.192747
chr5	44715892	44716392	-2.34618	1.39222e-12	-0.164227
chr2	37945598	37946098	-3.8842	2.06037e-12	-0.233958
chr11	81369710	81370210	-2.27764	2.7329e-12	-0.205736
chr7	34718695	34719195	-1.98194	5.13992e-12	-0.214231
chr9	56622744	56623244	-2.91699	1.02229e-11	-0.238761
chr7	88467672	88468172	-3.02098	1.42012e-11	-0.195565
chr17	47528820	47529320	-3.49004	1.52266e-11	-0.226133
chr4	76964363	76964863	-4.55756	1.60697e-11	-0.189425
chr5	91723013	91723513	-2.40795	1.76735e-11	-0.155375
chr15	29573165	29573665	-4.01424	2.35028e-11	-0.161366
chr11	28643055	28643555	-3.81025	3.81571e-11	-0.131145
chr15	91928509	91929009	-4.14256	4.16659e-11	-0.126166
chr5	91722442	91722942	-3.41768	4.4751e-11	-0.118394
chr5	37851318	37851818	-1.94945	7.08102e-11	-0.256816
chr19	47029841	47030341	-3.13392	1.0811e-10	-0.246708
chr2	19024933	19025433	-3.21484	1.08641e-10	-0.183275
chr1	26649776	26650276	-2.27803	1.14711e-10	-0.188392
chr6	143720404	143720904	-4.57978	1.14711e-10	-0.172809
chr4	65238425	65238925	-2.16328	1.26441e-10	-0.12244
chr2	124506026	124506526	-2.69546	4.17196e-10	-0.185876
chr4	54733226	54733726	-2.49912	4.39954e-10	-0.156965
chr18	63863796	63864296	-2.55463	4.63022e-10	-0.13185
chr2	168766978	168767478	-1.91163	4.63022e-10	-0.290591
chr4	131762625	131763125	-3.33597	4.63022e-10	-0.10741
chr1	132800365	132800865	-1.27818	4.75234e-10	-0.265038
chr4	139905313	139905813	-1.92485	4.91332e-10	-0.175486
chr18	69515815	69516315	-4.81166	5.25551e-10	-0.105792
chr3	38946603	38947103	-2.18113	5.25551e-10	-0.118318
chr4	124067670	124068170	-3.59196	5.46813e-10	-0.095429
chr5	115850871	115851371	-4.48433	5.64415e-10	-0.100897
chr1	105178792	105179292	-3.04822	5.70949e-10	-0.111357
chr15	100969753	100970253	-2.43305	7.37997e-10	-0.137128
chr17	8886944	8887444	-3.65425	7.37997e-10	-0.109854
chr3	146304518	146305018	-2.26016	7.64792e-10	-0.118631
chr4	128132798	128133298	-2.08138	1.36538e-09	-0.213992
chr16	5453036	5453536	-2.29978	1.40614e-09	-0.404883
chr6	70871312	70871812	-2.8343	1.40614e-09	-0.109381
chr1	60625968	60626468	-2.66924	1.47194e-09	-0.209694
chr13	73117350	73117850	-1.5821	1.69117e-09	-0.21156
chr5	113448395	113448895	-2.29567	1.91542e-09	-0.176741
chr19	55292886	55293386	-1.33191	1.9463e-09	-0.226681
chr5	133049074	133049574	-3.861	2.66537e-09	-0.13283
chr5	133449895	133450395	2.61769	2.66537e-09	0.151135
chr12	106233884	106234384	-2.48038	2.66931e-09	-0.133775
chr14	12120730	12121230	-3.76239	2.89232e-09	-0.19814
chr4	18117746	18118246	-1.91549	3.52827e-09	-0.180841
chr16	81138523	81139023	-3.32608	3.63826e-09	-0.12667
chr3	123467461	123467961	-2.75752	4.05389e-09	-0.154304
chr1	186408980	186409480	-1.042	5.67147e-09	-0.180845
chr10	24702654	24703154	-3.18546	5.67147e-09	-0.126769
chr14	67536881	67537381	-2.62454	6.49811e-09	-0.142854
chr1	161224826	161225326	-3.44066	6.5017e-09	-0.0746571
chr15	90769941	90770441	-4.13731	7.3196e-09	-0.0891767
chr19	38249851	38250351	-2.96313	8.09729e-09	-0.144723
chr11	61011738	61012238	-1.85494	8.73474e-09	-0.116389
chr8	108767363	108767863	-4.65947	8.73474e-09	-0.0779653
chr10	128790346	128790846	-2.79087	9.11538e-09	-0.155728
chr19	47947045	47947545	-2.30823	9.45028e-09	-0.14923
chr17	81408283	81408783	-4.35239	9.99075e-09	-0.0908497
chr4	140160192	140160692	-1.30506	1.00915e-08	-0.138747
chr19	41346244	41346744	-3.12344	1.07336e-08	-0.121967
chr1	11272040	11272540	-2.48276	1.45512e-08	-0.101982
chr18	38380093	38380593	-2.6134	1.60986e-08	-0.292456
chr1	158958428	158958928	-3.43016	1.74149e-08	-0.0852197
chr3	112221953	112222453	-2.06893	1.74149e-08	-0.246202
chr1	52431760	52432260	-3.20326	1.78446e-08	-0.199358
chr12	16850744	16851244	-1.57352	2.49606e-08	-0.200047
chr8	89279995	89280495	-2.32717	2.61786e-08	-0.125522
chr3	40691503	40692003	-0.937693	2.66592e-08	-0.149246
chr5	7650241	7650741	-2.06289	2.66592e-08	-0.119057
chr4	156252908	156253408	-2.5057	2.89392e-08	-0.0989618
chr8	14661465	14661965	-3.43502	3.02082e-08	-0.108509
chr5	112740591	112741091	-2.54521	3.33927e-08	-0.173927
chr5	54241511	54242011	-2.82327	3.40488e-08	-0.147337
chr3	87546557	87547057	-2.32141	3.51779e-08	-0.111446
chr8	14229727	14230227	-1.91289	3.82403e-08	-0.225498
chr12	56792612	56793112	-3.14783	3.84313e-08	-0.0993202
chr8	113833573	113834073	-1.81637	3.9453e-08	-0.190226
chr19	44928526	44929026	-3.12417	4.02391e-08	-0.0995366
chr1	90936916	90937416	-3.01689	4.33528e-08	-0.132812
chr10	96334076	96334576	-2.07751	4.40356e-08	-0.12645
chr14	63653984	63654484	-2.41099	4.40356e-08	-0.142028
chr5	116801226	116801726	-2.98181	4.44131e-08	-0.134187
chr4	138777559	138778059	-1.27501	4.63317e-08	-0.149583
chr7	52432232	52432732	-4.87713	4.63317e-08	-0.127699
chr5	33405490	33405990	-2.23262	5.45274e-08	-0.108186
chr17	83948775	83949275	-1.8388	5.60366e-08	-0.156374
chr14	50991515	50992015	-2.88375	5.63041e-08	-0.0921536
chr19	48671150	48671650	-1.2582	6.46957e-08	-0.145855
chr3	73729442	73729942	-4.07098	6.60583e-08	-0.141418
chr5	27147566	27148066	-2.23083	6.79718e-08	-0.203407
chr4	152574349	152574849	-2.28807	7.15976e-08	-0.115068
chr11	37003721	37004221	-3.59021	7.35889e-08	-0.100982
chr14	74311323	74311823	-5.45329	7.38629e-08	-0.113563
chr7	51503835	51504335	-2.01046	7.38629e-08	-0.113132
chr10	51235475	51235975	-2.35425	7.65901e-08	-0.116405
chr13	20190773	20191273	-4.12246	7.65901e-08	-0.0859072
chr14	17884796	17885296	-2.92313	7.65901e-08	-0.0931928
chr4	75386219	75386719	-3.34185	7.65901e-08	-0.094517
chr13	101062520	101063020	-1.67574	7.69871e-08	-0.219991
chr19	45154004	45154504	-1.9229	7.69871e-08	-0.151679
chr13	83518262	83518762	-2.10666	8.22112e-08	-0.186976
chr9	102666556	102667056	-2.72116	8.95182e-08	-0.114041
chr15	84507935	84508435	-3.4521	9.0799e-08	-0.187677
chr12	86395750	86396250	-1.71904	9.33059e-08	-0.228219
chr17	27401151	27401651	-1.47208	9.33059e-08	-0.268875
chr3	124931180	124931680	-1.92967	1.15442e-07	-0.225832
chr5	18323483	18323983	-1.96902	1.18891e-07	-0.140502
chr8	113465052	113465552	-3.0979	1.39812e-07	-0.103069
chr13	90660848	90661348	-2.58847	1.41637e-07	-0.151784
chr1	155704090	155704590	-1.65644	1.52969e-07	-0.251588
chr1	159550985	159551485	-0.734205	1.52969e-07	-0.0423968
chr3	67232753	67233253	-4.77237	1.52969e-07	-0.095685
chr19	44766616	44767116	-2.59425	1.56922e-07	-0.104136
chr14	104769876	104770376	-1.21412	1.62808e-07	-0.0738339
chr4	124443539	124444039	-1.73096	1.66126e-07	-0.137702
chr13	29271484	29271984	-1.74064	1.72372e-07	-0.311212
chr15	79044797	79045297	-1.38499	1.72372e-07	-0.236642
chr6	100447259	100447759	-1.41973	1.74574e-07	-0.166059
chr14	25512007	25512507	-3.5254	1.8532e-07	-0.204861
chr2	157562778	157563278	-1.90078	1.9e-07	-0.154859
chr2	28697948	28698448	-1.55902	2.03465e-07	-0.124857
chr10	80448455	80448955	-4.06803	2.17697e-07	-0.184841
chr2	84962781	84963281	-1.94715	2.21768e-07	-0.121459
chr11	9067232	9067732	-4.05468	2.42066e-07	-0.100857
chr5	142359003	142359503	-2.63995	2.51434e-07	-0.0986466
chr11	105385542	105386042	-3.21119	2.54831e-07	-0.135392
chr4	151428332	151428832	-2.47924	2.79017e-07	-0.111458
chr7	51724942	51725442	-2.53548	2.81696e-07	-0.06851
chr2	12887054	12887554	-3.3108	2.82063e-07	-0.0853158
chr2	92807286	92807786	-3.1735	2.84257e-07	-0.222232
chr6	118337595	118338095	-1.39933	2.84476e-07	-0.202724
chr7	95688300	95688800	-1.33142	2.84476e-07	-0.0938855
chr3	65105206	65105706	-2.57415	2.95587e-07	-0.120132
chr4	47338165	47338665	-3.25225	2.98408e-07	-0.0794937
chr13	37089158	37089658	-3.15703	3.14513e-07	-0.108104
chr7	25163471	25163971	-1.40884	3.26208e-07	-0.0912211
chr1	175288365	175288865	-2.80366	3.32599e-07	-0.147068
chr6	51272298	51272798	-3.76224	3.57213e-07	-0.146966
chr15	26016227	26016727	-3.35604	3.66585e-07	-0.155317
chr14	21434740	21435240	-3.7267	3.92879e-07	-0.0846049
chr14	21260762	21261262	-2.71482	4.35647e-07	-0.116324
chr18	42779725	42780225	-2.74238	4.35647e-07	-0.160021
chr5	128883002	128883502	-2.10307	4.35647e-07	-0.16097
chr2	172934937	172935437	-2.28214	4.64496e-07	-0.160869
chr13	103225424	103225924	-2.50812	4.88417e-07	-0.132076
chr18	27218551	27219051	-3.55103	4.89844e-07	-0.0963027
chr15	12577358	12577858	-1.06259	4.94979e-07	-0.0938438
chr2	3608823	3609323	-3.41953	5.05463e-07	-0.0949854
chr1	98349961	98350461	-2.35912	5.16154e-07	-0.175141
chr15	95987829	95988329	3.88352	5.33478e-07	0.144301
chr14	64787478	64787978	-3.1255	5.45885e-07	-0.0872529
chr9	118287257	118287757	-2.20263	5.91053e-07	-0.127051
chr7	112722272	112722772	-2.65233	6.04807e-07	-0.201438
chr6	78537541	78538041	-2.10984	6.32243e-07	-0.114752
chr4	7984775	7985275	-2.42223	6.85037e-07	-0.0646462
chr14	34977114	34977614	-2.93768	7.37001e-07	-0.128097
chr15	84478803	84479303	1.56672	7.43195e-07	0.116713
chr6	110649334	110649834	2.37733	7.68454e-07	0.0898301
chr2	148519635	148520135	-2.38689	7.98549e-07	-0.135173
chr3	5863979	5864479	-2.64503	7.98549e-07	-0.0857138
chr11	68764569	68765069	1.64265	8.15041e-07	0.101605
chr16	22433868	22434368	-2.12179	8.20163e-07	-0.0902602
chr13	101302477	101302977	-2.33487	8.74189e-07	-0.129416
chr10	79638720	79639220	-2.33225	8.84679e-07	-0.203756
chr6	73624710	73625210	-3.25453	9.18899e-07	-0.0678983
chr5	146896617	146897117	-3.52577	9.19156e-07	-0.106725
chr11	79634907	79635407	-3.00991	9.25656e-07	-0.0870989
chr9	49931007	49931507	-2.73244	9.28019e-07	-0.158519
chr2	31489815	31490315	-2.64284	9.35343e-07	-0.117848
chr18	12285832	12286332	-3.97115	9.69184e-07	-0.0908874
chr9	113811847	113812347	-2.02591	9.69184e-07	-0.228427
chr5	97537819	97538319	2.1163	9.78192e-07	0.0964055
chr15	102179431	102179931	-3.46177	1.00071e-06	-0.140242
chr2	64396156	64396656	-2.24679	1.03252e-06	-0.099602
chr13	12159188	12159688	-0.827785	1.09441e-06	-0.0909702
chr9	43661072	43661572	-1.90789	1.10427e-06	-0.158511
chr2	43522020	43522520	-3.63518	1.12537e-06	-0.0939819
chr4	117649674	117650174	-1.97172	1.12537e-06	-0.0863433
chr8	89006989	89007489	-2.42718	1.12537e-06	-0.195711
chr18	26201936	26202436	-1.15568	1.19256e-06	-0.0977976
chr4	34204707	34205207	-3.16451	1.22126e-06	-0.0856385
chr2	157788500	157789000	-3.24536	1.2354e-06	-0.109728
chr14	95618947	95619447	-3.11447	1.23839e-06	-0.0726368
chr7	25151005	25151505	-1.79588	1.23839e-06	-0.259896
chr2	180758760	180759260	-3.013	1.25551e-06	-0.125356
chr10	121487731	121488231	-3.22458	1.26511e-06	-0.091945
chr1	176755029	176755529	-2.69742	1.27679e-06	-0.0904521
chr14	48474066	48474566	-2.29206	1.27679e-06	-0.0929772
chr16	32313716	32314216	-3.3103	1.29302e-06	-0.0756561
chr5	54253922	54254422	-4.03918	1.30088e-06	-0.241788
chr10	21828483	21828983	-1.81987	1.30221e-06	-0.110778
chr10	22780824	22781324	-3.19564	1.35006e-06	-0.109033
chr5	26185450	26185950	-3.107	1.40863e-06	-0.13762
chr5	35427905	35428405	-2.58356	1.40863e-06	-0.133627
chr15	87939057	87939557	-1.98122	1.41351e-06	-0.113663
chr4	55567980	55568480	-1.91503	1.41351e-06	-0.148879
chr9	40808569	40809069	-1.8711	1.45484e-06	-0.112431
chr1	127595822	127596322	-2.53028	1.46996e-06	-0.0912558
chr14	47910613	47911113	-1.0801	1.46996e-06	-0.132253
chr6	134733676	134734176	-3.16655	1.46996e-06	-0.0918507
chr10	120551708	120552208	-3.4284	1.48076e-06	-0.188916
chr17	45515163	45515663	-4.14454	1.61864e-06	-0.0640198
chr11	86039268	86039768	1.99322	1.79041e-06	0.1075
chr9	73316312	73316812	-3.47224	1.83643e-06	-0.0937046
chr16	38286369	38286869	-3.28402	1.8986e-06	-0.0815038
chr1	133237604	133238104	-2.29378	1.9131e-06	-0.133653
chr1	25193350	25193850	-3.43777	1.91948e-06	-0.0953874
chr4	138807573	138808073	-3.45152	1.91948e-06	-0.0944328
chr12	52033994	52034494	-2.15457	1.92728e-06	-0.0865547
chr4	55567177	55567677	-2.60992	1.92728e-06	-0.133463
chr13	119256225	119256725	-2.23837	2.01116e-06	-0.0785036
chr5	101372396	101372896	2.42052	2.04388e-06	0.111913
chr2	119321747	119322247	-2.24081	2.13506e-06	-0.135526
chr14	68083568	68084068	-1.68528	2.1368e-06	-0.171928
chr6	60942348	60942848	-3.5635	2.1368e-06	-0.0651043
chr19	24118773	24119273	-3.53601	2.193e-06	-0.069462
chr12	29136883	29137383	1.94256	2.22347e-06	0.211843
chr9	86187017	86187517	-2.83118	2.36692e-06	-0.0740397
chr14	7842639	7843139	-2.25724	2.38868e-06	-0.105485
chr6	75126688	75127188	-2.63736	2.38868e-06	-0.114016
chr19	45446435	45446935	-2.49884	2.40999e-06	-0.113405
chr5	112041272	112041772	2.78029	2.41408e-06	0.11129
chr2	160092936	160093436	-1.74932	2.666e-06	-0.180449
chr11	45577673	45578173	-1.52192	2.77146e-06	-0.340193
chr12	26337169	26337669	-1.59549	2.82602e-06	-0.0741343
chr4	139015132	139015632	-3.52112	2.84364e-06	-0.0918057
chr7	116607653	116608153	-1.5905	2.84364e-06	-0.156709
chr1	11413932	11414432	-0.662607	2.89756e-06	-0.108382
chr7	119330652	119331152	-4.37836	2.99892e-06	-0.0525141
chr13	39206734	39207234	-2.00678	3.13262e-06	-0.157017
chr13	43234803	43235303	-1.80489	3.13262e-06	-0.0776675
chr9	41969983	41970483	2.97818	3.13262e-06	0.113643
chr12	81043510	81044010	-2.01837	3.27985e-06	-0.155871
chr6	118208742	118209242	-3.24225	3.36023e-06	-0.102583
chr1	175146544	175147044	-3.5587	3.52489e-06	-0.19731
chr8	99161593	99162093	-1.53148	3.52489e-06	-0.112616
chr7	49709651	49710151	-2.76478	3.63667e-06	-0.0774913
chr18	68117625	68118125	-1.83904	3.99575e-06	-0.133429
chr2	166330415	166330915	-2.8235	4.04381e-06	-0.108556
chr2	31525705	31526205	-1.36481	4.28855e-06	-0.100603
chr6	140745502	140746002	-4.02504	4.29056e-06	-0.0642569
chr1	182620349	182620849	-2.98971	4.2948e-06	-0.102679
chr3	128343997	128344497	-2.09531	4.31042e-06	-0.152974
chr5	114558039	114558539	-1.35775	4.3184e-06	-0.103646
chr8	36031901	36032401	-1.62007	4.37223e-06	-0.0996913
chr6	28542339	28542839	-2.86546	4.45966e-06	-0.178723
chr1	159551521	159552021	-1.53002	4.46103e-06	-0.061782
chr7	110854079	110854579	-2.49883	4.56004e-06	-0.080209
chr5	73787103	73787603	-3.06427	4.76518e-06	-0.0925191
chr2	51066394	51066894	-3.34581	4.78287e-06	-0.17884
chr17	47914695	47915195	1.80593	5.01991e-06	0.102947
chr15	64272957	64273457	-3.45509	5.08504e-06	-0.104085
chr6	67136203	67136703	-2.7991	5.18467e-06	-0.0878879
chr1	64097758	64098258	-3.02629	5.23879e-06	-0.0932926
chr12	77852582	77853082	-3.16405	5.23879e-06	-0.0995571
chr19	58052668	58053168	-2.8552	5.23879e-06	-0.0785554
chr19	6377631	6378131	-2.00574	5.24735e-06	-0.0892932
chr5	80332500	80333000	-4.39868	5.34727e-06	-0.111296
chr6	80719551	80720051	-1.69529	5.70853e-06	-0.0689869
chr2	72913082	72913582	2.075	6.01747e-06	0.130976
chr3	16847058	16847558	-2.37778	6.07565e-06	-0.113946
chr2	56460574	56461074	-1.9699	6.16782e-06	-0.150862
chr2	45001498	45001998	-2.90834	6.19966e-06	-0.208558
chr4	54733746	54734246	-1.74525	6.30303e-06	-0.0874821
chr8	26593749	26594249	-1.84483	6.35428e-06	-0.105131
chr1	71543461	71543961	-3.58059	6.41307e-06	-0.0822418
chr14	8358758	8359258	-1.78359	6.54544e-06	-0.149098
chr8	108537368	108537868	-3.64987	6.75838e-06	-0.0780118
chr19	7134638	7135138	-1.97369	6.8049e-06	-0.134009
chr11	117618194	117618694	-2.29054	6.90227e-06	-0.107115
chr9	73431495	73431995	-2.16585	6.94478e-06	-0.184544
chr16	31492948	31493448	-2.60215	6.98556e-06	-0.0953699
chr13	59292908	59293408	-3.29558	7.02134e-06	-0.11887
chr11	112585901	112586401	-3.17925	7.02294e-06	-0.0647392
chr4	66598762	66599262	-2.44159	7.08992e-06	-0.0706253
chr5	5704976	5705476	-2.42678	7.09931e-06	-0.0753211
chr2	174021293	174021793	-3.15705	7.3525e-06	-0.09663
chr18	78574131	78574631	2.95015	7.35767e-06	0.0981835
chr11	94528659	94529159	-1.45077	7.45097e-06	-0.111008
chr4	153361367	153361867	-1.56479	7.71988e-06	-0.0752517
chr11	82421805	82422305	-1.60072	7.85582e-06	-0.207311
chr17	57118667	57119167	1.51479	7.91965e-06	0.174508
chr19	54852990	54853490	-2.62562	8.07646e-06	-0.0913591
chr10	110215856	110216356	-1.43831	8.10904e-06	-0.11448
chr3	95986295	95986795	-1.55545	8.10904e-06	-0.159382
chr4	128247260	128247760	-2.84835	8.10904e-06	-0.117754
chr18	33986246	33986746	-2.02914	8.18315e-06	-0.0997033
chr1	47362650	47363150	-3.79978	8.20647e-06	-0.0711225
chr10	126510126	126510626	-3.06159	8.24635e-06	-0.0876426
chr2	161321499	161321999	-2.77944	8.57154e-06	-0.0934173
chr3	125687556	125688056	-2.84131	8.64701e-06	-0.0604469
chr13	44185901	44186401	-1.35185	8.98805e-06	-0.160834
chr8	84749080	84749580	-2.8191	9.14985e-06	-0.07903
chr9	98295815	98296315	-3.1432	9.17673e-06	-0.160672
chr16	87684611	87685111	-2.60233	9.37945e-06	-0.0721071
chr11	22762983	22763483	-2.14467	9.42125e-06	-0.121999
chr3	101967115	101967615	-1.58673	9.42125e-06	-0.168395
chr12	95054218	95054718	-1.7141	9.54177e-06	-0.0948223
chr9	105749681	105750181	-3.55133	9.92637e-06	-0.0725984
chr14	8421465	8421965	-2.67035	1.02589e-05	-0.0811565
chr8	27721872	27722372	-0.861413	1.0337e-05	-0.0587807
chr18	4762044	4762544	-4.0658	1.04079e-05	-0.065626
chr4	120528140	120528640	-2.31382	1.04079e-05	-0.101729
chr10	79913947	79914447	1.47029	1.05076e-05	0.123916
chr16	73616364	73616864	-3.40216	1.05932e-05	-0.0830806
chr3	108166391	108166891	-1.51334	1.12025e-05	-0.139257
chr4	152878951	152879451	-1.61948	1.12423e-05	-0.103357
chr19	15615139	15615639	-1.10246	1.14194e-05	-0.0668195
chr7	133422010	133422510	-2.51496	1.19361e-05	-0.0825383
chr11	115918977	115919477	-4.31554	1.19646e-05	-0.0501633
chr5	100125237	100125737	-4.91754	1.19646e-05	-0.0775125
chr9	111739252	111739752	-4.63209	1.19646e-05	-0.0631216
chr6	99363966	99364466	-3.11398	1.20234e-05	-0.0669719
chr2	121637808	121638308	-2.37632	1.20801e-05	-0.129562
chr11	77830797	77831297	-2.71536	1.24293e-05	-0.127727
chr12	102201414	102201914	2.05577	1.24472e-05	0.110528
chr1	192293251	192293751	-4.40521	1.24758e-05	-0.0974425
chr12	99230282	99230782	-1.57826	1.24758e-05	-0.104525
chr4	68954170	68954670	-1.96403	1.3029e-05	-0.292848
chr2	18856362	18856862	-0.938735	1.32036e-05	-0.0578322
chr11	50571402	50571902	-2.63751	1.33371e-05	-0.0647791
chr3	92578760	92579260	-0.921776	1.33371e-05	-0.0349851
chr5	9579422	9579922	-2.64189	1.33371e-05	-0.0827686
chr5	121270285	121270785	-1.9029	1.36064e-05	-0.192018
chr9	48813114	48813614	-1.77647	1.37333e-05	-0.140977
chr12	17505909	17506409	-1.66604	1.37435e-05	-0.185018
chr2	115865290	115865790	1.28369	1.40588e-05	0.0867866
chr11	25470020	25470520	-3.38818	1.45653e-05	-0.135423
chr7	57418595	57419095	-2.17778	1.45653e-05	-0.0902685
chr14	122347781	122348281	-1.78108	1.47952e-05	-0.0705881
chr6	118337069	118337569	-2.03218	1.51014e-05	-0.080137
chr17	85258798	85259298	-2.20155	1.53232e-05	-0.104097
chr11	75841738	75842238	-2.10812	1.54875e-05	-0.0927281
chr14	66380893	66381393	-1.75667	1.62862e-05	-0.102445
chr5	37641976	37642476	-3.65971	1.64583e-05	-0.0869792
chr5	131722927	131723427	-2.45511	1.64675e-05	-0.0653055
chr13	97237722	97238222	1.73075	1.64694e-05	0.13197
chr4	124874211	124874711	-2.00124	1.68003e-05	-0.0850394
chr10	13569779	13570279	0.614224	1.75748e-05	0.0713642
chr15	21109300	21109800	-2.61979	1.75748e-05	-0.147341
chr4	153730146	153730646	-4.21861	1.75748e-05	-0.138143
chr6	78911724	78912224	-3.4807	1.75748e-05	-0.0876623
chr11	12202438	12202938	-3.76241	1.81631e-05	-0.133007
chr11	19746745	19747245	-3.2768	1.81631e-05	-0.114907
chr11	74665318	74665818	-2.91957	1.85553e-05	-0.065746
chr1	35926033	35926533	-0.986944	1.87489e-05	-0.0439453
chr10	70773643	70774143	-4.54441	1.88109e-05	-0.0592436
chr10	117908910	117909410	-4.628	1.88109e-05	-0.0629357
chr4	141002812	141003312	-1.75916	1.93987e-05	-0.100819
chr8	16383742	16384242	-1.78436	1.94243e-05	-0.0795516
chr2	149465176	149465676	-3.82923	2.02658e-05	-0.0675686
chr1	126178371	126178871	-2.03083	2.03647e-05	-0.119505
chr2	76492155	76492655	-2.9958	2.03897e-05	-0.103485
chr2	168731367	168731867	-2.35128	2.03897e-05	-0.0847185
chr7	135028312	135028812	-1.94432	2.03897e-05	-0.0919937
chr3	51564162	51564662	-2.70947	2.04291e-05	-0.124331
chr8	128169815	128170315	-2.57805	2.04874e-05	-0.211781
chr16	84039860	84040360	-2.72642	2.05123e-05	-0.0932637
chr17	30750700	30751200	-3.63014	2.05123e-05	-0.126704
chr9	98561584	98562084	-2.95932	2.05123e-05	-0.177445
chr16	63877252	63877752	-1.47778	2.08029e-05	-0.0694084
chr5	32394208	32394708	-2.79347	2.08029e-05	-0.0720771
chr8	86961515	86962015	1.33302	2.08029e-05	0.10433
chr7	48968421	48968921	-3.2607	2.1456e-05	-0.0517886
chr10	6341612	6342112	-2.53597	2.15561e-05	-0.0806918
chr19	6650904	6651404	-1.38266	2.15561e-05	-0.100767
chr15	12217858	12218358	-2.73396	2.1804e-05	-0.170113
chr4	110292413	110292913	-1.80679	2.1804e-05	-0.139329
chr11	28642372	28642872	-0.663937	2.19289e-05	-0.0298046
chr7	66401288	66401788	-1.49466	2.22104e-05	-0.144124
chr2	92354763	92355263	-2.61159	2.26283e-05	-0.170344
chr9	74277669	74278169	-3.43834	2.28465e-05	-0.0585839
chr15	63532378	63532878	-1.15072	2.31923e-05	-0.134617
chr14	56826930	56827430	-2.77326	2.38125e-05	-0.109777
chr18	74435187	74435687	-3.34882	2.38146e-05	-0.055321
chr11	15537344	15537844	-2.13247	2.39669e-05	-0.0891561
chr2	173780421	173780921	-1.36334	2.42722e-05	-0.0630946
chr3	140702128	140702628	-2.12717	2.44358e-05	-0.136917
chr5	36154455	36154955	-2.38751	2.44358e-05	-0.074165
chr2	156666159	156666659	-2.24525	2.50482e-05	-0.13771
chr4	118228995	118229495	-2.68719	2.50482e-05	-0.101406
chr1	23706381	23706881	-2.24339	2.53953e-05	-0.0907406
chr2	25267221	25267721	1.89464	2.5745e-05	0.0815293
chr13	6643709	6644209	-1.11097	2.57854e-05	-0.10022
chr11	82259596	82260096	-1.51416	2.58254e-05	-0.110304
chr8	44547164	44547664	-2.33563	2.65266e-05	-0.0812633
chr4	57050289	57050789	-2.31178	2.65798e-05	-0.087638
chr9	75818348	75818848	-3.93597	2.65798e-05	-0.0596193
chr11	83341630	83342130	0.997471	2.66201e-05	0.0611496
chr18	59963845	59964345	-3.03069	2.7077e-05	-0.0663702
chr10	30439478	30439978	-0.956055	2.76945e-05	-0.0417183
chr10	121329314	121329814	-2.3819	2.89747e-05	-0.0841163
chr18	42036611	42037111	-1.43411	2.89747e-05	-0.0687915
chr3	53965151	53965651	-4.57857	2.89747e-05	-0.0607266
chr9	56609404	56609904	-1.12354	2.89747e-05	-0.162686
chr9	74479227	74479727	-2.94966	2.89747e-05	-0.0633877
chr1	35885030	35885530	-1.41966	2.92244e-05	-0.102189
chr7	131398563	131399063	-2.01971	2.92244e-05	-0.104691
chr13	52643285	52643785	-1.29946	2.97453e-05	-0.122542
chr14	89061224	89061724	-1.16685	2.98175e-05	-0.128764
chr7	19783696	19784196	-4.02553	3.02687e-05	-0.0713953
chr4	149546994	149547494	-2.53517	3.04878e-05	-0.073057
chr4	152878414	152878914	-2.27818	3.0533e-05	-0.199636
chr7	118846167	118846667	-2.59805	3.07015e-05	-0.0714511
chr11	53067951	53068451	1.84733	3.09488e-05	0.0867515
chr1	103184721	103185221	-3.6471	3.09966e-05	-0.0552417
chr5	102257668	102258168	-2.12917	3.1602e-05	-0.145494
chr7	134445093	134445593	-1.86722	3.1602e-05	-0.0892214
chr11	74632091	74632591	-1.56187	3.1648e-05	-0.0806002
chr8	113464544	113465044	-4.03563	3.21466e-05	-0.0711185
chr4	98948744	98949244	-3.51678	3.27314e-05	-0.0888763
chr5	69156247	69156747	-2.66435	3.27939e-05	-0.0584426
chr5	142678001	142678501	-0.691542	3.32267e-05	-0.093438
chr5	53206527	53207027	-1.02497	3.47614e-05	-0.0823161
chr9	106009837	106010337	-3.63345	3.53561e-05	-0.0774591
chr10	75058688	75059188	-1.41995	3.5359e-05	-0.0737695
chr10	124501626	124502126	-3.44837	3.56081e-05	-0.0571162
chr2	170605057	170605557	-0.759017	3.57961e-05	-0.0357375
chr4	105131560	105132060	-2.31146	3.60517e-05	-0.0839941
chr10	44493075	44493575	1.78247	3.61824e-05	0.156576
chr18	33989237	33989737	-1.3719	3.66223e-05	-0.0782042
chr17	31784298	31784798	-0.688045	3.7204e-05	-0.0308295
chr7	128529424	128529924	-2.14743	3.72935e-05	-0.093922
chr13	111984281	111984781	-2.00886	3.82943e-05	-0.0636122
chr8	109378783	109379283	-3.16356	3.83574e-05	-0.0494973
chr6	56044287	56044787	-3.87869	3.92145e-05	-0.0979719
chrX	161576978	161577478	-3.64713	4.0367e-05	-0.047897
chr17	32808912	32809412	-1.1961	4.04929e-05	-0.11693
chr13	53535716	53536216	2.74789	4.0877e-05	0.0730937
chr5	30111043	30111543	-1.0679	4.0877e-05	-0.100176
chr1	167746607	167747107	-1.90281	4.10151e-05	-0.0797519
chr10	101840945	101841445	-4.19253	4.10151e-05	-0.0765226
chr7	51621465	51621965	-2.09177	4.10603e-05	-0.0624027
chr13	97212464	97212964	-3.59214	4.12503e-05	-0.0522338
chr4	137610410	137610910	-3.32131	4.18868e-05	-0.120581
chr1	11277657	11278157	-2.09571	4.19603e-05	-0.0713911
chr6	51656812	51657312	-2.09218	4.19603e-05	-0.150161
chr12	103114957	103115457	-2.39538	4.25772e-05	-0.0915359
chr4	44641845	44642345	-0.897381	4.35357e-05	-0.0764499
chr16	43893236	43893736	-2.1417	4.5228e-05	-0.119965
chr13	69334399	69334899	-2.49255	4.53915e-05	-0.0750042
chr2	71512211	71512711	-4.09882	4.53915e-05	-0.0427968
chr7	28913844	28914344	-3.00853	4.55987e-05	-0.0719948
chr11	63906748	63907248	1.49871	4.63323e-05	0.0930484
chr2	174302532	174303032	-2.1399	4.70348e-05	-0.116166
chr19	24134908	24135408	-1.46024	4.71252e-05	-0.139909
chr9	56535353	56535853	-0.663531	4.75312e-05	-0.0675442
chr17	63070129	63070629	-2.69313	5.01344e-05	-0.0880574
chr11	60821093	60821593	3.49692	5.06999e-05	0.0578019
chr4	11890259	11890759	-2.19645	5.09554e-05	-0.0654122
chr19	48013727	48014227	-3.36973	5.0997e-05	-0.0530504
chr7	133074504	133075004	-1.7487	5.13932e-05	-0.294672
chr19	17514486	17514986	-2.86491	5.22673e-05	-0.0796981
chr2	68275982	68276482	-2.08187	5.22673e-05	-0.0737788
chr6	142458970	142459470	-1.69019	5.22673e-05	-0.0660973
chr15	11319072	11319572	-2.41135	5.255e-05	-0.067271
chr18	4136199	4136699	-2.4274	5.255e-05	-0.0676675
chr17	60268800	60269300	-2.96706	5.25824e-05	-0.118526
chr8	48400445	48400945	-1.96546	5.27968e-05	-0.190667
chr14	64007360	64007860	-2.84365	5.30826e-05	-0.0721149
chr1	59520452	59520952	-2.13131	5.31111e-05	-0.0812796
chr7	24948783	24949283	-2.37649	5.31111e-05	-0.100024
chr5	135025932	135026432	-3.24408	5.36426e-05	-0.0514404
chr1	184958726	184959226	-2.04071	5.44783e-05	-0.177337
chr8	99708616	99709116	-1.99903	5.53364e-05	-0.134595
chr4	13227049	13227549	3.44455	5.66499e-05	0.0676355
chr1	158801211	158801711	-3.19841	5.90598e-05	-0.0558047
chr16	37562447	37562947	-1.20091	6.00735e-05	-0.0465235
chr14	33946216	33946716	-2.02964	6.03966e-05	-0.284893
chr14	8594281	8594781	-3.87029	6.12516e-05	-0.0498797
chr8	120972988	120973488	-0.906185	6.13673e-05	-0.0776389
chr7	124907585	124908085	-3.51617	6.27841e-05	-0.0777799
chr9	65267657	65268157	1.40536	6.28644e-05	0.229416
chr17	69061626	69062126	-3.01705	6.38302e-05	-0.0592585
chr14	76795699	76796199	-3.69744	6.42409e-05	-0.0552316
chr2	69402252	69402752	-4.1668	6.42409e-05	-0.0717672
chr5	101174261	101174761	-0.962074	6.42409e-05	-0.0772246
chr5	148026679	148027179	0.624841	6.42409e-05	0.0817583
chr1	88491388	88491888	-3.47013	6.47495e-05	-0.0465587
chr13	103421614	103422114	-1.09714	6.47495e-05	-0.088404
chr2	124772184	124772684	-2.79205	6.47495e-05	-0.0529554
chr3	101963488	101963988	-1.51931	6.47495e-05	-0.106422
chr14	68084910	68085410	-1.75075	6.48166e-05	-0.0859893
chr2	170078411	170078911	-1.82395	6.48166e-05	-0.167286
chr3	68393905	68394405	-3.59041	6.48166e-05	-0.0544449
chr8	11710328	11710828	-1.66589	6.52015e-05	-0.0906656
chr2	5519295	5519795	-3.33457	6.52331e-05	-0.0743551
chr6	90529650	90530150	2.31942	6.56563e-05	0.0873225
chr9	45690354	45690854	-3.23115	6.66585e-05	-0.100657
chr5	111864148	111864648	-1.63241	6.72538e-05	-0.0710145
chr9	95480116	95480616	-3.28647	6.76007e-05	-0.0819845
chr3	146305054	146305554	-2.76975	6.76245e-05	-0.0401807
chr6	148374902	148375402	-2.74805	6.79783e-05	-0.0907106
chr16	85887632	85888132	-2.35236	6.82149e-05	-0.0836259
chr1	153662271	153662771	-1.96725	6.93979e-05	-0.0728113
chr11	77906798	77907298	-1.64118	6.97701e-05	-0.123993
chr10	107805594	107806094	-4.03638	6.98461e-05	-0.0408717
chr3	159143709	159144209	-2.92726	6.98461e-05	-0.0891266
chr6	79471760	79472260	-4.34475	6.98461e-05	-0.0512438
chr8	15128754	15129254	-3.9778	6.98461e-05	-0.0391397
chrX	66295489	66295989	-3.86609	6.98461e-05	-0.0360258
chr10	28454991	28455491	-2.76059	6.98682e-05	-0.0615353
chr8	47626068	47626568	-2.97195	7.00474e-05	-0.0771081
chr2	163708806	163709306	-2.01559	7.17171e-05	-0.123226
chr2	166214353	166214853	-1.0777	7.17171e-05	-0.0863243
chr15	84677389	84677889	-3.13984	7.21224e-05	-0.120521
chr4	155014292	155014792	-2.24983	7.21224e-05	-0.111176
chr4	44457162	44457662	-1.05699	7.60539e-05	-0.075173
chr6	98978685	98979185	-3.38696	7.62801e-05	-0.0468872
chr8	108756620	108757120	-1.88192	7.63478e-05	-0.0817848
chr6	135781538	135782038	-3.82837	7.63752e-05	-0.0668869
chr17	30378226	30378726	-1.22644	7.66191e-05	-0.147437
chr19	55469613	55470113	-2.01756	7.66191e-05	-0.0622281
chr18	81053710	81054210	-1.79107	7.87161e-05	-0.163155
chr1	36523558	36524058	1.19014	7.89821e-05	0.135853
chr15	67143468	67143968	-2.08214	7.89821e-05	-0.108794
chrX	41603351	41603851	-3.28076	7.94314e-05	-0.054238
chr1	4819985	4820485	1.69584	8.02535e-05	0.0752559
chr15	97799667	97800167	-1.97151	8.03983e-05	-0.080893
chr5	69011270	69011770	-2.29524	8.07769e-05	-0.0610209
chr13	18085455	18085955	-2.95339	8.08552e-05	-0.0460517
chr6	140962506	140963006	-2.06654	8.12437e-05	-0.137381
chr19	37739982	37740482	1.56268	8.16646e-05	0.152417
chr12	83382659	83383159	-2.08397	8.25053e-05	-0.121888
chr4	152733474	152733974	-1.84669	8.28528e-05	-0.0770976
chr2	166171883	166172383	-1.87797	8.40535e-05	-0.0878974
chr5	141433279	141433779	2.70708	8.47252e-05	0.121112
chr5	34938701	34939201	-3.40525	8.50495e-05	-0.0544186
chr4	151586001	151586501	-1.85101	8.6427e-05	-0.129144
chr19	47937402	47937902	-1.00254	8.69194e-05	-0.0878594
chr5	38385086	38385586	-1.32596	8.69194e-05	-0.0968057
chr2	157817669	157818169	-2.77141	8.69903e-05	-0.131222
chr11	75848690	75849190	-2.52987	8.71608e-05	-0.112352
chr8	87038018	87038518	-1.74088	8.89212e-05	-0.137855
chr13	18084763	18085263	-3.35715	9.06145e-05	-0.062631
chr8	115540502	115541002	-4.64819	9.12881e-05	-0.0761781
chr14	94048492	94048992	-3.08542	9.17117e-05	-0.0540028
chr4	126614254	126614754	-4.48702	9.2752e-05	-0.0752063
chr5	74627271	74627771	-3.17302	9.2752e-05	-0.0569022
chr1	21514031	21514531	-3.67763	9.29937e-05	-0.0857833
chr2	91180643	91181143	1.45793	9.32516e-05	0.146983
chr2	38782233	38782733	-0.978845	9.53306e-05	-0.103429
chr4	109236456	109236956	-2.09898	9.53306e-05	-0.0698967
chr4	98094414	98094914	-1.17771	9.79831e-05	-0.0821468
chr7	104851548	104852048	-1.72903	9.84026e-05	-0.0528077
chr11	116290301	116290801	-2.86749	9.85264e-05	-0.190615
chr15	50014987	50015487	-3.02755	9.87182e-05	-0.0680262
chr2	153203480	153203980	-3.83744	9.92943e-05	-0.06279
chr7	95926352	95926852	-0.91969	9.92943e-05	-0.0500731
chr11	102496962	102497462	-2.10314	0.000104062	-0.0825033
chr8	79072207	79072707	-1.70614	0.000107907	-0.0375309
chr15	32153796	32154296	-1.02492	0.00010846	-0.0644847
chr6	95779859	95780359	-3.10231	0.00010846	-0.0694012
chr2	103450237	103450737	-2.78842	0.000108754	-0.0638538
chr1	128452187	128452687	-4.36865	0.000109055	-0.0521442
chr2	17599825	17600325	-4.48962	0.000109055	-0.0569369
chr2	102009844	102010344	-4.52102	0.000109055	-0.058248
chr4	86566534	86567034	-2.11216	0.000109055	-0.0779658
chr9	25678985	25679485	-3.96957	0.000109055	-0.038902
chr18	26395325	26395825	-0.639542	0.000110054	-0.0401441
chr19	41654903	41655403	-1.30067	0.000110447	-0.138131
chr17	27392846	27393346	-0.901082	0.000112593	-0.127113
chr9	42216317	42216817	-3.34282	0.000114469	-0.0982425
chr1	186963915	186964415	-2.71785	0.000115814	-0.0982235
chr12	5997330	5997830	-2.21348	0.00011666	-0.0715955
chr4	139054460	139054960	1.74195	0.00011666	0.131921
chr8	108550614	108551114	-4.02459	0.000117603	-0.0779248
chrX	120292786	120293286	-1.22903	0.000117603	-0.082065
chr6	25063342	25063842	-2.96158	0.000118143	-0.0847002
chr10	5602791	5603291	2.58597	0.000118978	0.0720913
chr4	82691263	82691763	3.38859	0.000118978	0.0511979
chr6	99207212	99207712	-2.48556	0.000122188	-0.163745
chr19	43986301	43986801	-2.33236	0.00012325	-0.0959491
chr5	37835793	37836293	-2.18222	0.00012325	-0.0529316
chr8	34727572	34728072	-3.02872	0.000124077	-0.0456233
chr15	98965229	98965729	-1.92854	0.000124776	-0.0845153
chr16	97026808	97027308	-1.71687	0.000124776	-0.143929
chr2	33339176	33339676	-3.17615	0.000126595	-0.0499323
chr18	26146302	26146802	-2.18166	0.000128175	-0.149932
chr13	94997131	94997631	-1.71006	0.000128589	-0.324081
chr3	105359609	105360109	-3.07439	0.000129815	-0.0544412
chr5	146451766	146452266	-1.48565	0.000130429	-0.131926
chr1	161713958	161714458	2.74857	0.000131031	0.110092
chr11	98932230	98932730	-0.927197	0.000132594	-0.0790839
chr4	125489870	125490370	1.01132	0.000132594	0.0848772
chr9	65514368	65514868	-1.33729	0.000133558	-0.244046
chr9	119461225	119461725	1.98713	0.000133558	0.0785696
chr15	84397616	84398116	-3.30488	0.00013376	-0.194078
chr17	31724130	31724630	-3.5736	0.00013376	-0.0681127
chr1	167565805	167566305	-1.69044	0.000134312	-0.181459
chr11	69267534	69268034	-0.900344	0.000135396	-0.0998398
chr14	64274614	64275114	1.71987	0.000136486	0.0808727
chr10	77158962	77159462	-3.11089	0.000137631	-0.196195
chr5	121270792	121271292	-2.39663	0.000142969	-0.0914984
chr3	27863279	27863779	-1.30372	0.000144838	-0.132699
chr6	15617091	15617591	-3.76147	0.000145934	-0.0438504
chr11	98565209	98565709	-2.8768	0.000146029	-0.0587292
chr8	122317844	122318344	-2.96092	0.000146387	-0.0662611
chr11	57535787	57536287	-2.17977	0.000147551	-0.0723014
chr10	64026396	64026896	-2.29755	0.000148178	-0.0558327
chr15	41064079	41064579	-1.62326	0.000149202	-0.102247
chr5	134353121	134353621	-1.5844	0.000149202	-0.0943597
chr1	120777733	120778233	-3.6816	0.000150265	-0.0929127
chr7	118806726	118807226	-3.19004	0.000150793	-0.0749111
chr1	75320399	75320899	-2.72224	0.000151222	-0.0413208
chr2	77838268	77838768	-2.51921	0.000151703	-0.0552421
chr6	96155639	96156139	-3.51167	0.000154424	-0.0447538
chr2	102916936	102917436	-0.630642	0.000154644	-0.0456048
chr10	85147356	85147856	-3.45342	0.000155571	-0.0481864
chr10	118112594	118113094	2.58752	0.000156841	0.113367
chr8	10294134	10294634	-3.58658	0.000158398	-0.0530035
chr16	38964934	38965434	-1.75567	0.000158732	-0.0649228
chr5	129423860	129424360	-3.56939	0.000158733	-0.0668161
chr15	64250106	64250606	-2.83848	0.00015886	-0.148602
chr2	158869403	158869903	-2.11688	0.000159085	-0.0890473
chr5	46072243	46072743	-1.56903	0.000159085	-0.074564
chr9	49200721	49201221	-2.22554	0.000159085	-0.124961
chr15	85343065	85343565	-3.254	0.000160368	-0.105355
chr13	57420626	57421126	-2.03117	0.00016051	-0.0908529
chr3	66401960	66402460	-2.77754	0.00016051	-0.127179
chr1	158802103	158802603	-2.85688	0.000163428	-0.0658899
chr11	100829717	100830217	-2.18798	0.000163476	-0.101256
chr1	132820012	132820512	-1.32788	0.00016563	-0.112962
chr4	135061771	135062271	-3.54497	0.000166444	-0.205888
chr9	97013027	97013527	-1.10002	0.000166444	-0.111937
chr6	72532983	72533483	-3.07821	0.000166816	-0.117174
chr12	12501377	12501877	-4.21555	0.0001685	-0.0466268
chr15	59078363	59078863	-4.09392	0.0001685	-0.0426424
chr5	54266664	54267164	-4.16915	0.0001685	-0.0450671
chr7	119357198	119357698	-4.11731	0.0001685	-0.0433828
chr8	92555763	92556263	-3.9615	0.0001685	-0.0386702
chr3	107690389	107690889	-0.874668	0.000170505	-0.0568536
chr13	46159905	46160405	-3.57241	0.000172717	-0.0480993
chr7	87461070	87461570	-3.20257	0.000173239	-0.0860477
chr9	74348767	74349267	-1.22367	0.000173239	-0.0790344
chr12	77913117	77913617	-1.76747	0.000173739	-0.101585
chr1	185482371	185482871	-1.84051	0.000174051	-0.0981173
chr18	14331526	14332026	-1.6268	0.000174051	-0.235457
chr5	24386528	24387028	-3.52453	0.000174051	-0.103191
chr8	92357458	92357958	-1.54596	0.000175492	-0.122394
chr19	22595188	22595688	-1.8597	0.000176789	-0.1904
chr11	118628239	118628739	-2.347	0.000177492	-0.112847
chr9	80020348	80020848	-3.73435	0.000178329	-0.144216
chr18	34414880	34415380	-2.62237	0.00017936	-0.0680946
chr8	67818063	67818563	-0.845717	0.000180529	-0.119348
chr6	70812464	70812964	-3.7675	0.000181671	-0.0616386
chr17	63107995	63108495	-1.8787	0.000184924	-0.10462
chr5	137531382	137531882	0.517006	0.00018496	0.107284
chr11	24502981	24503481	-2.07984	0.000185389	-0.104203
chr4	131826860	131827360	-2.98903	0.000185627	-0.130032
chr1	35950977	35951477	-3.23827	0.000189521	-0.0474977
chr7	67655170	67655670	-2.18536	0.000189521	-0.140964
chr16	95626410	95626910	-2.38784	0.000191858	-0.049569
chr16	9994685	9995185	-3.14674	0.000195181	-0.0726983
chr4	53032157	53032657	-3.50084	0.000195868	-0.0744968
chrX	71043650	71044150	-3.87553	0.000200147	-0.0790225
chr12	40985767	40986267	3.72506	0.000205656	0.197013
chr18	64347215	64347715	-2.00058	0.00020869	-0.138387
chr11	82396507	82397007	-1.29715	0.000215849	-0.117905
chr12	67849473	67849973	3.49017	0.000216431	0.0729908
chr19	24785021	24785521	-1.85607	0.000216431	-0.0842805
chr1	192544887	192545387	-3.8162	0.000217257	-0.0884829
chr17	57119214	57119714	2.17251	0.000219288	0.100372
chr8	74903130	74903630	-2.58745	0.000222678	-0.0873479
chr9	28251305	28251805	-3.67958	0.000224721	-0.0954807
chr6	99319944	99320444	-1.83763	0.000225803	-0.142612
chr15	10869999	10870499	-2.00715	0.000230155	-0.289356
chr19	41717141	41717641	-3.69049	0.000230457	-0.144527
chr4	150426918	150427418	-1.78755	0.00023054	-0.109338
chr8	29920360	29920860	-1.82646	0.000238062	-0.120091
chr6	142835777	142836277	-2.69532	0.000239134	-0.0518288
chr12	37577785	37578285	-2.37386	0.000239908	-0.108392
chr18	16752842	16753342	-3.23814	0.00024085	-0.0737106
chr11	98572467	98572967	-1.93459	0.000242072	-0.169534
chr16	67132290	67132790	-4.07275	0.000246102	-0.0871187
chr1	62759801	62760301	-1.60809	0.000249153	-0.110225
chr7	25151542	25152042	-1.51706	0.000252777	-0.0759208
chr17	31035846	31036346	-0.981106	0.000252783	-0.0287445
chr7	107465740	107466240	-2.82517	0.000252783	-0.0729531
chr2	49620529	49621029	-2.62046	0.000254665	-0.201054
chr6	75707458	75707958	-2.29943	0.000255885	-0.0699411
chr4	141159065	141159565	-1.6337	0.000257929	-0.0882396
chr14	83237907	83238407	-3.32906	0.000258325	-0.0826497
chr6	18621840	18622340	-3.13008	0.000258325	-0.077285
chr5	87870028	87870528	-2.5014	0.000259012	-0.118454
chr2	102038149	102038649	-1.72155	0.000263799	-0.162211
chr13	59993757	59994257	-2.82245	0.00026393	-0.0931421
chr11	21016546	21017046	-4.30281	0.000266028	-0.0496997
chr13	53640724	53641224	-3.96984	0.000266028	-0.0389096
chr17	60972201	60972701	-4.32014	0.000266028	-0.0503323
chr18	47242457	47242957	-0.803819	0.000266028	-0.146671
chr3	97329745	97330245	-3.96441	0.000266028	-0.0387536
chr4	152854607	152855107	-4.13639	0.000266028	-0.0439957
chr8	36031386	36031886	-2.10819	0.000266028	-0.0375775
chr9	46383551	46384051	-4.47598	0.000266028	-0.0563762
chr9	45632410	45632910	1.56638	0.000268625	0.0966444
chr14	21261312	21261812	-3.24852	0.000270688	-0.091774
chr2	39920903	39921403	-2.67801	0.000271104	-0.0965314
chr14	78155762	78156262	-2.60041	0.000271764	-0.0505545
chr13	24383793	24384293	3.79381	0.000272142	0.0608105
chr8	125283166	125283666	-2.37604	0.000274596	-0.0424413
chr18	74518550	74519050	-1.37526	0.000275679	-0.0665448
chr12	8555944	8556444	-2.59904	0.000275861	-0.0521609
chr2	132518240	132518740	-2.21698	0.000275861	-0.0973572
chr13	93250935	93251435	-3.6872	0.00027711	-0.0561774
chr1	176793785	176794285	-0.948819	0.000277955	-0.0440936
chr1	52435700	52436200	-1.36847	0.000279353	-0.102233
chr14	60300985	60301485	2.54274	0.00028009	0.0984109
chr2	18031275	18031775	-1.37855	0.000281891	-0.141076
chr7	46837063	46837563	1.31237	0.000282132	0.157526
chr3	67275680	67276180	-2.22956	0.000286692	-0.0499324
chr15	91901960	91902460	-2.43536	0.000300236	-0.0581102
chr10	4508537	4509037	-2.14219	0.000304552	-0.0813874
chr5	119989065	119989565	-2.14872	0.000304552	-0.081658
chr1	64580322	64580822	-2.66472	0.000310698	-0.0771746
chr11	38959932	38960432	-2.9661	0.000313487	-0.0423834
chr19	28583010	28583510	-2.07997	0.000314789	-0.0618881
chr18	83373928	83374428	-3.21814	0.000331515	-0.0565718
chr11	35350102	35350602	-1.80456	0.000333299	-0.0922124
chr15	82922051	82922551	2.34729	0.00033399	0.0758613
chr2	165543332	165543832	1.19862	0.000334411	0.0670441
chr14	63652900	63653400	-3.77612	0.000340247	-0.0931161
chr17	11441834	11442334	-3.93928	0.000340247	-0.0978359
chr2	3184423	3184923	-2.66595	0.000340247	-0.0687522
chr10	40947313	40947813	-1.9692	0.000340809	-0.0803194
chr5	96441630	96442130	-1.97401	0.000341814	-0.121855
chr16	76263067	76263567	-2.79694	0.000346721	-0.0352408
chr3	34597365	34597865	-3.14774	0.000347902	-0.0569493
chr7	71943705	71944205	-3.59445	0.000352416	-0.108866
chr5	47337581	47338081	-3.43527	0.000353618	-0.0825687
chr18	35182008	35182508	-2.999	0.000354462	-0.0488005
chr4	104247157	104247657	-3.58292	0.000357521	-0.0356819
chr12	54438768	54439268	-3.27672	0.000358379	-0.0589756
chrX	135210431	135210931	-2.3067	0.000361229	-0.0633007
chr6	140961969	140962469	-1.06546	0.000361533	-0.0596683
chr9	114668763	114669263	-1.41544	0.000363071	-0.0910627
chr6	91707845	91708345	1.47491	0.000368024	0.0972221
chr15	71675711	71676211	1.33068	0.000372261	0.0804665
chr6	12628674	12629174	-3.16972	0.000373773	-0.0709121
chr18	55122150	55122650	-1.83055	0.000374967	-0.052526
chr5	141795041	141795541	-2.16948	0.000377633	-0.0707665
chr8	106301238	106301738	-1.46726	0.000380024	-0.14587
chr6	38148601	38149101	-0.763618	0.000382036	-0.0794299
chr14	97045747	97046247	-2.8319	0.000382305	-0.0551582
chr2	46469170	46469670	-2.33691	0.000382305	-0.0612758
chr6	94507026	94507526	-2.77981	0.000382305	-0.0556074
chr16	4143772	4144272	-3.02492	0.000389566	-0.0324973
chr13	73135491	73135991	-2.65425	0.000391167	-0.0667126
chr2	134910742	134911242	-1.64043	0.000400871	-0.0962982
chr11	88184852	88185352	2.01007	0.000401441	0.0864773
chr7	70253178	70253678	-2.8038	0.000401441	-0.0648644
chr8	96963524	96964024	-0.993284	0.000401441	-0.0939685
chr9	26231743	26232243	-1.89583	0.000401534	-0.0907546
chr11	118982529	118983029	1.27812	0.000405773	0.11724
chr5	128940371	128940871	-1.24823	0.000412287	-0.0723144
chr4	110227597	110228097	-1.82604	0.000413148	-0.0363065
chr16	5433311	5433811	-2.27559	0.000414409	-0.0628063
chr5	127575809	127576309	-2.72976	0.000415178	-0.0796608
chr11	119150497	119150997	-1.54321	0.00041548	-0.11115
chr2	5370502	5371002	2.58821	0.000416974	0.0721716
chr13	97213008	97213508	-2.55815	0.000418834	-0.053164
chr4	97684263	97684763	-4.06494	0.000421636	-0.0417417
chr9	58008872	58009372	-0.714085	0.000424572	-0.0658389
chr4	45578754	45579254	-1.90075	0.000425196	-0.0529276
chr13	99092349	99092849	-1.63456	0.00042717	-0.0766624
chr9	103899216	103899716	-1.68378	0.000428807	-0.0730346
chr4	148107908	148108408	-1.29452	0.000429664	-0.0924218
chr2	181043932	181044432	-1.4007	0.000432771	-0.124065
chr11	18763924	18764424	-3.83287	0.000433218	-0.0622236
chr13	114465351	114465851	-3.78488	0.000437004	-0.0540436
chr11	57882961	57883461	-2.23856	0.000438191	-0.0730268
chr2	126727177	126727677	-1.74189	0.000443388	-0.0600984
chr12	91265339	91265839	-2.42378	0.000443827	-0.181889
chr15	41560021	41560521	-1.79628	0.000443827	-0.0994718
chr2	168642125	168642625	2.04852	0.000443827	0.0899679
chr14	61056287	61056787	-2.63218	0.000444779	-0.06974
chr5	13529299	13529799	-1.37353	0.000448251	-0.225376
chr1	169307049	169307549	-3.55554	0.000456966	-0.0567627
chr2	58324566	58325066	-1.39981	0.000460947	-0.104633
chr12	46674330	46674830	-1.52024	0.000461713	-0.0909439
chr15	16543681	16544181	-1.8787	0.000463963	-0.0387094
chr16	46069794	46070294	-2.39482	0.000463963	-0.0489168
chr8	78372508	78373008	-2.25947	0.000464637	-0.0560874
chr14	29558703	29559203	-3.20846	0.000471943	-0.0469112
chr12	32443218	32443718	-2.58653	0.000472573	-0.0687963
chr6	34042368	34042868	1.87082	0.000476505	0.121659
chr17	83202774	83203274	-2.16523	0.000482994	-0.0982397
chr11	22588438	22588938	-2.25018	0.000491442	-0.133036
chr4	119903312	119903812	-1.56899	0.00050102	-0.125963
chr11	69420806	69421306	-1.75894	0.00050124	-0.0841312
chr12	51081808	51082308	-1.36733	0.00050124	-0.184623
chr16	85153490	85153990	-2.34782	0.000509338	-0.100195
chr7	24942922	24943422	-2.19143	0.000511191	-0.0740892
chr1	37529766	37530266	-2.07653	0.000512346	-0.0518984
chr11	88831179	88831679	-2.18215	0.000513637	-0.0652031
chr11	52445011	52445511	-3.20881	0.000519182	-0.0491429
chr6	89351816	89352316	-1.48313	0.000532206	-0.156215
chr13	37572746	37573246	1.94663	0.000537352	0.0598908
chr7	99654771	99655271	-1.50119	0.000537352	-0.0589338
chr11	62606467	62606967	-0.964117	0.000545077	-0.105562
chr10	21395211	21395711	-3.07955	0.000546083	-0.0547732
chr15	90358089	90358589	-2.60996	0.00055076	-0.0576532
chr2	104379195	104379695	-1.27883	0.000555722	-0.073139
chr9	82007943	82008443	-3.71348	0.000564541	-0.0412232
chr10	98961901	98962401	-2.37561	0.000568485	-0.0610181
chr16	5443704	5444204	-1.35803	0.000568485	-0.1436
chr9	42475010	42475510	-1.27299	0.000568807	-0.0956966
chr18	81492486	81492986	-3.19517	0.00057107	-0.0950585
chr5	131538505	131539005	-1.316	0.00057107	-0.174764
chr10	126257354	126257854	-2.63835	0.000572701	-0.062181
chr2	34110980	34111480	-1.24955	0.00057498	-0.089557
chr6	50704199	50704699	-2.6501	0.000575561	-0.0477245
chr13	58480332	58480832	-3.32363	0.000580899	-0.146739
chr9	102562179	102562679	-3.5832	0.000581791	-0.0419448
chr19	23323864	23324364	-4.10219	0.000584162	-0.0601123
chr18	83656550	83657050	-4.75965	0.000589642	-0.109712
chr3	115596141	115596641	-2.24901	0.000591108	-0.0470893
chr1	19583012	19583512	-2.96469	0.000596122	-0.176955
chr15	37243700	37244200	-3.44845	0.000603199	-0.0407767
chr1	33499565	33500065	-2.82429	0.00060481	-0.0821537
chr4	14542685	14543185	-1.66593	0.00060481	-0.0846376
chr4	102806082	102806582	-2.603	0.00060481	-0.0625405
chr7	51928656	51929156	-2.34471	0.000607683	-0.142539
chr7	107590630	107591130	-2.64777	0.000611518	-0.0518673
chr4	133970139	133970639	1.27282	0.000615957	0.234942
chr11	25594736	25595236	-2.54626	0.000618355	-0.0456442
chr10	13256215	13256715	-2.55955	0.000621765	-0.0642278
chr4	120729384	120729884	-1.83377	0.000630558	-0.0916322
chr5	113369321	113369821	-0.550482	0.000631082	-0.125949
chr8	90182580	90183080	-2.67814	0.000631082	-0.0503859
chr7	95687746	95688246	-1.90493	0.00064986	-0.0440595
chr19	55314826	55315326	-0.930823	0.000655267	-0.0760088
chr1	178374945	178375445	-3.58587	0.000657041	-0.137807
chr19	27599695	27600195	-2.67128	0.000657041	-0.0719393
chr12	21430991	21431491	-2.4938	0.000657088	-0.0475054
chr17	62851211	62851711	-1.59665	0.000657088	-0.0673125
chr5	126749087	126749587	-2.5163	0.000658278	-0.0540937
chr7	6155804	6156304	0.562216	0.000658278	0.201353
chr10	71032259	71032759	-4.14782	0.000665148	-0.0443669
chr3	39246259	39246759	-3.74565	0.000665148	-0.032928
chr9	109897860	109898360	-1.71393	0.000665537	-0.0727914
chr1	64804202	64804702	1.83797	0.000668725	0.0735549
chr4	96974906	96975406	-0.94545	0.000668767	-0.0677551
chr6	33681770	33682270	-1.80124	0.000670889	-0.103229
chr18	70660598	70661098	-2.2172	0.000671609	-0.0446838
chr3	34573794	34574294	-2.70639	0.000671851	-0.0813833
chr1	104496432	104496932	-2.58381	0.000673622	-0.060546
chr11	44073410	44073910	-3.97739	0.000673622	-0.0645689
chr9	50695102	50695602	1.91627	0.000678068	0.0967842
chr5	48340833	48341333	-2.27042	0.000689851	-0.059813
chr9	59952649	59953149	0.966793	0.000689851	0.105336
chr1	126470691	126471191	-2.32725	0.000691048	-0.0469327
chr10	108271114	108271614	-1.55242	0.000692227	-0.0531744
chr7	50887572	50888072	-2.06068	0.000695002	-0.0705302
chr4	128064252	128064752	-3.34635	0.000698615	-0.0401488
chr4	102154656	102155156	-3.40844	0.000704764	-0.0511126
chr3	105354128	105354628	-2.1741	0.000705312	-0.0742481
chr7	51510839	51511339	-1.24784	0.000707664	-0.132992
chr1	113963047	113963547	-1.90214	0.000716365	-0.0422719
chr13	37950934	37951434	-1.78669	0.000716365	-0.069407
chr8	82564493	82564993	-3.17486	0.000716365	-0.04285
chr12	76680195	76680695	1.88608	0.000716479	0.0783102
chr5	113145553	113146053	-3.32986	0.000716684	-0.0449381
chr19	53063423	53063923	-1.81024	0.000719109	-0.0713907
chr6	139877862	139878362	-3.46905	0.000719109	-0.0595525
chr12	107656779	107657279	-3.09431	0.000724931	-0.0392182
chr15	69554540	69555040	-1.58207	0.000728835	-0.0806741
chr16	77643854	77644354	-1.33084	0.000728835	-0.104287
chr7	121312839	121313339	-3.86297	0.000728835	-0.1416
chr8	30513155	30513655	-3.1929	0.000728835	-0.0508213
chr6	114182551	114183051	-1.30763	0.000730776	-0.143211
chr7	58844056	58844556	-1.07027	0.000735294	-0.16058
chr3	38396876	38397376	-1.37532	0.00074231	-0.0816076
chr9	43903828	43904328	-2.1601	0.000749969	-0.116471
chr13	72958545	72959045	-2.37325	0.000750557	-0.0851643
chr18	53574527	53575027	-1.3576	0.0007565	-0.0727792
chr15	43200555	43201055	1.66317	0.00075904	0.115235
chr8	105178377	105178877	-1.67943	0.00075904	-0.0783067
chr15	88020551	88021051	-2.72984	0.000760949	-0.0344187
chr9	40234633	40235133	-2.78167	0.000760949	-0.0376859
chr6	21425386	21425886	-2.81533	0.000775245	-0.0404011
chr12	57118396	57118896	-2.1472	0.000784226	-0.0899564
chr16	33593975	33594475	-1.6938	0.000784226	-0.188679
chr18	37780895	37781395	-2.19508	0.000784226	-0.0683658
chr15	79958283	79958783	1.33277	0.000784489	0.161242
chr12	30468299	30468799	-1.8045	0.000787477	-0.0783192
chr16	90710260	90710760	-2.44105	0.000793874	-0.0639388
chr13	20232087	20232587	-2.02016	0.000799333	-0.109992
chr10	105423140	105423640	2.30204	0.000801021	0.0827754
chr13	103623297	103623797	-1.50899	0.000801021	-0.0418176
chr8	122807413	122807913	-2.13208	0.000808256	-0.0990489
chr5	125837975	125838475	-2.37526	0.000812095	-0.131172
chr9	44879523	44880023	-1.38932	0.000812095	-0.105522
chr11	78781957	78782457	-1.58443	0.000814914	-0.118703
chr1	52431253	52431753	-2.76733	0.000815531	-0.0334658
chr13	17805969	17806469	3.19453	0.00082423	0.135549
chr4	99394168	99394668	0.948044	0.00082423	0.0752728
chr8	98752247	98752747	-1.61473	0.000829433	-0.0848191
chr5	150581135	150581635	-1.55513	0.000837195	-0.0465516
chr2	158738493	158738993	-0.843482	0.000840615	-0.0545361
chr3	100358948	100359448	-1.69049	0.000840615	-0.0758873
chr11	115452201	115452701	1.85098	0.000845354	0.11724
chr7	28913064	28913564	-2.57719	0.000848815	-0.086443
chr19	10169791	10170291	-1.88827	0.00085488	-0.0792091
chr5	16237879	16238379	1.37733	0.000858691	0.13347
chr2	71334636	71335136	-2.9783	0.000860313	-0.0755778
chr11	118342317	118342817	-2.75322	0.000863522	-0.041603
chr1	65029881	65030381	-4.00641	0.000866606	-0.0469952
chr8	111336838	111337338	-2.87136	0.000873829	-0.0529889
chr5	76945630	76946130	-3.60866	0.0008785	-0.0399765
chr3	155328761	155329261	-2.78665	0.000880134	-0.0498907
chr16	10761125	10761625	-0.532015	0.000880878	-0.0293501
chr19	53998679	53999179	-1.61306	0.000881578	-0.0858354
chr18	64087281	64087781	-1.06257	0.000886983	-0.0525535
chr10	127516477	127516977	1.3746	0.000888381	0.0711606
chr3	152155223	152155723	-3.32343	0.000891409	-0.0340463
chr4	76750625	76751125	-2.06841	0.000891776	-0.0710955
chr9	51914645	51915145	-2.1773	0.00089274	-0.08943
chr15	30029707	30030207	-2.51262	0.0008958	-0.0749138
chr9	60183760	60184260	-1.27212	0.00089644	-0.0962039
chr1	126971959	126972459	-2.9265	0.000905767	-0.054032
chr17	27595162	27595662	-1.43187	0.000906536	-0.0973604
chr2	42305118	42305618	-1.914	0.000906536	-0.102005
chr2	66507913	66508413	-3.41003	0.000906536	-0.0400086
chr5	120192813	120193313	-3.74219	0.000906536	-0.125001
chr12	24932040	24932540	-2.68948	0.000912987	-0.0573706
chr9	41061395	41061895	-2.42579	0.000912987	-0.062344
chr8	19535151	19535651	-2.44966	0.000914199	-0.0670606
chr4	82554578	82555078	-3.55095	0.000914603	-0.170823
chr9	113652360	113652860	-2.35252	0.000915896	-0.0759679
chr2	92735680	92736180	-3.18325	0.000917837	-0.0336514
chr4	142622153	142622653	-1.27352	0.000917837	-0.136588
chr5	39591093	39591593	-3.28772	0.000917837	-0.0374956
chr13	81346228	81346728	-2.29025	0.000919493	-0.0567652
chr2	127252827	127253327	-1.76414	0.000919493	-0.0592849
chr13	90958808	90959308	1.64024	0.00092624	0.121372
chr2	50667109	50667609	-3.16302	0.000943205	-0.0545469
chr13	40649588	40650088	-2.14473	0.00094804	-0.0948662
chr4	104755403	104755903	-2.24293	0.000950968	-0.0531732
chr9	71837272	71837772	-0.824784	0.000950968	-0.0738291
chr5	122017151	122017651	-2.49678	0.000961031	-0.0416091
chr12	80807749	80808249	-0.881132	0.000979011	-0.0607349
chr2	28780071	28780571	2.17043	0.000987363	0.0652491
chr19	24134402	24134902	-1.69347	0.000988965	-0.0982254
chr5	100069522	100070022	0.795093	0.000989273	0.0617072
chr12	104466820	104467320	-1.40024	0.000999198	-0.15492
chr7	82338187	82338687	-2.0856	0.00101356	-0.0975252
chr13	57016585	57017085	1.7535	0.0010158	0.114612
chr1	38132046	38132546	-2.44085	0.00101622	-0.049949
chr1	166894415	166894915	-4.04278	0.00101622	-0.0410652
chr15	28494551	28495051	-4.63661	0.00101622	-0.0633284
chr3	93269512	93270012	-5.19956	0.00101622	-0.0948199
chr4	57058317	57058817	-4.48618	0.00101622	-0.0567949
chr4	99748680	99749180	-3.61896	0.00101622	-0.0299368
chr7	95484770	95485270	-3.65226	0.00101622	-0.0306977
chr7	100827050	100827550	-4.08614	0.00101622	-0.0423991
chr2	33453247	33453747	3.19413	0.00101623	0.110199
chr7	66283252	66283752	-2.33383	0.00101685	-0.0753155
chr18	75592610	75593110	-2.1508	0.00102515	-0.0577016
chr6	138582544	138583044	4.34139	0.00102515	0.0711426
chr13	116575497	116575997	-2.50034	0.00102931	-0.1524
chr19	8566051	8566551	1.07795	0.00103128	0.137523
chr8	109378176	109378676	-1.91087	0.00103661	-0.0425023
chr4	107991726	107992226	0.888119	0.00103744	0.0742434
chr19	21472287	21472787	-2.93044	0.00104088	-0.138439
chr1	64311369	64311869	-4.25627	0.00105894	-0.08121
chr1	194782451	194782951	1.61612	0.00106005	0.129749
chr1	113963958	113964458	-1.8661	0.00106075	-0.0419577
chr3	29582679	29583179	-1.15312	0.00108577	-0.0454158
chr2	18933373	18933873	-1.16696	0.00108697	-0.146752
chr8	96839231	96839731	-3.04923	0.00108946	-0.0339834
chr10	26695137	26695637	-1.34714	0.00109348	-0.169091
chr2	90141548	90142048	-3.39944	0.00110344	-0.0485581
chr18	31076411	31076911	-3.19031	0.00111211	-0.0430889
chr8	16486703	16487203	-3.54784	0.00111211	-0.0567845
chr4	71933189	71933689	0.684193	0.00111386	0.0277366
chr11	119786744	119787244	-2.83315	0.00112525	-0.0291862
chr8	92392809	92393309	-2.83276	0.00112525	-0.0357546
chr4	56221882	56222382	-2.03206	0.00112538	-0.133916
chr6	52101190	52101690	-3.00927	0.00112853	-0.0389874
chr17	90346062	90346562	-2.46675	0.00113396	-0.0673094
chr5	114041460	114041960	-1.66621	0.00113396	-0.0624211
chr1	79415534	79416034	-2.85935	0.00114748	-0.041688
chr13	72357662	72358162	-1.90547	0.00115198	-0.0553019
chr19	27144799	27145299	-3.30626	0.00116047	-0.0429291
chr18	6455126	6455626	-2.86451	0.00116103	-0.0422401
chr3	141814795	141815295	-0.972495	0.00117251	-0.142787
chr8	10644445	10644945	3.17918	0.00117334	0.0394197
chr10	111305023	111305523	-2.684	0.00117475	-0.0365109
chr13	70149998	70150498	-0.605553	0.00118469	-0.0373225
chr1	72454743	72455243	1.362	0.00118778	0.149697
chr5	112843833	112844333	-2.11949	0.001201	-0.0899172
chr9	74258303	74258803	1.42667	0.001201	0.134085
chr16	35538790	35539290	-2.61753	0.00120598	-0.169382
chr9	67795346	67795846	-1.54483	0.00120598	-0.157177
chr12	80273289	80273789	-1.38242	0.00121783	-0.0505573
chr3	145743622	145744122	2.00661	0.00121869	0.10404
chr2	3206937	3207437	-1.22235	0.00122205	-0.134496
chr3	50964125	50964625	-1.21285	0.00123013	-0.102929
chr14	7847620	7848120	-1.62521	0.00123478	-0.132425
chr7	29268889	29269389	-1.49867	0.00125215	-0.0616371
chr10	69497383	69497883	-2.82519	0.001262	-0.0464434
chr19	44650840	44651340	-3.91417	0.001262	-0.098722
chr9	62180777	62181277	1.12804	0.001262	0.10015
chr11	67262204	67262704	-2.90586	0.00126665	-0.042436
chr15	101220798	101221298	-0.863981	0.00126816	-0.0881993
chr11	48210872	48211372	-3.12135	0.00127008	-0.0609524
chr13	16705680	16706180	-1.32998	0.00127317	-0.0574995
chr9	34657891	34658391	-3.15372	0.00127352	-0.0600486
chr7	25164633	25165133	-3.0267	0.00128088	-0.0514435
chr9	121462551	121463051	-2.12589	0.00128599	-0.0732249
chr3	10667366	10667866	2.67417	0.00129842	0.0712814
chrX	78950602	78951102	-2.82617	0.00129842	-0.0409604
chr10	108583574	108584074	-2.72168	0.00130489	-0.0749115
chr16	5517700	5518200	-1.12322	0.00130489	-0.0646215
chr18	65705140	65705640	-1.66676	0.00130876	-0.0622265
chr11	32591826	32592326	-2.55281	0.00131169	-0.128845
chr1	186185839	186186339	-2.72819	0.00131997	-0.0457077
chr3	114904083	114904583	-1.14938	0.00131997	-0.0530839
chr9	97170849	97171349	1.77472	0.00131997	0.0514279
chr2	73113101	73113601	-2.85797	0.00132366	-0.0538104
chr2	13084198	13084698	-2.53118	0.00133283	-0.0891523
chr10	23265082	23265582	-3.74809	0.00133628	-0.0395911
chr5	37717516	37718016	-1.96321	0.00133628	-0.0596794
chr5	131869551	131870051	2.73129	0.00133628	0.0455191
chr8	94986667	94987167	2.58513	0.00133825	0.0612524
chr15	67890572	67891072	-4.51791	0.00133847	-0.069076
chr10	108146176	108146676	-2.75026	0.00133985	-0.0483989
chr5	114753332	114753832	-0.880386	0.00133985	-0.0863993
chr5	111237240	111237740	1.9299	0.0013471	0.160905
chr14	111996056	111996556	2.99912	0.00135951	0.0776988
chr16	56457858	56458358	-2.95327	0.00136555	-0.0646701
chr5	134651577	134652077	-1.93378	0.00136919	-0.0896399
chr6	51754223	51754723	-3.12849	0.00137329	-0.0679907
chr18	49070803	49071303	-3.11541	0.00137434	-0.0645217
chr10	77118538	77119038	-2.64297	0.00137621	-0.0495631
chr2	4802287	4802787	-1.77891	0.00137787	-0.0907297
chr1	132924796	132925296	-2.58366	0.00138583	-0.0450074
chr16	9993664	9994164	-2.05183	0.00139993	-0.0916882
chr1	15384468	15384968	2.23748	0.00140035	0.0720712
chr15	93849457	93849957	-3.02654	0.00140308	-0.0879628
chr1	97598959	97599459	-1.38931	0.00141865	-0.039999
chr2	143519954	143520454	-3.54901	0.00141865	-0.0471792
chr8	25295249	25295749	-2.80424	0.00142206	-0.077738
chr9	46479669	46480169	-1.25155	0.00142206	-0.045566
chr2	94657679	94658179	-4.62357	0.00142207	-0.106121
chr18	75167725	75168225	-2.71534	0.00142864	-0.0449964
chr5	97500471	97500971	-2.41443	0.00143761	-0.0545737
chr13	34816465	34816965	-1.72341	0.00147187	-0.0520479
chr1	38449386	38449886	-1.51005	0.00148873	-0.0377686
chr13	36583499	36583999	-1.5113	0.00149187	-0.123436
chr14	64524317	64524817	-1.74495	0.00149746	-0.0568908
chr14	105067681	105068181	-2.3541	0.00153587	-0.0447897
chr17	68882125	68882625	-1.65939	0.00153915	-0.0558622
chr11	91060430	91060930	-1.86273	0.00154008	-0.0488065
chr18	25067048	25067548	-1.21142	0.00154322	-0.0920904
chr1	46425240	46425740	-1.75399	0.00154729	-0.0791457
chr4	119839057	119839557	-2.41075	0.00154829	-0.0409517
chr19	14574706	14575206	-1.9992	0.00155251	-0.0466834
chr15	53345230	53345730	-0.505139	0.00155461	-0.0294568
chr2	106472553	106473053	-2.58259	0.00155461	-0.0688946
chr1	33911444	33911944	-2.21952	0.00155568	-0.0422816
chr4	66241304	66241804	-1.88387	0.00156373	-0.049612
chr6	80471924	80472424	-1.48843	0.00156606	-0.0534314
chr1	182658887	182659387	-3.74513	0.00156858	-0.0329152
chr11	62080462	62080962	-3.9325	0.00156858	-0.0378479
chr15	68064613	68065113	-3.26516	0.00156858	-0.0228493
chr17	14552878	14553378	-3.59391	0.00156858	-0.0293757
chr3	127981229	127981729	-3.96108	0.00156858	-0.0386582
chr6	139609963	139610463	-5.44246	0.00156858	-0.112693
chr7	138277423	138277923	-3.8238	0.00156858	-0.0349085
chr8	123867106	123867606	-1.616	0.00156858	-0.0504029
chr18	53595784	53596284	-2.12823	0.00158004	-0.042791
chr8	102900663	102901163	-1.70684	0.00158004	-0.117625
chr10	123367424	123367924	-0.67713	0.00158068	-0.0515903
chr18	27497678	27498178	-2.52269	0.00158196	-0.0596319
chr1	63667121	63667621	-1.06929	0.00158224	-0.0722413
chr3	146718702	146719202	-3.50335	0.00158523	-0.0465756
chr6	45026182	45026682	-1.7563	0.00160414	-0.0557853
chr8	93598754	93599254	-1.35168	0.00160917	-0.0588088
chr5	112035455	112035955	1.5968	0.00162268	0.109102
chr3	141467391	141467891	-2.06443	0.00162735	-0.0791827
chr4	149582903	149583403	-2.16133	0.00164812	-0.140363
chr19	10951988	10952488	1.60013	0.00164893	0.0862052
chr8	13974821	13975321	-1.07582	0.00165417	-0.172319
chr8	61085363	61085863	-2.52224	0.00166547	-0.0838773
chr2	27118493	27118993	-3.19194	0.00169239	-0.0400041
chr15	34829298	34829798	-2.30362	0.00169405	-0.111783
chr13	97575135	97575635	-3.40972	0.00169763	-0.054891
chr6	23732706	23733206	-3.29399	0.00170442	-0.0549105
chr5	8893193	8893693	-1.25328	0.00174075	-0.130054
chr14	63718768	63719268	-1.91668	0.00174134	-0.0615256
chr12	71501447	71501947	-1.68492	0.00174587	-0.0425387
chr3	8753268	8753768	-1.82891	0.00174587	-0.0851401
chr4	124441894	124442394	-0.604396	0.00174847	-0.133702
chr5	65065459	65065959	2.78329	0.00177083	0.077064
chr9	37118830	37119330	-4.12621	0.00177083	-0.104526
chr15	84251238	84251738	1.09235	0.00177888	0.0640099
chr4	91050990	91051490	-3.04826	0.00179287	-0.0599843
chr1	131797103	131797603	-1.62788	0.00179635	-0.0793261
chr2	133331852	133332352	-2.58736	0.00179635	-0.0341473
chr4	139244107	139244607	-2.11953	0.00179635	-0.0612146
chr8	47242506	47243006	-1.00584	0.00179635	-0.172569
chr9	24833654	24834154	-1.66678	0.00179734	-0.0763427
chr6	124687123	124687623	-2.03125	0.00183245	-0.153012
chr5	137349820	137350320	-1.08966	0.0018357	-0.0629565
chr1	134756066	134756566	-2.45154	0.00184036	-0.0321998
chr13	53077729	53078229	-0.708768	0.00184036	-0.0346098
chr2	64365148	64365648	-3.23547	0.00186892	-0.0447762
chr5	96589863	96590363	-2.11271	0.0018717	-0.0563676
chr5	33542016	33542516	1.67246	0.00187911	0.112219
chr3	97547084	97547584	2.98952	0.00189004	0.0426973
chr1	61380489	61380989	2.98158	0.00189427	0.0663444
chr15	86721141	86721641	-3.41237	0.00189427	-0.0641109
chr4	62694699	62695199	1.70194	0.00192233	0.0862475
chr9	43617561	43618061	-2.7058	0.00192831	-0.109663
chr13	36727566	36728066	-0.823329	0.00193179	-0.0473464
chr3	51744283	51744783	-2.71299	0.0019342	-0.0704593
chr19	38096771	38097271	-1.03665	0.00193506	-0.0722035
chr7	126056060	126056560	-0.907066	0.00195357	-0.0478102
chr2	104246783	104247283	1.59009	0.00195657	0.0839489
chr13	20901156	20901656	-2.25739	0.00196575	-0.0926837
chr2	101873063	101873563	-1.66841	0.00197057	-0.0516868
chr17	63878847	63879347	-1.8375	0.00197107	-0.0869416
chr5	65176024	65176524	-1.46126	0.00197336	-0.0892731
chr15	97606722	97607222	-0.704106	0.00199114	-0.211146
chr7	64802107	64802607	-3.2169	0.00199221	-0.0616049
chr6	4128390	4128890	-1.69761	0.00199391	-0.0617495
chr2	69003969	69004469	-2.82814	0.00199574	-0.0375289
chr6	52824818	52825318	0.751209	0.00200194	0.0489368
chr5	15830691	15831191	-1.94828	0.00202125	-0.0450994
chr14	37284418	37284918	-3.24287	0.00204392	-0.0599862
chr15	78515220	78515720	-3.47721	0.00208349	-0.103799
chr4	117648198	117648698	-3.45786	0.0020845	-0.098111
chr6	82987329	82987829	-1.78232	0.00208678	-0.0637601
chr5	121180994	121181494	-2.96796	0.002108	-0.0581827
chr11	99386340	99386840	1.3897	0.00210854	0.0743026
chr3	117571252	117571752	-2.36065	0.00210854	-0.0316275
chr14	18466758	18467258	-3.27667	0.00211382	-0.0305267
chr14	121387707	121388207	-1.69495	0.00212495	-0.17824
chr4	82690235	82690735	3.15682	0.00213237	0.0293191
chr19	48686350	48686850	-3.71217	0.0021417	-0.0533507
chr16	96514405	96514905	-2.74027	0.00215339	-0.0533249
chr2	19796744	19797244	-2.79834	0.00215339	-0.0506077
chr4	72018270	72018770	-1.2252	0.00215339	-0.121479
chr8	24823787	24824287	-1.54648	0.00215339	-0.0828978
chr9	96505899	96506399	-1.35477	0.00215351	-0.0608022
chr8	60657392	60657892	1.48087	0.00215698	0.060279
chr8	72475967	72476467	2.15221	0.00215816	0.0661676
chr18	39679866	39680366	1.38543	0.00216057	0.0645226
chr19	18666897	18667397	-2.39213	0.00216057	-0.0491661
chr3	148854422	148854922	-1.97443	0.00216057	-0.0645147
chr18	54505195	54505695	-2.02266	0.00216409	-0.042021
chr9	97602464	97602964	-2.6695	0.00216409	-0.0566714
chr11	81369196	81369696	-3.17821	0.00217041	-0.0304524
chr14	38678029	38678529	-3.45604	0.00217041	-0.0459003
chr1	18321655	18322155	-1.45883	0.00217237	-0.0800892
chr3	148398344	148398844	-4.50009	0.00217478	-0.100878
chr4	91498698	91499198	-3.22496	0.00217478	-0.0348077
chr6	90885911	90886411	-2.24676	0.00217478	-0.0903742
chr18	72244250	72244750	-2.39696	0.00217717	-0.0388153
chr17	63757964	63758464	-2.60028	0.00217816	-0.0841795
chr2	172946723	172947223	-3.53326	0.00218025	-0.0439469
chr4	86995057	86995557	-2.4621	0.00218083	-0.0459909
chr16	28042975	28043475	-1.39345	0.0022049	-0.0696028
chr4	137627789	137628289	-3.48439	0.00221872	-0.046554
chr7	109450471	109450971	-3.496	0.00221872	-0.0548794
chr6	140746017	140746517	-3.35857	0.00222844	-0.0507368
chr1	128854727	128855227	-2.61073	0.00223446	-0.0528562
chr11	52451867	52452367	-4.15572	0.00223446	-0.0902366
chr8	68543259	68543759	-2.42501	0.00223446	-0.045003
chr16	93342164	93342664	-2.66628	0.00223992	-0.0659616
chr13	72362801	72363301	-2.96953	0.00224238	-0.0551737
chr3	95163924	95164424	-1.67782	0.00225047	-0.143285
chr14	61949061	61949561	-2.19566	0.00229171	-0.0468537
chr19	42136129	42136629	-0.848483	0.00229193	-0.0558017
chr5	110543715	110544215	-2.72456	0.00229222	-0.0670619
chr11	120704967	120705467	1.78	0.00229773	0.119641
chr8	87708002	87708502	-2.34219	0.00230393	-0.123596
chr2	54079442	54079942	-2.35766	0.00230505	-0.0516024
chr18	24833490	24833990	-1.94854	0.00231272	-0.0336092
chr4	117640386	117640886	2.00906	0.00231981	0.0797917
chr7	57417730	57418230	-1.57582	0.00231981	-0.116837
chr5	116425222	116425722	-3.3521	0.00233258	-0.103612
chr13	55379103	55379603	-2.50127	0.0023423	-0.0685306
chr3	152410350	152410850	1.4787	0.0023452	0.0536578
chr10	116987803	116988303	-2.0631	0.00234638	-0.0411112
chr10	79615785	79616285	-1.33746	0.00239602	-0.135361
chr11	25063785	25064285	-2.03781	0.00239602	-0.0517169
chr15	26076251	26076751	-2.02249	0.0023988	-0.0886302
chr4	62468673	62469173	1.82697	0.0023988	0.0809829
chr5	103726271	103726771	1.31357	0.00240538	0.0979591
chr11	24062694	24063194	-1.70535	0.00241372	-0.0751691
chr5	142824055	142824555	-1.99767	0.00241415	-0.063715
chr8	87661620	87662120	1.93262	0.00241415	0.0469081
chr13	7697889	7698389	-3.59092	0.00242774	-0.0293095
chr15	68043877	68044377	-4.11623	0.00242774	-0.0433485
chr16	60497246	60497746	-3.89765	0.00242774	-0.0368812
chr19	23638178	23638678	-3.82564	0.00242774	-0.0349565
chr18	3511362	3511862	-1.67125	0.00244382	-0.083354
chr4	102774494	102774994	-0.755562	0.0024503	-0.0957779
chr14	104551981	104552481	-2.10194	0.00245546	-0.048711
chr3	9784641	9785141	-3.63548	0.00247696	-0.0516481
chr5	64820065	64820565	2.39838	0.00247696	0.07979
chr9	63328891	63329391	-1.5068	0.00249898	-0.0573961
chr17	57214619	57215119	-0.598047	0.00249997	-0.0705026
chr7	131038251	131038751	-0.999018	0.00250195	-0.0656292
chr8	27249859	27250359	-2.27184	0.00250921	-0.0952191
chr5	30796020	30796520	-1.64197	0.00251209	-0.0916197
chr18	39298712	39299212	-1.02209	0.00253831	-0.16571
chr10	81597534	81598034	2.05072	0.00255471	0.124013
chr12	85288375	85288875	-2.00666	0.00255471	-0.250078
chr6	137267891	137268391	3.23641	0.00255471	0.0448796
chr8	87758870	87759370	-3.95242	0.00255471	-0.0683819
chr2	181159765	181160265	-2.12184	0.00257111	-0.100417
chr9	71321814	71322314	-2.44392	0.00257111	-0.0924067
chr1	74506390	74506890	-1.2171	0.00259401	-0.209054
chr4	126147670	126148170	-1.2227	0.00259401	-0.111371
chr16	74438427	74438927	-3.0678	0.00259449	-0.04285
chr11	69567513	69568013	1.97335	0.00259925	0.095653
chr18	38379578	38380078	-1.35129	0.00263488	-0.0406582
chr5	113442129	113442629	-1.49052	0.00264654	-0.162238
chr6	72707729	72708229	-3.08325	0.00267575	-0.0471569
chr7	139281038	139281538	-1.40221	0.00267758	-0.0696188
chr18	18146537	18147037	-3.32112	0.00267947	-0.0598694
chr4	125819292	125819792	-1.50123	0.00267947	-0.0486178
chr5	110544245	110544745	-1.75329	0.00267947	-0.0821713
chr8	121853059	121853559	-3.49748	0.00267947	-0.0572598
chr8	30655607	30656107	-1.37406	0.00268508	-0.0704484
chr5	76176825	76177325	-2.83764	0.00268681	-0.0362687
chr1	83342669	83343169	0.991225	0.0026956	0.0439951
chr9	42357750	42358250	2.73922	0.0026956	0.0347553
chr11	85683794	85684294	0.501436	0.00271474	0.0357279
chr13	37965076	37965576	-1.8193	0.00271474	-0.0629483
chr16	94187687	94188187	-0.772345	0.00271474	-0.0313036
chr2	33338352	33338852	-0.802879	0.00272668	-0.0584988
chr5	117060668	117061168	-2.01983	0.00273216	-0.0744688
chr2	31942986	31943486	-2.97749	0.0027354	-0.0437031
chr8	120335537	120336037	0.794142	0.00274223	0.144431
chr11	50713597	50714097	-1.86265	0.00275363	-0.0855108
chr13	107664608	107665108	-2.89964	0.00275553	-0.0429443
chr6	125585942	125586442	-1.80927	0.00278555	-0.0936895
chr6	99916792	99917292	1.25535	0.00279771	0.104487
chr10	111149496	111149996	-1.26423	0.00280577	-0.0916141
chr1	183271255	183271755	2.52335	0.00281121	0.106547
chr3	104307534	104308034	-2.12278	0.00281555	-0.0538311
chr2	80789391	80789891	-2.57359	0.00283273	-0.0347822
chr4	91596590	91597090	-1.77265	0.00283393	-0.0861566
chr4	153360847	153361347	-1.66309	0.00283393	-0.0422479
chr14	59969755	59970255	-0.885721	0.00283648	-0.0826847
chr15	86590584	86591084	-1.10479	0.00286182	-0.193496
chr8	8849995	8850495	-1.44529	0.00286469	-0.0976614
chr9	29821539	29822039	-2.77816	0.00286469	-0.0376151
chr11	46310220	46310720	1.05953	0.00286927	0.109271
chr9	46702062	46702562	-1.08257	0.00286927	-0.0540109
chr16	13487501	13488001	-2.16984	0.00289684	-0.0764015
chr16	5184052	5184552	-2.49319	0.00290179	-0.203824
chr6	126398547	126399047	2.94724	0.00290818	0.063462
chr18	61534408	61534908	-2.04682	0.00291478	-0.12032
chr1	157458274	157458774	-1.80323	0.00294098	-0.169871
chr4	63100256	63100756	-1.34839	0.00295409	-0.0529086
chr19	41589579	41590079	-2.87096	0.00295523	-0.044881
chr6	91917642	91918142	-1.82944	0.00296031	-0.0597077
chr5	44715199	44715699	-2.06657	0.00296283	-0.0735336
chr5	112133758	112134258	2.15264	0.00296575	0.0778298
chr11	66836791	66837291	-2.8072	0.00298267	-0.04379
chr10	35389171	35389671	-2.52177	0.00298383	-0.0642181
chrX	69998206	69998706	-2.96811	0.00298939	-0.0511521
chr13	119283370	119283870	-2.54774	0.00299082	-0.0558549
chr18	42756240	42756740	-3.13669	0.00299303	-0.0618919
chr1	191242240	191242740	-2.01316	0.00300305	-0.158109
chr11	113921891	113922391	-2.72391	0.00300718	-0.0646967
chr4	149544784	149545284	-1.10246	0.00301256	-0.0736384
chr12	86320499	86320999	-1.70632	0.00301892	-0.0507941
chr8	23168873	23169373	-1.05966	0.00301892	-0.0738715
chr18	52229885	52230385	-2.6246	0.00302383	-0.0414729
chr2	128141032	128141532	-2.73494	0.00302383	-0.0411095
chr4	70961881	70962381	-0.935891	0.00302444	-0.128624
chr2	65563884	65564384	-1.95511	0.00303707	-0.0607666
chr11	8794223	8794723	-2.74852	0.00304233	-0.0420895
chr4	9233829	9234329	-1.67154	0.00305374	-0.053017
chr8	125113171	125113671	-0.711646	0.00305374	-0.06855
chr5	127901575	127902075	-2.41384	0.00307898	-0.0810069
chr13	81663632	81664132	-1.54052	0.00308405	-0.0787532
chr9	54752434	54752934	-1.53216	0.00308405	-0.0885889
chr16	41090618	41091118	-2.38652	0.00310061	-0.0314256
chr1	119265516	119266016	-2.34749	0.00311347	-0.0376404
chr6	118295713	118296213	-2.40521	0.00311347	-0.0735718
chr4	153119226	153119726	-2.84315	0.00312581	-0.0785255
chr10	8007576	8008076	-1.10868	0.00313362	-0.0352335
chr9	29829251	29829751	-2.55084	0.00313362	-0.0450619
chr1	157702781	157703281	-2.28432	0.00317225	-0.0301746
chr12	99230822	99231322	-1.40034	0.00317385	-0.0443364
chr2	37765161	37765661	-0.897965	0.0031829	-0.0527729
chr10	22609006	22609506	-1.95006	0.00318631	-0.0806166
chr3	103367554	103368054	0.752766	0.0031874	0.0514869
chr1	159690070	159690570	-2.44567	0.00319727	-0.0526626
chr10	18643135	18643635	-3.38271	0.00321042	-0.0318506
chr12	55537664	55538164	1.50965	0.00321042	0.0684798
chr13	69738965	69739465	1.37453	0.00321042	0.092658
chr5	132089418	132089918	-2.4252	0.00321042	-0.0387224
chr17	85294872	85295372	-3.41845	0.00322101	-0.0343085
chr13	68990607	68991107	1.23597	0.0032343	0.147617
chr1	170655500	170656000	-1.58897	0.00324254	-0.0933803
chr13	39620153	39620653	3.55033	0.00324254	0.043134
chr6	39286565	39287065	-2.70701	0.00324254	-0.0617716
chr12	16822884	16823384	2.22487	0.00324739	0.0795517
chr17	28481685	28482185	-3.1029	0.00324878	-0.0836308
chr6	99615019	99615519	-3.02394	0.00326743	-0.122607
chr9	54764566	54765066	-1.02079	0.00329816	-0.0524767
chr6	19895528	19896028	-2.40908	0.00330195	-0.0564076
chr18	10001284	10001784	2.31011	0.00330574	0.0423929
chr5	48065569	48066069	-3.37206	0.00330574	-0.0402292
chr7	96830402	96830902	-3.06521	0.00330574	-0.0326423
chr8	48832144	48832644	-1.2552	0.00330574	-0.0624896
chr13	101063042	101063542	-2.40354	0.00330865	-0.0414147
chr17	80883580	80884080	-2.37608	0.00330865	-0.0424094
chr3	113951433	113951933	-2.58215	0.00331118	-0.0689361
chr18	34860602	34861102	0.581984	0.00331677	0.16138
chr2	42784012	42784512	-1.26321	0.00333571	-0.134023
chr9	102721484	102721984	-2.10606	0.00334025	-0.0395389
chr1	66235512	66236012	-1.8848	0.00334941	-0.0462588
chr7	98360261	98360761	-1.52771	0.00334941	-0.176776
chr12	65428646	65429146	-2.28492	0.00334993	-0.0424286
chr1	10377364	10377864	-2.22477	0.00336078	-0.0321137
chr6	48876532	48877032	1.989	0.00336507	0.0930666
chr18	20887945	20888445	-2.28435	0.00337506	-0.0512634
chr5	99694588	99695088	-2.84096	0.00337506	-0.0260126
chr6	64727671	64728171	-2.40999	0.00337506	-0.0525405
chr17	5267905	5268405	1.69138	0.00337985	0.0806654
chr13	47452090	47452590	-2.60754	0.00338289	-0.023445
chr15	36144502	36145002	4.08158	0.00338289	0.0813337
chr19	44808670	44809170	-2.18917	0.00339189	-0.0403708
chr11	43565659	43566159	-0.63959	0.00339649	-0.093572
chr11	97556366	97556866	-1.44706	0.00339932	-0.146759
chr2	142589704	142590204	-1.00053	0.00340569	-0.161207
chr8	10310753	10311253	-2.78579	0.00340569	-0.0394024
chr6	108585549	108586049	-1.93186	0.00341356	-0.0490917
chrX	74006383	74006883	-2.52456	0.0034238	-0.0925707
chr16	42781068	42781568	-2.25621	0.00344845	-0.053285
chr2	60962887	60963387	-0.851319	0.00345167	-0.102897
chr4	46101124	46101624	-1.55652	0.00346972	-0.0866413
chrX	12466300	12466800	-0.725106	0.00346972	-0.0666836
chr5	144945962	144946462	2.06148	0.00348597	0.0566674
chr7	49809733	49810233	-2.13786	0.00348597	-0.0796361
chr2	3884185	3884685	-2.29634	0.00349429	-0.0523803
chr8	92545249	92545749	-0.962778	0.00349429	-0.143134
chr13	111816457	111816957	-1.75806	0.00350419	-0.0389266
chr11	72695287	72695787	-1.51166	0.00350639	-0.0787805
chr11	84395910	84396410	1.83537	0.00352235	0.0567952
chr19	54881033	54881533	-3.08449	0.0035599	-0.095897
chr10	60820464	60820964	1.55188	0.0035827	0.111346
chr1	191748409	191748909	-2.69028	0.00358636	-0.127946
chr15	91956345	91956845	-2.11201	0.00358636	-0.0570066
chr2	153033758	153034258	2.06319	0.00363681	0.0518616
chr17	7644935	7645435	-0.79459	0.00365883	-0.0260853
chr1	109985424	109985924	-1.79508	0.00366506	-0.0425138
chr1	181435778	181436278	-3.50229	0.00366506	-0.027405
chr10	28557046	28557546	-3.1464	0.00366506	-0.020834
chr10	48972783	48973283	-3.45015	0.00366506	-0.0263381
chr10	60566379	60566879	-2.41454	0.00366506	-0.225125
chr12	84904516	84905016	-3.30269	0.00366506	-0.0235213
chr13	55510261	55510761	-2.38333	0.00366506	-0.115109
chr15	31880922	31881422	-3.41614	0.00366506	-0.0256626
chr16	6324751	6325251	3.1217	0.00366506	0.0204353
chr16	61218712	61219212	-4.97953	0.00366506	-0.0810325
chr16	61497606	61498106	-3.40777	0.00366506	-0.0254989
chr16	63745322	63745822	-3.21648	0.00366506	-0.0220032
chr3	83766712	83767212	-1.80777	0.00366506	-0.140735
chr4	15558367	15558867	-3.4594	0.00366506	-0.0265245
chr4	80306368	80306868	-4.12836	0.00366506	-0.0437369
chr4	82949175	82949675	-3.70105	0.00366506	-0.0318449
chr6	112618637	112619137	-3.56533	0.00366506	-0.0287476
chr1	178978750	178979250	-1.67282	0.00369007	-0.068421
chr6	127549300	127549800	-2.13435	0.00370791	-0.127395
chr13	29083919	29084419	-2.0396	0.00371559	-0.076604
chr2	145675153	145675653	-0.715704	0.00373533	-0.0929178
chr17	87877444	87877944	-1.35518	0.00376011	-0.0800008
chr8	125282565	125283065	-1.5924	0.00376011	-0.0538536
chr14	12079576	12080076	1.63653	0.0037633	0.064481
chr5	97309367	97309867	1.34683	0.00379114	0.0577124
chr3	120083959	120084459	3.33862	0.00379332	0.0431693
chr8	66433480	66433980	1.92311	0.00381332	0.123124
chr6	111372942	111373442	-1.87018	0.00384963	-0.0598067
chr9	48984987	48985487	0.596991	0.0038534	0.216604
chr1	34236198	34236698	-1.1268	0.00385469	-0.16431
chr19	38191279	38191779	-3.26316	0.00385469	-0.0412956
chr4	104523727	104524227	-2.20501	0.00385852	-0.0503368
chr12	86370145	86370645	-3.0344	0.00388591	-0.0358229
chr17	31671816	31672316	-1.92496	0.00390964	-0.0544641
chr19	23310533	23311033	-3.00512	0.00391542	-0.0398244
chr3	49510438	49510938	-2.88501	0.00391542	-0.0330973
chr6	5495877	5496377	-1.50579	0.00391724	-0.0676626
chr14	96304712	96305212	-3.10116	0.00392889	-0.0394642
chr6	67535104	67535604	-1.30668	0.00393318	-0.0329219
chr14	60402500	60403000	2.97344	0.0039424	0.0335842
chr16	81272627	81273127	-3.01007	0.00397791	-0.0434765
chr7	109191113	109191613	1.86881	0.00402784	0.129017
chr1	183702448	183702948	-3.29038	0.00404984	-0.0571358
chr4	117645635	117646135	-1.69075	0.00405076	-0.0514512
chr10	96980650	96981150	0.532837	0.00405325	0.0260624
chr18	70052877	70053377	-1.13127	0.00405325	-0.0978502
chr6	4417056	4417556	-2.55226	0.00405527	-0.029967
chr11	69062787	69063287	1.5463	0.00406672	0.13982
chr1	165018642	165019142	-1.29076	0.00407576	-0.110314
chr3	120083453	120083953	1.63212	0.00408406	0.066166
chr16	23332006	23332506	3.41344	0.00410048	0.0544938
chr2	105659838	105660338	-0.994009	0.00410048	-0.0664655
chr13	97607079	97607579	-2.54306	0.00410166	-0.0637292
chr12	3870734	3871234	-1.1177	0.0041039	-0.0726043
chr14	18210737	18211237	-1.42457	0.00410835	-0.030359
chr16	7040619	7041119	-2.56514	0.00410853	-0.0318626
chr4	152783319	152783819	-0.928367	0.00411897	-0.0595922
chr5	76483774	76484274	-1.69843	0.00412575	-0.155215
chr6	134500705	134501205	-1.11834	0.00414356	-0.0852225
chr16	22399925	22400425	-1.19204	0.00416246	-0.0736911
chr1	136686399	136686899	-2.02627	0.00416653	-0.067512
chr10	117571232	117571732	-2.00445	0.00416653	-0.0535823
chr15	42068148	42068648	-1.23454	0.00416653	-0.0926016
chr17	79501075	79501575	-2.88445	0.00416653	-0.104971
chr18	81897321	81897821	-1.02808	0.00416653	-0.0982249
chr5	125170963	125171463	-2.0628	0.00416653	-0.135308
chr9	55695260	55695760	0.941568	0.00416653	0.123367
chr9	89449667	89450167	-3.07375	0.00416653	-0.0472023
chr11	32592480	32592980	-0.86967	0.00417394	-0.0532969
chr2	180514799	180515299	-1.39313	0.00417394	-0.0351799
chr12	80518920	80519420	-1.57886	0.00417702	-0.115585
chr13	36582974	36583474	-1.97052	0.00417702	-0.0836112
chr8	9699222	9699722	-2.0204	0.00417702	-0.052169
chr11	87984486	87984986	-1.89279	0.00417757	-0.100566
chr15	26796033	26796533	-2.61752	0.00418283	-0.0770598
chr3	21667467	21667967	-2.7322	0.00418283	-0.0323171
chr17	27401659	27402159	-2.29507	0.00418305	-0.120553
chr2	73834395	73834895	1.69345	0.00418721	0.0770928
chr1	128907631	128908131	2.61097	0.00420224	0.0509801
chr2	31806952	31807452	-1.8903	0.00420224	-0.0525697
chr10	87546309	87546809	-1.78303	0.00422027	-0.0887422
chr13	13484202	13484702	-2.99123	0.00422027	-0.0359624
chr3	54020457	54020957	-1.8278	0.00422027	-0.0784842
chr11	57373945	57374445	2.88257	0.00423263	0.0425378
chr4	140853572	140854072	-1.27108	0.00423263	-0.090843
chr3	9500611	9501111	-1.50449	0.00423415	-0.17084
chr4	154099267	154099767	-1.0941	0.00423555	-0.115715
chr4	71933908	71934408	1.74587	0.00426564	0.0427526
chr17	29976803	29977303	-0.501895	0.00426832	-0.0686661
chr18	59314820	59315320	-2.13746	0.0042829	-0.0778637
chr4	107977009	107977509	-2.74354	0.00428316	-0.033596
chr10	77120010	77120510	-0.919777	0.00429448	-0.055684
chr1	33464178	33464678	-1.29331	0.00429938	-0.0928001
chr5	40246755	40247255	-1.85038	0.00436297	-0.0578143
chr10	64841803	64842303	-2.18927	0.00438515	-0.041515
chr3	118889236	118889736	-2.6523	0.00439091	-0.0360864
chr17	66479153	66479653	-1.82535	0.00440308	-0.113218
chr2	37799097	37799597	1.39873	0.00440448	0.0677999
chr1	136032885	136033385	1.77249	0.00443818	0.156242
chr1	136857700	136858200	-3.64347	0.00444517	-0.0802671
chr15	49308611	49309111	-1.84365	0.00444517	-0.0487786
chr19	26875532	26876032	1.61474	0.00444517	0.0761128
chr4	19082969	19083469	-2.79207	0.00444517	-0.0404988
chr14	109550628	109551128	-1.58403	0.00445676	-0.0805112
chr18	62231882	62232382	-2.75463	0.00446459	-0.0443781
chr5	76698160	76698660	-1.72342	0.00446459	-0.0645789
chr10	121828927	121829427	-2.51091	0.00447632	-0.0330977
chr5	11946404	11946904	-1.94308	0.00447632	-0.0490919
chr19	16131689	16132189	-2.94239	0.00447649	-0.0600121
chr13	71073974	71074474	-0.798424	0.00448573	-0.116155
chr10	26686545	26687045	-2.9215	0.00449861	-0.0460824
chr10	51023976	51024476	-2.26123	0.00450189	-0.025886
chr4	47623250	47623750	-3.0196	0.00450189	-0.06804
chr5	131703658	131704158	-1.69789	0.00450599	-0.0634133
chr14	79703596	79704096	-2.92802	0.00450977	-0.0844253
chr4	130091126	130091626	-2.4404	0.0045101	-0.052459
chr7	71234051	71234551	-3.3436	0.00451959	-0.0821368
chr1	151177565	151178065	-2.9592	0.00453667	-0.0762475
chr2	58209510	58210010	-2.52934	0.00454543	-0.0374393
chr7	139506011	139506511	-1.37315	0.00454667	-0.0407769
chr3	87779054	87779554	-1.41882	0.00455028	-0.0390693
chr8	89468884	89469384	1.32021	0.0045688	0.0809843
chr10	122985305	122985805	0.960098	0.00456958	0.146179
chr14	18463152	18463652	-2.40707	0.00456979	-0.0466525
chr2	105525336	105525836	-2.56769	0.00456979	-0.0533044
chr10	80471775	80472275	-2.30431	0.00458639	-0.0290695
chr8	35088864	35089364	-2.49959	0.00458778	-0.040161
chr10	123810221	123810721	-1.27616	0.00460392	-0.0843878
chr5	30580677	30581177	3.2065	0.00460392	0.0870459
chr1	188091674	188092174	-1.68024	0.00461841	-0.0364472
chr18	42853703	42854203	-2.36893	0.00463419	-0.0500756
chr18	74194569	74195069	2.22966	0.00463419	0.0640171
chr3	149534107	149534607	-2.14674	0.00463419	-0.0788378
chr7	44861383	44861883	-2.30043	0.00463419	-0.0293197
chr14	68084249	68084749	-1.5532	0.00467019	-0.148518
chr18	73472283	73472783	1.43523	0.00467427	0.0981177
chr10	80300726	80301226	-3.15025	0.00467525	-0.0726119
chr8	36051838	36052338	-2.34534	0.00467571	-0.0341813
chr4	87013674	87014174	-1.18977	0.00471231	-0.0801056
chr18	83362598	83363098	-1.93308	0.00471874	-0.0431167
chr12	12787539	12788039	-0.711283	0.00472599	-0.0786137
chr13	73118144	73118644	-2.17951	0.00472599	-0.0545775
chr8	96964116	96964616	-1.28671	0.0047384	-0.0522364
chr1	132820613	132821113	-1.36615	0.00474092	-0.0426001
chr2	34280975	34281475	-2.09651	0.00474092	-0.0574273
chr1	155320089	155320589	-2.68096	0.00474463	-0.049127
chr1	184539808	184540308	-3.45366	0.00475222	-0.0315402
chr3	39638195	39638695	-0.540122	0.00475222	-0.0257478
chr8	27682911	27683411	-3.38125	0.00477387	-0.032122
chr14	54417469	54417969	-3.04172	0.00477918	-0.065203
chr17	54298472	54298972	-1.60536	0.00477918	-0.0620789
chr2	64446323	64446823	-2.39304	0.00477918	-0.040817
chr9	107511371	107511871	2.07231	0.00477918	0.047947
chr1	87128884	87129384	-2.32701	0.00478465	-0.0631208
chr5	100427640	100428140	1.98006	0.00478566	0.0442655
chr6	24233547	24234047	-2.15039	0.00479224	-0.0416431
chr5	29568837	29569337	0.643199	0.00479237	0.197215
chr11	112976871	112977371	1.19015	0.0047965	0.0949201
chr10	107123405	107123905	-1.05393	0.00479828	-0.105198
chr19	56288181	56288681	-0.951282	0.00481846	-0.0722837
chr12	29537886	29538386	-2.36376	0.00482815	-0.0362267
chr1	84613046	84613546	-3.57679	0.00483322	-0.0410435
chr15	25393489	25393989	-2.13625	0.00484201	-0.0388698
chr4	135921527	135922027	-1.29667	0.00484201	-0.0813838
chr11	22301114	22301614	-2.15641	0.00487823	-0.0372716
chr1	34124328	34124828	-1.16055	0.00487908	-0.117018
chr19	23836493	23836993	-1.55028	0.00487908	-0.0477304
chr15	93949823	93950323	-1.23275	0.00487912	-0.0440749
chr10	69826178	69826678	-3.17072	0.00488385	-0.0344288
chr8	14548799	14549299	-4.9624	0.00488385	-0.118524
chr14	117701023	117701523	-0.844768	0.00489137	-0.0407619
chr1	87126713	87127213	-1.62188	0.00490765	-0.0786119
chr13	76704157	76704657	-2.04227	0.00490875	-0.128755
chr10	111026522	111027022	-2.21108	0.00491279	-0.0492107
chr10	115434824	115435324	-2.17381	0.00493106	-0.0420283
chr12	78000345	78000845	-1.77382	0.00499765	-0.0362126
chr7	35922482	35922982	-2.84807	0.00501234	-0.0277187
chrX	50619859	50620359	-3.33319	0.00501234	-0.039573
chr10	17877945	17878445	-0.812997	0.00502265	-0.095656
chr1	171360781	171361281	-1.60004	0.00502644	-0.180722
chr2	157821227	157821727	-1.88439	0.00503831	-0.050031
chr8	11555623	11556123	0.504736	0.00504482	0.205111
chr10	81334557	81335057	-2.61193	0.00507136	-0.0405024
chr6	80503042	80503542	-2.53234	0.00507136	-0.0244677
chr11	114444109	114444609	-2.00173	0.00509861	-0.0435361
chr13	115579525	115580025	-1.68663	0.00509861	-0.118985
chr5	90759224	90759724	-1.59004	0.00509861	-0.0357653
chr5	139388978	139389478	1.96275	0.00509861	0.0599152
chr18	69421616	69422116	-1.25947	0.00510786	-0.0255565
chr11	82579902	82580402	1.98473	0.00511442	0.0924347
chr13	72816110	72816610	-2.85645	0.00511442	-0.114303
chr2	46706525	46707025	1.71377	0.00511442	0.0356556
chr8	8387509	8388009	-2.48008	0.00511442	-0.0733701
chr9	69802528	69803028	-2.84935	0.00512252	-0.0891072
chr6	91409673	91410173	-1.34715	0.00519807	-0.069211
chr3	95014205	95014705	0.827164	0.00522162	0.106016
chr5	128813522	128814022	-1.79595	0.00525849	-0.0337232
chr12	52671410	52671910	-1.86714	0.0053057	-0.222149
chr9	66937431	66937931	2.36278	0.0053057	0.0535055
chr7	78361176	78361676	-1.76665	0.00532194	-0.0346043
chr9	11512364	11512864	-0.814474	0.00532194	-0.0229644
chr4	137724702	137725202	-1.67899	0.00533261	-0.0531371
chr4	99601419	99601919	1.77876	0.00534445	0.0962412
chr10	94853968	94854468	-1.76245	0.00535175	-0.0579688
chr2	23321242	23321742	-1.05498	0.00546157	-0.0456029
chr2	181579186	181579686	2.10395	0.00546157	0.0552302
chr18	76615905	76616405	-1.94203	0.00546954	-0.0609142
chr1	138622367	138622867	2.08095	0.00548425	0.0682752
chr17	85056779	85057279	-2.42663	0.00552268	-0.089057
chr4	69195595	69196095	-1.78792	0.0055263	-0.161002
chr1	176929692	176930192	1.56914	0.00552963	0.0649514
chr1	159667497	159667997	-3.4815	0.00553511	-0.026975
chr10	90719970	90720470	-3.42686	0.00553511	-0.0258737
chr16	77467500	77468000	-3.60053	0.00553511	-0.029523
chr18	82273529	82274029	-4.18002	0.00553511	-0.0454281
chr2	9374683	9375183	-3.92768	0.00553511	-0.0377128
chr2	31592291	31592791	-2.90504	0.00553511	-0.0172159
chr5	76651092	76651592	-1.35487	0.00553511	-0.043873
chr6	135782090	135782590	-4.47432	0.00553511	-0.0563081
chr7	34874397	34874897	-3.8071	0.00553511	-0.0344763
chr8	12200695	12201195	-3.7047	0.00553511	-0.0319322
chr15	41063540	41064040	-1.43175	0.0055377	-0.0401091
chr10	111335708	111336208	-1.57092	0.00555595	-0.0888848
chr2	18895973	18896473	-1.34022	0.00559183	-0.0684572
chrX	50614800	50615300	-3.78869	0.00559183	-0.0562812
chr18	4338010	4338510	-1.23638	0.0056102	-0.0280407
chr1	131427175	131427675	-1.77144	0.00561033	-0.0612097
chr4	137904852	137905352	0.712057	0.0056244	0.0850142
chr7	16874969	16875469	0.629127	0.0056244	0.231907
chr15	53503612	53504112	-0.869484	0.00563615	-0.035419
chr2	24655241	24655741	-3.03327	0.00564875	-0.0311589
chr7	25152147	25152647	-0.944928	0.00564875	-0.0716128
chr13	106405769	106406269	-2.42244	0.00569325	-0.0933331
chr11	49169221	49169721	-2.79627	0.00570779	-0.12433
chr15	32093337	32093837	-3.13566	0.00572034	-0.0374094
chr5	3527257	3527757	-1.0669	0.00572273	-0.172037
chr11	35598792	35599292	-0.871381	0.0057364	-0.0665613
chr10	57797052	57797552	0.789899	0.0057477	0.0676924
chr16	28760725	28761225	1.37222	0.0057477	0.0600191
chr4	66859473	66859973	-3.10105	0.00580645	-0.0363247
chr5	30982230	30982730	-1.83579	0.00580645	-0.0618137
chr8	120622040	120622540	-0.629764	0.00581245	-0.110997
chr9	24011091	24011591	-1.53737	0.00581245	-0.0458542
chr9	41400895	41401395	-1.98273	0.00581245	-0.0535262
chr11	17736071	17736571	-3.04465	0.00581661	-0.0347286
chr2	114276783	114277283	-4.1773	0.00581661	-0.0947638
chr6	123804843	123805343	-2.38079	0.00581803	-0.0713691
chr2	131168932	131169432	-1.72969	0.00585529	-0.065664
chr8	108101591	108102091	-3.15211	0.00586204	-0.0400725
chr9	86030704	86031204	-1.73248	0.00586776	-0.122217
chr14	62198721	62199221	-3.63184	0.00587594	-0.0660385
chr16	7309123	7309623	-3.76823	0.00587594	-0.0705451
chr2	101925721	101926221	-2.63632	0.00587594	-0.0756896
chr11	102218718	102219218	1.00156	0.0058973	0.140709
chr9	110310842	110311342	1.78724	0.00591155	0.0542069
chr12	37879975	37880475	-1.9194	0.00591214	-0.063873
chr3	87789711	87790211	-2.20636	0.00591647	-0.170807
chr14	68209403	68209903	-2.32076	0.0059407	-0.0608436
chr4	79870796	79871296	-2.8353	0.0059407	-0.0341526
chr1	155443053	155443553	-4.23978	0.00596446	-0.0947989
chr3	34671408	34671908	-2.99812	0.00597313	-0.0953112
chr13	53061463	53061963	-2.57378	0.0059859	-0.0359045
chr2	73273390	73273890	1.56891	0.00601997	0.0996719
chr5	91139273	91139773	-1.27867	0.00601997	-0.0915876
chr16	85647769	85648269	-3.24762	0.00603264	-0.0503913
chr2	178290867	178291367	-3.06542	0.00605797	-0.0483004
chr4	37899020	37899520	-2.03011	0.00606269	-0.0606022
chr2	52628355	52628855	-3.06944	0.0061121	-0.0939306
chr1	10993598	10994098	-1.34165	0.00616321	-0.112702
chr11	90465966	90466466	2.14747	0.00616321	0.0505872
chr5	68351769	68352269	-0.899313	0.00616321	-0.0778632
chr14	95375307	95375807	3.09416	0.00617871	0.0521745
chr1	90766876	90767376	-2.6126	0.00617873	-0.0390389
chrX	101260753	101261253	-1.70763	0.00618198	-0.0815226
chr15	74174682	74175182	-0.922773	0.00618216	-0.085485
chr8	98294880	98295380	-1.42766	0.00619904	-0.0444024
chr9	59509335	59509835	-2.44021	0.00622321	-0.0303562
chr15	76208875	76209375	-1.28345	0.00622471	-0.114524
chr16	42781715	42782215	-1.86328	0.00622975	-0.0514936
chr13	82974935	82975435	-1.15342	0.0062381	-0.0246328
chr19	57090325	57090825	-1.91497	0.0062381	-0.0817234
chr2	71749942	71750442	-0.568378	0.00624027	-0.045033
chr8	122284482	122284982	-1.06888	0.00624027	-0.147938
chr9	51928052	51928552	-3.34006	0.00624027	-0.103674
chr2	180491598	180492098	2.24126	0.00627041	0.05529
chr1	70282234	70282734	-2.60819	0.00627929	-0.0433675
chr6	107654087	107654587	-1.04192	0.0062917	-0.0867831
chr6	131433310	131433810	-1.33845	0.00629982	-0.071769
chr11	65877158	65877658	2.30067	0.0063108	0.0491248
chr15	68881459	68881959	-2.56107	0.00631107	-0.215996
chr19	42011456	42011956	-2.93587	0.00634928	-0.0423585
chr2	71245388	71245888	0.799918	0.00635323	0.106163
chr1	9622540	9623040	2.25161	0.00636993	0.0490398
chr11	60773780	60774280	2.00526	0.00637039	0.0691249
chr11	77917402	77917902	-2.03994	0.00637039	-0.0554638
chr17	56218216	56218716	0.988519	0.00637039	0.119712
chr5	69339911	69340411	-1.10249	0.0063952	-0.101904
chr2	166149956	166150456	-1.74897	0.0064041	-0.0587647
chr9	72434806	72435306	-1.57959	0.00642079	-0.0653538
chr4	126256978	126257478	-1.44456	0.00642452	-0.188384
chr8	9245994	9246494	-1.1624	0.00643383	-0.0625306
chr10	109383744	109384244	-1.83405	0.00644872	-0.105676
chr3	87121988	87122488	-2.9513	0.00644872	-0.0441055
chr11	20828745	20829245	2.577	0.00646122	0.0313403
chr11	106490152	106490652	-2.29261	0.00646122	-0.0544384
chr12	86071334	86071834	1.94719	0.00646122	0.0596075
chr15	19118924	19119424	-2.72841	0.00646122	-0.0345613
chr4	137918479	137918979	0.714946	0.00646122	0.0664725
chr7	19226731	19227231	-3.61339	0.00646122	-0.111613
chr11	77830165	77830665	-3.14455	0.00647903	-0.0753
chr5	132159308	132159808	-2.63677	0.00647903	-0.0340467
chr18	5154790	5155290	-2.52621	0.00650145	-0.0324339
chr8	109377528	109378028	-4.08212	0.00651069	-0.135017
chr2	170447302	170447802	2.61594	0.00651682	0.0414497
chr6	119478984	119479484	0.546101	0.00653034	0.122952
chr2	13496401	13496901	-2.72699	0.00653277	-0.0614898
chr13	102926119	102926619	2.20758	0.00653576	0.0303646
chr8	77487833	77488333	-1.6137	0.00653576	-0.0351998
chr4	56802627	56803127	-0.964182	0.00654503	-0.111659
chr1	133281806	133282306	-1.84538	0.00654907	-0.0468956
chr3	117078127	117078627	-2.40964	0.00654907	-0.052026
chr3	154840368	154840868	-1.8708	0.00654907	-0.0570788
chr19	4831893	4832393	-2.42446	0.00655665	-0.0492552
chr4	86378383	86378883	-0.71756	0.00655665	-0.0250934
chr4	47237161	47237661	-1.39988	0.00656436	-0.111433
chr8	32055883	32056383	-2.8515	0.00656436	-0.0489258
chr11	44740962	44741462	-1.06183	0.00656505	-0.0530009
chr5	132048080	132048580	-2.65878	0.00656505	-0.0439619
chr4	102734137	102734637	-1.09737	0.00660156	-0.102487
chr12	117721722	117722222	-2.67958	0.00664288	-0.081572
chr3	152337594	152338094	-2.15815	0.00666412	-0.0440068
chr2	114019788	114020288	1.97971	0.00666888	0.0827521
chr5	74180177	74180677	-1.91208	0.00667127	-0.17344
chr12	50097559	50098059	-2.63693	0.00667238	-0.0374967
chr4	118517140	118517640	-2.533	0.00667238	-0.122279
chr4	119489611	119490111	-2.56243	0.00667238	-0.0417707
chr6	118943750	118944250	-1.78722	0.00667955	-0.0426927
chr3	125709140	125709640	-2.32108	0.00668358	-0.0613456
chr6	92699640	92700140	-2.64133	0.00668358	-0.0406499
chr6	99352828	99353328	-2.47992	0.00668698	-0.0299636
chr16	35401312	35401812	-2.73963	0.00671009	-0.0584088
chr8	9367283	9367783	-2.86871	0.00671846	-0.0671033
chr8	114295129	114295629	0.793845	0.00672146	0.0820725
chr12	26734430	26734930	1.27135	0.00674501	0.0875056
chr3	40690931	40691431	-1.34611	0.00674501	-0.0300984
chr8	27770298	27770798	-2.37858	0.00675182	-0.0438918
chr11	31722744	31723244	-2.72749	0.00675541	-0.0508724
chr14	67061785	67062285	1.75248	0.00676566	0.0499951
chr11	69311461	69311961	-0.989638	0.00678082	-0.102912
chr11	95247030	95247530	1.55736	0.00678082	0.0522251
chr5	33507365	33507865	-1.99989	0.00678082	-0.0406907
chr5	103364745	103365245	2.52263	0.00678082	0.0400887
chr5	139543163	139543663	-1.77954	0.00678082	-0.0709255
chr1	183826258	183826758	-2.50145	0.00679168	-0.0745462
chr2	106895557	106896057	0.889669	0.00679168	0.139897
chr9	95143003	95143503	1.19643	0.00679168	0.0637536
chr5	113420560	113421060	-1.87464	0.00679442	-0.0476415
chr11	40786996	40787496	-3.12305	0.0067952	-0.0724233
chr2	66205337	66205837	-2.43901	0.00681952	-0.0393934
chr1	167672697	167673197	-2.9647	0.00685612	-0.0569625
chr10	94889334	94889834	-2.44544	0.00685612	-0.0402241
chr11	45577169	45577669	-2.37485	0.00685612	-0.0592517
chr16	8865936	8866436	-2.66873	0.00685612	-0.0647154
chr15	48948051	48948551	-2.26518	0.00686381	-0.0325884
chr9	29224824	29225324	-2.12493	0.00688193	-0.0572292
chr12	100133112	100133612	2.46301	0.00688683	0.0335772
chr17	80847100	80847600	-1.94606	0.00689186	-0.13007
chr14	11577186	11577686	-0.857199	0.00690756	-0.0493779
chr3	107114315	107114815	-1.53425	0.00690954	-0.0623857
chr4	142298734	142299234	-0.918034	0.00694708	-0.145071
chr5	131789295	131789795	-1.82967	0.00694708	-0.078278
chr7	130764684	130765184	-2.61506	0.00694708	-0.0664458
chr1	184462627	184463127	-1.09073	0.00695592	-0.0990182
chr19	14590137	14590637	-2.09906	0.00697822	-0.033182
chr8	68232943	68233443	-1.29342	0.00697822	-0.0560746
chr1	36511561	36512061	0.543854	0.0069866	0.14972
chr8	125448996	125449496	-1.79249	0.0069866	-0.0836082
chr7	6913604	6914104	-0.917872	0.00698738	-0.108968
chr4	151449896	151450396	-2.12447	0.00699889	-0.0452295
chr13	73116799	73117299	-0.589642	0.0070154	-0.0631122
chr9	47372050	47372550	-1.99651	0.0070154	-0.0441222
chr9	97561390	97561890	-1.78858	0.00704011	-0.0535449
chr12	79971469	79971969	1.59824	0.00704991	0.128981
chr3	144689188	144689688	-1.90613	0.00705171	-0.130181
chr9	105641466	105641966	-1.86114	0.00705171	-0.108865
chr14	48708655	48709155	-1.48107	0.00706076	-0.0385526
chr2	45948634	45949134	-2.4649	0.00708037	-0.0388117
chr12	53915423	53915923	-1.53013	0.00708996	-0.0409328
chr15	61626486	61626986	-3.80666	0.00708996	-0.0410173
chr6	140950511	140951011	3.65506	0.00708996	0.0407063
chr9	83629340	83629840	-1.2353	0.00708996	-0.0846358
chrX	112511941	112512441	-2.88096	0.00708996	-0.0655371
chr14	94023356	94023856	-3.02703	0.00710686	-0.0247795
chr18	61482326	61482826	3.21428	0.00710686	0.0280226
chr3	37613910	37614410	-3.52143	0.00710686	-0.0361311
chr5	102014865	102015365	-3.48005	0.00710686	-0.0334217
chrX	163511796	163512296	-3.87946	0.00710686	-0.0505259
chr17	12118957	12119457	-0.927266	0.00711065	-0.11082
chr10	117467697	117468197	-3.43198	0.00712826	-0.0343537
chr18	35815999	35816499	-0.953214	0.00712826	-0.0827982
chr5	128995745	128996245	-2.03569	0.00712826	-0.049136
chr13	7353054	7353554	-1.7185	0.00714933	-0.0448393
chr2	147204935	147205435	-2.25544	0.00714933	-0.0463147
chr7	46442878	46443378	-1.00432	0.00714933	-0.0681849
chr3	65221562	65222062	-1.89885	0.00715747	-0.0576632
chr7	125829240	125829740	1.29482	0.00715747	0.0933352
chr3	21653206	21653706	-0.994311	0.00716846	-0.0481885
chr3	31050302	31050802	-0.907983	0.00717098	-0.0678925
chr6	67113909	67114409	-1.254	0.00717719	-0.046019
chr15	72861788	72862288	-1.39556	0.0071802	-0.058926
chr5	77719280	77719780	-3.83602	0.00719519	-0.0488184
chr5	146598711	146599211	-2.17776	0.00720174	-0.0377198
chr7	138471254	138471754	-2.44008	0.00721204	-0.0441185
chr14	17983251	17983751	-1.09243	0.00723728	-0.063655
chr18	4876980	4877480	-2.07639	0.00724188	-0.0320545
chr7	133195536	133196036	-3.04205	0.00724188	-0.0276312
chr7	145312295	145312795	-2.86369	0.00724188	-0.0224304
chr18	55519332	55519832	0.53731	0.00724362	0.0716959
chr9	121262006	121262506	-0.95145	0.0072446	-0.029552
chr4	65239269	65239769	-2.27165	0.00724554	-0.0401564
chr1	73905409	73905909	-1.95227	0.00725141	-0.046463
chr2	110950013	110950513	-1.96304	0.00725141	-0.130551
chr6	23414215	23414715	-3.29302	0.00725141	-0.0330883
chr8	104250663	104251163	-0.893974	0.00725141	-0.179719
chr5	81787827	81788327	-1.75726	0.0072564	-0.028594
chr12	21231321	21231821	-3.21482	0.00726503	-0.0394525
chr3	25778369	25778869	-3.18707	0.00726503	-0.038449
chr8	35376913	35377413	-2.81397	0.00726503	-0.0225154
chr9	47598298	47598798	-2.17349	0.00730992	-0.0445435
chr14	33361394	33361894	-0.770474	0.00733678	-0.0215917
chr7	93076371	93076871	-2.08234	0.00733846	-0.100327
chr4	142715650	142716150	-3.62981	0.00735824	-0.0472761
chr6	52062145	52062645	-3.03385	0.00735824	-0.0353971
chr4	119453539	119454039	-1.52284	0.00737976	-0.157775
chr2	37763585	37764085	-1.47304	0.00738865	-0.0797588
chr15	68502483	68502983	-1.87399	0.00739074	-0.0288606
chr14	13671304	13671804	-2.5079	0.0074143	-0.0218813
chr17	85985294	85985794	-2.8513	0.0074143	-0.0303262
chr2	65845532	65846032	-1.01136	0.00743448	-0.0661911
chr4	35844498	35844998	-1.38885	0.00744784	-0.0659597
chr16	34040378	34040878	2.57028	0.00747486	0.0332796
chr2	100794062	100794562	-3.95069	0.00747486	-0.0716403
chr3	88147816	88148316	1.12671	0.00747864	0.129554
chr4	65278511	65279011	-1.25686	0.00747864	-0.132928
chr6	71048407	71048907	-1.67443	0.00747864	-0.0270252
chr1	38789941	38790441	-2.34979	0.00749719	-0.0444873
chr10	18522512	18523012	-1.48697	0.00753117	-0.0675286
chr1	156644752	156645252	-1.2988	0.00754567	-0.0867632
chr14	75834136	75834636	-1.13178	0.00764992	-0.0659323
chr2	103624688	103625188	-0.946903	0.0076548	-0.0257746
chr2	167188805	167189305	-1.18085	0.00766492	-0.0763327
chr15	60709735	60710235	-1.74601	0.00768784	-0.0907688
chr7	49496853	49497353	-2.27469	0.00768784	-0.0500479
chr2	115138366	115138866	-2.01531	0.00771648	-0.05555
chr10	51826309	51826809	-1.95357	0.00780076	-0.0630598
chr1	51582177	51582677	-2.10113	0.00785948	-0.0514692
chr1	127262101	127262601	-1.78295	0.00788813	-0.059879
chr1	129473402	129473902	-1.56729	0.00794398	-0.0678493
chr13	56240372	56240872	-0.759578	0.00794398	-0.0803821
chr5	128211953	128212453	1.30825	0.00796911	0.0773349
chr12	59011788	59012288	0.596304	0.00803711	0.206828
chr13	30750410	30750910	-1.91617	0.00806277	-0.0610183
chr19	43469219	43469719	-2.09542	0.00807061	-0.183417
chr11	25057190	25057690	-1.5831	0.00810881	-0.0439513
chr10	75036882	75037382	-0.757825	0.00813907	-0.0933885
chr15	69484379	69484879	3.47477	0.00819001	0.0426188
chr1	50470530	50471030	-3.47153	0.00819364	-0.0267709
chr1	51029834	51030334	3.39371	0.00819364	0.0252259
chr1	100877980	100878480	-3.35782	0.00819364	-0.0245409
chr10	87812073	87812573	-3.91751	0.00819364	-0.0374291
chr11	118536868	118537368	-3.34085	0.00819364	-0.0242229
chr12	103688160	103688660	-3.72334	0.00819364	-0.0323821
chr13	45318405	45318905	-1.50579	0.00819364	-0.0240259
chr14	10132026	10132526	-3.5968	0.00819364	-0.0294399
chr14	123371470	123371970	-1.38259	0.00819364	-0.0391115
chr15	35274099	35274599	4.88428	0.00819364	0.0756858
chr16	74707476	74707976	-3.23042	0.00819364	-0.0222425
chr17	94034179	94034679	-3.72192	0.00819364	-0.0323474
chr19	26093953	26094453	-3.95215	0.00819364	-0.0384033
chr19	48762991	48763491	-3.26145	0.00819364	-0.0227837
chr2	14745780	14746280	-3.29916	0.00819364	-0.0234573
chr3	95546826	95547326	2.75141	0.00819364	0.107743
chr4	15723404	15723904	-3.437	0.00819364	-0.026075
chr8	84197297	84197797	-1.02408	0.00819364	-0.0877113
chr8	99604991	99605491	-3.84769	0.00819364	-0.0355355
chrX	54153664	54154164	-5.20719	0.00819364	-0.0953366
chrX	134554650	134555150	-3.24294	0.00819364	-0.0224595
chr7	63153925	63154425	-1.3032	0.00821452	-0.0437408
chr6	140424288	140424788	0.822033	0.00821872	0.118241
chr10	108936034	108936534	-1.41684	0.0082252	-0.0696918
chr8	107986581	107987081	3.75759	0.00831712	0.0651783
chr19	52647275	52647775	1.38292	0.00833933	0.0721109
chr1	11329368	11329868	-3.01372	0.00840187	-0.114714
chr16	94313616	94314116	0.943336	0.00841515	0.175842
chr10	4809413	4809913	-1.34386	0.00844859	-0.0572236
chr7	142428164	142428664	-1.18003	0.00844859	-0.0459257
chr3	102335144	102335644	-2.30681	0.00844982	-0.0646263
chr3	122860636	122861136	-3.78167	0.00844982	-0.060251
chr10	63338790	63339290	0.810717	0.00849798	0.19032
chr13	97775008	97775508	-2.36702	0.00852174	-0.0539325
chr7	143594937	143595437	1.02751	0.00852174	0.0565178
chr7	51256984	51257484	2.89864	0.00855021	0.0301919
chr1	68089569	68090069	-3.25257	0.0085866	-0.0438837
chr13	31820639	31821139	-0.94965	0.00858684	-0.107642
chr14	80228731	80229231	-2.82261	0.00860956	-0.0305102
chr17	29187669	29188169	-3.09322	0.00860956	-0.0380873
chr5	120103441	120103941	-3.71844	0.00860956	-0.0590055
chr9	120861171	120861671	-1.14052	0.00862996	-0.0364686
chr5	128484121	128484621	-1.11852	0.00863531	-0.150519
chr6	20671912	20672412	-2.91357	0.00863714	-0.0357521
chr6	28877875	28878375	-1.77544	0.00867334	-0.0434313
chr6	34958027	34958527	-2.93417	0.00867334	-0.0378404
chr4	122834820	122835320	1.90095	0.00868298	0.0485243
chr14	55097457	55097957	-0.65724	0.00868433	-0.121178
chr1	105179397	105179897	-2.47288	0.00870532	-0.0617598
chr15	85315553	85316053	-1.41657	0.00871438	-0.0510694
chr1	151900919	151901419	3.25085	0.00872172	0.0362214
chr4	76941594	76942094	-2.8389	0.0087569	-0.0319684
chr6	48492724	48493224	-0.775965	0.0087569	-0.0515288
chr9	72218567	72219067	1.3546	0.0087569	0.0762336
chr3	68837027	68837527	-2.5875	0.00876311	-0.0958767
chr16	5948049	5948549	-3.41856	0.00878565	-0.06896
chr15	68363068	68363568	0.639695	0.00878721	0.226879
chr9	105363473	105363973	2.07111	0.0088498	0.0563953
chr4	56275877	56276377	-2.2444	0.00885591	-0.0312331
chr12	112229194	112229694	-2.39649	0.00888068	-0.0444724
chr6	8425569	8426069	-1.54626	0.00888068	-0.0709423
chr10	66342858	66343358	2.89039	0.00888861	0.0615818
chr10	74848348	74848848	-3.88551	0.00889483	-0.0742141
chr7	45644190	45644690	-0.884813	0.00892437	-0.183963
chr9	41076138	41076638	-0.938719	0.00893696	-0.0280617
chr14	117452137	117452637	-1.25721	0.00894599	-0.0680997
chr1	180841495	180841995	2.90607	0.00899664	0.0412345
chr5	127891279	127891779	2.81224	0.00903238	0.0334411
chr13	103217037	103217537	-2.41837	0.00904657	-0.0275874
chr3	130799275	130799775	-2.60279	0.00904657	-0.0348635
chr9	90685706	90686206	-2.41982	0.00904657	-0.03273
chrX	85879162	85879662	-2.55253	0.00904657	-0.0300168
chr1	63576746	63577246	2.98062	0.0090715	0.0413535
chr11	115164803	115165303	-0.782584	0.0090715	-0.046413
chr16	30732668	30733168	-3.17082	0.0090715	-0.0680622
chr6	53229837	53230337	-3.04334	0.0090715	-0.0978233
chr7	6751306	6751806	-1.1418	0.0090715	-0.06228
chr2	69011398	69011898	-3.84569	0.00908716	-0.0796541
chr11	57773927	57774427	1.6313	0.00909546	0.103404
chr2	146496795	146497295	-2.41766	0.00909546	-0.0283967
chr1	35928326	35928826	-0.628969	0.0091261	-0.0279182
chr1	79349669	79350169	-1.72714	0.0091261	-0.0572729
chr11	80047635	80048135	-2.1085	0.0091261	-0.0273541
chr7	37689863	37690363	-1.85729	0.0091279	-0.0475077
chr11	33962960	33963460	-1.4256	0.00915627	-0.127636
chr17	30750172	30750672	-1.87944	0.00915627	-0.0592922
chr19	15820016	15820516	-2.03543	0.00915627	-0.0653285
chr3	40729822	40730322	-3.40115	0.00915627	-0.0647516
chr6	117103956	117104456	-2.00472	0.00915627	-0.0490529
chr15	84013911	84014411	-1.19004	0.00917174	-0.0524534
chr4	86961500	86962000	-3.59236	0.00917174	-0.0711281
chr4	107990808	107991308	0.902157	0.00917491	0.150265
chr14	105500935	105501435	-1.2149	0.00922094	-0.0474686
chr17	83129088	83129588	1.30402	0.00923353	0.0427743
chr5	97187451	97187951	-2.93438	0.00923353	-0.0494399
chr9	56609912	56610412	-1.04679	0.00924449	-0.0448087
chr10	109299740	109300240	-1.85013	0.00928218	-0.0497811
chr2	168764896	168765396	-1.02747	0.00928218	-0.0676465
chr3	104915038	104915538	-0.865567	0.00936262	-0.0513352
chr10	14624765	14625265	-2.80204	0.00937565	-0.0394144
chr12	36155779	36156279	1.47105	0.00937786	0.0653314
chr16	70699561	70700061	-2.66928	0.00939646	-0.0803885
chr1	86916527	86917027	-2.65624	0.00943104	-0.0584257
chr14	81192514	81193014	-2.91505	0.00943104	-0.0413275
chr7	78099528	78100028	-3.09853	0.00943104	-0.0508716
chr7	134446191	134446691	-2.51373	0.00943104	-0.0283162
chr16	35436553	35437053	-3.06239	0.00945879	-0.0604022
chr1	134713427	134713927	-0.662728	0.00948532	-0.100982
chr12	71831265	71831765	0.967475	0.00948532	0.111493
chr7	135170369	135170869	-2.88701	0.00949159	-0.0414483
chr11	120948811	120949311	1.38544	0.00950091	0.0847068
chr2	14604042	14604542	-1.51802	0.00950091	-0.106253
chr16	39389933	39390433	-2.59468	0.00951002	-0.0358207
chr4	107899088	107899588	-2.36103	0.00951002	-0.0273338
chr5	37829216	37829716	-2.58521	0.00951002	-0.0745084
chr2	79414533	79415033	-0.99528	0.00951326	-0.141393
chr1	6761219	6761719	-2.72953	0.00954966	-0.0605973
chr19	56618779	56619279	-1.38264	0.00960838	-0.0392333
chr15	22548695	22549195	-2.30636	0.00964971	-0.0711988
chr10	109641825	109642325	-2.93477	0.00965427	-0.0484391
chr13	54321821	54322321	1.35286	0.00965427	0.0610035
chr6	67115839	67116339	-1.94996	0.00965427	-0.0380714
chr10	115586129	115586629	-1.27776	0.00966554	-0.136194
chr17	74865075	74865575	-2.58385	0.00967086	-0.035506
chr4	55687617	55688117	-2.69382	0.00967086	-0.0389106
chr7	102099674	102100174	-2.57356	0.00967086	-0.0403053
chr10	112764906	112765406	-2.47138	0.00967329	-0.123272
chr15	76975628	76976128	-2.57662	0.00967329	-0.0353716
chr2	20082760	20083260	-2.0479	0.00967329	-0.0512116
chr3	26042826	26043326	2.58818	0.00967329	0.0386571
chr3	57471225	57471725	-1.56191	0.00967329	-0.0759342
chr8	125824401	125824901	-1.38832	0.00967329	-0.0494467
chr15	7885023	7885523	-0.550392	0.00968629	-0.0424939
chr12	81033662	81034162	-2.82887	0.00969083	-0.0708082
chr6	134684502	134685002	-3.63816	0.00970877	-0.0866462
chr7	139458894	139459394	-2.50446	0.00970877	-0.0346994
chr18	52643567	52644067	-2.54751	0.00976122	-0.0382898
chr11	40470644	40471144	-2.5221	0.00978474	-0.0417808
chr19	42158577	42159077	-2.0865	0.00978474	-0.0347919
chr12	37880688	37881188	-2.27582	0.00978823	-0.131503
chr18	59665717	59666217	-1.80373	0.00979951	-0.0557522
chr14	122463996	122464496	0.728006	0.00980264	0.102101
chr19	58051847	58052347	-2.3886	0.00980264	-0.0392185
chr4	45799914	45800414	-2.57213	0.00980264	-0.0345316
chr5	65763805	65764305	0.604783	0.00980264	0.134053
chr11	52578456	52578956	-2.36434	0.00982964	-0.0408198
chr12	109949462	109949962	-1.2574	0.00983393	-0.0568539
chr11	49267838	49268338	-2.54921	0.00986828	-0.038319
chr3	54769286	54769786	-1.95027	0.00986909	-0.146088
chr14	66380001	66380501	-2.48819	0.00992448	-0.051266
chr6	73372279	73372779	-2.49166	0.00993739	-0.0347994
chr14	67344618	67345118	-1.84258	0.00996276	-0.0970418
chr17	4175015	4175515	-2.20425	0.00996276	-0.0436916
chr6	113262472	113262972	-3.20681	0.00996276	-0.0786114
chr3	10675425	10675925	2.53623	0.0100153	0.0504715
chr14	23709514	23710014	-1.97636	0.0100354	-0.027058
chr7	73567525	73568025	-3.23011	0.0100354	-0.0642131
chr1	120344815	120345315	-1.16395	0.0100393	-0.0725789
chr9	12690831	12691331	0.508114	0.0100643	0.0391416
chr10	28297559	28298059	-2.44848	0.0100904	-0.0583373
chr14	65274795	65275295	-3.18062	0.0100904	-0.122874
chr14	82011175	82011675	-0.848649	0.0100904	-0.0671624
chr3	38946093	38946593	-2.09605	0.0100904	-0.0313635
chr5	38065616	38066116	-2.19824	0.0100904	-0.082423
[truncated: 4,017 more rows]

## Sheet: H&A
seqnames	start	end	Log2FC	FDR	MeanDiff
chr18	63952513	63953013	-4.64929	1.44362e-29	-0.246543
chr4	32607143	32607643	-4.69159	1.22098e-27	-0.194088
chr3	29340586	29341086	-3.60507	7.71788e-27	-0.303674
chr5	36154991	36155491	-3.31527	7.71788e-27	-0.363794
chr15	102753005	102753505	-2.31655	4.04208e-26	-0.367345
chr19	55292886	55293386	-4.21824	6.23107e-26	-0.246191
chr1	186408980	186409480	-2.45979	6.48076e-24	-0.37513
chr6	142406981	142407481	-4.33168	1.5488e-23	-0.21608
chr10	90456646	90457146	-4.12611	6.58629e-22	-0.266288
chr11	102963589	102964089	-2.28699	6.83837e-22	-0.225898
chr2	3608823	3609323	-4.65434	1.37306e-21	-0.218221
chr2	168766978	168767478	-3.08941	1.83022e-21	-0.357808
chr6	89389789	89390289	-4.19998	4.00494e-21	-0.22817
chr12	69449633	69450133	-4.04303	6.60245e-21	-0.169331
chr4	98094414	98094914	-1.71562	1.06672e-20	-0.167919
chr8	88881505	88882005	-3.43661	1.16542e-20	-0.212864
chr11	52451867	52452367	-3.15936	1.5292e-20	-0.18353
chr3	124931180	124931680	-1.99088	2.50391e-20	-0.184577
chr1	159550985	159551485	-4.7454	3.51407e-20	-0.182762
chr12	94578413	94578913	-4.90811	5.32317e-20	-0.176214
chr19	6377631	6378131	-3.77135	9.05751e-20	-0.253588
chr7	36136639	36137139	-4.32513	1.93633e-19	-0.264938
chr1	38789941	38790441	-3.63474	4.12789e-19	-0.271092
chr18	76615905	76616405	-3.01688	4.432e-19	-0.203066
chr19	48686350	48686850	-3.54022	4.56745e-19	-0.170572
chr4	140160192	140160692	-3.98968	5.6631e-19	-0.176659
chr11	84804937	84805437	-4.26613	9.68415e-19	-0.186146
chr7	95484770	95485270	-3.36266	1.23522e-18	-0.144918
chr3	130719745	130720245	-1.9796	1.3601e-18	-0.162882
chr15	12217858	12218358	-2.38971	1.46639e-18	-0.221375
chr18	66160208	66160708	-3.93488	1.46639e-18	-0.156666
chr12	71365034	71365534	-4.05969	1.6581e-18	-0.238456
chr9	41061395	41061895	-3.53171	1.67833e-18	-0.309613
chr1	38132046	38132546	-3.9158	2.08488e-18	-0.143701
chr2	5519295	5519795	-3.84031	2.10645e-18	-0.150152
chr5	113369321	113369821	-3.66821	2.40179e-18	-0.197857
chr1	82634403	82634903	2.64068	3.56863e-18	0.360225
chr12	86303283	86303783	-3.15319	4.03156e-18	-0.204537
chr5	148418534	148419034	-5.18319	5.50718e-18	-0.170611
chr9	47354874	47355374	1.72263	5.81506e-18	0.192972
chr16	60239586	60240086	-3.78406	6.44304e-18	-0.167655
chr6	127549300	127549800	-2.92859	6.44625e-18	-0.192223
chr17	67274611	67275111	2.13093	8.04944e-18	0.313642
chr18	20887945	20888445	-3.11317	8.04944e-18	-0.173302
chr1	158958428	158958928	-5.03992	9.02558e-18	-0.159569
chr4	56576686	56577186	-2.53543	9.55117e-18	-0.323296
chr8	11716085	11716585	-4.66036	9.55117e-18	-0.223095
chr5	117717686	117718186	-5.01033	1.12577e-17	-0.217323
chr3	124119830	124120330	-3.08825	1.21634e-17	-0.156423
chr14	89548203	89548703	-3.86602	1.34173e-17	-0.142513
chr4	150606639	150607139	-1.60726	1.41479e-17	-0.21634
chr8	66446500	66447000	-5.04041	1.56143e-17	-0.172458
chr2	43522020	43522520	-4.54032	2.06174e-17	-0.144992
chr1	23706381	23706881	-3.75645	2.39691e-17	-0.154931
chr3	66935447	66935947	-2.83444	2.79186e-17	-0.310474
chr2	45948634	45949134	-4.1316	3.22975e-17	-0.191342
chr4	18117746	18118246	-4.27633	3.22975e-17	-0.124479
chr1	134215695	134216195	-1.89618	3.30866e-17	-0.188622
chr2	157788500	157789000	-3.73193	3.86298e-17	-0.175409
chr2	148326284	148326784	-3.40662	4.99631e-17	-0.207098
chr11	117618194	117618694	-3.67664	5.13374e-17	-0.338384
chr3	107690389	107690889	-3.56026	5.44239e-17	-0.190476
chr4	125917160	125917660	-3.18354	5.52673e-17	-0.13398
chr5	99186014	99186514	-3.75039	5.5344e-17	-0.1597
chr5	111274875	111275375	2.03408	5.69927e-17	0.150528
chr16	96912834	96913334	3.78222	6.21659e-17	0.180407
chr17	60819116	60819616	-2.2789	6.67542e-17	-0.120763
chr16	61497606	61498106	-5.14125	7.82386e-17	-0.104845
chr8	14548799	14549299	-3.98406	8.74018e-17	-0.183735
chr2	127461494	127461994	-4.27567	9.52917e-17	-0.12007
chr6	99857091	99857591	-3.09606	9.5413e-17	-0.156906
chr4	34173244	34173744	-1.88436	1.26302e-16	-0.16639
chr9	6517153	6517653	-4.12594	1.28654e-16	-0.153137
chr5	9633340	9633840	-3.91278	1.58041e-16	-0.159945
chr7	88467672	88468172	-4.28576	1.65363e-16	-0.119316
chr10	123367424	123367924	-4.26934	1.78513e-16	-0.151949
chr17	49210166	49210666	-4.53452	1.78513e-16	-0.189915
chr4	124441894	124442394	-2.93742	1.82259e-16	-0.145214
chr10	126321024	126321524	-3.00635	2.00195e-16	-0.123227
chr1	132924796	132925296	-3.23135	2.23241e-16	-0.13457
chr19	10730266	10730766	-3.22441	2.2405e-16	-0.16742
chr19	17482091	17482591	-3.26182	2.33693e-16	-0.212356
chr9	41400895	41401395	-1.92923	2.42254e-16	-0.156801
chr2	71512211	71512711	-3.65361	2.46764e-16	-0.228771
chr9	49200721	49201221	-4.15948	2.64803e-16	-0.147874
chr11	74519160	74519660	-2.50013	2.84889e-16	-0.161569
chr5	142359003	142359503	-4.5563	3.46705e-16	-0.12124
chr1	59520452	59520952	-4.53896	4.01218e-16	-0.244479
chr14	122347781	122348281	-2.80598	4.01218e-16	-0.219593
chr3	54897914	54898414	-4.63806	4.01218e-16	-0.160523
chr8	125283166	125283666	-4.24888	5.14716e-16	-0.166201
chr4	101715400	101715900	-3.9472	5.67817e-16	-0.126435
chr12	29816038	29816538	-2.7294	8.23811e-16	-0.157548
chr13	72357662	72358162	-2.6603	8.65176e-16	-0.202582
chr5	113420560	113421060	-2.04234	9.18431e-16	-0.220103
chr18	33562388	33562888	-4.51279	9.47408e-16	-0.150614
chr4	20607478	20607978	-5.40209	9.76769e-16	-0.120634
chr3	6110501	6111001	-3.59512	9.84449e-16	-0.128721
chr1	53709612	53710112	-3.1044	1.3654e-15	-0.208836
chr17	8454957	8455457	-3.76462	1.37716e-15	-0.269853
chr15	29573165	29573665	-2.58484	1.41554e-15	-0.124635
chr11	12299690	12300190	-4.00576	1.42738e-15	-0.218705
chr7	137170404	137170904	-3.6021	1.42738e-15	-0.146651
chr16	95626410	95626910	-2.23941	1.63799e-15	-0.113684
chr17	28158181	28158681	2.87124	1.63799e-15	0.19522
chr2	106285794	106286294	2.94894	2.07386e-15	0.23978
chr7	119364124	119364624	-3.13439	2.21594e-15	-0.168136
chr1	38934849	38935349	-3.91633	2.32935e-15	-0.155632
chr16	49871199	49871699	-2.50865	2.43477e-15	-0.182447
chr1	132281814	132282314	-1.44312	2.48012e-15	-0.174886
chr13	12173895	12174395	-3.90422	2.57742e-15	-0.107511
chr4	63101983	63102483	-4.14745	2.60641e-15	-0.140151
chr12	86456199	86456699	-4.08262	2.68927e-15	-0.158341
chr6	139877862	139878362	-2.6367	2.84296e-15	-0.183452
chr11	61045980	61046480	-3.45407	3.00317e-15	-0.194718
chr4	138777559	138778059	-2.39019	3.1085e-15	-0.125901
chr4	98840069	98840569	-3.89057	3.12107e-15	-0.122889
chr4	109236456	109236956	-3.67461	3.50469e-15	-0.118878
chr5	99474759	99475259	-3.03533	3.96628e-15	-0.125606
chr14	20137899	20138399	-2.64529	4.22289e-15	-0.150025
chr12	21231321	21231821	-3.65596	5.11428e-15	-0.11891
chr3	90067738	90068238	-3.58029	5.85495e-15	-0.230283
chr15	17083999	17084499	-4.22253	7.32267e-15	-0.0957482
chr13	43289050	43289550	3.90045	7.43874e-15	0.164721
chr19	28879345	28879845	2.81962	7.43874e-15	0.160797
chr14	55097457	55097957	-2.42946	7.91073e-15	-0.234756
chr18	76639944	76640444	-4.55459	8.40712e-15	-0.121718
chr5	130313522	130314022	-3.14951	9.99779e-15	-0.161354
chr12	104921020	104921520	2.59102	1.01084e-14	0.210062
chr13	26080806	26081306	-3.18546	1.04353e-14	-0.135814
chr8	92555088	92555588	-3.55809	1.22209e-14	-0.212768
chr8	109378783	109379283	-3.02713	1.31352e-14	-0.131819
chr4	97684263	97684763	-3.89395	1.34232e-14	-0.118
chr3	156202894	156203394	-4.93342	1.40381e-14	-0.178528
chr6	91310326	91310826	-4.29731	1.4126e-14	-0.16025
chr19	41346244	41346744	-2.39151	1.4144e-14	-0.210917
chr9	47076914	47077414	-2.08232	1.4144e-14	-0.17514
chr14	101331999	101332499	-4.18599	1.44342e-14	-0.197929
chr8	27721872	27722372	-4.68526	1.76399e-14	-0.176188
chr18	64332118	64332618	-2.51192	1.84226e-14	-0.196072
chr10	80448455	80448955	-3.11931	1.96365e-14	-0.152656
chr5	97195113	97195613	-1.88687	1.96365e-14	-0.196456
chr1	190306651	190307151	-2.9839	1.98696e-14	-0.174411
chr8	83042378	83042878	-3.26008	2.00316e-14	-0.108244
chr8	47626068	47626568	-4.73344	2.26335e-14	-0.14808
chr3	13502964	13503464	-3.7878	2.58961e-14	-0.154025
chr14	76795699	76796199	-3.76822	3.4132e-14	-0.0933606
chr14	50828538	50829038	-5.01354	3.41976e-14	-0.130764
chr11	45577673	45578173	-1.95902	3.50235e-14	-0.187944
chr12	112229194	112229694	-3.42351	3.63974e-14	-0.177523
chr13	102804721	102805221	-3.56649	3.63974e-14	-0.123602
chr2	105626915	105627415	-2.31514	3.63974e-14	-0.163898
chr16	12842308	12842808	-4.98938	3.69673e-14	-0.14701
chr4	71585903	71586403	-4.42422	3.74824e-14	-0.10483
chr12	16091369	16091869	-3.68217	4.12372e-14	-0.195507
chr18	15781762	15782262	-4.98073	4.12962e-14	-0.184932
chr12	56792612	56793112	-2.10362	4.30596e-14	-0.16323
chr8	9678871	9679371	-4.39697	4.54057e-14	-0.107263
chr12	86395750	86396250	-2.43422	4.55726e-14	-0.214718
chr3	95986295	95986795	-2.04582	5.13195e-14	-0.224812
chr1	155443053	155443553	-3.62334	6.31724e-14	-0.188562
chr9	61471814	61472314	-3.0457	6.70818e-14	-0.116755
chr13	99879637	99880137	-4.20726	6.83796e-14	-0.149695
chr6	142812989	142813489	-2.32011	7.02282e-14	-0.251565
chr7	25163471	25163971	-2.99185	7.54053e-14	-0.164514
chr2	113082215	113082715	-4.30793	8.07264e-14	-0.117434
chr10	69497383	69497883	-3.77691	8.37953e-14	-0.16986
chr18	53361538	53362038	-4.09744	8.37953e-14	-0.124055
chr6	112903347	112903847	-2.67465	8.52543e-14	-0.145034
chr13	20901156	20901656	-2.78764	8.52908e-14	-0.0981881
chr4	12522291	12522791	0.94452	8.56525e-14	0.154906
chr13	115265725	115266225	-3.08771	9.06901e-14	-0.105569
chr1	134771262	134771762	-4.11319	9.83631e-14	-0.123959
chr11	118691683	118692183	-3.60976	1.07352e-13	-0.120035
chr13	94997131	94997631	-1.5853	1.12572e-13	-0.131671
chr2	96613539	96614039	-4.46358	1.13094e-13	-0.106097
chr2	168731367	168731867	-2.64033	1.13094e-13	-0.166087
chr4	111255428	111255928	-2.92149	1.1711e-13	-0.153882
chr7	118340432	118340932	-3.56204	1.1711e-13	-0.127941
chr17	25485923	25486423	-3.26746	1.19108e-13	-0.114931
chr4	88999807	89000307	-4.6871	1.19159e-13	-0.129582
chr7	34718695	34719195	-2.33409	1.1973e-13	-0.218876
chr4	118227286	118227786	-2.69584	1.23128e-13	-0.168117
chr10	9291745	9292245	-3.11268	1.23797e-13	-0.114401
chr6	114261548	114262048	1.33091	1.25502e-13	0.21848
chr14	24214386	24214886	4.45891	1.26749e-13	0.134812
chr18	38059130	38059630	3.53896	1.29584e-13	0.130325
chr7	40563335	40563835	-2.95186	1.2985e-13	-0.11421
chr4	84265045	84265545	-4.4851	1.46375e-13	-0.151626
chr7	119357198	119357698	-4.08867	1.51645e-13	-0.102478
chr1	18633953	18634453	2.66246	1.51945e-13	0.145099
chr7	51928656	51929156	-3.10709	1.52204e-13	-0.167351
chr13	38509032	38509532	-3.96409	1.63383e-13	-0.133125
chr7	118413931	118414431	-3.72544	1.63383e-13	-0.0969003
chr5	132341229	132341729	-3.72381	1.64885e-13	-0.147632
chr1	11272040	11272540	-3.44095	1.78785e-13	-0.144323
chr1	19459826	19460326	1.68844	2.2348e-13	0.210947
chr6	126732486	126732986	2.70901	2.28275e-13	0.161883
chr1	182658887	182659387	-4.00469	2.3763e-13	-0.0960667
chr14	62506258	62506758	-3.71597	2.46046e-13	-0.130457
chr8	118803090	118803590	4.13445	2.46502e-13	0.129449
chr14	97658718	97659218	-1.65053	2.50274e-13	-0.106666
chr12	41902477	41902977	2.93608	2.53514e-13	0.154465
chr16	9118321	9118821	-1.43501	2.75496e-13	-0.122078
chr2	19024933	19025433	-4.2928	2.84492e-13	-0.1385
chr13	52908820	52909320	-3.19945	3.22972e-13	-0.130162
chr4	40993420	40993920	-4.72914	3.23807e-13	-0.0978678
chr13	69416624	69417124	-1.88373	3.27571e-13	-0.165614
chr2	115634934	115635434	-3.23554	3.27571e-13	-0.125874
chr8	82876384	82876884	-4.16484	3.58481e-13	-0.122621
chr9	28251305	28251805	-3.70191	3.66798e-13	-0.133692
chr13	109568688	109569188	-3.97781	3.72685e-13	-0.150685
chr2	18893728	18894228	-1.67948	3.9397e-13	-0.13203
chr8	5917959	5918459	-2.03725	4.06065e-13	-0.143659
chr13	56793955	56794455	-3.34629	4.08102e-13	-0.150629
chr5	133863485	133863985	-3.75597	4.12564e-13	-0.143909
chr19	56188044	56188544	-1.34147	4.14733e-13	-0.105638
chr3	82808981	82809481	-2.71511	4.14733e-13	-0.168387
chr2	27653964	27654464	-2.71621	4.36813e-13	-0.140042
chr14	94048492	94048992	-3.68154	4.49352e-13	-0.082932
chr16	45595499	45595999	-2.85243	4.55825e-13	-0.118262
chr8	90182580	90183080	-4.17845	4.57557e-13	-0.127062
chr9	73137409	73137909	-3.73561	4.73774e-13	-0.101531
chr6	35608554	35609054	-5.01908	4.83962e-13	-0.162466
chr14	74311323	74311823	-5.43325	4.83986e-13	-0.13591
chr7	37650018	37650518	-1.64975	5.032e-13	-0.0954217
chr9	17664107	17664607	-2.24524	5.48234e-13	-0.097271
chr16	76294071	76294571	3.2462	5.50472e-13	0.106576
chr8	78372508	78373008	-2.80142	6.04391e-13	-0.0851384
chr13	56916824	56917324	-4.67896	6.32126e-13	-0.151861
chr5	97187451	97187951	-4.86798	6.3735e-13	-0.112892
chr19	42158577	42159077	-2.27099	6.58165e-13	-0.146753
chr3	144235604	144236104	-3.04318	7.59692e-13	-0.139711
chr14	100987977	100988477	-3.56545	8.7087e-13	-0.0888632
chr7	65049596	65050096	-4.1087	8.97533e-13	-0.108248
chr14	10132026	10132526	-4.10049	9.0957e-13	-0.133508
chr1	105178792	105179292	-1.96312	9.31441e-13	-0.120105
chr5	131120202	131120702	2.71468	9.31441e-13	0.199246
chr5	44715892	44716392	-4.97744	9.59244e-13	-0.099691
chr1	168913815	168914315	-3.93735	9.97373e-13	-0.0952526
chr4	151428332	151428832	-4.16133	9.98818e-13	-0.0922137
chr7	48968421	48968921	-2.11804	1.04717e-12	-0.0996626
chr5	130916554	130917054	-3.38012	1.08177e-12	-0.13338
chr11	50571402	50571902	-2.94366	1.10421e-12	-0.129338
chr18	82273529	82274029	-4.195	1.11566e-12	-0.0797072
chr2	66173969	66174469	3.97496	1.11566e-12	0.108066
chr3	38692037	38692537	-4.4028	1.15725e-12	-0.157841
chr10	75058688	75059188	-4.17284	1.19186e-12	-0.125965
chr10	60453715	60454215	-2.94658	1.1992e-12	-0.130954
chr6	139822662	139823162	-2.75714	1.29866e-12	-0.133632
chr7	25152147	25152647	-2.6274	1.32704e-12	-0.175321
chr13	47452090	47452590	-3.08917	1.52792e-12	-0.0995139
chr13	69776950	69777450	-3.92329	1.52792e-12	-0.126749
chr2	166330415	166330915	-1.84211	2.0019e-12	-0.219842
chr10	60351333	60351833	-2.85709	2.12839e-12	-0.12325
chr2	95613419	95613919	-3.61794	2.12969e-12	-0.15741
chr6	49053251	49053751	-3.30106	2.12999e-12	-0.104967
chr15	100969753	100970253	-4.87573	2.1787e-12	-0.109551
chr10	68555585	68556085	-2.7042	2.20976e-12	-0.0996175
chr15	84397616	84398116	-2.26331	2.23846e-12	-0.175402
chr2	28719102	28719602	-3.18113	2.41571e-12	-0.111933
chr1	193359169	193359669	-3.57075	2.48724e-12	-0.172722
chr6	88611214	88611714	-3.75033	2.55436e-12	-0.122648
chr10	5882241	5882741	-4.1979	2.58576e-12	-0.0935338
chr15	8973407	8973907	-4.62123	2.6002e-12	-0.171668
chr16	37949715	37950215	-4.52998	2.61862e-12	-0.117995
chr8	109377528	109378028	-4.21296	2.61862e-12	-0.0954586
chr8	48610471	48610971	-3.46219	2.62966e-12	-0.0891774
chr18	54505195	54505695	-3.15116	2.64331e-12	-0.112802
chr3	115120613	115121113	-5.51511	2.69752e-12	-0.0912884
chr13	38947961	38948461	-4.8566	2.70636e-12	-0.15345
chr11	78964413	78964913	-2.94126	2.84078e-12	-0.177003
chr7	139081770	139082270	3.38809	2.84078e-12	0.163576
chr2	159513861	159514361	-1.48846	2.84532e-12	-0.104102
chr4	24310478	24310978	-1.34982	3.00914e-12	-0.108319
chr12	99062101	99062601	-3.3838	3.02542e-12	-0.152144
chr11	101809257	101809757	-2.26522	3.10074e-12	-0.213529
chr2	166542124	166542624	-3.9788	3.37326e-12	-0.11052
chr13	96175495	96175995	3.28927	3.4863e-12	0.104045
chr5	67082981	67083481	-4.16119	3.58485e-12	-0.138932
chr7	118806726	118807226	-3.88145	3.6133e-12	-0.105315
chr2	27562475	27562975	-3.11417	3.71788e-12	-0.12224
chr1	167746607	167747107	-1.9004	3.8444e-12	-0.0929896
chr11	34721752	34722252	-5.1317	3.97534e-12	-0.112581
chr5	27348363	27348863	-2.52661	4.14791e-12	-0.0894574
chr9	43903828	43904328	-3.84134	4.14791e-12	-0.152711
chr5	114558039	114558539	-3.41407	4.25963e-12	-0.238319
chr18	41100272	41100772	-3.2866	4.29906e-12	-0.0790189
chr11	77830797	77831297	-2.4148	4.34332e-12	-0.208622
chr12	45648575	45649075	-4.11821	4.53776e-12	-0.100835
chr1	143019837	143020337	-5.32661	4.57329e-12	-0.140117
chr9	107385795	107386295	-2.85338	4.57329e-12	-0.111087
chr5	132776564	132777064	-2.93165	4.59553e-12	-0.0889133
chr18	13375524	13376024	-3.8832	4.59712e-12	-0.0717618
chr6	80476115	80476615	-1.71426	4.59712e-12	-0.0934198
chr1	182069442	182069942	-4.90222	4.76246e-12	-0.104359
chr18	83464141	83464641	-3.34938	4.80392e-12	-0.177828
chr10	63713337	63713837	-4.74164	4.82997e-12	-0.100821
chr11	57403081	57403581	-4.10812	4.97409e-12	-0.149649
chr9	29224824	29225324	-2.21194	5.01541e-12	-0.132796
chr9	89842058	89842558	-2.7005	5.05637e-12	-0.129937
chr17	11995432	11995932	2.86488	5.1225e-12	0.128283
chr7	137286095	137286595	-3.4002	5.1225e-12	-0.124862
chr10	35114152	35114652	-4.83646	5.35542e-12	-0.127231
chr15	61626486	61626986	-3.63136	5.35542e-12	-0.0881099
chr15	79044797	79045297	-2.23886	5.35542e-12	-0.191613
chr18	47595525	47596025	-4.71521	5.35542e-12	-0.118522
chr2	31116144	31116644	-2.23238	5.46475e-12	-0.130261
chr10	77434772	77435272	2.72967	5.47094e-12	0.190655
chr14	116713237	116713737	-2.99709	5.47157e-12	-0.0990096
chr12	81043510	81044010	-1.6043	5.50611e-12	-0.0826304
chr11	52864222	52864722	-3.2189	5.55997e-12	-0.111408
chr10	80498963	80499463	-3.60276	5.83532e-12	-0.101321
chr2	5193336	5193836	-4.43308	5.89692e-12	-0.194597
chr9	49392972	49393472	-4.2259	6.02308e-12	-0.0776608
chr7	52432232	52432732	-4.57395	6.32906e-12	-0.121856
chr11	35598792	35599292	-3.13301	6.47403e-12	-0.117315
chr1	155524782	155525282	-3.72855	6.60307e-12	-0.102249
chr1	99352325	99352825	-4.18901	6.63948e-12	-0.168435
chr1	84613046	84613546	-3.78734	6.67915e-12	-0.141833
chr12	117173164	117173664	-1.85699	6.75771e-12	-0.321468
chr11	94244465	94244965	2.02534	6.76873e-12	0.195888
chr6	99843206	99843706	-3.19332	6.86066e-12	-0.13292
chr14	68192834	68193334	-3.32694	6.97915e-12	-0.0868304
chr18	83373928	83374428	-2.92122	6.97915e-12	-0.117445
chr5	102013721	102014221	-4.57936	6.97915e-12	-0.141287
chr3	143452489	143452989	-3.47063	6.99344e-12	-0.119549
chr5	112133758	112134258	2.22823	7.13127e-12	0.222005
chr10	84386172	84386672	-2.99552	7.21496e-12	-0.179645
chr1	157855360	157855860	-3.85872	7.53274e-12	-0.0791434
chr7	35827184	35827684	-1.45834	7.91297e-12	-0.169
chr13	52643285	52643785	-3.02287	7.9201e-12	-0.0970495
chr7	34443850	34444350	-2.48436	8.01631e-12	-0.0931198
chr18	78465788	78466288	-3.78781	8.05543e-12	-0.17957
chr4	48335304	48335804	-1.64302	8.7857e-12	-0.214914
chr4	86921669	86922169	4.09439	8.7857e-12	0.140524
chr7	122594406	122594906	1.68679	9.24276e-12	0.11195
chr15	102179431	102179931	-3.64956	9.41936e-12	-0.108947
chr14	24769902	24770402	-2.77745	1.08954e-11	-0.163071
chr8	84448710	84449210	-3.45692	1.09895e-11	-0.0881058
chr12	65986697	65987197	-3.89165	1.12871e-11	-0.0794643
chr18	46559028	46559528	-4.052	1.1355e-11	-0.0814286
chr7	112688637	112689137	-3.41135	1.1355e-11	-0.14248
chr2	124506026	124506526	-2.13556	1.1471e-11	-0.115488
chr3	24532303	24532803	-4.35087	1.1471e-11	-0.0984135
chr8	14470386	14470886	-3.93068	1.1471e-11	-0.0737052
chr14	34977114	34977614	-3.78333	1.16561e-11	-0.113842
chr7	80062471	80062971	-3.77496	1.16561e-11	-0.151059
chr10	24692467	24692967	-4.49189	1.24138e-11	-0.141064
chr3	34311094	34311594	-3.92999	1.26171e-11	-0.0939391
chr15	61593277	61593777	-5.17529	1.27667e-11	-0.136125
chr11	63707045	63707545	-2.31981	1.31651e-11	-0.150725
chr17	31035846	31036346	-3.62498	1.35651e-11	-0.13749
chr1	132835931	132836431	-4.85452	1.38668e-11	-0.11798
chr6	99207212	99207712	-1.51182	1.39119e-11	-0.170484
chr8	90232450	90232950	-3.80683	1.50644e-11	-0.180766
chr9	10657309	10657809	-5.22025	1.5224e-11	-0.0911876
chr2	156666159	156666659	-1.18073	1.52262e-11	-0.171062
chr17	81408283	81408783	-5.76251	1.52688e-11	-0.141014
chr15	80343127	80343627	1.88277	1.56334e-11	0.193814
chr3	146270987	146271487	-4.89911	1.56334e-11	-0.137848
chr13	13794380	13794880	-4.31334	1.56472e-11	-0.154594
chr9	113142430	113142930	-2.81849	1.57918e-11	-0.0994779
chr10	59964351	59964851	2.46926	1.61276e-11	0.18901
chr3	5863979	5864479	-3.63433	1.61276e-11	-0.0980503
chr4	13399084	13399584	-3.31521	1.64403e-11	-0.0648923
chr10	126422098	126422598	-4.96739	1.64984e-11	-0.0904412
chr7	116674341	116674841	1.24843	1.64984e-11	0.125474
chr16	21768527	21769027	-3.01175	1.69545e-11	-0.156039
chr9	52940802	52941302	1.7016	1.72679e-11	0.159993
chr19	22595188	22595688	-2.80878	1.75019e-11	-0.142069
chr11	95017121	95017621	1.52856	1.8203e-11	0.142798
chr1	88420141	88420641	1.30604	1.89868e-11	0.135209
chr1	92763572	92764072	-2.42099	1.96731e-11	-0.151291
chr11	72027782	72028282	-4.06557	1.98426e-11	-0.180099
chr9	73419028	73419528	-4.21388	2.05939e-11	-0.102849
chr6	112618637	112619137	-3.76125	2.27528e-11	-0.0907035
chr5	116420684	116421184	-2.65456	2.28097e-11	-0.154591
chr1	34284093	34284593	-3.37319	2.30986e-11	-0.155321
chr1	132800365	132800865	-1.33586	2.34103e-11	-0.212506
chr19	48671150	48671650	-4.56812	2.36516e-11	-0.111601
chr15	63037918	63038418	-4.57352	2.38838e-11	-0.120839
chr18	75908975	75909475	-1.11833	2.39838e-11	-0.0641134
chr2	172712588	172713088	-1.81311	2.58879e-11	-0.147584
chr1	88491388	88491888	-3.8258	2.61648e-11	-0.0822055
chr2	44106435	44106935	-4.18284	2.63092e-11	-0.156755
chr11	118659713	118660213	3.29612	2.65482e-11	0.124121
chr7	117581529	117582029	-3.04375	2.70768e-11	-0.0930052
chr18	59366871	59367371	-4.70973	2.76408e-11	-0.0782076
chr6	92670820	92671320	-1.92348	2.82986e-11	-0.119326
chr9	102878266	102878766	-2.95293	2.88488e-11	-0.138784
chr6	139063152	139063652	-2.30399	2.90892e-11	-0.207101
chr18	55831866	55832366	-4.189	2.91362e-11	-0.0913856
chr19	38635963	38636463	-3.80456	3.09328e-11	-0.115082
chr16	7159685	7160185	-5.50913	3.18162e-11	-0.0909025
chr14	8594281	8594781	-2.03829	3.20819e-11	-0.0832697
chr5	106927906	106928406	-3.28042	3.20819e-11	-0.117316
chr8	18500000	18500500	-3.87315	3.36951e-11	-0.0836626
chr18	15652074	15652574	-4.24244	3.37236e-11	-0.105002
chr18	81719566	81720066	-4.45064	3.51652e-11	-0.0812366
chr19	48518127	48518627	-3.58045	3.57657e-11	-0.142511
chr1	136861491	136861991	-3.87271	3.68089e-11	-0.152375
chr11	96461397	96461897	-1.84136	3.69673e-11	-0.125146
chr7	6860719	6861219	-1.76367	3.69673e-11	-0.140686
chr13	90660848	90661348	-2.06201	3.73279e-11	-0.198282
chr11	104214797	104215297	4.14305	3.83716e-11	0.152226
chr15	67342236	67342736	-3.91481	3.86878e-11	-0.0945626
chr5	53183412	53183912	-3.08457	3.88169e-11	-0.156693
chr10	5203844	5204344	1.82051	3.89461e-11	0.103783
chr1	46066031	46066531	-3.05153	3.94636e-11	-0.135608
chr14	96304712	96305212	-4.33517	4.03758e-11	-0.156876
chr4	156252908	156253408	-2.01236	4.03758e-11	-0.0957097
chr17	25950883	25951383	-1.80409	4.10849e-11	-0.123929
chr7	132426053	132426553	-1.5854	4.16159e-11	-0.115216
chr16	72068117	72068617	-4.15235	4.287e-11	-0.126561
chr7	64802107	64802607	-2.32056	4.44109e-11	-0.18588
chr1	134164113	134164613	-2.70338	4.47834e-11	-0.0790476
chr13	57420626	57421126	-3.05147	4.55583e-11	-0.103296
chr13	44535511	44536011	-3.76806	4.58709e-11	-0.111877
chr4	71811334	71811834	-4.80899	4.75277e-11	-0.129166
chr11	46065469	46065969	-2.57933	4.98504e-11	-0.166191
chr4	142298734	142299234	-2.0871	4.98504e-11	-0.201713
chr8	126666251	126666751	1.91179	5.02757e-11	0.252765
chr15	91928509	91929009	-3.90916	5.1398e-11	-0.118489
chr3	146051533	146052033	1.86319	5.14425e-11	0.05493
chr8	120972988	120973488	-2.10037	5.25646e-11	-0.147552
chr16	66900618	66901118	-2.63646	5.27947e-11	-0.215446
chr1	194034429	194034929	3.15888	5.31966e-11	0.104065
chr2	153203480	153203980	-3.59465	5.3663e-11	-0.109544
chr17	27401151	27401651	-2.85971	5.46512e-11	-0.110068
chr1	159551521	159552021	-2.3793	5.60105e-11	-0.110141
chr4	150606118	150606618	-1.97016	5.60105e-11	-0.125172
chr5	131928644	131929144	2.14906	5.63072e-11	0.14415
chr6	12406503	12407003	-4.35087	5.93537e-11	-0.122149
chr3	142934552	142935052	-4.21113	5.95458e-11	-0.116279
chr14	77273723	77274223	-3.20669	6.08463e-11	-0.112641
chr4	47338165	47338665	-3.14274	6.11886e-11	-0.0999889
chr5	54290293	54290793	3.12918	6.12559e-11	0.100996
chr15	72764077	72764577	-4.47356	6.23682e-11	-0.0779503
chr6	94457803	94458303	-3.91093	6.25927e-11	-0.0966233
chr18	32938235	32938735	1.44991	6.66726e-11	0.189143
chr2	114440849	114441349	1.40352	6.9265e-11	0.116236
chr5	146309799	146310299	-4.08043	6.94282e-11	-0.105152
chr6	23414215	23414715	-4.12758	7.31206e-11	-0.132775
chr7	83004400	83004900	-3.54417	7.73174e-11	-0.0862854
chr2	174721955	174722455	-4.37351	7.8429e-11	-0.0970487
chr6	18578453	18578953	-2.19468	7.86649e-11	-0.214132
chr5	116276868	116277368	4.18726	7.93403e-11	0.0908933
chr16	92438428	92438928	-1.06049	8.01131e-11	-0.0950489
chr2	56119387	56119887	2.0025	8.27622e-11	0.193374
chr7	74471676	74472176	-3.88659	8.47107e-11	-0.116935
chr11	21348578	21349078	-3.46707	8.51263e-11	-0.11759
chr11	50789415	50789915	-1.96985	8.5332e-11	-0.12085
chr16	97026808	97027308	-3.70339	8.5332e-11	-0.117842
chr2	54754498	54754998	-5.08068	8.55167e-11	-0.0670216
chr4	76750625	76751125	-4.02772	8.55167e-11	-0.0912068
chr13	18084763	18085263	-3.1714	8.81328e-11	-0.0765293
chr12	13973534	13974034	-3.49718	8.92745e-11	-0.0673939
chr1	190185342	190185842	-3.69613	9.00593e-11	-0.163773
chr1	165075535	165076035	-2.86586	9.04926e-11	-0.214999
chr4	153070213	153070713	2.60989	9.31488e-11	0.175602
chr1	165749421	165749921	-4.78347	9.36758e-11	-0.172732
chr14	29599394	29599894	-2.21909	9.92728e-11	-0.172762
chr10	117908910	117909410	-3.81031	1.06981e-10	-0.0876691
chr10	27124787	27125287	-4.2768	1.07338e-10	-0.138521
chr5	53206527	53207027	-2.03684	1.07338e-10	-0.13222
chr3	22304883	22305383	-2.16065	1.07636e-10	-0.114591
chr10	111329342	111329842	-3.3604	1.07923e-10	-0.124334
chr9	94170073	94170573	-2.77113	1.10126e-10	-0.116878
chr2	116143464	116143964	2.66918	1.12352e-10	0.142135
chr2	114439204	114439704	2.17666	1.12971e-10	0.0777178
chr18	64336159	64336659	-2.14653	1.13449e-10	-0.117207
chr7	132502816	132503316	-2.30304	1.13449e-10	-0.0699945
chr16	46245653	46246153	-5.02179	1.15065e-10	-0.0837283
chr11	35625579	35626079	2.35994	1.15075e-10	0.130381
chr16	38964934	38965434	-3.03144	1.15075e-10	-0.110903
chr7	71234051	71234551	-4.36729	1.15075e-10	-0.150664
chr9	89860555	89861055	-4.43365	1.1675e-10	-0.142611
chr2	76492155	76492655	-1.71711	1.1755e-10	-0.122915
chr1	20409339	20409839	-3.61059	1.18323e-10	-0.130749
chr15	30390340	30390840	3.38764	1.18323e-10	0.0848397
chr2	84962781	84963281	-1.75721	1.24406e-10	-0.129227
chr14	67536881	67537381	-2.38169	1.25859e-10	-0.162531
chr13	56337073	56337573	2.44548	1.26624e-10	0.140496
chr10	72830333	72830833	-4.19734	1.26857e-10	-0.0879033
chr14	63718768	63719268	-2.31076	1.31987e-10	-0.158479
chr5	35780864	35781364	-2.45685	1.42637e-10	-0.124476
chr10	68909065	68909565	-3.49953	1.47434e-10	-0.142643
chr2	146777063	146777563	-4.14115	1.56558e-10	-0.099006
chr2	12887054	12887554	-3.63102	1.56849e-10	-0.0810051
chr1	188096586	188097086	-2.31062	1.62834e-10	-0.115861
chr6	51272298	51272798	-2.19252	1.62903e-10	-0.12742
chr2	50197784	50198284	-1.91511	1.65812e-10	-0.121254
chr17	29182023	29182523	2.5025	1.65824e-10	0.0873113
chr2	133663274	133663774	-2.95711	1.68788e-10	-0.156274
chr11	82259596	82260096	-2.98462	1.69253e-10	-0.0973108
chr5	36154455	36154955	-2.60373	1.69253e-10	-0.0876163
chr8	92392809	92393309	-1.42527	1.69253e-10	-0.0840779
chr9	43661072	43661572	-1.4841	1.69638e-10	-0.12972
chr5	30111043	30111543	-1.68651	1.8906e-10	-0.201207
chr5	111270937	111271437	3.687	1.89847e-10	0.0956129
chr19	49539571	49540071	-2.41264	1.94462e-10	-0.118458
chr10	81568675	81569175	1.28263	1.95215e-10	0.110451
chr2	54079442	54079942	-4.91969	2.00446e-10	-0.0892181
chr2	18894583	18895083	-3.40094	2.0665e-10	-0.0738999
chr4	41302595	41303095	-3.14223	2.10493e-10	-0.070989
chr16	7881791	7882291	-3.424	2.14303e-10	-0.0846309
chr7	90651117	90651617	-3.55304	2.14636e-10	-0.109098
chr13	36583499	36583999	-1.43812	2.29779e-10	-0.112815
chr10	6266980	6267480	-4.95278	2.34963e-10	-0.0611624
chr14	116382479	116382979	-4.95465	2.34963e-10	-0.0612444
chr7	101543256	101543756	-2.81118	2.34963e-10	-0.0682657
chr5	70742038	70742538	-3.27217	2.37672e-10	-0.0580604
chr16	96673059	96673559	-1.43351	2.38389e-10	-0.140072
chr3	136909657	136910157	2.23007	2.40691e-10	0.121088
chr14	8421465	8421965	-3.65937	2.42225e-10	-0.0901298
chr14	13671304	13671804	-4.16122	2.4841e-10	-0.0567472
chr7	82029644	82030144	1.23101	2.49684e-10	0.120654
chrX	112347399	112347899	-3.51727	2.63695e-10	-0.152202
chr11	101815702	101816202	2.04373	2.73159e-10	0.192919
chr7	69641710	69642210	-2.75231	2.76117e-10	-0.113603
chr2	114438507	114439007	2.78613	2.7772e-10	0.0975492
chr10	13705715	13706215	-3.00435	2.80019e-10	-0.100678
chr1	20569054	20569554	0.696123	2.80939e-10	0.0999108
chr18	83656550	83657050	-1.98923	2.85316e-10	-0.144603
chr4	23905942	23906442	-4.26508	2.85316e-10	-0.0969873
chr5	111416932	111417432	1.00525	2.86517e-10	0.156123
chr3	66325337	66325837	-1.79283	2.91474e-10	-0.172268
chr3	123918116	123918616	-1.7698	2.91505e-10	-0.186109
chr17	30378226	30378726	-2.50546	2.91918e-10	-0.148885
chr11	88831179	88831679	-4.35552	2.95169e-10	-0.0782427
chr17	5372952	5373452	-1.6462	2.97094e-10	-0.151304
chr18	19213234	19213734	-3.9582	2.97094e-10	-0.0638963
chr12	86517594	86518094	-1.75653	2.99719e-10	-0.113931
chr2	56227570	56228070	2.79128	3.06359e-10	0.107434
chr3	100475105	100475605	2.0824	3.06359e-10	0.152271
chr9	63328891	63329391	-1.47947	3.06683e-10	-0.122611
chr3	30958353	30958853	-1.63826	3.07441e-10	-0.0994574
chr13	38750963	38751463	-3.22118	3.08985e-10	-0.130982
chr1	121160081	121160581	-4.17661	3.27242e-10	-0.0778284
chr14	104059494	104059994	-5.58158	3.27242e-10	-0.137003
chr16	24490702	24491202	1.20175	3.27242e-10	0.161942
chr13	39206734	39207234	-4.39997	3.30566e-10	-0.0993553
chr8	15128754	15129254	-3.1595	3.41453e-10	-0.0654347
chr16	8311938	8312438	-1.18611	3.426e-10	-0.105611
chr16	81138523	81139023	-4.33199	3.426e-10	-0.0923922
chr17	93101589	93102089	-5.12696	3.426e-10	-0.10955
chr13	101062520	101063020	-1.8528	3.46935e-10	-0.107525
chr1	179254492	179254992	-2.24764	3.50682e-10	-0.0818212
chr6	114282476	114282976	0.563075	3.52191e-10	0.087946
chr11	34406238	34406738	2.96891	3.5391e-10	0.0951324
chr12	113009644	113010144	-4.1296	3.5391e-10	-0.0808152
chr1	128451238	128451738	-3.90115	3.65635e-10	-0.0780238
chr10	69796340	69796840	3.23516	3.68867e-10	0.0826393
chr19	41654903	41655403	-3.35677	3.76752e-10	-0.189019
chr18	3893222	3893722	-4.48922	3.79342e-10	-0.121847
chr6	83172363	83172863	-3.3953	3.80033e-10	-0.133172
chr10	34513345	34513845	-3.52034	3.81126e-10	-0.131907
chr19	47029841	47030341	-1.46133	3.84629e-10	-0.0854566
chr13	73135491	73135991	-3.39677	3.85421e-10	-0.0988048
chr11	81239763	81240263	-3.79018	3.88828e-10	-0.136951
chr3	39378843	39379343	-3.9728	3.90145e-10	-0.0975165
chr16	21277824	21278324	2.44803	3.97531e-10	0.0973426
chr1	20131805	20132305	-2.52306	4.00156e-10	-0.337537
chr2	85095933	85096433	-2.57955	4.01109e-10	-0.0978612
chr16	66603725	66604225	-2.55065	4.03711e-10	-0.120735
chr4	4513104	4513604	-3.42699	4.11067e-10	-0.111617
chr5	132195111	132195611	1.5626	4.17832e-10	0.112365
chr1	94788954	94789454	-4.24981	4.35445e-10	-0.131336
chr12	3598424	3598924	-3.7816	4.35445e-10	-0.0919837
chr5	7650241	7650741	-3.18691	4.36743e-10	-0.0881521
chr2	7348063	7348563	-2.53751	4.36839e-10	-0.223421
chr3	90068711	90069211	-3.58193	4.5496e-10	-0.0815269
chr1	33508890	33509390	-2.60558	4.74549e-10	-0.0872481
chr9	32312640	32313140	-3.26982	4.75209e-10	-0.145325
chr5	140191425	140191925	-4.64925	4.77033e-10	-0.0962229
chr16	75023596	75024096	-3.54612	4.9099e-10	-0.0725262
chr1	134756066	134756566	-1.84333	4.95354e-10	-0.112516
chr1	188091674	188092174	-3.45618	4.96878e-10	-0.0803805
chr12	89727886	89728386	-2.33507	4.99474e-10	-0.110731
chr8	77487833	77488333	-2.5121	5.00331e-10	-0.108317
chr13	54048875	54049375	2.18358	5.00869e-10	0.108547
chr3	156718966	156719466	-3.29863	5.21997e-10	-0.0670654
chr13	72803326	72803826	-2.40971	5.23414e-10	-0.0882863
chr3	52138445	52138945	-2.36967	5.23414e-10	-0.0963822
chr4	155327583	155328083	2.0882	5.36708e-10	0.099426
chr14	23233088	23233588	-3.89872	5.40167e-10	-0.0771927
chr2	30852805	30853305	3.1016	5.4697e-10	0.119182
chr9	34619846	34620346	-4.19225	5.58847e-10	-0.171956
chr8	25400031	25400531	-5.24337	5.63676e-10	-0.145228
chr8	107917680	107918180	1.88155	5.70625e-10	0.0621535
chr15	75721540	75722040	-3.63635	5.78093e-10	-0.0956708
chr13	97212464	97212964	-4.34454	5.79331e-10	-0.0903044
chr12	6949081	6949581	2.54353	5.97734e-10	0.0866036
chr8	91634306	91634806	-3.24625	6.00612e-10	-0.146871
chr8	26557110	26557610	-1.49184	6.15115e-10	-0.100381
chr2	78656085	78656585	-4.32254	6.3639e-10	-0.107375
chr14	31978457	31978957	1.00795	6.60196e-10	0.108881
chr12	83341978	83342478	2.29695	6.63487e-10	0.106778
chr12	62769102	62769602	-4.35348	6.71013e-10	-0.118395
chr9	58410103	58410603	1.75918	6.74873e-10	0.10825
chr14	21434740	21435240	-3.06583	6.87754e-10	-0.0705246
chr16	88665790	88666290	-3.55011	6.87754e-10	-0.0770343
chr2	120060235	120060735	-2.48173	6.87754e-10	-0.1171
chr3	159143709	159144209	-2.28376	6.87754e-10	-0.124739
chr8	107957518	107958018	2.96227	6.87754e-10	0.102705
chr7	74908605	74909105	-3.23086	7.07261e-10	-0.111022
chr3	101653415	101653915	2.02285	7.21339e-10	0.155369
chr6	45587281	45587781	-4.53627	7.21339e-10	-0.0940063
chr1	193558060	193558560	1.96381	7.65814e-10	0.120617
chr3	5357725	5358225	-4.34515	7.65941e-10	-0.139627
chr12	81033662	81034162	-0.794138	7.73435e-10	-0.0940098
chr3	88133526	88134026	-1.72973	7.7395e-10	-0.140429
chr9	111739252	111739752	-1.90709	7.83715e-10	-0.0608824
chr16	88665034	88665534	-3.8118	7.9417e-10	-0.0623666
chr5	131759368	131759868	1.96496	7.98188e-10	0.069591
chr15	19118924	19119424	-3.27226	8.11174e-10	-0.0614829
chr10	80471775	80472275	-1.53447	8.11403e-10	-0.066351
chr2	100795439	100795939	-3.15439	8.16566e-10	-0.063106
chr4	8605404	8605904	2.2836	8.33048e-10	0.0854312
chr15	55441755	55442255	-2.88454	8.56281e-10	-0.132807
chr6	142458970	142459470	-1.02332	8.63664e-10	-0.0615806
chr7	34765395	34765895	-2.44583	8.82895e-10	-0.165312
chr11	84571578	84572078	-4.16563	8.99565e-10	-0.0994938
chr14	120732301	120732801	-2.92647	8.99565e-10	-0.0796474
chr4	139244107	139244607	-2.36516	8.99565e-10	-0.116037
chr9	40808569	40809069	-1.31097	9.1189e-10	-0.195926
chr10	78323292	78323792	2.68491	9.2424e-10	0.115441
chr2	26034277	26034777	3.17619	9.27299e-10	0.118558
chr4	139905313	139905813	-1.8338	9.38609e-10	-0.124066
chrX	72012668	72013168	-3.88915	9.38751e-10	-0.141612
chr11	19353477	19353977	-3.72574	9.67555e-10	-0.174041
chr2	51091600	51092100	-1.2849	9.67555e-10	-0.118122
chr9	123282028	123282528	-4.0542	9.67555e-10	-0.0903502
chr16	72723256	72723756	-1.09825	9.76192e-10	-0.089236
chr8	14229727	14230227	-2.46635	9.95427e-10	-0.102061
chr17	94034179	94034679	-3.68838	1.00077e-09	-0.0709918
chr2	56916230	56916730	-5.55252	1.01631e-09	-0.0937399
chr6	45512458	45512958	-5.60323	1.01631e-09	-0.0971663
chr3	24534009	24534509	-3.34865	1.03622e-09	-0.0554636
chr12	28907721	28908221	-2.81433	1.04645e-09	-0.122616
chr9	23200676	23201176	-4.28563	1.07689e-09	-0.103648
chr10	40737470	40737970	-3.16484	1.08306e-09	-0.0786275
chr13	103794890	103795390	-3.31907	1.09217e-09	-0.12425
chr5	115850871	115851371	-2.17661	1.09953e-09	-0.0598313
chr1	128452187	128452687	-3.93266	1.10999e-09	-0.0965222
chr3	87381892	87382392	-2.01576	1.11134e-09	-0.107023
chr12	34335556	34336056	-3.23919	1.12157e-09	-0.0773033
chr5	55116720	55117220	-4.93706	1.13079e-09	-0.108302
chr11	111699763	111700263	-3.72317	1.13149e-09	-0.0721165
chr6	38928872	38929372	-2.18681	1.13149e-09	-0.0863627
chr9	41937494	41937994	1.63259	1.14692e-09	0.133496
chr6	50823161	50823661	-2.71834	1.14868e-09	-0.17597
chr17	85417951	85418451	-3.264	1.1716e-09	-0.094002
chr6	30604354	30604854	-3.59182	1.17931e-09	-0.0781878
chr2	145085710	145086210	-2.50641	1.18568e-09	-0.113003
chr5	48973506	48974006	-4.01632	1.18568e-09	-0.0965754
chr19	23323864	23324364	-2.64257	1.18569e-09	-0.109718
chr7	133312392	133312892	2.68062	1.19799e-09	0.104055
chr4	8245018	8245518	-3.71194	1.21249e-09	-0.0939339
chr8	11617319	11617819	-2.20175	1.21279e-09	-0.137913
chr14	86487292	86487792	-3.46657	1.21562e-09	-0.0803933
chr4	39526324	39526824	-5.17112	1.21562e-09	-0.15202
chr16	36193289	36193789	-4.12167	1.22857e-09	-0.118458
chr14	29895252	29895752	2.80746	1.22957e-09	0.107888
chr9	80688391	80688891	4.27492	1.23016e-09	0.138781
chr15	50014987	50015487	-4.09052	1.25195e-09	-0.0814149
chr19	31454173	31454673	-4.24167	1.25195e-09	-0.15031
chr4	75386219	75386719	-3.44345	1.26251e-09	-0.157807
chr18	81231851	81232351	-3.3955	1.27215e-09	-0.149953
chr9	63316020	63316520	-3.74891	1.27798e-09	-0.0796635
chr11	33240234	33240734	-4.03663	1.29567e-09	-0.0881619
chr2	142589704	142590204	-1.70823	1.30303e-09	-0.120939
chr11	6043905	6044405	-4.75876	1.32517e-09	-0.118904
chr3	118889236	118889736	-4.92043	1.3423e-09	-0.0741283
chr6	78537541	78538041	-2.72321	1.36562e-09	-0.0923351
chr2	34092663	34093163	2.40159	1.38241e-09	0.112688
chr13	53260015	53260515	-4.80638	1.40557e-09	-0.076271
chr5	142591139	142591639	-4.12048	1.42913e-09	-0.077997
chr9	16114863	16115363	1.79105	1.42913e-09	0.194537
chr6	112360442	112360942	-3.88976	1.43793e-09	-0.104186
chr3	71312638	71313138	-2.66856	1.45075e-09	-0.106216
chr15	67013574	67014074	-3.11948	1.4796e-09	-0.0668627
chr17	9886227	9886727	1.30792	1.4796e-09	0.21713
chr4	37384678	37385178	-4.1331	1.4796e-09	-0.0544278
chr5	142588170	142588670	-4.40273	1.4796e-09	-0.0705592
chr15	65691298	65691798	-4.49694	1.48128e-09	-0.106242
chr12	27293074	27293574	-3.80716	1.496e-09	-0.263102
chr9	16212558	16213058	1.8734	1.50433e-09	0.0905344
chr6	72460377	72460877	-3.20455	1.52949e-09	-0.116847
chr7	34874397	34874897	-4.72768	1.53506e-09	-0.136905
chr3	158240447	158240947	-1.8722	1.53966e-09	-0.11906
chr14	75048648	75049148	-2.90045	1.56217e-09	-0.062232
chr9	48813114	48813614	-2.12288	1.57786e-09	-0.108289
chr19	17482793	17483293	-3.08737	1.59235e-09	-0.108179
chr16	34808464	34808964	-3.15791	1.60823e-09	-0.107717
chr11	52561267	52561767	1.18055	1.61194e-09	0.19814
chr19	48883288	48883788	-3.61094	1.61247e-09	-0.105168
chr7	119374906	119375406	-4.94352	1.62682e-09	-0.0607581
chr16	23669621	23670121	-2.05457	1.63856e-09	-0.13875
chr2	102916936	102917436	-3.05899	1.64421e-09	-0.136359
chr3	146741721	146742221	-2.46948	1.66687e-09	-0.106749
chr12	7958640	7959140	2.26099	1.66988e-09	0.085169
chr1	153355820	153356320	-2.58537	1.73517e-09	-0.145596
chr18	88142765	88143265	-4.81421	1.75177e-09	-0.0878931
chr15	32153796	32154296	-1.84121	1.77213e-09	-0.215659
chr4	117634125	117634625	-3.29905	1.7737e-09	-0.0905709
chr6	88939722	88940222	1.86755	1.78564e-09	0.0838586
chr13	116575497	116575997	-2.77309	1.787e-09	-0.122106
chr18	13225411	13225911	-2.7761	1.79238e-09	-0.120662
chr3	141285114	141285614	-3.50278	1.80651e-09	-0.103961
chr8	7745856	7746356	-2.15008	1.80651e-09	-0.0971531
chr7	111919932	111920432	-1.58855	1.84751e-09	-0.149158
chr13	72305293	72305793	-2.98234	1.85884e-09	-0.0893085
chr17	27139393	27139893	2.51007	1.86341e-09	0.0915799
chr6	100096896	100097396	-3.86198	1.93779e-09	-0.0891472
chr10	98961901	98962401	-3.11359	1.9709e-09	-0.139935
chr18	63816131	63816631	-2.8423	1.97324e-09	-0.163126
chr11	68774534	68775034	2.55242	2.00647e-09	0.120744
chr4	34128024	34128524	-2.20694	2.0693e-09	-0.163621
chr4	128390393	128390893	1.64702	2.08434e-09	0.157673
chr12	45265279	45265779	-3.30165	2.10739e-09	-0.0625198
chr10	6341612	6342112	-2.18761	2.12569e-09	-0.145577
chr10	60088483	60088983	-2.75505	2.14354e-09	-0.066581
chr18	64344089	64344589	-2.76662	2.14354e-09	-0.18456
chr3	141504175	141504675	-4.25548	2.18841e-09	-0.160175
chrX	9166751	9167251	-5.35892	2.20675e-09	-0.103893
chr7	113217432	113217932	-1.53844	2.2113e-09	-0.13252
chr16	5717189	5717689	-3.78687	2.21143e-09	-0.116777
chr2	100109242	100109742	-4.06483	2.2323e-09	-0.0737957
chr1	193391236	193391736	2.80457	2.24493e-09	0.105678
chr3	90376080	90376580	-2.37722	2.24493e-09	-0.128062
chr4	69034096	69034596	-2.6767	2.33416e-09	-0.108118
chr7	73920478	73920978	-2.11646	2.33443e-09	-0.0788472
chr7	76315461	76315961	-3.89158	2.33443e-09	-0.124189
chr2	181084323	181084823	-3.03367	2.38592e-09	-0.159589
chr8	108101591	108102091	-3.36919	2.4852e-09	-0.133438
chr1	29131503	29132003	-4.60463	2.49682e-09	-0.0887237
chr19	38249851	38250351	-3.92006	2.51443e-09	-0.0615267
chr1	120621310	120621810	-4.70723	2.579e-09	-0.133541
chr3	156798335	156798835	-2.64993	2.579e-09	-0.119362
chr10	69826178	69826678	-3.04862	2.58621e-09	-0.0743314
chr11	69311461	69311961	-2.18282	2.64152e-09	-0.13691
chr12	35505067	35505567	-5.60249	2.6666e-09	-0.0971159
chr18	62231882	62232382	-3.43483	2.6666e-09	-0.0612126
chr8	87281333	87281833	-5.10198	2.6666e-09	-0.0680485
chr3	119043596	119044096	-2.87661	2.72602e-09	-0.0602068
chr4	85118836	85119336	-3.64715	2.80107e-09	-0.0659697
chr10	108583574	108584074	-3.16334	2.84648e-09	-0.164592
chr13	70025236	70025736	-4.40504	2.84648e-09	-0.0697368
chr7	51861433	51861933	1.81743	2.84648e-09	0.256935
chr17	73489440	73489940	-3.32021	2.92261e-09	-0.14334
chr9	107432769	107433269	3.76628	2.94071e-09	0.0802321
chr7	65512418	65512918	2.08055	2.96386e-09	0.0933415
chr9	73198723	73199223	1.64455	2.97413e-09	0.123877
chr5	116289555	116290055	-2.57707	3.01071e-09	-0.0748383
chr4	84069583	84070083	-2.94003	3.03723e-09	-0.109872
chr14	74033763	74034263	-3.87703	3.23523e-09	-0.0799936
chr4	94304957	94305457	-4.3052	3.29708e-09	-0.0989311
chr5	97194579	97195079	-3.04332	3.37315e-09	-0.234279
chr5	132429365	132429865	0.725161	3.37315e-09	0.0778409
chr14	101300577	101301077	-3.60455	3.37387e-09	-0.0836211
chr3	66325960	66326460	-1.88745	3.38204e-09	-0.167043
chr5	119366528	119367028	3.31184	3.43835e-09	0.0703638
chr6	71446534	71447034	-2.39095	3.44029e-09	-0.12513
chr9	50987051	50987551	-2.30999	3.45013e-09	-0.0953887
chr7	141787319	141787819	-0.949644	3.4615e-09	-0.109885
chr1	90936916	90937416	-3.4086	3.50101e-09	-0.127673
chr2	126517490	126517990	-2.75925	3.50101e-09	-0.0982818
chr2	136770045	136770545	-3.46385	3.50137e-09	-0.0859775
chr10	74514773	74515273	-3.00183	3.58107e-09	-0.116229
chr14	34844204	34844704	2.57108	3.60774e-09	0.177605
chr3	55637573	55638073	-3.33133	3.60802e-09	-0.067133
chr8	109378176	109378676	-3.42487	3.69085e-09	-0.090651
chr9	10645992	10646492	-4.34753	3.73941e-09	-0.0545391
chr10	21531481	21531981	-1.53022	3.74772e-09	-0.092321
chr17	85584492	85584992	-1.53024	3.76246e-09	-0.117548
chr9	35161325	35161825	-4.04749	3.82387e-09	-0.142245
chr14	48421988	48422488	1.54614	3.86915e-09	0.157996
chr13	57130966	57131466	-3.3457	3.86992e-09	-0.0760449
chr4	95819684	95820184	-3.72341	3.89226e-09	-0.0558231
chr13	9222956	9223456	-3.02072	3.89551e-09	-0.0615781
chr4	117589092	117589592	-3.29255	3.89551e-09	-0.085238
chr9	102825980	102826480	-4.39216	3.89551e-09	-0.0645404
chr9	44717547	44718047	-3.39751	3.95867e-09	-0.100414
chr1	54576408	54576908	-3.71373	3.98245e-09	-0.0956295
chr9	64616370	64616870	-3.5929	4.01533e-09	-0.142816
chr15	68223449	68223949	-2.85628	4.06106e-09	-0.121548
chr3	122085370	122085870	-1.64551	4.08249e-09	-0.198441
chr4	115865099	115865599	-3.66247	4.08249e-09	-0.0618433
chr4	141481691	141482191	-3.78014	4.10835e-09	-0.070283
chr2	48317512	48318012	-3.45204	4.23413e-09	-0.127096
chr6	148467423	148467923	-2.94588	4.23681e-09	-0.155687
chr10	72763009	72763509	-2.12885	4.25417e-09	-0.109498
chr1	61248158	61248658	-4.68823	4.36629e-09	-0.0505732
chr16	62941673	62942173	-1.97843	4.36629e-09	-0.142419
chr8	29152068	29152568	-5.4317	4.36629e-09	-0.0860458
chr8	9679452	9679952	-3.4965	4.41929e-09	-0.099084
chr2	159056815	159057315	-3.67303	4.43651e-09	-0.0728015
chr2	157838200	157838700	2.7316	4.46234e-09	0.0796709
chr13	109543258	109543758	1.49808	4.54848e-09	0.0754897
chr5	149102416	149102916	-3.76811	4.57445e-09	-0.0820476
chr7	74546723	74547223	-4.52567	4.73784e-09	-0.1349
chr5	52005827	52006327	-4.48695	4.80123e-09	-0.0779954
chr4	92732858	92733358	-3.84523	4.80368e-09	-0.0946755
chr10	69575244	69575744	-3.25467	4.98181e-09	-0.125205
chr5	134427885	134428385	-3.5326	4.98181e-09	-0.0637905
chr13	38942965	38943465	-4.44001	5.05359e-09	-0.135094
chr11	106572146	106572646	2.44052	5.07967e-09	0.108272
chr3	92683924	92684424	-4.14537	5.27311e-09	-0.0718669
chr15	100989856	100990356	-3.00207	5.40022e-09	-0.0894958
chr16	38286369	38286869	-4.16123	5.4208e-09	-0.119635
chr15	89477242	89477742	-2.53024	5.43077e-09	-0.064104
chr12	64093171	64093671	-3.87701	5.46398e-09	-0.0977574
chr3	38946603	38947103	-2.45667	5.52165e-09	-0.0713863
chr13	20733312	20733812	-4.5463	5.60651e-09	-0.131615
chr14	25421482	25421982	-1.6401	5.62822e-09	-0.145825
chr1	129473402	129473902	-1.80883	5.675e-09	-0.0905187
chr9	45132582	45133082	-3.21715	5.67797e-09	-0.0606806
chr3	53558901	53559401	-3.06365	5.7778e-09	-0.109567
chr14	64561073	64561573	-1.8679	5.80974e-09	-0.159444
chr6	12447404	12447904	-4.53929	5.84242e-09	-0.0862454
chr1	77000645	77001145	-3.46072	5.86321e-09	-0.0779422
chr1	33508305	33508805	-3.83143	5.87234e-09	-0.111551
chr6	79471760	79472260	-3.5233	5.87234e-09	-0.0928417
chr4	38900547	38901047	-3.48061	5.89617e-09	-0.0803207
chr12	29136883	29137383	2.6954	5.95959e-09	0.104144
chr10	51284320	51284820	-5.17687	6.00647e-09	-0.0957652
chr12	109640576	109641076	-2.45327	6.04236e-09	-0.115316
chr5	113145553	113146053	-3.78683	6.06919e-09	-0.109164
chr16	21791941	21792441	1.75146	6.14844e-09	0.0548279
chr5	99274084	99274584	1.32513	6.16717e-09	0.134778
chr8	31497903	31498403	-0.866813	6.21592e-09	-0.0321576
chr2	37945598	37946098	-1.08579	6.28255e-09	-0.0838011
chr11	59891810	59892310	-0.80604	6.2975e-09	-0.0949452
chr15	59239478	59239978	-4.29093	6.31164e-09	-0.0889356
chr17	30945091	30945591	-1.59887	6.481e-09	-0.203122
chr19	3394199	3394699	-1.66073	6.56636e-09	-0.11331
chr14	109200194	109200694	-3.92104	6.72192e-09	-0.0873108
chr7	36101058	36101558	-3.13468	6.74055e-09	-0.112946
chr1	118998975	118999475	-3.16523	6.90426e-09	-0.131727
chr15	86918719	86919219	2.33921	6.9806e-09	0.147532
chr2	159064309	159064809	-3.17672	7.02001e-09	-0.12163
chr9	55426781	55427281	-3.03087	7.12033e-09	-0.115919
chr13	40649588	40650088	-2.33347	7.15236e-09	-0.170848
chr14	8205124	8205624	-1.23625	7.15236e-09	-0.0425218
chr14	124023961	124024461	5.30425	7.15973e-09	0.0785978
chr18	78499867	78500367	-4.96664	7.15973e-09	-0.0617727
chr11	116812811	116813311	1.17235	7.18163e-09	0.110879
chr13	99513021	99513521	-1.59423	7.24624e-09	-0.189029
chr9	69802528	69803028	-2.88313	7.26749e-09	-0.0631947
chr13	27398622	27399122	-2.80046	7.27717e-09	-0.136926
chr4	125489870	125490370	1.49553	7.30993e-09	0.130872
chr1	188199584	188200084	-3.69755	7.42308e-09	-0.129657
chr2	66205337	66205837	-3.72494	7.44701e-09	-0.0764184
chr10	14046305	14046805	-3.16387	7.49689e-09	-0.0869898
chr3	112121479	112121979	-2.943	7.51377e-09	-0.0785738
chr9	105171689	105172189	-4.5045	7.73559e-09	-0.0724587
chr2	122356017	122356517	-4.02578	7.75843e-09	-0.0955754
chr13	40285299	40285799	1.64152	8.08197e-09	0.118586
chr5	132089418	132089918	-2.28195	8.08197e-09	-0.140625
chr13	21381247	21381747	-4.54943	8.10771e-09	-0.0874829
chr14	47126679	47127179	-3.63385	8.10771e-09	-0.0698406
chr4	51905983	51906483	-3.90582	8.10771e-09	-0.084874
chr13	53921806	53922306	3.42388	8.19972e-09	0.0819163
chr19	27458989	27459489	-4.57326	8.19972e-09	-0.0884813
chr6	18605338	18605838	-4.36426	8.19972e-09	-0.0815443
chr4	4378030	4378530	-4.68307	8.25669e-09	-0.10226
chr1	168379479	168379979	-4.1608	8.2941e-09	-0.103912
chr2	164930383	164930883	0.712582	8.2941e-09	0.0630604
chr11	52527041	52527541	2.61989	8.36701e-09	0.0656463
chr4	104835031	104835531	-2.2986	8.36701e-09	-0.117929
chr12	45594549	45595049	-4.19841	8.44469e-09	-0.0713308
chr18	80764157	80764657	-4.6472	8.50337e-09	-0.113588
chr11	52787844	52788344	2.39263	8.52095e-09	0.137698
chr2	94730686	94731186	-3.88804	8.52095e-09	-0.0996015
chr8	84485785	84486285	2.51868	8.72162e-09	0.0784758
chr12	111916848	111917348	3.24451	8.74483e-09	0.0648832
chr1	190137920	190138420	4.10558	8.79296e-09	0.139056
chr13	84542363	84542863	-4.35376	8.79296e-09	-0.0839106
chr2	24473964	24474464	-1.8306	8.92962e-09	-0.152845
chr4	151349749	151350249	3.38858	9.09563e-09	0.0765017
chr6	12628674	12629174	-0.55103	9.12586e-09	-0.057984
chr5	134073665	134074165	4.38368	9.27574e-09	0.0886923
chr7	73348611	73349111	-2.83096	9.38405e-09	-0.101183
chr5	118556050	118556550	-2.54019	9.52128e-09	-0.110023
chr11	97571154	97571654	1.98828	9.69901e-09	0.102959
chr4	140503105	140503605	-3.44445	9.8373e-09	-0.118512
chr4	148921535	148922035	-3.26234	9.8373e-09	-0.146918
chr5	116367898	116368398	1.72613	9.84178e-09	0.108039
chr11	4760362	4760862	1.35786	9.86088e-09	0.0967423
chr2	145279630	145280130	2.63991	9.86088e-09	0.105874
chr15	31880922	31881422	-2.96557	1.00012e-08	-0.0534866
chr8	82262173	82262673	1.34706	1.00012e-08	0.111075
chr13	34816465	34816965	-2.79056	1.00522e-08	-0.0845078
chr11	25470020	25470520	-2.78758	1.03792e-08	-0.0972923
chr3	7973265	7973765	-3.95082	1.03792e-08	-0.043194
chr1	193390180	193390680	1.94583	1.04546e-08	0.17503
chr7	93814738	93815238	-1.88783	1.05109e-08	-0.0974415
chr3	89285346	89285846	1.74478	1.05385e-08	0.108056
chr11	40378123	40378623	-4.12157	1.05395e-08	-0.0536065
chr13	109445549	109446049	-4.33817	1.05395e-08	-0.0617906
chr16	97462787	97463287	-2.73955	1.05856e-08	-0.124669
chr4	152574349	152574849	-1.59102	1.06884e-08	-0.0887102
chr8	44057243	44057743	-4.39193	1.06884e-08	-0.0972051
chr1	86607980	86608480	-4.11336	1.07025e-08	-0.0610453
chr11	37972461	37972961	-4.74762	1.07025e-08	-0.100748
chr1	166157607	166158107	-3.15264	1.07648e-08	-0.0756425
chr1	42741623	42742123	-3.19793	1.10973e-08	-0.0823398
chr12	17048911	17049411	-1.36575	1.10973e-08	-0.153085
chr17	64183180	64183680	-2.06699	1.10973e-08	-0.080944
chr6	47312620	47313120	-1.2826	1.1234e-08	-0.0399082
chr1	73957034	73957534	-4.335	1.12767e-08	-0.113025
chr15	86721141	86721641	-2.31144	1.13841e-08	-0.0954706
chr2	127518206	127518706	1.05825	1.1482e-08	0.0793367
chr10	12643264	12643764	-3.23843	1.15266e-08	-0.11293
chr10	121970688	121971188	-3.28597	1.15266e-08	-0.120002
chr1	70716828	70717328	-4.92835	1.15395e-08	-0.060101
chr15	98949398	98949898	-2.07737	1.15835e-08	-0.18516
chr9	40809187	40809687	-3.00703	1.16228e-08	-0.150672
chr14	76964424	76964924	2.94956	1.19322e-08	0.0484966
chr2	158560965	158561465	1.75836	1.19616e-08	0.136568
chr15	97799667	97800167	-2.91144	1.20318e-08	-0.119431
chr7	95541532	95542032	-3.81521	1.22199e-08	-0.0725325
chr9	48795631	48796131	-1.26098	1.2284e-08	-0.0664475
chr3	26492922	26493422	-3.36387	1.23386e-08	-0.0667522
chr7	64856390	64856890	-2.19988	1.25415e-08	-0.101113
chr17	45760847	45761347	3.28228	1.25737e-08	0.130405
chr14	62526692	62527192	-3.03483	1.27366e-08	-0.0505183
chr2	71807158	71807658	-3.52059	1.28509e-08	-0.0625835
chr1	66349362	66349862	-3.26006	1.30123e-08	-0.193098
chr14	33479834	33480334	-2.99298	1.30123e-08	-0.101057
chr17	63070129	63070629	-4.48283	1.30901e-08	-0.118235
chr7	29392112	29392612	2.15869	1.30901e-08	0.135345
chr18	60945534	60946034	-2.48099	1.32556e-08	-0.103625
chr7	135170369	135170869	-2.64945	1.33669e-08	-0.0763311
chr2	57314897	57315397	3.29099	1.36381e-08	0.0700211
chr3	117398500	117399000	-4.02061	1.36602e-08	-0.0628092
chr6	115057857	115058357	-3.38669	1.36602e-08	-0.0595038
chr13	83884633	83885133	1.7341	1.37055e-08	0.162496
chr7	135996837	135997337	1.72769	1.38345e-08	0.134957
chr10	80496406	80496906	-2.5789	1.39114e-08	-0.126352
chr4	111454264	111454764	1.56739	1.39407e-08	0.0860341
chr13	70964576	70965076	-4.06071	1.39684e-08	-0.128357
chr13	34088761	34089261	-1.20365	1.40528e-08	-0.117997
chr5	33208847	33209347	1.26403	1.40528e-08	0.183638
chr17	9745839	9746339	-2.87783	1.42997e-08	-0.0987232
chr14	28450546	28451046	-2.83847	1.46276e-08	-0.114006
chr14	58153957	58154457	2.25611	1.46819e-08	0.137805
chr2	68255337	68255837	-0.569786	1.46819e-08	-0.0209083
chr6	128030444	128030944	1.2753	1.48524e-08	0.10211
chr11	109275162	109275662	3.01668	1.4883e-08	0.0820756
chr2	135382516	135383016	-2.6987	1.49784e-08	-0.104266
chr10	110774764	110775264	-3.5595	1.52216e-08	-0.0972714
chr17	12000173	12000673	5.57822	1.53615e-08	0.11136
chr17	73342252	73342752	-2.59496	1.54246e-08	-0.143239
chr7	64518757	64519257	-1.58874	1.56242e-08	-0.193334
chr1	65565087	65565587	-1.97323	1.5799e-08	-0.105916
chr15	82192572	82193072	1.05947	1.5799e-08	0.112692
chr7	51754153	51754653	-1.75391	1.5863e-08	-0.0919828
chr2	116041581	116042081	-1.6156	1.65384e-08	-0.0787204
chr11	82381554	82382054	-3.37032	1.66779e-08	-0.0959318
chr10	11438419	11438919	2.0064	1.67021e-08	0.180103
chr12	90551212	90551712	-4.18604	1.69631e-08	-0.052595
chr5	67997794	67998294	-4.57649	1.70874e-08	-0.069892
chr2	5652705	5653205	-2.95633	1.7172e-08	-0.0861984
chr5	84902723	84903223	-2.93578	1.7172e-08	-0.0577578
chr12	31905587	31906087	1.21779	1.72089e-08	0.160006
chr7	64596660	64597160	-3.29007	1.72089e-08	-0.10667
chr9	73241650	73242150	-3.69863	1.72089e-08	-0.114424
chr19	14973479	14973979	-2.94302	1.72956e-08	-0.0755117
chr8	23627337	23627837	2.84901	1.76506e-08	0.0546871
chr3	40273104	40273604	-3.62272	1.76683e-08	-0.0388655
chr13	35453387	35453887	-3.25557	1.76775e-08	-0.0860708
chr6	33189358	33189858	-4.81172	1.76961e-08	-0.117157
chr12	54438768	54439268	-2.09789	1.78291e-08	-0.101767
chr19	51234459	51234959	-3.11867	1.78317e-08	-0.0808394
chr10	126257354	126257854	-4.43277	1.78587e-08	-0.110671
chr4	7984775	7985275	-3.26229	1.80314e-08	-0.0712238
chr8	8556442	8556942	-3.67075	1.80314e-08	-0.0647034
chr11	33297144	33297644	-2.48009	1.81669e-08	-0.110652
chr3	93269512	93270012	-3.46365	1.84226e-08	-0.102817
chr12	85585663	85586163	0.696214	1.84635e-08	0.0743562
chr2	68424339	68424839	-4.72057	1.84886e-08	-0.142642
chr8	91745713	91746213	-2.86325	1.86165e-08	-0.0622956
chr16	30732668	30733168	-2.94323	1.871e-08	-0.0753188
chr4	104247157	104247657	-4.51204	1.871e-08	-0.0445245
chr6	88767087	88767587	-1.15968	1.8746e-08	-0.105512
chr6	140961969	140962469	-2.20329	1.8746e-08	-0.137914
chr18	23889825	23890325	2.14149	1.89066e-08	0.129958
chr6	52851110	52851610	2.15677	1.89066e-08	0.072558
chr7	118653532	118654032	-4.94892	1.89455e-08	-0.0838922
chr11	36646421	36646921	3.31384	1.91583e-08	0.063376
chr3	70957387	70957887	-1.55442	1.94258e-08	-0.141011
chr12	31191419	31191919	-1.95919	1.97575e-08	-0.145301
chr13	115910931	115911431	-2.83407	2.00272e-08	-0.104539
chr3	34380076	34380576	-2.43182	2.02997e-08	-0.0891393
chr16	34406987	34407487	-2.89164	2.032e-08	-0.0716085
chr16	74724317	74724817	-3.37928	2.032e-08	-0.0596342
chr11	61098001	61098501	-4.00101	2.04529e-08	-0.0514927
chr5	102664797	102665297	-4.92512	2.05149e-08	-0.095952
chr16	4119175	4119675	-4.89781	2.08269e-08	-0.0974372
chr10	59419758	59420258	-3.5535	2.0938e-08	-0.0691328
chr5	46875987	46876487	4.03468	2.09909e-08	0.0991464
chr10	66177282	66177782	-3.1791	2.0996e-08	-0.187363
chr2	152087039	152087539	1.76352	2.0996e-08	0.105876
chr3	123163151	123163651	-3.26555	2.0996e-08	-0.106624
chr17	26539872	26540372	-3.61625	2.10891e-08	-0.127741
chr8	111942077	111942577	-2.08587	2.12078e-08	-0.074147
chr12	104922687	104923187	1.28615	2.12846e-08	0.151008
chr14	114720428	114720928	-4.09743	2.12954e-08	-0.0608139
chr15	87549740	87550240	2.33041	2.13722e-08	0.0711782
chr8	23414814	23415314	-3.04281	2.156e-08	-0.121321
chr9	46430862	46431362	-3.40072	2.15709e-08	-0.0749512
chr18	17732168	17732668	-3.32445	2.16983e-08	-0.0670745
chr17	16395275	16395775	-2.10178	2.17739e-08	-0.166805
chr5	52559493	52559993	-4.44139	2.17739e-08	-0.0827581
chr6	4160426	4160926	-3.17619	2.18081e-08	-0.0576188
chr1	55700555	55701055	-3.51532	2.25337e-08	-0.134063
chr3	28491482	28491982	1.89564	2.25337e-08	0.0805054
chr7	39727895	39728395	-3.66752	2.27717e-08	-0.0769763
chr10	40937569	40938069	2.64927	2.30555e-08	0.102592
chr6	144087966	144088466	-4.07377	2.32577e-08	-0.110032
chr12	24656878	24657378	-1.37464	2.35464e-08	-0.0645087
chr4	135061771	135062271	-3.61508	2.35464e-08	-0.0910402
chr9	49890381	49890881	2.07753	2.38336e-08	0.0852451
chr10	51233803	51234303	-3.85089	2.46742e-08	-0.0553462
chr5	6198736	6199236	-4.67376	2.49182e-08	-0.0568501
chr13	29974093	29974593	-3.3499	2.49454e-08	-0.0805154
chr8	7575630	7576130	-0.874948	2.50034e-08	-0.062277
chr5	54271016	54271516	3.43314	2.50145e-08	0.0512472
chr6	63726945	63727445	-5.126	2.50299e-08	-0.0806786
chr19	40619600	40620100	-4.10143	2.51106e-08	-0.0748828
chr12	27267110	27267610	-2.58496	2.51181e-08	-0.110557
chr2	178272339	178272839	1.90929	2.51902e-08	0.230799
chr12	16506724	16507224	1.70625	2.5209e-08	0.127005
chr5	68345392	68345892	-1.66617	2.53441e-08	-0.0712559
chr7	119420728	119421228	-1.54657	2.56289e-08	-0.147842
chr2	166536624	166537124	-4.09587	2.56547e-08	-0.0798221
chr7	110056134	110056634	-4.35642	2.56805e-08	-0.0529202
chr4	120961001	120961501	-3.54689	2.59152e-08	-0.120157
chr13	71084219	71084719	-2.92088	2.60652e-08	-0.0643998
chr14	68209403	68209903	-3.96291	2.63365e-08	-0.151244
chr2	60469301	60469801	2.77987	2.66143e-08	0.104819
chr9	69304266	69304766	-1.11705	2.66143e-08	-0.0747371
chr3	110414564	110415064	-4.79683	2.69548e-08	-0.083383
chr15	29670121	29670621	-4.25274	2.73779e-08	-0.058298
chr2	162029971	162030471	2.61354	2.73779e-08	0.135269
chr9	26747057	26747557	-4.38722	2.74756e-08	-0.0935522
chr14	55053525	55054025	4.40498	2.76463e-08	0.0742378
chr2	172779011	172779511	1.20833	2.78309e-08	0.0558254
chr8	112338301	112338801	-3.89924	2.79212e-08	-0.0742507
chr7	113836477	113836977	-3.64386	2.82212e-08	-0.0607341
chr19	40523509	40524009	-3.01745	2.89001e-08	-0.0822451
chr18	67729207	67729707	1.17113	2.96911e-08	0.0403571
chr15	68502483	68502983	-4.01927	2.96973e-08	-0.147703
chr8	89006989	89007489	-2.30333	2.99462e-08	-0.175872
chr16	78013376	78013876	-2.96796	3.00672e-08	-0.147652
chr8	53661036	53661536	-2.11491	3.00672e-08	-0.0635548
chr10	122715795	122716295	2.74538	3.01169e-08	0.0615672
chr14	49755003	49755503	-4.81605	3.02205e-08	-0.0554474
chr17	14165426	14165926	2.21004	3.02205e-08	0.13507
chr4	153730146	153730646	-3.58446	3.02205e-08	-0.0565041
chr8	36430178	36430678	-5.83632	3.02205e-08	-0.114563
chr8	100856140	100856640	-3.66506	3.0504e-08	-0.0709252
chr6	75126688	75127188	-2.86249	3.07122e-08	-0.0722819
chr7	121140287	121140787	-1.15284	3.08882e-08	-0.0745552
chr17	63757964	63758464	-3.71003	3.11929e-08	-0.0654625
chr12	39254701	39255201	-3.58074	3.17076e-08	-0.0613541
chr17	7536105	7536605	4.36619	3.19615e-08	0.0614929
chr11	120948811	120949311	1.35709	3.20302e-08	0.128147
chr10	83218737	83219237	-3.81399	3.24561e-08	-0.0730883
chr18	64348981	64349481	-2.71781	3.24561e-08	-0.0860838
chr1	90342230	90342730	0.814698	3.30696e-08	0.142448
chr18	50059920	50060420	-2.76428	3.33644e-08	-0.0752111
chr3	133340934	133341434	-4.44933	3.36216e-08	-0.0743802
chr2	114820089	114820589	-4.39135	3.46539e-08	-0.0762176
chr4	138807573	138808073	-2.72333	3.46539e-08	-0.0742002
chr8	9421928	9422428	2.05529	3.47896e-08	0.0937564
chr14	86457655	86458155	-4.02429	3.48362e-08	-0.100476
chr3	53912928	53913428	-3.38733	3.48362e-08	-0.0575746
chr1	18955556	18956056	-3.4664	3.65741e-08	-0.0719216
chr4	72018270	72018770	-3.76599	3.69231e-08	-0.0786387
chr13	71827565	71828065	-3.98095	3.69587e-08	-0.0488401
chr10	121558160	121558660	-2.04822	3.69607e-08	-0.0918592
chr5	112500177	112500677	1.39539	3.73399e-08	0.0867195
chr4	84331915	84332415	2.29554	3.74799e-08	0.079877
chr7	89764551	89765051	-3.53867	3.76499e-08	-0.0485888
chrX	5906231	5906731	-3.80469	3.79683e-08	-0.113378
chr1	18911574	18912074	-3.29611	3.92946e-08	-0.135587
chr19	55610996	55611496	-3.79272	3.95957e-08	-0.0922644
chr6	106419203	106419703	-2.65445	3.96996e-08	-0.0683277
chr8	13886393	13886893	2.96782	3.989e-08	0.10569
chr7	57083971	57084471	-3.34539	3.99179e-08	-0.0481154
chr7	96451953	96452453	1.85798	3.99539e-08	0.0563444
chr19	6821772	6822272	2.58454	4.04992e-08	0.0855276
chr13	48931139	48931639	-2.85343	4.06055e-08	-0.148261
chr12	105459670	105460170	-4.05237	4.08163e-08	-0.13986
chr2	26410758	26411258	-2.64401	4.11186e-08	-0.0701818
chr2	106653547	106654047	-3.26561	4.11788e-08	-0.0694523
chr17	25895902	25896402	1.66499	4.1481e-08	0.144551
chr13	118095153	118095653	-4.1498	4.17956e-08	-0.0449247
chr15	40230162	40230662	-3.631	4.19331e-08	-0.0504386
chr13	40733640	40734140	0.843067	4.20199e-08	0.0829301
chr5	68749434	68749934	-4.03705	4.20199e-08	-0.0706378
chr5	125159957	125160457	-1.56992	4.20735e-08	-0.088537
chr3	82175537	82176037	2.93762	4.22727e-08	0.0638451
chr3	110657375	110657875	-4.83932	4.29772e-08	-0.0765728
chr2	30771247	30771747	-1.75291	4.31223e-08	-0.211653
chr16	77536809	77537309	-3.27269	4.33997e-08	-0.144934
chr5	63441552	63442052	-4.20241	4.36124e-08	-0.0748452
chr6	50663122	50663622	1.59152	4.36893e-08	0.182042
chr9	28432098	28432598	-4.5916	4.36893e-08	-0.0675285
chr3	90323210	90323710	2.96415	4.43434e-08	0.0562528
chr7	95688300	95688800	-1.53939	4.50612e-08	-0.130495
chr8	7099066	7099566	-3.22806	4.50612e-08	-0.0752045
chr18	49070803	49071303	-4.34616	4.50899e-08	-0.111704
chr1	105179397	105179897	-2.15968	4.52965e-08	-0.0676696
chr18	66421487	66421987	-4.44574	4.53544e-08	-0.0942266
chr18	78337340	78337840	3.40236	4.53767e-08	0.0917613
chr9	46383551	46384051	-3.36774	4.53924e-08	-0.0908329
chr4	109900999	109901499	3.15184	4.59164e-08	0.0929848
chr3	21574211	21574711	-3.44102	4.59446e-08	-0.0956462
chr5	16361916	16362416	-3.76368	4.66164e-08	-0.0635013
chr2	71334636	71335136	-3.3241	4.7995e-08	-0.0518079
chr19	42540550	42541050	-1.85732	4.8467e-08	-0.296261
chr1	40072151	40072651	-2.93987	4.85866e-08	-0.0733186
chr15	35650719	35651219	-4.73543	4.95383e-08	-0.052323
chr2	86827178	86827678	-4.61111	4.95383e-08	-0.0478344
chr9	39557725	39558225	-2.06677	5.01943e-08	-0.139335
chr1	137463443	137463943	2.41912	5.03811e-08	0.0611275
chr6	25133094	25133594	1.85832	5.06292e-08	0.116708
chr2	136716330	136716830	-2.52099	5.21407e-08	-0.102181
chr1	79598717	79599217	-2.25781	5.22076e-08	-0.10002
chr11	52521212	52521712	-3.85955	5.2451e-08	-0.0426125
chr12	105704485	105704985	-3.98429	5.30388e-08	-0.0445324
chr17	64815043	64815543	-4.25068	5.37301e-08	-0.126995
chr6	100432634	100433134	-1.29877	5.39161e-08	-0.157529
chr12	14037380	14037880	-3.35546	5.49288e-08	-0.0756723
chrX	163511796	163512296	-3.88492	5.49769e-08	-0.0893593
chr11	43782546	43783046	-4.13098	5.51636e-08	-0.0650599
chr17	8895990	8896490	1.89263	5.51636e-08	0.158391
chr9	48740072	48740572	2.03458	5.55872e-08	0.0903091
chr15	52932613	52933113	-3.95984	5.63296e-08	-0.0526911
chr18	62367077	62367577	-4.30292	5.63296e-08	-0.0686127
chr6	58879329	58879829	-0.702082	5.63721e-08	-0.033576
chr8	64538696	64539196	-2.75791	5.67129e-08	-0.0638237
chr5	112166825	112167325	1.25325	5.71285e-08	0.190602
chr5	67134656	67135156	3.48778	5.76488e-08	0.072906
chr19	15791477	15791977	1.53483	5.77195e-08	0.0622445
chr18	63863796	63864296	-1.33197	5.78223e-08	-0.131976
chr4	126275750	126276250	-2.75547	5.82465e-08	-0.0700526
chr2	180814132	180814632	1.97359	5.84683e-08	0.0975252
chr5	63788108	63788608	-3.88157	5.95455e-08	-0.0518489
chr5	73359821	73360321	-2.34504	5.95455e-08	-0.0720997
chr5	118650707	118651207	2.58504	5.9868e-08	0.138584
chr14	23083517	23084017	5.01837	6.02788e-08	0.112637
chr4	19424722	19425222	1.62029	6.04004e-08	0.0683573
chr5	148526539	148527039	-2.21114	6.09999e-08	-0.0726267
chr9	34791881	34792381	-4.20742	6.09999e-08	-0.192715
chr9	74695753	74696253	-2.72701	6.16541e-08	-0.0757265
chr3	32149969	32150469	-2.45751	6.20389e-08	-0.143448
chr3	7973836	7974336	-3.35762	6.22728e-08	-0.0421435
chr13	72816110	72816610	-2.0347	6.31569e-08	-0.133799
chr15	10823687	10824187	1.70215	6.37793e-08	0.0776742
chr8	108075220	108075720	2.38686	6.42095e-08	0.0643194
chr3	86458655	86459155	-4.48136	6.43128e-08	-0.0904758
chr6	103340196	103340696	-4.22502	6.43128e-08	-0.155507
chr19	48505180	48505680	-3.14025	6.47259e-08	-0.0700373
chr10	89066903	89067403	-3.93368	6.51619e-08	-0.0613424
chr1	50685426	50685926	-2.28369	6.53397e-08	-0.0695345
chr19	21372460	21372960	-2.99939	6.54291e-08	-0.0598224
chr11	69087042	69087542	1.17802	6.55057e-08	0.199189
chr15	28380839	28381339	-3.98948	6.69803e-08	-0.06125
chr16	57924495	57924995	-3.08725	6.91629e-08	-0.0535054
chr5	80248666	80249166	-3.52278	6.97099e-08	-0.0472401
chr8	59318075	59318575	-5.65568	6.97099e-08	-0.135257
chr4	63943818	63944318	-3.35913	6.97414e-08	-0.0800359
chr19	26986225	26986725	-3.42525	7.16593e-08	-0.0909934
chr1	43493573	43494073	-4.99249	7.21814e-08	-0.0992838
chr17	25957497	25957997	1.38554	7.24819e-08	0.222494
chr16	16779560	16780060	-3.55508	7.27055e-08	-0.0552232
chr7	56547450	56547950	-3.38854	7.27181e-08	-0.127698
chr18	82518102	82518602	0.714355	7.27444e-08	0.0975588
chr12	34831722	34832222	-3.08184	7.27894e-08	-0.0765702
chr12	80807749	80808249	-2.13625	7.27913e-08	-0.0822068
chr2	157506746	157507246	-3.15446	7.3721e-08	-0.08536
chr10	116757633	116758133	2.57131	7.38378e-08	0.102293
chr12	51891060	51891560	3.07351	7.431e-08	0.10697
chr5	128218303	128218803	1.46168	7.43755e-08	0.0993583
chr4	97922067	97922567	-3.67601	7.44173e-08	-0.0569204
chr18	42779725	42780225	-3.86173	7.51505e-08	-0.065815
chr18	8966634	8967134	-2.05066	7.52525e-08	-0.138218
chr9	61695311	61695811	-1.72872	7.53234e-08	-0.112338
chr11	94875107	94875607	1.31471	7.63636e-08	0.054754
chr4	119903312	119903812	-2.12361	7.66296e-08	-0.12786
chr16	11675942	11676442	-2.82718	7.66416e-08	-0.0581394
chr1	148997238	148997738	-2.70662	7.69284e-08	-0.0598382
chr5	97411084	97411584	-3.22309	7.73105e-08	-0.113447
chr7	77669755	77670255	-3.0583	7.79521e-08	-0.0601101
chr3	153027569	153028069	-1.55222	7.89882e-08	-0.0559895
chr8	99708616	99709116	-4.18503	7.92745e-08	-0.101898
chr14	63653984	63654484	-1.36914	7.92808e-08	-0.0513669
chr12	9518604	9519104	-3.90904	8.01223e-08	-0.0761438
chr11	95621491	95621991	-3.71221	8.04543e-08	-0.0635347
chr17	79206098	79206598	-4.88054	8.04543e-08	-0.0580756
chr18	58303675	58304175	-4.95396	8.04543e-08	-0.0612141
chr4	79827998	79828498	-4.99668	8.04543e-08	-0.0631151
chrX	145501788	145502288	-4.58388	8.04543e-08	-0.046902
chr10	80497004	80497504	-2.1646	8.10716e-08	-0.11671
chr5	102740443	102740943	-2.43343	8.2681e-08	-0.0882018
chr4	119017074	119017574	2.03667	8.33142e-08	0.133916
chr18	47242457	47242957	-2.34664	8.38429e-08	-0.0797635
chr3	127670598	127671098	-4.32961	8.46017e-08	-0.0633901
chr13	45318405	45318905	-3.80517	8.52224e-08	-0.0854794
chr13	67724649	67725149	-4.02923	8.59251e-08	-0.0854716
chr9	74706824	74707324	-1.48563	8.6661e-08	-0.088714
chr14	59205885	59206385	-3.24384	8.67005e-08	-0.048911
chr8	26478522	26479022	-3.6823	8.6816e-08	-0.0695101
chr5	106580903	106581403	-2.43411	8.76378e-08	-0.0604517
chr18	48464289	48464789	-3.81821	8.86038e-08	-0.0444931
chr10	20746856	20747356	-4.87253	8.88857e-08	-0.0947684
chr18	46716180	46716680	-2.5085	8.89143e-08	-0.0663245
chr3	89618821	89619321	-3.45428	8.89143e-08	-0.0613829
chr3	38193944	38194444	-2.15524	8.89989e-08	-0.140379
chr16	93205783	93206283	-3.34517	8.91172e-08	-0.0634488
chr18	63828152	63828652	-3.29975	8.91172e-08	-0.0524644
chr13	96114730	96115230	2.72438	8.9874e-08	0.146563
chr13	103398101	103398601	-4.75843	9.01626e-08	-0.0853978
chr16	40983009	40983509	-1.76531	9.06779e-08	-0.0549583
chr6	143648963	143649463	-3.22101	9.10604e-08	-0.061995
chr4	76964363	76964863	-4.03257	9.13909e-08	-0.0566835
chr11	113500374	113500874	3.22558	9.25824e-08	0.113483
chr16	44453006	44453506	-3.28316	9.25824e-08	-0.0596088
chr13	83484135	83484635	-3.82769	9.30063e-08	-0.0529641
chr14	66004831	66005331	-1.55926	9.37031e-08	-0.184613
chr4	120188626	120189126	2.08365	9.38097e-08	0.139167
chr19	16600427	16600927	-3.79209	9.41904e-08	-0.0997475
chr7	139694202	139694702	1.41957	9.41904e-08	0.145174
chr13	73303491	73303991	-1.64984	9.45263e-08	-0.106036
chr4	20089626	20090126	-3.8623	9.45263e-08	-0.119833
chr3	55298723	55299223	-3.79756	9.51007e-08	-0.0571674
chr17	63107995	63108495	-2.89163	9.58545e-08	-0.0986028
chr12	99230282	99230782	-1.62412	9.60274e-08	-0.165241
chr1	60020767	60021267	-3.77198	9.71202e-08	-0.0636504
chr6	125750357	125750857	-2.57087	9.71202e-08	-0.0731839
chr15	98965229	98965729	-2.94782	9.81221e-08	-0.0894674
chr11	119095727	119096227	-2.30003	9.99978e-08	-0.0818824
chr11	84680858	84681358	-1.39564	1.00075e-07	-0.080407
chr3	9784641	9785141	-2.95285	1.00485e-07	-0.0669845
chr1	38785795	38786295	-3.52479	1.00924e-07	-0.11061
chr13	72596553	72597053	-3.32494	1.0161e-07	-0.0653807
chr7	25358692	25359192	1.65412	1.01791e-07	0.170714
chr4	80934668	80935168	-3.64826	1.01798e-07	-0.110879
chr4	3629620	3630120	-2.85417	1.03114e-07	-0.081541
chr1	121226838	121227338	-4.43471	1.03505e-07	-0.0696805
chr19	41749869	41750369	-3.23596	1.04649e-07	-0.0583589
chr16	77421503	77422003	-1.77416	1.05045e-07	-0.142522
chr11	115203754	115204254	-2.30576	1.05297e-07	-0.107918
chr13	53776350	53776850	3.87163	1.05915e-07	0.0542817
chr2	35952517	35953017	-3.12535	1.05915e-07	-0.0796604
chr12	84806672	84807172	-0.967611	1.06475e-07	-0.0493764
chr10	80678038	80678538	3.2143	1.06737e-07	0.0743185
chr2	144431297	144431797	-2.66982	1.06737e-07	-0.0560879
chr6	86383358	86383858	-3.16915	1.06914e-07	-0.0670881
chr7	64920467	64920967	-3.74233	1.06914e-07	-0.100307
chr16	59576540	59577040	-5.2816	1.07849e-07	-0.0952583
chr18	81765179	81765679	-3.10592	1.08274e-07	-0.0475064
chr7	112415891	112416391	-1.23215	1.08274e-07	-0.0529575
chr1	16223207	16223707	-4.20953	1.08406e-07	-0.0435102
chr17	44384960	44385460	-3.66075	1.08406e-07	-0.110204
chr2	147204935	147205435	-3.1671	1.08534e-07	-0.0600584
chr2	172934937	172935437	-1.81354	1.08534e-07	-0.142911
chr4	72184391	72184891	-3.16502	1.08534e-07	-0.120563
chr7	124928835	124929335	-4.07814	1.08534e-07	-0.0607989
chr5	112377866	112378366	3.15297	1.08731e-07	0.0717837
chr1	118816877	118817377	-3.05301	1.0894e-07	-0.0625102
chr3	25805374	25805874	-3.78264	1.11151e-07	-0.0621191
chr5	6300899	6301399	-4.6851	1.11366e-07	-0.0671554
chr11	100653600	100654100	1.56694	1.12942e-07	0.090164
chr4	54733746	54734246	-3.79361	1.13045e-07	-0.0580737
chr16	21457190	21457690	-4.94203	1.13435e-07	-0.0888133
chr13	57310455	57310955	-4.26583	1.1429e-07	-0.0557598
chr2	68280635	68281135	-5.2037	1.14676e-07	-0.107069
chr4	49097629	49098129	3.99556	1.14888e-07	0.069505
chr13	54948130	54948630	-2.55705	1.16961e-07	-0.126875
chr10	115169459	115169959	-2.8438	1.17495e-07	-0.0818996
chr5	73787103	73787603	-2.72782	1.1757e-07	-0.0570161
chr10	46226812	46227312	1.3716	1.17703e-07	0.121906
chr13	51539865	51540365	-4.14147	1.19838e-07	-0.0976309
chr5	48571250	48571750	-3.82676	1.20942e-07	-0.0587625
chr2	103450237	103450737	-3.97051	1.21933e-07	-0.0693744
chr3	17213989	17214489	-3.33854	1.21968e-07	-0.114482
chr10	55286648	55287148	-3.78448	1.22041e-07	-0.0586614
chr7	115319439	115319939	-0.502681	1.22041e-07	-0.0487944
chr12	83427279	83427779	-2.63225	1.22078e-07	-0.0675029
chr2	3698637	3699137	-1.76474	1.23843e-07	-0.0337671
chr13	94713517	94714017	-3.42913	1.25675e-07	-0.0564405
chr13	47462164	47462664	2.02746	1.2568e-07	0.0817937
chr19	19978776	19979276	0.50806	1.26026e-07	0.0593491
chr2	64396156	64396656	-2.18086	1.26026e-07	-0.0632389
chr2	165114563	165115063	1.23563	1.27691e-07	0.0667714
chr2	169998746	169999246	1.95528	1.28664e-07	0.101831
chr8	61444324	61444824	1.4281	1.28744e-07	0.0951117
chr8	12804453	12804953	-1.6591	1.28844e-07	-0.122844
chr1	52435700	52436200	-4.43553	1.29017e-07	-0.0421193
chr10	39333828	39334328	-5.50298	1.29017e-07	-0.0905072
chr13	105489372	105489872	-5.01762	1.29017e-07	-0.0640676
chr17	69073062	69073562	4.65605	1.29017e-07	0.0494126
chr3	146304518	146305018	-3.29484	1.29017e-07	-0.0546591
chr4	77848299	77848799	-1.08967	1.29791e-07	-0.0290091
chr3	89849520	89850020	-2.18189	1.30386e-07	-0.0668715
chr2	3144239	3144739	-2.47732	1.30738e-07	-0.0685162
[truncated: 24,973 more rows]

## Sheet: RGC
seqnames	start	end	Log2FC	FDR	MeanDiff
[truncated: 28,767 more rows]
