# Supplementary material for: Key transcription factors influence the epigenetic landscape to regulate retinal cell differentiation
Source: Nucleic Acids Res. 2023 Jan 30;51(5):2151–76. doi: 10.1093/nar/gkad026 (PMC10018358; doi:10.1093/nar/gkad026)
Supplement: gkad026_Supplemental_Files [file gkad026_supplemental_files.zip › Suppl Dataset 5 E17.5 and E14.5 pairwise GeneScore comparison.xlsx]

## Sheet: nRPC
group_name	seqnames	start	end	strand	name	Log2FC	FDR	MeanDiff
E17.5	chr8	84800338	84704712	2	Nfix	0.874597	7.18456e-41	0.851918
E17.5	chr7	79500026	79534403	1	Mir9-3hg	1.0357	8.88806e-39	0.816436
E17.5	chr2	173276533	173224465	2	Pmepa1	0.749112	8.88806e-39	1.15662
E17.5	chr7	79505264	79505353	1	Mir9-3	0.919596	1.2494e-33	1.73738
E17.5	chr12	108275417	108206345	2	Ccdc85c	0.583707	4.81562e-33	1.08563
E17.5	chr4	120287261	120267078	2	Foxo6	0.720267	4.23054e-32	0.71841
E17.5	chr5	125179214	125017153	2	Ncor2	0.594171	5.49604e-32	0.970226
E17.5	chr11	100135949	100131759	2	Krt15	2.13445	3.84215e-31	0.435962
E17.5	chr5	113357294	113357821	1	Aym1	1.22731	1.04452e-29	0.741258
E17.5	chr11	88352773	88352864	1	Mir378b	0.778636	2.92606e-29	1.07804
E17.5	chr4	120161206	120167360	1	Edn2	0.825323	7.22986e-29	0.427348
E17.5	chr13	60029711	60116669	1	A530065N20Rik	0.722731	7.22986e-29	0.530824
E17.5	chr8	27085841	27123436	1	Adgra2	0.880191	1.76597e-28	0.601942
E17.5	chr8	91313525	91668433	1	Fto	0.538708	5.3522e-28	0.80015
E17.5	chr9	61293809	61259227	2	B930092H01Rik	0.889386	1.98218e-27	0.543742
E17.5	chr17	25570811	25575043	1	2810468N07Rik	0.872693	2.60596e-27	1.01455
E17.5	chr5	36398139	36017180	2	Sorcs2	0.515022	3.31238e-27	0.770954
E17.5	chr11	114065951	113780790	2	Sdk2	0.545711	5.45412e-27	0.988784
E17.5	chr6	114282635	114317525	1	Slc6a1	0.821928	4.39739e-26	0.429512
E17.5	chr17	25497288	25489875	2	Sstr5	0.781735	4.79168e-26	0.394824
E17.5	chr9	42944371	42520412	2	Grik4	0.641513	3.90185e-25	0.721626
E17.5	chr8	92357796	92361456	1	Irx5	0.584115	1.43221e-24	1.0667
E17.5	chr9	62537044	62419492	2	Coro2b	0.603611	5.06793e-24	0.634982
E17.5	chr5	36301570	36301628	1	Mir7689	0.60774	8.51221e-24	0.802348
E17.5	chr1	87183314	87188405	1	Prss56	0.994654	1.25257e-23	0.621052
E17.5	chr11	113201838	113043906	2	2610035D17Rik	0.638497	1.77899e-23	0.664688
E17.5	chr18	69344492	69687967	1	Tcf4	0.527918	1.77899e-23	0.62164
E17.5	chr6	97617657	97286867	2	Frmd4b	0.605621	8.27485e-23	0.68967
E17.5	chr1	128592299	128588199	2	Cxcr4	0.822524	1.56515e-22	0.847368
E17.5	chr7	31076697	31070535	2	Fxyd3	1.17137	2.96261e-22	0.419226
E17.5	chr10	127514939	127517154	1	Ndufa4l2	0.78111	3.39342e-22	1.52215
E17.5	chr4	127169204	127237022	1	Dlgap3	0.772735	7.0812e-22	0.461012
E17.5	chr17	83998552	84013408	1	8430430B14Rik	0.676551	8.31812e-22	0.458864
E17.5	chr11	114851532	114872617	1	Gprc5c	1.05132	9.44638e-22	0.445474
E17.5	chr10	82985497	83195900	1	Chst11	0.516342	2.0605e-21	0.576301
E17.5	chr13	53639201	53635892	2	9530014B07Rik	1.11267	2.55378e-21	0.339318
E17.5	chr7	79617657	79593363	2	Rhcg	0.547677	2.90314e-20	0.375612
E17.5	chr3	18054325	18057514	1	Bhlhe22	0.907105	1.19992e-19	0.766084
E17.5	chr17	45733844	45732864	2	1600014C23Rik	0.724054	1.53221e-19	1.0334
E17.5	chr11	88099146	88194140	1	Cuedc1	0.580483	1.53221e-19	0.553964
E17.5	chr15	85703773	85707524	1	Lncppara	0.662839	2.35884e-19	0.363626
E17.5	chr7	96341964	96339483	2	Gm15412	0.875252	2.98665e-19	0.29056
E17.5	chr11	113209669	113203315	2	4732490B19Rik	1.37822	4.23558e-19	0.15015
E17.5	chr2	35558458	35730994	1	Dab2ip	0.562379	5.37081e-19	0.589628
E17.5	chr11	98937696	98974942	1	Rara	0.541495	9.15956e-19	0.686478
E17.5	chr5	149528679	149611894	1	Wdr95	0.856931	1.13481e-18	0.265464
E17.5	chr4	152152207	152120876	2	Espn	0.6537	1.75129e-18	0.632108
E17.5	chr12	84569828	84595457	1	Vsx2	0.633708	2.36223e-18	0.493942
E17.5	chr10	60219260	60181527	2	Chst3	0.667221	3.53803e-18	0.449028
E17.5	chr9	50233182	50232523	2	2310003N18Rik	0.730918	5.7828e-18	0.776606
E17.5	chr7	49159819	49122334	2	9130015G15Rik	0.840087	5.96026e-18	0.350192
E17.5	chr2	173522592	173528502	1	1700021F07Rik	0.66788	6.73584e-18	0.376948
E17.5	chr9	61914510	61913283	2	Rplp1	0.585962	6.73584e-18	0.598312
E17.5	chr17	25433783	25374287	2	Cacna1h	0.68314	7.18545e-18	0.452366
E17.5	chr15	85581142	85593708	1	AU022754	0.661825	9.45072e-18	0.433724
E17.5	chr5	113337645	113337590	2	Mir7230	1.2426	1.35183e-17	0.3587
E17.5	chr14	64590657	64590741	1	Mir124a-1	1.04609	1.3933e-17	0.83795
E17.5	chr7	17062427	17030993	2	Hif3a	0.74457	1.43246e-17	0.33061
E17.5	chr11	79591212	79694012	1	Rab11fip4	0.520025	1.49183e-17	0.456484
E17.5	chr7	143330650	143322772	2	4933417O13Rik	0.592057	1.92526e-17	0.273732
E17.5	chr13	46273721	46300115	1	Stmnd1	1.26613	5.36431e-17	0.215778
E17.5	chr14	64591185	64591271	1	Mir3078	0.826753	1.85728e-16	0.868932
E17.5	chr10	42018382	41914990	2	Armc2	0.663398	2.93795e-16	0.340936
E17.5	chr4	129984870	130022633	1	Adgrb2	0.583147	6.63839e-16	0.365454
E17.5	chr2	25180758	25183339	1	Nrarp	0.503925	7.02203e-16	0.987905
E17.5	chr14	79869176	79860521	2	Gm10845	1.04643	7.09691e-16	0.276346
E17.5	chr10	75560330	75550125	2	Lrrc75b	0.956457	8.01559e-16	0.34533
E17.5	chr17	45756710	45786817	1	F630040K05Rik	0.758873	1.06336e-15	0.291332
E17.5	chr7	44670843	44605803	2	Myh14	0.669266	1.09042e-15	0.267196
E17.5	chr9	45426628	45753713	1	Dscaml1	0.531118	1.11297e-15	0.581596
E17.5	chr19	7206284	7198206	2	Otub1	0.54708	1.41783e-15	0.576072
E17.5	chr4	130792537	130826318	1	Sdc3	0.54137	1.68273e-15	0.3813
E17.5	chr11	79623163	79607079	2	Rab11fip4os1	0.595279	2.05767e-15	0.360078
E17.5	chr8	15011025	15033333	1	Kbtbd11	0.70416	2.1047e-15	0.397804
E17.5	chr13	42680799	43138526	1	Phactr1	0.519089	5.81879e-15	0.49953
E17.5	chr8	26977336	26981462	1	Zfp703	0.523365	5.9204e-15	0.723038
E17.5	chr5	77115123	77086986	2	Hopx	0.708622	6.21171e-15	0.350272
E17.5	chr4	45184906	45285936	1	Frmpd1	0.794245	9.4949e-15	0.28103
E17.5	chr1	71414910	71243090	2	Abca12	0.811584	1.369e-14	0.272668
E17.5	chr4	123233556	123249870	1	Heyl	0.92204	1.5015e-14	0.38225
E17.5	chr1	75450510	75474340	1	Asic4	0.687121	1.57521e-14	0.389906
E17.5	chr9	56685253	56618464	2	Lingo1	0.533944	1.71591e-14	0.422226
E17.5	chr16	21333356	21331900	2	Magef1	0.525229	2.07971e-14	0.705258
E17.5	chr10	62422457	62383137	2	Hkdc1	0.986994	2.35512e-14	0.26384
E17.5	chr5	149538030	149489056	2	Gm15997	0.714212	2.5353e-14	0.273436
E17.5	chr6	32050285	32058915	1	1700012A03Rik	0.9292	3.02658e-14	0.220646
E17.5	chr16	35541362	35664258	1	Sema5b	0.548966	3.71423e-14	0.450236
E17.5	chr2	26470119	26470059	2	Mir6996	0.692223	4.03575e-14	0.42554
E17.5	chr19	41746961	41750097	1	Gm19424	0.9367	4.40996e-14	0.56979
E17.5	chr15	79166066	79217383	1	Gm10863	0.908783	4.40996e-14	0.26271
E17.5	chr17	25570686	25565893	2	Sox8	0.839614	4.63598e-14	0.52053
E17.5	chr8	92674289	92680956	1	Irx6	0.742679	4.65142e-14	0.41939
E17.5	chr10	3366150	3464975	1	Ppp1r14c	0.861046	4.83267e-14	0.229484
E17.5	chr7	44484517	44485413	1	5430431A17Rik	0.886715	4.91922e-14	0.31164
E17.5	chr11	120348678	120351190	1	0610009L18Rik	0.69057	5.62905e-14	0.26676
E17.5	chr6	32588192	32144543	2	Plxna4	0.581901	9.37058e-14	0.450348
E17.5	chr4	141242884	141257562	1	Arhgef19	0.6554	1.44884e-13	0.401114
E17.5	chr11	114890041	114904651	1	Cd300a	1.09951	1.72298e-13	0.173958
E17.5	chr16	33829665	33949338	1	Itgb5	0.584837	2.16133e-13	0.33677
E17.5	chr8	90348252	90247110	2	Tox3	0.590076	2.69845e-13	0.343602
E17.5	chr7	64501706	64753878	1	Apba2	0.633088	3.05538e-13	0.399192
E17.5	chr16	38902345	39027159	1	Igsf11	0.519296	3.1898e-13	0.335714
E17.5	chr5	124095798	124061857	2	Abcb9	0.694962	3.35212e-13	0.19971
E17.5	chr7	133709333	133721145	1	Bccip	0.942399	4.61622e-13	0.358122
E17.5	chr3	28263214	28670585	1	Tnik	0.548357	6.15868e-13	0.355366
E17.5	chr8	111743849	111710474	2	Bcar1	0.501379	6.31904e-13	0.348012
E17.5	chr8	125995102	126030685	1	Kcnk1	0.572024	7.64998e-13	0.30072
E17.5	chr8	91801654	91798511	2	Irx3	0.555949	8.88991e-13	0.665778
E17.5	chr4	119108745	119137330	1	Slc2a1	0.515875	1.31962e-12	0.433376
E17.5	chr1	90998727	91128944	1	Lrrfip1	0.532098	2.0558e-12	0.311986
E17.5	chr9	40333472	40343337	1	1700110K17Rik	0.641423	2.72868e-12	0.273896
E17.5	chr17	25579174	25662826	1	Lmf1	0.50608	4.57712e-12	0.248942
E17.5	chr7	133782785	133720935	2	Dhx32	0.563006	4.79284e-12	0.281026
E17.5	chr13	97434970	97497664	1	Lncenc1	0.592219	5.23438e-12	0.32457
E17.5	chr4	139943519	139926111	2	4933427I22Rik	0.689426	6.87443e-12	0.259124
E17.5	chr5	34288324	34194894	2	Zfyve28	0.560734	7.01339e-12	0.23024
E17.5	chr11	99543158	99537485	2	Krt40	1.62508	7.67856e-12	0.134878
E17.5	chr4	154964123	154980938	1	Pank4	0.500386	8.01971e-12	0.57441
E17.5	chr13	44216487	44188549	2	A330076C08Rik	0.581805	8.68553e-12	0.18542
E17.5	chr9	120915250	120913774	2	1700020M21Rik	0.763533	1.05676e-11	0.186212
E17.5	chr2	93029348	93033445	1	4631405J19Rik	0.547899	1.05676e-11	0.262266
E17.5	chr17	15375823	15367354	2	Dll1	0.678545	1.1114e-11	0.531774
E17.5	chr10	62194227	62194167	2	Mir7662	0.806137	1.11282e-11	0.57117
E17.5	chr15	76126556	76119517	2	BC024139	0.874481	1.59939e-11	0.163518
E17.5	chr1	128417416	128363707	2	Dars	0.734103	1.60318e-11	0.259642
E17.5	chr6	35308126	35267953	2	Slc13a4	1.00826	1.72383e-11	0.11841
E17.5	chr15	85581821	85535437	2	Wnt7b	0.707939	1.72383e-11	0.27319
E17.5	chr14	64588115	64593961	1	Mir124a-1hg	0.669003	1.92831e-11	0.467992
E17.5	chr9	44735198	44686308	2	Phldb1	0.518851	2.50938e-11	0.288532
E17.5	chr9	42209231	42182238	2	4930546K05Rik	0.978948	3.2112e-11	0.14633
E17.5	chr9	30922452	30899155	2	Adamts15	0.750045	4.03801e-11	0.164228
E17.5	chr10	127522444	127517123	2	Shmt2	0.685986	4.10244e-11	0.524924
E17.5	chr7	139248482	139267253	1	Pwwp2b	0.649265	4.75656e-11	0.237634
E17.5	chr2	26294557	26271647	2	Ccdc187	0.690779	4.83504e-11	0.298372
E17.5	chr11	102761435	102780262	1	Adam11	0.520762	5.07273e-11	0.414006
E17.5	chr7	144915194	144929084	1	LTO1	0.679921	6.12318e-11	0.467944
E17.5	chr7	31055656	31051678	2	Fxyd1	0.808498	9.66628e-11	0.403958
E17.5	chr7	25369724	25367616	2	Cnfn	0.805428	1.25619e-10	0.250982
E17.5	chr4	124485959	124449626	2	1700057H15Rik	0.513401	1.26212e-10	0.281782
E17.5	chr7	80371375	80349097	2	Man2a2	0.724028	1.34931e-10	0.273156
E17.5	chr2	119325784	119335666	1	Dll4	0.621815	1.65768e-10	0.43813
E17.5	chr7	66109515	66173798	1	Chsy1	0.50887	1.71215e-10	0.258076
E17.5	chr11	97352073	97332109	2	Gpr179	0.660738	2.72325e-10	0.149662
E17.5	chr16	21296872	21247499	2	Gm16863	0.616066	2.75524e-10	0.201556
E17.5	chr2	180598222	180622185	1	Col9a3	0.769389	2.79283e-10	0.13861
E17.5	chr15	86057695	86137636	1	Gramd4	0.536139	3.02964e-10	0.32965
E17.5	chr7	79387027	79374870	2	Rlbp1	0.619508	3.14691e-10	0.282152
E17.5	chr1	76489133	76502028	1	Gm17751	0.928915	3.99023e-10	0.155454
E17.5	chr11	109346867	109353651	1	1700096J18Rik	1.12297	4.35375e-10	0.212162
E17.5	chr5	117976770	118010191	1	Fbxo21	0.721584	4.77462e-10	0.281708
E17.5	chr11	71750703	71789647	1	Wscd1	0.692576	4.83954e-10	0.253294
E17.5	chr5	36204021	36206568	1	Psapl1	0.521392	4.91878e-10	0.200378
E17.5	chr11	98053462	98036624	2	Stac2	0.666332	4.93586e-10	0.318716
E17.5	chr2	93422007	93421929	2	Mir7001	0.890723	5.14894e-10	0.219346
E17.5	chr2	49787686	49948846	1	Lypd6b	0.519608	5.79297e-10	0.256596
E17.5	chr5	114273761	114254164	2	Foxn4	0.589048	6.66795e-10	0.413152
E17.5	chr12	4524113	4529122	1	Gm31938	0.76465	8.72641e-10	0.341988
E17.5	chr11	98741785	98769006	1	Thra	0.576176	9.25103e-10	0.46748
E17.5	chr19	20954202	20783458	2	Tmc1	0.544644	9.28864e-10	0.119728
E17.5	chr12	81026808	81186414	1	Smoc1	0.50238	1.0325e-09	0.195678
E17.5	chr16	4594713	4615957	1	Glis2	0.651196	1.05283e-09	0.445232
E17.5	chr15	74734313	74732252	2	Lypd2	0.849949	1.13961e-09	0.18492
E17.5	chr5	37824585	37820491	2	Msx1	0.641911	1.18004e-09	0.449858
E17.5	chr8	11478499	11453977	2	Rab20	0.67898	1.23704e-09	0.219994
E17.5	chr4	107823022	107806033	2	Lrp8os2	0.52804	1.25718e-09	0.279798
E17.5	chr18	65970178	65955722	2	Cplx4	0.70835	1.60291e-09	0.285924
E17.5	chr15	88314874	88372651	1	B230214G05Rik	0.665554	1.63781e-09	0.25334
E17.5	chr19	27217020	27254231	1	Vldlr	0.549426	1.64116e-09	0.199832
E17.5	chr11	97799672	97838764	1	Lasp1	0.511298	2.17727e-09	0.30328
E17.5	chr7	31059935	31070935	1	Lgi4	1.00545	2.35485e-09	0.267556
E17.5	chr7	31051454	31042515	2	Fxyd7	0.786822	2.39147e-09	0.258788
E17.5	chr11	109144369	109139291	2	E030025P04Rik	0.573137	2.51049e-09	0.133004
E17.5	chr9	121839461	121797627	2	Ccdc13	0.592587	2.96676e-09	0.176572
E17.5	chr6	119330766	119315133	2	Lrtm2	0.826799	4.00109e-09	0.247476
E17.5	chr3	103575282	103645567	1	Syt6	0.531346	5.32755e-09	0.187556
E17.5	chr12	85177313	85166639	2	Pgf	0.704049	5.37533e-09	0.305088
E17.5	chr17	27248066	27235075	2	9630028I04Rik	0.770786	7.17138e-09	0.25037
E17.5	chr9	114781993	114756836	2	Cmtm7	0.522449	9.91052e-09	0.227758
E17.5	chr11	94242579	94235952	2	Wfikkn2	0.5679	1.39601e-08	0.329634
E17.5	chr9	42399929	42329619	2	Tecta	0.656384	1.4055e-08	0.111384
E17.5	chr15	66969641	66929318	2	Ndrg1	0.67351	1.59262e-08	0.30625
E17.5	chr13	47148670	47143940	2	A930002C04Rik	0.618125	1.95809e-08	0.280756
E17.5	chr9	58455173	58469623	1	4930461G14Rik	0.909883	2.23237e-08	0.185726
E17.5	chr4	152477549	152390740	2	Kcnab2	0.590743	2.9391e-08	0.285754
E17.5	chr9	49081260	49117587	1	Tmprss5	0.594737	3.02929e-08	0.125626
E17.5	chr12	109068217	109032182	2	Begain	0.559152	3.05357e-08	0.201212
E17.5	chr7	121589836	121587386	2	4933432K03Rik	1.32356	3.48415e-08	0.282434
E17.5	chr11	113710017	113698171	2	Cpsf4l	0.568136	4.93227e-08	0.237484
E17.5	chr7	79392338	79450264	1	Fanci	0.56291	4.9633e-08	0.1757
E17.5	chr5	115194381	115168691	2	Cabp1	0.520701	5.0418e-08	0.260866
E17.5	chr4	88760774	88761584	1	Gm13283	0.592123	5.8471e-08	0.100024
E17.5	chr11	61485444	61488704	1	Mfap4	0.662298	6.09977e-08	0.373392
E17.5	chr12	106447666	106442652	2	1700121N20Rik	0.523943	6.83367e-08	0.234264
E17.5	chr4	129960374	129965138	1	1700003M07Rik	0.622683	7.21596e-08	0.36295
E17.5	chr2	132424741	132452499	1	4921508D12Rik	0.770946	7.45317e-08	0.145256
E17.5	chr11	114795892	114790669	2	Btbd17	0.523625	8.55121e-08	0.407526
E17.5	chr7	114948650	114983967	1	A730082K24Rik	0.66986	8.59965e-08	0.082478
E17.5	chr7	120156115	120166001	1	4930505K13Rik	0.909197	1.00632e-07	0.220508
E17.5	chr2	152754173	152765037	1	Cox4i2	0.505632	1.38498e-07	0.270034
E17.5	chr11	100050551	100046646	2	Krt31	1.01813	1.50181e-07	0.040868
E17.5	chr8	109340908	109339787	2	Gm1943	0.570023	1.65558e-07	0.318502
E17.5	chr9	102304975	102304924	2	Mir7243	0.513185	1.77421e-07	0.236212
E17.5	chr14	70211989	70180468	2	Sorbs3	0.558775	2.00691e-07	0.218928
E17.5	chr8	109075222	109253639	1	D030068K23Rik	0.700849	2.03764e-07	0.18853
E17.5	chr2	119326197	119321199	2	Gm14207	0.506514	2.14913e-07	0.348656
E17.5	chr11	114798924	114806745	1	Gpr142	0.555103	2.23807e-07	0.41311
E17.5	chr15	97767666	97744770	2	Rapgef3	0.545245	3.29981e-07	0.201552
E17.5	chr11	53120056	53111451	2	Gm11186	0.694852	3.73122e-07	0.132334
E17.5	chr11	31824547	31790081	2	D630024D03Rik	0.640805	3.89548e-07	0.18909
E17.5	chr11	112825128	112822965	2	1700012H19Rik	0.519963	4.52211e-07	0.224874
E17.5	chr9	65265180	65280605	1	Cilp	0.729337	4.65776e-07	0.1451
E17.5	chr11	70459984	70454234	2	Cxcl16	0.778886	5.48673e-07	0.124476
E17.5	chr2	27079381	27108613	1	Adamtsl2	0.765519	5.5492e-07	0.110138
E17.5	chr6	49822710	49829507	1	Npy	0.691232	5.73801e-07	0.204166
E17.5	chr10	121034004	121100642	1	Wif1	0.531325	5.91468e-07	0.169092
E17.5	chr12	71309884	71320107	1	Dact1	0.505394	6.19084e-07	0.215942
E17.5	chr13	48018608	47960330	2	4931429P17Rik	0.720556	6.44763e-07	0.110844
E17.5	chr4	152115934	152120119	1	Tnfrsf25	0.533692	6.44763e-07	0.266254
E17.5	chr15	79141325	79151774	1	Polr2f	0.744221	6.73717e-07	0.257596
E17.5	chr11	70459622	70466199	1	Zmynd15	0.728462	8.40188e-07	0.126422
E17.5	chr2	32712972	32712900	2	Mir3960	0.521987	9.00124e-07	0.60373
E17.5	chr9	44134658	44142726	1	Mcam	0.632369	9.12042e-07	0.252216
E17.5	chr4	149485333	149496668	1	Lzic	0.630559	1.01348e-06	0.260662
E17.5	chr2	32712888	32712807	2	Mir2861	0.519393	1.05054e-06	0.600108
E17.5	chr2	58052752	58045115	2	Ermn	1.25427	1.12198e-06	0.199118
E17.5	chr2	70474923	70477726	1	Sp5	0.73836	1.17049e-06	0.4339
E17.5	chr2	51627511	51628407	1	Tas2r134	0.507034	1.18837e-06	0.122934
E17.5	chr2	152911352	152923065	1	Mylk2	0.557549	1.19189e-06	0.182368
E17.5	chr4	129513581	129515981	1	Marcksl1	0.539311	1.31119e-06	0.555978
E17.5	chr4	107314363	107359823	1	Yipf1	0.581724	1.33257e-06	0.1385
E17.5	chr18	59062381	59076962	1	Minar2	0.522273	1.57157e-06	0.169116
E17.5	chr2	24276954	24282432	1	Il1f5	0.967211	1.81077e-06	0.140256
E17.5	chr7	4119530	4135407	1	Ttyh1	0.634141	1.83863e-06	0.229556
E17.5	chr5	77211471	77205106	2	Spink2	0.550379	2.04324e-06	0.200162
E17.5	chr7	46238490	46195351	2	Ush1c	0.540194	2.11056e-06	0.157214
E17.5	chr3	88215171	88215257	1	Mir3093	0.78645	2.11932e-06	0.420822
E17.5	chr1	82586921	82722059	1	Col4a3	0.621663	2.14496e-06	0.15172
E17.5	chr1	177729814	177753305	1	1700016C15Rik	0.537693	2.25553e-06	0.091702
E17.5	chr4	149537863	149537922	1	Mir5616	0.605058	2.2774e-06	0.218762
E17.5	chr3	28419943	28420018	1	Mir466q	0.652695	2.28222e-06	0.216782
E17.5	chr11	78328422	78342776	1	Pigs	0.776143	2.59872e-06	0.25233
E17.5	chr6	114397936	114483298	1	Hrh1	0.544879	2.80317e-06	0.157938
E17.5	chr15	68337510	68337415	2	Mir30b	0.583925	3.39585e-06	0.0787239
E17.5	chr9	107668968	107651155	2	Slc38a3	0.501372	3.56822e-06	0.2366
E17.5	chr19	7607181	7596661	2	Lgals12	0.6023	4.00261e-06	0.279904
E17.5	chr16	23520590	23451785	2	Masp1	0.548493	4.98597e-06	0.112976
E17.5	chr1	74304336	74288247	2	Tmbim1	0.595762	6.48113e-06	0.168572
E17.5	chr18	65698268	65751537	1	Oacyl	0.728423	7.80561e-06	0.163458
E17.5	chr15	99099484	99104709	1	Dnajc22	0.636973	8.06355e-06	0.408274
E17.5	chr8	104101625	104144502	1	Cdh5	0.77339	9.02908e-06	0.124408
E17.5	chr16	93369720	93369816	1	Mir802	1.12355	9.74048e-06	0.265942
E17.5	chr5	73284184	73268580	2	1700025M24Rik	0.830574	9.88973e-06	0.0473839
E17.5	chr16	27849930	27926128	1	Gm10823	0.594984	1.0249e-05	0.123806
E17.5	chr9	35175987	35124414	2	Dcps	0.743783	1.07729e-05	0.186152
E17.5	chr1	67038872	67000517	2	Lancl1	0.522538	1.1223e-05	0.163184
E17.5	chr3	58692388	58674949	2	Siah2	0.53322	1.31938e-05	0.214206
E17.5	chr2	71529445	71533981	1	Dlx1	0.664621	1.56742e-05	0.321634
E17.5	chr14	51050163	51049451	2	Rnase11	0.738114	1.69306e-05	0.15176
E17.5	chr7	120201988	120186384	2	Crym	0.718757	1.70104e-05	0.11799
E17.5	chr1	133907999	133897193	2	Optc	0.553972	1.83175e-05	0.23547
E17.5	chr14	63049960	63034087	2	Defb30	0.780325	2.24095e-05	0.145722
E17.5	chr11	100088226	100080848	2	Krt32	0.846755	2.49629e-05	0.0338559
E17.5	chr4	102759222	102972682	1	Sgip1	0.512952	2.66048e-05	0.233152
E17.5	chr10	60346851	60372684	1	Vsir	0.557859	3.27365e-05	0.14849
E17.5	chr4	129121925	129111570	2	Hpca	0.554332	3.66488e-05	0.175716
E17.5	chr15	37432664	37421133	2	Gm15941	0.578649	3.93037e-05	0.0985499
E17.5	chr7	136349415	136332216	2	C230079O03Rik	0.620741	4.14635e-05	0.10635
E17.5	chr17	27355738	27355799	1	Mir7217	0.99844	4.72531e-05	0.14864
E17.5	chr8	104105873	104088916	2	Gm29682	0.57158	4.77907e-05	0.161824
E17.5	chr4	107253533	107233514	2	Lrrc42	0.523639	4.80936e-05	0.256128
E17.5	chr12	81166151	81166234	1	Mir3067	0.895446	4.9606e-05	0.231954
E17.5	chr15	37425554	37440644	1	4930447A16Rik	0.905204	5.3014e-05	0.068814
E17.5	chr14	19823823	19811402	2	Rtraf	0.677436	5.3334e-05	0.183044
E17.5	chr4	118868783	118869736	1	Olfr1331	1.39216	5.75107e-05	0.113392
E17.5	chr7	24370263	24385212	1	Kcnn4	0.558891	5.87081e-05	0.105322
E17.5	chr7	113564987	113538026	2	Far1os	0.568177	6.46156e-05	0.050292
E17.5	chr16	31314808	31296192	2	Apod	0.686339	6.70117e-05	0.118296
E17.5	chr11	94967593	94968456	1	Hils1	0.50198	6.79484e-05	0.050418
E17.5	chr10	81416297	81416240	2	Mir1191b	0.518339	7.11492e-05	0.512446
E17.5	chr3	138374121	138388291	1	Adh6-ps1	0.986945	7.42484e-05	0.099304
E17.5	chr11	4746778	4738821	2	Cabp7	0.556307	7.43259e-05	0.171534
E17.5	chr17	26244242	26212692	2	Fam234a	0.578517	9.84107e-05	0.174344
E17.5	chr4	133195655	133195716	1	Mir7017	0.569583	9.87786e-05	0.216578
E17.5	chr14	55524981	55518978	2	Nrl	0.789155	9.98131e-05	0.198008
E17.5	chr15	82380260	82370527	2	Cyp2d22	0.529462	0.000107267	0.10396
E17.5	chr9	112227456	112228242	1	2310075C17Rik	0.540975	0.000120606	0.15121
E17.5	chr6	70918922	70913089	2	Tex37	0.643921	0.000124121	0.149322
E17.5	chr12	84617466	84602531	2	Abcd4	0.556953	0.000128633	0.174192
E17.5	chr1	185455568	185447116	2	Gm2061	0.604594	0.000132729	0.132194
E17.5	chr6	120493807	120488939	2	Tmem121b	0.528217	0.00013381	0.258146
E17.5	chr17	25952565	25946392	2	A930017K11Rik	0.645597	0.000155404	0.225564
E17.5	chr11	78323073	78327781	1	Aldoc	0.846884	0.000167591	0.249584
E17.5	chr17	29090979	29100722	1	Cdkn1a	0.533449	0.000178346	0.206642
E17.5	chr15	85706603	85706697	1	Mirlet7c-2	0.941732	0.000189925	0.0778141
E17.5	chr8	13562461	13550722	2	1700029H14Rik	0.58373	0.000193996	0.0817341
E17.5	chr8	125584638	125625605	1	4930567H12Rik	0.50751	0.000194146	0.0709779
E17.5	chr1	133921401	133910304	2	Prelp	0.500904	0.000199713	0.132158
E17.5	chr11	54069017	54054928	2	Pdlim4	0.513433	0.000216223	0.14177
E17.5	chrX	123103523	123145654	1	Cldn34c1	0.67062	0.000220915	0.093158
E17.5	chr6	53221164	53226599	1	Gm4872	0.548647	0.00022502	0.139588
E17.5	chr4	88757844	88758392	1	Gm13286	0.90995	0.000235876	0.07218
E17.5	chr14	63046991	63058149	1	2700070H01Rik	0.638515	0.000244241	0.155302
E17.5	chr2	157346655	157329496	2	Ghrh	0.517993	0.000285167	0.177952
E17.5	chr1	185454848	185468762	1	Slc30a10	0.520274	0.00029421	0.110966
E17.5	chr11	120361534	120368173	1	Fscn2	0.889731	0.000326548	0.181764
E17.5	chr7	45180995	45181838	1	Pth2	0.519054	0.000364514	0.409726
E17.5	chr11	100193246	100186781	2	Krt9	0.592336	0.000372468	0.0431381
E17.5	chr15	79285509	79258195	2	Baiap2l2	0.571348	0.000380313	0.154894
E17.5	chr3	90603770	90606045	1	S100a4	0.837674	0.000381902	0.089896
E17.5	chr11	62951193	62993095	1	Cdrt4	0.520217	0.000410524	0.071818
E17.5	chr7	4120728	4074125	2	9430041J12Rik	0.519991	0.00042028	0.129408
E17.5	chr3	90600215	90602702	1	S100a3	0.770947	0.000452957	0.081376
E17.5	chr18	41951194	41875696	2	Prelid2	0.53726	0.000534767	0.138834
E17.5	chr10	45289305	45318450	1	Popdc3	0.534319	0.000535485	0.086244
E17.5	chr18	20665250	20674326	1	Ttr	0.724847	0.000549116	0.13007
E17.5	chr7	50599190	50600528	1	4933405O20Rik	0.739837	0.000772333	0.12795
E17.5	chr2	29475294	29475215	2	Mir133c	0.634382	0.000841045	0.235946
E17.5	chr2	71537891	71530638	2	Dlx1as	0.501991	0.000876844	0.236736
E17.5	chr15	60016618	60014866	2	4933412E24Rik	0.562166	0.000936317	0.0993659
E17.5	chr7	29281977	29256330	2	Spint2	0.73615	0.000958666	0.152636
E17.5	chr8	11477929	11480241	1	E230013L22Rik	0.599973	0.00110152	0.245338
E17.5	chr2	180954699	180934772	2	Nkain4	0.527729	0.00110739	0.158134
E17.5	chr7	132154741	132042810	2	Cpxm2	0.529221	0.00127078	0.0980939
E17.5	chr17	36178777	36181364	1	Gm6623	0.915938	0.00132056	0.0476759
E17.5	chr10	80278164	80278232	1	Mir6911	0.68289	0.00134152	0.0815821
E17.5	chr19	46328184	46330446	1	Fbxl15	0.526543	0.00135555	0.377764
E17.5	chr3	34638464	34638542	1	Mir1897	0.513641	0.001385	0.316284
E17.5	chr4	107968334	108013532	1	Slc1a7	0.645358	0.00166417	0.078882
E17.5	chr4	134243763	134245873	1	E130218I03Rik	0.550841	0.00177228	0.32551
E17.5	chr14	61305334	61292983	2	1700109G14Rik	0.559222	0.00207054	0.06401
E17.5	chr11	100145926	100140810	2	Krt19	0.507814	0.00227615	0.071446
E17.5	chr5	92363296	92359544	2	Cxcl11	0.563751	0.0026495	0.0958461
E17.5	chr17	33394637	33360507	2	Zfp101	0.544911	0.00307933	0.0619601
E17.5	chr11	115062038	115051917	2	Cd300e	0.537648	0.00308817	0.109344
E17.5	chr19	46327156	46312087	2	Psd	0.50237	0.00339209	0.257092
E17.5	chr1	168490643	168490762	1	Mir6348	0.502938	0.00374478	0.156112
E17.5	chr5	139523751	139541339	1	4930500L23Rik	0.525795	0.00454855	0.23727
E17.5	chr2	103389044	103377643	2	BC016548	1.28864	0.00490311	0.072888
E17.5	chr17	36168537	36164444	2	Gm8909	0.968635	0.00495408	0.04619
E17.5	chr14	55952371	55949809	2	Mcpt-ps1	0.707464	0.00524246	0.04968
E17.5	chrX	101263992	101261373	2	Gm614	0.925259	0.00555944	0.0834241
E17.5	chr11	83409317	83421038	1	Rasl10b	0.520136	0.00586826	0.187118
E17.5	chr15	74721234	74724373	1	Them6	0.573119	0.00589366	0.199054
E17.5	chr6	115944931	115950242	1	H1foo	1.00107	0.00602634	0.070132
E17.5	chr7	126812683	126830219	1	Fam57b	0.541779	0.00619707	0.148816
E17.5	chr8	105966115	105943590	2	Slc12a4	0.585689	0.00737979	0.102128
E17.5	chr9	64253605	64185793	2	Map2k1	0.569429	0.00743071	0.046546
E17.5	chr2	35558702	35549534	2	Gm13446	0.558731	0.00833556	0.110902
E17.5	chr9	64235201	64236362	1	Uchl4	1.50144	0.00846145	0.107176
E17.5	chr11	104186327	104191166	1	Sppl2c	0.572064	0.00913913	0.069618
E17.5	chr12	109743715	109743795	1	Mir410	0.649176	0.0095004	0.043998
E17.5	chr10	41746721	41783437	1	BC048559	0.954537	0.010918	0.048288
E17.5	chr2	51241831	51295945	1	Gm13497	0.550643	0.0129686	0.0693919
E17.5	chrX	73673133	73682502	1	Slc6a8	0.574749	0.0129933	0.137368
E17.5	chr4	136021649	136003370	2	Eloa	0.523259	0.0132269	0.14471
E17.5	chr11	82633353	82636309	1	Gm11426	0.565365	0.0133657	0.1554
E17.5	chr7	31042331	31032723	2	Fxyd5	0.964534	0.013531	0.0783581
E17.5	chr10	75449510	75463104	1	4933407G14Rik	0.510226	0.0138283	0.0753519
E17.5	chr16	35938470	35972621	1	Parp9	0.683658	0.0151319	0.080828
E17.5	chr18	56936260	56940518	1	Gm10536	0.921188	0.0162588	0.036074
E17.5	chr10	126998440	126998560	1	Mir546	0.876194	0.0168226	0.105482
E17.5	chr19	6105798	6115555	1	Naaladl1	0.708357	0.0172936	0.040448
E17.5	chr12	109743418	109743496	1	Mir369	0.592399	0.0173269	0.0400819
E17.5	chr12	109743158	109743236	1	Mir409	0.592641	0.0174498	0.0397259
E17.5	chr12	109743289	109743368	1	Mir412	0.592521	0.0174498	0.0398959
E17.5	chr8	105951699	105951637	2	Mir7074	0.59706	0.0175063	0.118718
E17.5	chr11	60200617	60200538	2	Mir6921	0.875393	0.0176889	0.264936
E17.5	chr1	75219294	75214972	2	Tuba4a	0.667172	0.0194049	0.130938
E17.5	chr14	73510049	73518545	1	Med4	0.549535	0.0194054	0.1497
E17.5	chr4	45683589	45723706	1	Gm829	0.517963	0.0207326	0.104632
E17.5	chr18	47452668	47470868	1	9130209A04Rik	0.580969	0.0208636	0.070794
E17.5	chr10	129975549	129974605	2	Olfr247	0.543428	0.021833	0.015958
E17.5	chr5	104077608	104070060	2	Gm17660	0.510415	0.0227398	0.0862621
E17.5	chr13	52573225	52569880	2	Gm2848	0.55686	0.0228337	0.0915279
E17.5	chr2	144465176	144466732	1	Gm38402	0.757582	0.0232548	0.15957
E17.5	chr10	75352055	75352961	1	Gm5779	1.21623	0.0240606	0.053012
E17.5	chr4	127061132	127047094	2	Zmym1	0.501513	0.0258797	0.0740939
E17.5	chr7	16906490	16910905	1	Ptgir	0.554149	0.0259332	0.101794
E17.5	chr2	25356332	25352290	2	Dpp7	0.884995	0.0264468	0.164266
E17.5	chr11	115795824	115795886	1	Mir5621	0.709128	0.0271036	0.0713241
E17.5	chr15	79075223	79094400	1	Eif3l	0.504174	0.0281681	0.0954519
E17.5	chr11	116752167	116757883	1	BC018473	0.733909	0.0310786	0.00802399
E17.5	chr9	21989453	21971004	2	Rgl3	0.684699	0.0315593	0.171568
E17.5	chr13	49504810	49532789	1	Ecm2	0.985937	0.0327944	0.038008
E17.5	chr9	69456944	69457031	1	Mir3109	0.505274	0.0333061	0.234512
E17.5	chr4	149485172	149467572	2	Nmnat1	0.601838	0.0338547	0.124802
E17.5	chr2	180986535	181017540	1	Col20a1	0.535824	0.0354502	0.0645241
E17.5	chr5	92328079	92321331	2	Cxcl9	1.13581	0.0371514	0.031298
E17.5	chr9	106178840	106178927	1	Mirlet7g	0.565487	0.0382609	0.0488141
E17.5	chrX	60394492	60394403	2	Mir505	0.591623	0.0383224	0.22356
E17.5	chr3	87919506	87923433	1	Mrpl24	0.532604	0.0383937	0.123784
E17.5	chr4	88773834	88777729	1	Gm13290	0.904781	0.0396067	0.014804
E17.5	chr2	162987481	163014139	1	Sgk2	0.62997	0.041158	0.0693779
E17.5	chr7	26061495	26096196	1	Cyp2b13	0.941376	0.0412603	0.00760399
E17.5	chr4	107953932	107960721	1	4930407G08Rik	0.544917	0.0412603	0.032098
E17.5	chr11	46170087	46170143	1	Mir7239	0.567385	0.0476625	0.094776
E17.5	chr16	38017323	38054526	1	4930542C21Rik	0.549883	0.0507573	0.025134
E17.5	chr14	60768134	60780869	1	C1qtnf9	0.653925	0.0519036	0.075574
E17.5	chr12	76795554	76792335	2	Gpx2	0.869005	0.0520787	0.0653899
E17.5	chr12	109742409	109742498	1	Mir541	0.645376	0.0533239	0.029532
E17.5	chr10	76253836	76261319	1	S100b	0.588417	0.0535168	0.101384
E17.5	chr9	21029373	21030531	1	Icam4	0.538294	0.0556784	0.25071
E17.5	chr11	100105626	100102012	2	Krt36	1.56981	0.0585567	0.0718401
E17.5	chrX	73435343	73433705	2	Trex2	1.08965	0.0613449	0.027048
E17.5	chr7	104535361	104532959	2	Trim30e-ps1	0.949878	0.0630911	0.0443661
E17.5	chr10	81194691	81210875	1	Atcayos	1.06341	0.0707402	0.028574
E17.5	chr8	107096545	107069402	2	Terf2	0.508626	0.0707623	0.104916
E17.5	chr8	47822143	47822805	1	Cldn24	0.769129	0.0743443	0.052042
E17.5	chr10	60960723	60960844	1	Mir466j	0.62241	0.0748564	0.15409
E17.5	chr6	34863146	34874946	1	Tmem140	0.693403	0.0750519	0.0649121
E17.5	chr11	79504082	79500982	2	Omg	0.719489	0.0756726	0.0953759
E17.5	chrX	52741928	52741838	2	Mir92-2	0.717025	0.0818361	0.120834
E17.5	chrX	52742066	52741983	2	Mir19b-2	0.717075	0.0819406	0.121034
E17.5	chr11	100261029	100256215	2	Krt17	0.746796	0.0840288	0.05538
E17.5	chr6	30169551	30169446	2	Mir96	0.74511	0.0846156	0.299574
E17.5	chr7	25228723	25230264	1	9130221H12Rik	0.533545	0.0853963	0.04187
E17.5	chr10	81202037	81198170	2	Nmrk2	1.06653	0.0874063	0.035478
E17.5	chr6	30169737	30169668	2	Mir183	0.775538	0.0880392	0.308176
E17.5	chr13	49544443	49567565	1	Aspn	0.795896	0.0885276	0.0329459
E17.5	chr4	137538286	137538370	1	Mir7018	0.534328	0.0889415	0.070742
E17.5	chrX	52742413	52742331	2	Mir18b	0.718211	0.09145	0.121018
E17.5	chrX	52742192	52742113	2	Mir20b	0.717616	0.09145	0.120932
E17.5	chr11	100770957	100766332	2	Ghdc	0.741001	0.0944432	0.055894
E17.5	chr5	134560171	134557254	2	Syna	1.25992	0.0951983	0.062332
E17.5	chr18	37435621	37438654	1	Pcdhb12	1.17598	0.0973038	0.013174
E17.5	chr9	88599516	88595325	2	9430037G07Rik	1.0314	0.0975412	0.00208801
E17.5	chr7	31040317	31040258	2	Mir7050	1.11496	0.0979482	0.0915462
E17.5	chr2	113217083	112631380	2	Ryr3	-0.836977	2.29264e-19	-0.410724
E17.5	chr8	17535385	15892545	2	Csmd1	-0.879676	3.44747e-19	-0.633686
E17.5	chr11	47988969	46896253	2	Sgcd	-0.829745	1.3933e-17	-0.615014
E17.5	chr4	20778668	20118874	2	Nkain3	-0.934246	2.67354e-15	-0.414858
E17.5	chr3	83574118	83555367	2	1700028M03Rik	-1.01474	4.19921e-15	-0.209554
E17.5	chr1	3671498	3214482	2	Xkr4	-0.810102	4.57795e-14	-0.335204
E17.5	chr1	9299877	8359739	2	Sntg1	-0.84143	7.87298e-14	-0.37287
E17.5	chr7	25152457	25156630	1	D930028M14Rik	-0.736203	8.84988e-14	-0.570638
E17.5	chr8	32151895	32181847	1	Gm8179	-0.96363	1.34851e-13	-0.12115
E17.5	chr12	57197472	56712634	2	Slc25a21	-0.718367	2.08936e-13	-0.36334
E17.5	chr1	175492545	175059076	2	Rgs7	-0.664485	2.49366e-13	-0.291516
E17.5	chr8	38661508	37522554	2	Sgcz	-0.786547	1.05104e-12	-0.470298
E17.5	chr3	158562221	158082895	2	Lrrc7	-0.738532	1.90857e-12	-0.329404
E17.5	chr2	124089969	124667789	1	Sema6d	-0.648487	2.23696e-12	-0.348328
E17.5	chr4	36951744	35706647	2	Lingo2	-0.560429	5.56154e-12	-0.426604
E17.5	chr6	105677745	106699305	1	Cntn4	-0.500194	1.04366e-11	-0.431822
E17.5	chr14	124677127	123978291	2	Fgf14	-0.513789	2.04254e-11	-0.354866
E17.5	chr17	57769570	58410342	1	Cntnap5c	-0.945726	4.53867e-11	-0.303122
E17.5	chr16	9992533	9577710	2	Grin2a	-0.841128	4.83504e-11	-0.22982
E17.5	chr9	104547286	105034544	1	Cpne4	-0.886787	5.07273e-11	-0.1831
E17.5	chrX	137570754	138849077	1	Il1rapl2	-0.82116	1.23386e-10	-0.29626
E17.5	chr8	99416471	99024471	2	Cdh8	-0.761141	1.65768e-10	-0.255018
E17.5	chr6	28135133	27275121	2	Grm8	-0.648887	2.54245e-10	-0.368526
E17.5	chr1	21962650	21398399	2	Kcnq5	-0.659068	2.70071e-10	-0.30084
E17.5	chr2	125507993	125300594	2	Fbn1	-0.728585	2.98126e-10	-0.238932
E17.5	chr9	13297958	13709533	1	Maml2	-0.535752	3.44766e-10	-0.369074
E17.5	chr6	21216109	21729805	1	Kcnd2	-0.784002	4.40833e-10	-0.287644
E17.5	chr1	124045559	123332138	2	Dpp10	-0.85106	4.75522e-10	-0.29906
E17.5	chr3	76074561	76710005	1	Fstl5	-0.701992	5.13984e-10	-0.270208
E17.5	chr3	159076364	159308080	1	Gm20752	-0.941598	5.44106e-10	-0.162024
E17.5	chr10	32889915	31689319	2	Nkain2	-0.640676	6.84953e-10	-0.393484
E17.5	chr3	110143472	109780050	2	Ntng1	-0.574312	7.74297e-10	-0.257982
E17.5	chr2	42653598	40596773	2	Lrp1b	-0.521369	8.62904e-10	-0.560276
E17.5	chrX	113297510	113836386	1	Dach2	-0.807762	8.72641e-10	-0.215674
E17.5	chr2	147710693	147717632	1	A530006G24Rik	-1.04753	8.81829e-10	-0.131632
E17.5	chr3	111881903	112082001	1	Gm6602	-0.697273	8.88307e-10	-0.085562
E17.5	chr7	56239771	56536517	1	Oca2	-0.827194	1.03384e-09	-0.208116
E17.5	chr1	10993465	11303682	1	Prex2	-0.886938	1.12191e-09	-0.258818
E17.5	chr9	6168612	6377519	1	Pdgfd	-0.538488	1.26369e-09	-0.126236
E17.5	chr5	43515569	43616586	1	C1qtnf7	-1.01468	1.34229e-09	-0.144546
E17.5	chr5	7344378	6769030	2	Zfp804b	-0.542566	1.39735e-09	-0.230524
E17.5	chrX	147429192	147383478	2	Il13ra2	-0.935604	1.51012e-09	-0.0393881
E17.5	chr2	172248492	172251114	1	Mc3r	-0.738814	1.76676e-09	-0.22666
E17.5	chr5	47983155	48307735	1	Slit2	-0.544963	1.8111e-09	-0.3242
E17.5	chrX	88115623	86747242	2	Il1rapl1	-0.722558	2.11613e-09	-0.357212
E17.5	chr3	114904078	115125764	1	Olfm3	-0.667298	2.15006e-09	-0.162838
E17.5	chrX	110372753	110375156	1	Gm7134	-1.43299	2.75737e-09	-0.077968
E17.5	chr1	14918862	14872648	2	Trpa1	-0.868111	2.98554e-09	-0.07728
E17.5	chr2	65845767	66031546	1	Csrnp3	-0.518366	3.18711e-09	-0.274044
E17.5	chr5	87092555	87065927	2	Ugt2b36	-1.15484	3.56145e-09	-0.054262
E17.5	chr11	34783905	34226815	2	Dock2	-0.634174	4.86847e-09	-0.25744
E17.5	chr2	14604306	14987908	1	Cacnb2	-0.589457	5.54643e-09	-0.260308
E17.5	chr6	137170496	137054825	2	Rerg	-0.830079	5.54643e-09	-0.22269
E17.5	chr11	42000714	41910190	2	Gabrg2	-1.16618	5.79452e-09	-0.127534
E17.5	chr14	90126891	90269760	1	4930474H20Rik	-0.856604	6.79186e-09	-0.129532
E17.5	chr6	80018877	80810143	1	Lrrtm4	-0.575185	7.86449e-09	-0.304948
E17.5	chr3	53041547	53261679	1	Lhfp	-0.584784	8.7237e-09	-0.237002
E17.5	chr1	4409241	4290846	2	Rp1	-1.05052	9.05323e-09	-0.0872301
E17.5	chr17	38554192	38560621	1	Esp34	-1.36311	1.16795e-08	-0.075396
E17.5	chr14	89896224	89899447	1	Gm5088	-0.817327	1.24532e-08	-0.143678
E17.5	chr13	64917406	64923195	1	Spata31	-2.05725	2.17908e-08	-0.086428
E17.5	chr2	9189515	9197484	1	1700061F12Rik	-1.20574	2.19283e-08	-0.120746
E17.5	chr1	69826970	70725132	1	Spag16	-0.630078	2.49137e-08	-0.348978
E17.5	chr1	107590006	107608978	1	Serpinb8	-1.22137	2.49137e-08	-0.123622
E17.5	chr1	45503282	45374331	2	Col5a2	-1.05635	3.19693e-08	-0.140102
E17.5	chr14	44724987	44717167	2	Gm8267	-1.61857	3.45147e-08	-0.05588
E17.5	chr3	99885417	100143322	1	Spag17	-1.02679	3.62334e-08	-0.138504
E17.5	chrX	168577233	167471306	2	Frmpd4	-0.521317	3.92601e-08	-0.26807
E17.5	chr1	144775421	144752841	2	Rgs18	-1.19771	4.3142e-08	-0.07393
E17.5	chr13	64903888	64737591	2	Cntnap3	-1.26486	4.70352e-08	-0.120192
E17.5	chr8	55940825	56125352	1	Glra3	-1.0867	4.89807e-08	-0.14892
E17.5	chr4	25800003	25609333	2	Fut9	-0.720221	6.60103e-08	-0.17276
E17.5	chr8	39297980	39368268	1	Gm6213	-1.14022	7.37055e-08	-0.101276
E17.5	chr1	18145853	18115191	2	Crisp4	-0.931489	7.47932e-08	-0.071458
E17.5	chr13	118714699	118792573	1	Fgf10	-0.568266	7.63745e-08	-0.10908
E17.5	chr10	45807704	45852018	1	D030045P18Rik	-1.05546	7.70456e-08	-0.11125
E17.5	chrX	76602924	76582610	2	Cldn34d	-1.74397	7.70983e-08	-0.029158
E17.5	chr4	61835180	61831319	2	Mup5	-0.99242	8.22036e-08	-0.105914
E17.5	chr6	124231784	124191596	2	Vmn2r27	-1.31687	9.43114e-08	-0.063184
E17.5	chr10	73099342	74649737	1	Pcdh15	-0.54034	9.71665e-08	-0.505485
E17.5	chr11	33993193	33629339	2	Kcnip1	-0.515263	1.00725e-07	-0.269168
E17.5	chr6	4505618	4541543	1	Col1a2	-0.763763	1.00725e-07	-0.153594
E17.5	chrX	92599572	92118879	2	Mageb18	-1.20056	1.01571e-07	-0.12816
E17.5	chr18	63387183	63010213	2	Piezo2	-0.809128	1.02471e-07	-0.212426
E17.5	chr1	17727052	17766207	1	Crispld1	-1.02791	1.06532e-07	-0.105466
E17.5	chr2	124222358	124217679	2	4930583P06Rik	-1.00149	1.0927e-07	-0.11459
E17.5	chr1	10719945	10324719	2	Cpa6	-0.963961	1.17683e-07	-0.244914
E17.5	chr10	22273474	22374139	1	Raet1d	-1.42093	1.2647e-07	-0.094102
E17.5	chr1	99772765	100485942	1	Cntnap5b	-0.783853	1.59992e-07	-0.223132
E17.5	chr13	14523226	14226438	2	Hecw1	-0.758382	1.66188e-07	-0.181554
E17.5	chr3	151437882	151545081	1	Adgrl4	-0.505304	1.76686e-07	-0.087926
E17.5	chr14	49525837	49298520	2	Slc35f4	-0.624217	1.98852e-07	-0.161916
E17.5	chr13	65033058	65038004	1	Spata31d1c	-1.0338	2.45309e-07	-0.05041
E17.5	chrX	154579330	154339225	2	4930524N10Rik	-1.70675	2.48718e-07	-0.07626
E17.5	chr7	3169203	3154658	2	AU018091	-1.90213	2.49635e-07	-0.04533
E17.5	chr3	92014583	92031584	1	Pglyrp3	-0.820624	2.64657e-07	-0.049064
E17.5	chr8	23669661	24063117	1	Zmat4	-0.642657	2.97631e-07	-0.228848
E17.5	chr3	83766321	83774314	1	Sfrp2	-0.547277	2.9913e-07	-0.547138
E17.5	chr10	11082331	10686059	2	Grm1	-0.693883	3.05581e-07	-0.207734
E17.5	chr8	29219636	28646717	2	Unc5d	-0.541555	3.06085e-07	-0.322034
E17.5	chr10	22180618	22374139	1	Raet1c	-1.38679	3.07295e-07	-0.087696
E17.5	chr7	86915349	86955177	1	Vmn2r78	-1.06083	3.54514e-07	-0.046808
E17.5	chr6	124304651	124330527	1	Cd163	-1.11615	4.01394e-07	-0.0636199
E17.5	chr4	57434475	57896984	1	Pakap	-0.513517	4.3181e-07	-0.299232
E17.5	chr5	72504540	72300025	2	Corin	-0.74079	4.36024e-07	-0.130852
E17.5	chr5	17476122	17480936	1	Speer4f1	-0.755681	4.69042e-07	-0.0844839
E17.5	chr6	8948614	9248578	1	Nxph1	-0.519573	4.73122e-07	-0.175168
E17.5	chr8	62951232	63357098	1	Spock3	-0.69742	5.30366e-07	-0.21674
E17.5	chr3	73066351	73594830	1	Gm20754	-0.598189	5.58445e-07	-0.159706
E17.5	chr5	151406504	151432118	1	Gm3704	-1.44498	5.8798e-07	-0.0741199
E17.5	chr4	115518287	115622366	1	Cyp4a10	-1.61835	6.5327e-07	-0.07221
E17.5	chr3	73481651	73351206	2	4930509J09Rik	-0.942033	7.30521e-07	-0.07104
E17.5	chr1	140246257	140610261	1	Kcnt2	-0.54583	8.19552e-07	-0.186656
E17.5	chr6	19278843	19247899	2	4930524B17Rik	-0.774779	8.82761e-07	-0.05534
E17.5	chr3	134829007	134934581	1	Tacr3	-0.807299	8.82761e-07	-0.12773
E17.5	chr1	176527269	176430111	2	Gm36536	-0.780273	8.91906e-07	-0.087122
E17.5	chr7	105288095	105289060	1	Olfr688	-1.37638	1.00128e-06	-0.122834
E17.5	chr12	117250817	117250885	1	Mir153	-0.731893	1.10584e-06	-0.497196
E17.5	chr3	93652686	93651542	2	Tdpoz2	-1.13138	1.12573e-06	-0.0945421
E17.5	chr8	32009491	31818028	2	Nrg1	-0.544945	1.20808e-06	-0.216712
E17.5	chr5	87000860	87013274	1	Ugt2b35	-1.28442	1.34024e-06	-0.071074
E17.5	chr13	4150631	4132627	2	Akr1c18	-1.04048	1.38312e-06	-0.075774
E17.5	chr1	150099874	150074873	2	Ptgs2os	-0.660443	1.4968e-06	-0.062194
E17.5	chr6	123702821	123742239	1	Vmn2r23	-1.21914	1.51115e-06	-0.053118
E17.5	chrX	145348894	145290359	2	Lhfpl1	-1.28236	1.53588e-06	-0.047102
E17.5	chr7	85754981	85737784	2	Vmn2r72	-1.50364	1.56916e-06	-0.05459
E17.5	chr12	61523167	61857928	1	Lrfn5	-0.765644	1.64099e-06	-0.184712
E17.5	chr17	22573273	22547941	2	Vmn2r111	-1.84986	1.65956e-06	-0.049202
E17.5	chr17	43158291	43146041	2	E130008D07Rik	-0.77603	1.70795e-06	-0.252754
E17.5	chr2	172043466	172036336	2	Cbln4	-0.913442	1.73931e-06	-0.153486
E17.5	chr7	87246649	87398710	1	Nox4	-0.727417	1.8904e-06	-0.113018
E17.5	chr4	68954397	68761372	2	Brinp1	-0.813347	1.98516e-06	-0.155096
E17.5	chr1	18265138	18250978	2	Defb41	-0.850677	1.98744e-06	-0.052142
E17.5	chr6	18170687	18322770	1	Cftr	-0.856191	2.1687e-06	-0.140232
E17.5	chr4	51216678	51229928	1	Cylc2	-1.0748	2.3266e-06	-0.076742
E17.5	chr14	123660140	123974079	1	Itgbl1	-0.712047	2.41635e-06	-0.147998
E17.5	chr17	38420185	38416474	2	Esp36	-0.735664	2.4201e-06	-0.041888
E17.5	chrX	107542582	107543800	1	4933401B06Rik	-1.39589	2.51077e-06	-0.113488
E17.5	chr8	65618040	66471637	1	2022-03-01	-0.535886	2.58303e-06	-0.290548
E17.5	chr4	52051110	51968094	2	C630028M04Rik	-0.791376	2.63771e-06	-0.06401
E17.5	chr7	85237704	85221518	2	Vmn2r68	-1.18928	2.87779e-06	-0.04056
E17.5	chr5	7304164	7311491	1	Tex47	-0.691636	2.92394e-06	-0.078208
E17.5	chr17	42315947	42507741	1	Ptchd4	-0.749865	3.12694e-06	-0.13519
E17.5	chr3	151837528	151798610	2	Ptgfr	-0.893957	3.18154e-06	-0.14269
E17.5	chr7	105204341	105203388	2	Olfr686	-1.39112	3.30694e-06	-0.123428
E17.5	chr2	43555325	43683048	1	Kynu	-0.741148	3.61245e-06	-0.0996541
E17.5	chr12	101404673	101626009	1	Catsperb	-0.805296	3.78385e-06	-0.062294
E17.5	chr3	125404091	125724986	1	Ndst4	-0.545968	3.87809e-06	-0.19285
E17.5	chr6	69327174	69326937	2	Rprl1	-0.881429	3.87837e-06	-0.07378
E17.5	chr4	3678121	3791612	1	Lyn	-0.5591	3.97277e-06	-0.104406
E17.5	chr15	62037986	62376841	1	Pvt1	-0.685591	4.62928e-06	-0.23769
E17.5	chr1	162866548	162829561	2	Fmo1	-0.863151	4.77527e-06	-0.108602
E17.5	chr3	106406182	106387384	2	Chil6	-1.29592	4.98416e-06	-0.04249
E17.5	chr16	81200697	81624290	1	Ncam2	-0.51899	5.07152e-06	-0.208016
E17.5	chr11	34314822	34422640	1	Fam196b	-0.594938	5.28253e-06	-0.112844
E17.5	chr19	39510822	39568529	1	Cyp2c39	-1.33321	5.31286e-06	-0.065262
E17.5	chr11	93098410	93601751	1	Car10	-0.680617	5.32903e-06	-0.269756
E17.5	chr6	124024758	124062035	1	Vmn2r26	-0.796018	5.46428e-06	-0.03803
E17.5	chr11	43149877	43262285	1	Atp10b	-0.847013	5.46428e-06	-0.117878
E17.5	chr17	14694262	14665500	2	Thbs2	-0.886204	5.64352e-06	-0.092708
E17.5	chr9	79977882	79815562	2	Filip1	-0.563014	5.66891e-06	-0.188914
E17.5	chr7	105157680	105156742	2	Olfr684	-1.46798	5.68815e-06	-0.06894
E17.5	chr7	85415676	85406376	2	Vmn2r69	-1.25174	5.87973e-06	-0.034952
E17.5	chr13	4233740	4248359	1	Akr1c19	-0.959088	5.95958e-06	-0.0746201
E17.5	chr6	142186149	142085768	2	Slco1a6	-1.15655	6.03054e-06	-0.100842
E17.5	chr7	85012020	84994645	2	Vmn2r66	-0.825281	6.10171e-06	-0.027922
E17.5	chr2	140066805	139833479	2	Tasp1	-0.6021	6.11082e-06	-0.210474
E17.5	chr1	149961290	149829618	2	Pla2g4a	-0.909366	6.42281e-06	-0.158956
E17.5	chr15	9748868	9578193	2	Spef2	-0.730354	6.48113e-06	-0.133358
E17.5	chr8	31367749	31382439	1	7420700N18Rik	-1.0703	6.99663e-06	-0.106916
E17.5	chr3	159599181	159625307	1	Rpe65	-0.913763	7.03284e-06	-0.05457
E17.5	chr1	6487231	6860940	1	St18	-0.78682	7.09275e-06	-0.256888
E17.5	chr1	150319417	150333906	1	Pdc	-1.04797	7.50688e-06	-0.048094
E17.5	chr3	64949223	65378225	1	Kcnab1	-0.631481	7.50744e-06	-0.232422
E17.5	chr6	123650635	123609758	2	Vmn2r22	-1.01174	7.55024e-06	-0.020406
E17.5	chr13	32781779	32700827	2	Mylk4	-0.894396	7.62487e-06	-0.0997
E17.5	chr3	92083142	92080271	2	Lor	-0.692964	7.66729e-06	-0.24208
E17.5	chr13	75645046	75645141	1	Mir682	-1.05801	8.0195e-06	-0.169196
E17.5	chr2	149405249	149410278	1	Cst10	-0.960236	8.09329e-06	-0.09197
E17.5	chr3	92458720	92456502	2	Sprr3	-1.3464	8.22622e-06	-0.044666
E17.5	chr10	73086705	72973303	2	A330049N07Rik	-1.09634	8.271e-06	-0.086652
E17.5	chr7	85875938	85857547	2	Vmn2r73	-1.76369	8.58453e-06	-0.060102
E17.5	chr1	173131215	173130283	2	Olfr1408	-0.983867	8.71287e-06	-0.090474
E17.5	chr14	51552790	51662953	1	Gm5622	-1.30443	8.92504e-06	-0.039498
E17.5	chrX	144688907	145122410	1	Rtl4	-0.574255	8.94872e-06	-0.070176
E17.5	chrX	76393350	76397979	1	Cldn34b4	-1.50052	8.98031e-06	-0.052432
E17.5	chr4	144438772	144418191	2	1700012P22Rik	-1.84496	9.00434e-06	-0.032312
E17.5	chr3	93197273	93221377	1	Flg2	-1.30723	9.01826e-06	-0.038922
E17.5	chr16	72234327	72226383	2	8030451O07Rik	-0.724523	9.02908e-06	-0.189848
E17.5	chr2	139493913	139637674	1	Sptlc3	-0.702458	9.14388e-06	-0.11102
E17.5	chr7	3218626	3218708	1	Mir290a	-1.57124	9.20279e-06	-0.106072
E17.5	chr8	11840521	11855761	1	Tex29	-0.579629	9.51255e-06	-0.0908421
E17.5	chr13	89540636	89611832	1	Hapln1	-0.618349	9.59957e-06	-0.092816
E17.5	chrX	50426494	50425496	2	Olfr1324	-1.86037	9.62673e-06	-0.084108
E17.5	chr16	56477846	56690135	1	Abi3bp	-0.669702	9.75634e-06	-0.127934
E17.5	chrX	107948436	107945735	2	Gm732	-0.624485	1.00607e-05	-0.035248
E17.5	chr13	4248735	4249777	1	Marcksl1-ps4	-1.3213	1.0249e-05	-0.134072
E17.5	chr1	150100031	150108234	1	Ptgs2	-0.564353	1.03683e-05	-0.062352
E17.5	chr19	39886769	39842660	2	Cyp2c69	-1.3737	1.04349e-05	-0.043794
E17.5	chr15	42676977	42424667	2	Angpt1	-0.619882	1.04916e-05	-0.14499
E17.5	chr3	75270078	75242357	2	Serpini2	-1.01263	1.04916e-05	-0.082756
E17.5	chr14	115409552	115396551	2	4930505G20Rik	-1.00165	1.06837e-05	-0.0883961
E17.5	chrX	127394293	127395898	1	4921511C20Rik	-1.6353	1.09298e-05	-0.086106
E17.5	chr1	98421124	98516988	1	Slco6d1	-0.550303	1.10534e-05	-0.045218
E17.5	chr5	70842617	70751047	2	Gabrg1	-0.600958	1.11137e-05	-0.0796281
E17.5	chr1	88510066	88499871	2	Glrp1	-0.800031	1.25389e-05	-0.111746
E17.5	chr3	14480697	14505819	1	Slc7a12	-0.861399	1.26714e-05	-0.0437641
E17.5	chr16	66657118	66664626	1	1700010K23Rik	-0.665785	1.2788e-05	-0.0993179
E17.5	chr6	136327539	136329983	1	Gm8994	-0.883449	1.29582e-05	-0.123544
E17.5	chrX	90892142	90893134	1	Gm44	-1.0316	1.32742e-05	-0.043294
E17.5	chrX	127039972	127063986	1	Gm382	-1.537	1.32937e-05	-0.040944
E17.5	chr13	32898140	32881397	2	Serpinb1c	-0.893743	1.33539e-05	-0.0702419
E17.5	chr13	22726622	22725684	2	Vmn1r207-ps	-1.57688	1.3373e-05	-0.0932721
E17.5	chr2	130012340	130050399	1	Tgm3	-0.523451	1.37039e-05	-0.0602041
E17.5	chr3	14363117	14374239	1	Gm6300	-1.3545	1.40885e-05	-0.0961221
E17.5	chr11	66526126	66211725	2	Shisa6	-0.7339	1.41799e-05	-0.167912
E17.5	chr10	33256357	33222345	2	D830005E20Rik	-1.15089	1.51994e-05	-0.061738
E17.5	chr1	164115264	164150026	1	Selp	-0.884652	1.54407e-05	-0.09461
E17.5	chrX	112093520	112127326	1	Tex16	-1.02554	1.57016e-05	-0.038622
E17.5	chr2	147362793	147361541	2	AI646519	-0.617957	1.5766e-05	-0.294818
E17.5	chr7	26535023	26575615	1	Nlrp9a	-1.58672	1.62458e-05	-0.029638
E17.5	chr10	4611989	5005633	1	Esr1	-0.68082	1.63417e-05	-0.20001
E17.5	chr8	39642678	39581700	2	Msr1	-1.16002	1.64722e-05	-0.0919899
E17.5	chr1	45311538	45349706	1	Col3a1	-0.946381	1.71811e-05	-0.0765821
E17.5	chr17	39536142	39540847	1	Esp16	-1.22705	1.72267e-05	-0.040996
E17.5	chr1	174172776	174248449	1	Spta1	-1.25898	1.7244e-05	-0.0908519
E17.5	chr8	19495097	19497775	1	Defb7	-1.28486	1.7397e-05	-0.07018
E17.5	chr11	57011618	57330244	1	Gria1	-0.524606	1.74458e-05	-0.20401
E17.5	chr13	12520450	12471209	2	Edaradd	-0.535618	1.80705e-05	-0.1493
E17.5	chr2	133564708	133564794	1	Mir3090	-0.913743	1.80705e-05	-0.101982
E17.5	chr15	40527277	40511322	2	Gm16294	-0.523987	1.85969e-05	-0.0523721
E17.5	chr2	89752826	89751870	2	Olfr1253	-1.533	1.97238e-05	-0.024162
E17.5	chr12	96047222	96046621	2	1700019M22Rik	-0.610293	2.0152e-05	-0.13364
E17.5	chrX	76264306	76267673	1	Cldn34b3	-1.68151	2.07242e-05	-0.0868921
E17.5	chr2	71055606	70964561	2	Mettl8	-0.632953	2.09736e-05	-0.166008
E17.5	chr6	58216017	58215106	2	Vmn1r27	-0.824898	2.10491e-05	-0.065596
E17.5	chr14	50653239	50654183	1	Olfr746	-2.50645	2.21159e-05	-0.045202
E17.5	chr10	97967090	97681414	2	Gm10754	-0.70613	2.222e-05	-0.128156
E17.5	chr8	15057653	15133419	1	Myom2	-0.829974	2.29001e-05	-0.085982
E17.5	chr9	37854820	37855755	1	Olfr877	-0.658193	2.36943e-05	-0.039244
E17.5	chr4	74013603	74202214	1	Frmd3	-0.547582	2.40426e-05	-0.149094
E17.5	chr14	41185198	41172212	2	Sftpd	-0.770583	2.48984e-05	-0.0364021
E17.5	chrX	91392500	91393534	1	Gm5072	-1.30017	2.54858e-05	-0.041192
E17.5	chr10	28668360	28883818	1	Themis	-0.571216	2.59443e-05	-0.08097
E17.5	chr9	76014977	76136350	1	Hmgcll1	-0.788577	2.67175e-05	-0.136126
E17.5	chr14	33589270	33640754	1	Ptpn20	-0.83228	2.68548e-05	-0.100222
E17.5	chr6	133292216	133295790	1	5530400C23Rik	-1.5473	2.73752e-05	-0.103826
E17.5	chr2	148443535	148436651	2	Cd93	-0.961451	2.78502e-05	-0.090356
E17.5	chr4	101986840	101990231	1	Gm12789	-0.699218	2.84213e-05	-0.088022
E17.5	chr17	55445717	55510412	1	St6gal2	-0.572047	2.96379e-05	-0.123174
E17.5	chr13	4434343	4457530	1	Akr1c6	-1.2369	3.00968e-05	-0.062426
E17.5	chr3	7954887	7925303	2	1700010I02Rik	-1.0805	3.08531e-05	-0.0819761
E17.5	chr7	6803587	6803670	1	Mir3099	-0.658702	3.19431e-05	-0.092388
E17.5	chr1	65926522	65928304	1	Crygf	-0.90469	3.3073e-05	-0.12098
E17.5	chr1	46030437	46020415	2	Stk-ps2	-1.11372	3.35234e-05	-0.077422
E17.5	chr4	15149131	14952245	2	Necab1	-0.632155	3.40027e-05	-0.120386
E17.5	chr3	20275733	20249479	2	Cpb1	-1.19006	3.41023e-05	-0.062946
E17.5	chr1	107161114	107153961	2	Serpinb3b	-0.66695	3.42306e-05	-0.0481161
E17.5	chr6	41951628	41956098	1	Sval1	-0.674959	3.43988e-05	-0.026154
E17.5	chrX	91331905	91332897	1	Mageb2	-1.23582	3.43988e-05	-0.042042
E17.5	chr1	46425518	46807477	1	Dnah7c	-0.824463	3.52899e-05	-0.151588
E17.5	chr2	111661453	111705461	1	Olfr1300-ps1	-1.23332	3.54194e-05	-0.044626
E17.5	chr8	99416674	99733438	1	A330008L17Rik	-0.604634	3.54291e-05	-0.182146
E17.5	chr7	119554340	119600694	1	Acsm2	-1.37815	3.54971e-05	-0.055062
E17.5	chr1	101155768	101175202	1	Gm20268	-1.26884	3.56527e-05	-0.055468
E17.5	chr4	144408464	144391674	2	Pramef12	-2.03081	3.56777e-05	-0.058986
E17.5	chr6	5725639	6028039	1	Dync1i1	-0.588571	3.90445e-05	-0.177824
E17.5	chr17	36084249	36080189	2	H2-Bl	-0.747732	3.93296e-05	-0.200082
E17.5	chr19	35924578	35835221	2	A830019P07Rik	-0.779449	3.93571e-05	-0.0665061
E17.5	chr2	149830783	150004392	1	Syndig1	-0.57725	3.98207e-05	-0.159636
E17.5	chr2	114052875	114047282	2	Actc1	-1.00075	4.00369e-05	-0.131816
E17.5	chr16	59039749	59035780	2	Olfr187	-1.11817	4.06301e-05	-0.04688
E17.5	chr7	26435113	26475458	1	Nlrp4a	-1.58251	4.06301e-05	-0.027358
E17.5	chr17	37850594	37851553	1	Olfr126	-2.09444	4.08005e-05	-0.0525781
E17.5	chr2	89097963	89096938	2	Olfr1220	-1.09504	4.13149e-05	-0.04133
E17.5	chr10	33624600	33512334	2	Clvs2	-0.728966	4.30384e-05	-0.094974
E17.5	chr4	52814604	52828269	1	4930552N02Rik	-0.76523	4.30384e-05	-0.0512081
E17.5	chrX	39863604	39862919	2	Cypt14	-1.28808	4.49881e-05	-0.098442
E17.5	chr5	87666208	87682578	1	Csn1s1	-1.15581	4.51005e-05	-0.054392
E17.5	chr7	86246201	86225206	2	Vmn2r76	-0.634843	4.53756e-05	-0.019348
E17.5	chr1	107083480	107078193	2	Serpinb3d	-1.27498	4.56941e-05	-0.061194
E17.5	chr4	62054117	62050234	2	Mup20	-1.16247	4.57578e-05	-0.043686
E17.5	chr7	119523482	119486587	2	Pdilt	-1.35582	4.64058e-05	-0.064064
E17.5	chr13	22556201	22557109	1	Vmn1r204	-1.91612	4.67312e-05	-0.0692741
E17.5	chr6	41968140	41973090	1	Sval3	-1.63513	4.73322e-05	-0.04615
E17.5	chrX	61116378	61175991	1	C230004F18Rik	-1.06539	4.77218e-05	-0.104926
E17.5	chr5	95775870	95804230	1	E330014E10Rik	-0.949673	4.77907e-05	-0.0119
E17.5	chr6	58009202	58008183	2	Vmn1r26	-1.41148	4.87252e-05	-0.103862
E17.5	chr6	8192617	7997808	2	Col28a1	-0.699684	4.95226e-05	-0.106506
E17.5	chr4	10797802	10508031	2	1700123O12Rik	-0.683352	4.95765e-05	-0.116594
E17.5	chr5	87140340	87124946	2	Ugt2b5	-0.82692	5.15171e-05	-0.0611501
E17.5	chr4	78594047	78597484	1	A430085M09Rik	-0.939358	5.1963e-05	-0.079924
E17.5	chr14	14328113	14329066	1	Olfr31	-0.933588	5.24669e-05	-0.059994
E17.5	chr11	91577555	91575286	2	Kif2b	-0.761095	5.59835e-05	-0.114324
E17.5	chr10	28986306	28972288	2	2310057J18Rik	-0.929856	5.60012e-05	-0.066312
E17.5	chr12	113543908	113546414	1	Adam6a	-1.37688	5.70383e-05	-0.0614679
E17.5	chr17	38639447	38645653	1	Esp31	-0.621551	5.76174e-05	-0.026026
E17.5	chr4	90361314	90359625	2	Gm12633	-0.94174	5.83815e-05	-0.102418
E17.5	chr9	7177230	6928503	2	Dync2h1	-0.553391	5.85173e-05	-0.124724
E17.5	chr7	119760923	119784896	1	Acsm3	-0.927268	6.11702e-05	-0.055294
E17.5	chr2	132946036	132904179	2	Fermt1	-0.524696	6.13843e-05	-0.0605739
E17.5	chrX	127736554	127721175	2	Cldn34c4	-1.1385	6.13843e-05	-0.03439
E17.5	chr3	11844359	11823229	2	Gm10745	-0.684795	6.14185e-05	-0.0478021
E17.5	chr13	110903846	110882411	2	4930526H09Rik	-0.58223	6.15143e-05	-0.057982
E17.5	chr6	79032042	79035869	1	Gm20362	-1.07224	6.23025e-05	-0.0976241
E17.5	chr14	50956141	50964749	1	Pnp2	-0.795393	6.28517e-05	-0.098274
E17.5	chr17	36121444	36038409	2	H2-T9	-0.576794	6.40483e-05	-0.12629
E17.5	chr3	98645534	98618636	2	Hsd3b5	-1.32961	6.46156e-05	-0.040942
E17.5	chr1	17727646	17676027	2	Gm16070	-0.90522	6.58618e-05	-0.0669321
E17.5	chr10	22158586	22374139	1	Raet1a	-1.12755	6.79567e-05	-0.080164
E17.5	chrX	15111489	15110586	2	Ppp1r2-ps9	-1.23669	6.8574e-05	-0.0720479
E17.5	chr6	3722003	3721897	2	Mir489	-1.02758	6.87076e-05	-0.111236
E17.5	chr1	110977372	110889195	2	Cdh19	-0.881157	6.93387e-05	-0.067902
E17.5	chr2	150570415	150578944	1	Cst7	-0.974071	7.05177e-05	-0.0723821
E17.5	chr10	129843040	129842108	2	Olfr812	-1.58143	7.05768e-05	-0.088442
E17.5	chr14	43819639	43818765	2	Ear1	-1.4274	7.09348e-05	-0.093862
E17.5	chr11	11627838	11589223	2	4930512M02Rik	-0.811512	7.10852e-05	-0.04546
E17.5	chr16	52815744	52799508	2	4930404A05Rik	-1.00306	7.10852e-05	-0.101692
E17.5	chrX	65047644	65049017	1	Ctag2	-1.42074	7.11492e-05	-0.082828
E17.5	chr3	99049822	99053742	1	Gm12440	-0.849242	7.1415e-05	-0.058164
E17.5	chr6	59426290	59352461	2	Gprin3	-0.66781	7.156e-05	-0.120036
E17.5	chr18	9619469	9618419	2	Cetn1	-0.972316	7.15931e-05	-0.128156
E17.5	chr1	54195034	53806874	2	Hecw2	-0.630414	7.30831e-05	-0.236368
E17.5	chr6	133529189	133532762	1	Gm5885	-0.885532	7.40455e-05	-0.059906
E17.5	chr14	54968787	54974349	1	Mhrt	-1.18389	7.45632e-05	-0.0872919
E17.5	chr14	6757057	5253907	2	Gm3383	-1.26491	7.50197e-05	-0.049258
E17.5	chr16	22811410	22805203	2	Crygs	-0.793363	7.71501e-05	-0.128212
E17.5	chr1	53706784	53397002	2	Dnah7a	-0.502595	7.80512e-05	-0.10181
E17.5	chr2	89722109	89721165	2	Olfr1252	-1.12302	7.99211e-05	-0.041782
E17.5	chr6	82041628	82093099	1	Eva1a	-0.650945	8.00269e-05	-0.140274
E17.5	chr8	19300677	19304794	1	Defa-ps13	-1.53283	8.05821e-05	-0.063346
E17.5	chr13	32965513	32979037	1	Serpinb6b	-0.966165	8.08307e-05	-0.0710919
E17.5	chr9	9239013	8994953	2	Arhgap42	-0.522345	8.09954e-05	-0.197006
E17.5	chr6	3968354	3962595	2	Tfpi2	-0.839586	8.14769e-05	-0.0646219
E17.5	chr18	7297932	7088233	2	Armc4	-0.795503	8.32423e-05	-0.108928
E17.5	chr13	82698333	82698275	2	Mir3961	-0.899304	8.54287e-05	-0.149466
E17.5	chr5	90759298	90761625	1	Cxcl5	-0.76143	8.74619e-05	-0.168644
E17.5	chr3	74017277	74009219	2	Gm20356	-0.631293	8.84782e-05	-0.054354
E17.5	chr5	17574816	17730268	1	Sema3c	-0.654257	8.85841e-05	-0.155438
E17.5	chr7	26612078	26611119	2	Vmn1r185	-0.741401	9.02458e-05	-0.016924
E17.5	chr17	93199017	93206537	1	Adcyap1	-0.949293	9.0865e-05	-0.26305
E17.5	chr6	81895663	81895590	2	Mir7232	-1.5959	9.29583e-05	-0.107202
E17.5	chr17	37405477	37406509	1	Olfr107	-1.79934	9.44059e-05	-0.065528
E17.5	chrX	78737763	78739410	1	Fam47c	-1.67364	9.54796e-05	-0.087524
E17.5	chrX	106583186	106710557	1	Gm5127	-1.11575	9.82497e-05	-0.0774679
E17.5	chr6	148047416	148182760	1	Far2	-0.710571	9.84542e-05	-0.100096
E17.5	chr11	97029952	97033960	1	Scrn2	-0.573321	9.93826e-05	-0.256982
E17.5	chr14	86245970	86283688	1	4930529K09Rik	-0.981463	0.000101187	-0.101136
E17.5	chr4	43031384	43027690	2	Stoml2	-0.742575	0.000102678	-0.31299
E17.5	chr4	3714964	3716813	1	6330407A03Rik	-0.869664	0.000105673	-0.114364
E17.5	chr7	85155902	85136240	2	Vmn2r67	-1.60104	0.000105872	-0.0697941
E17.5	chr2	90002408	90003322	1	Olfr1262	-1.29445	0.000108114	-0.047458
E17.5	chrX	139086243	139093403	1	4930513O06Rik	-0.997889	0.00010896	-0.026596
E17.5	chr4	87230540	86983124	2	Slc24a2	-0.635587	0.000110724	-0.177034
E17.5	chr3	98893230	98874519	2	Hao2	-0.838327	0.000111101	-0.04372
E17.5	chr2	148395377	148396764	1	Sstr4	-0.785008	0.000111558	-0.140694
E17.5	chr9	37897406	37898338	1	Olfr145	-1.44662	0.000117964	-0.070004
E17.5	chrX	165326981	165129017	2	Glra2	-0.779406	0.000119788	-0.063594
E17.5	chr6	141946962	141907281	2	Slco1a1	-1.33101	0.000122627	-0.067222
E17.5	chr4	111919555	111950358	1	Skint8	-1.29745	0.000124278	-0.021598
E17.5	chr5	90891245	90893121	1	Cxcl1	-0.585047	0.000125531	-0.113286
E17.5	chr18	46045260	45683487	2	A330093E20Rik	-0.593383	0.000126695	-0.122964
E17.5	chr15	54278484	54250619	2	Tnfrsf11b	-0.770754	0.000126695	-0.10381
E17.5	chr7	104938528	104939481	1	Olfr669	-1.93254	0.000126695	-0.03925
E17.5	chr6	140041525	140042789	1	Capza3	-0.858788	0.000128114	-0.09612
E17.5	chr10	19486715	19507311	1	Gm33104	-0.8128	0.000128684	-0.118288
E17.5	chr9	5298517	5307281	1	Casp1	-1.41242	0.000129521	-0.086342
E17.5	chr4	26705449	26635820	2	4930548K13Rik	-0.611514	0.000134343	-0.048596
E17.5	chr15	101608874	101610479	1	Gm5477	-0.69217	0.000135808	-0.0701481
E17.5	chr11	11114016	11267721	1	Vwc2	-0.582636	0.000136132	-0.141412
E17.5	chr7	108825997	108825065	2	Olfr514	-1.23043	0.000136315	-0.06957
E17.5	chr15	19191201	19203329	1	Gm35496	-0.634207	0.000137243	-0.052682
E17.5	chr8	19026529	19023464	2	Defb38	-1.60249	0.000138099	-0.056098
E17.5	chr3	92827247	92823074	2	Kprp	-1.66263	0.000139066	-0.039316
E17.5	chr7	13837410	13796246	2	Sult2a1	-0.767145	0.000139458	-0.00799602
E17.5	chr9	8246786	8246881	1	Mir1899	-1.03288	0.000140619	-0.067754
E17.5	chr1	150164948	150159043	2	Ptgs2os2	-0.777385	0.000141158	-0.0699441
E17.5	chr11	67171027	67197517	1	Myh2	-1.02224	0.00014252	-0.068906
E17.5	chr6	100527400	100533426	1	1700049E22Rik	-0.565435	0.000143189	-0.236198
E17.5	chr16	88563183	88560826	2	Cldn8	-0.995677	0.000143724	-0.0863681
E17.5	chr7	43018798	43048106	1	Gm9268	-1.12513	0.00014526	-0.00947799
E17.5	chrX	64173548	64178778	1	3830417A13Rik	-1.54018	0.00014526	-0.048414
E17.5	chr1	182749180	182747126	2	Ccdc185	-0.788654	0.000147045	-0.174822
E17.5	chr14	44859375	44851235	2	Ptgdr	-0.966637	0.000148867	-0.114382
E17.5	chr1	140018921	139810292	2	Cfhr2	-1.02873	0.000150455	-0.119978
E17.5	chr1	15312452	15714214	1	Kcnb2	-0.56813	0.000151405	-0.16228
E17.5	chr3	93319749	93333572	1	Hrnr	-1.13769	0.000151405	-0.053756
E17.5	chr10	54075796	53906033	2	Man1a	-0.713187	0.000152867	-0.209064
E17.5	chr7	43881172	43885804	1	Klk4	-1.00928	0.000156186	-0.161966
E17.5	chr10	33782115	33766424	2	Sult3a2	-0.903355	0.000156984	-0.063298
E17.5	chr17	36111426	36029977	2	H2-T23	-0.525844	0.000160928	-0.138976
E17.5	chrX	72656246	72432676	2	Gabra3	-0.93368	0.000162904	-0.07949
E17.5	chr18	86394952	86501897	1	Neto1	-0.579145	0.000163014	-0.130686
E17.5	chr16	14906646	14938120	1	Efcab1	-0.628233	0.000163189	-0.102562
E17.5	chr10	81328703	81335174	1	Tbxa2r	-0.785461	0.000165279	-0.103352
E17.5	chr12	10446388	10531303	1	Gm38407	-0.71693	0.000167749	-0.078148
E17.5	chr10	103236322	103063198	2	Lrriq1	-0.555945	0.000169652	-0.111582
E17.5	chr16	57754737	57624256	2	Col8a1	-0.586651	0.000169656	-0.136614
E17.5	chr5	150952607	150993817	1	Kl	-0.618844	0.000169801	-0.0978161
E17.5	chr1	184557691	184527841	2	1700112H15Rik	-1.10591	0.000171096	-0.125576
E17.5	chr2	14388398	14494977	1	Slc39a12	-0.653622	0.000175627	-0.0647101
E17.5	chr8	68735146	68356781	2	Csgalnact1	-0.610371	0.00017913	-0.187
E17.5	chr6	137649285	137477245	2	Eps8	-0.607108	0.000182927	-0.1364
E17.5	chr11	46810799	46844333	1	Timd4	-0.929172	0.000183052	-0.055656
E17.5	chr13	100202122	100144063	2	Naip2	-0.83236	0.000183984	-0.025652
E17.5	chr13	4191187	4205603	1	Akr1c13	-0.938031	0.000183984	-0.071454
E17.5	chr5	87254788	87240492	2	Ugt2b37	-0.849313	0.000185738	-0.062036
E17.5	chr6	122952515	122969878	1	Clec4a3	-1.54256	0.000186646	-0.031042
E17.5	chr14	6885012	6017418	2	LOC100861615	-0.697133	0.000187297	-0.014528
E17.5	chr14	54994549	54970688	2	Myh7	-0.825026	0.000188095	-0.077456
E17.5	chr9	98033167	97444395	2	Clstn2	-0.507245	0.000189348	-0.24355
E17.5	chr17	69277206	69275362	2	2410021H03Rik	-0.935901	0.00019011	-0.141004
E17.5	chr7	57510059	57407669	2	Gabra5	-0.744072	0.000191966	-0.101198
E17.5	chr2	150485063	150470991	2	Zfp345	-0.892955	0.000193027	-0.035184
E17.5	chr3	93144787	93149471	1	Crnn	-0.865797	0.000193266	-0.04877
E17.5	chrX	112239049	112243852	1	4933403O08Rik	-0.912436	0.000198409	-0.03931
E17.5	chr3	79885930	79946278	1	Fam198b	-0.730113	0.000198777	-0.102034
E17.5	chr16	11984113	12270904	1	Shisa9	-0.581922	0.000199212	-0.13072
E17.5	chr1	115685137	116580674	1	Cntnap5a	-0.515454	0.000199856	-0.29863
E17.5	chr9	79519302	79444037	2	Gm10635	-0.826968	0.000200366	-0.0543021
E17.5	chr2	17013726	16918678	2	4930515L03Rik	-0.634721	0.000202182	-0.063718
E17.5	chr5	71700016	72137244	1	Gabrb1	-0.647511	0.000205745	-0.2026
E17.5	chr13	33843408	33832345	2	Serpinb6e	-1.18641	0.000205745	-0.041764
E17.5	chr9	6266547	6265028	2	Ddi1	-0.627743	0.000206742	-0.081882
E17.5	chr16	88506978	88505807	2	Cldn17	-0.854558	0.000207066	-0.107336
E17.5	chr13	22354346	22355248	1	Vmn1r198	-1.12901	0.000207066	-0.0446321
E17.5	chr15	89841860	89782393	2	Syt10	-0.58634	0.000207939	-0.105358
E17.5	chr4	52596274	52612163	1	Toporsl	-0.979857	0.000213853	-0.102098
E17.5	chr6	122990367	123024421	1	Clec4a4	-1.47429	0.000219867	-0.029608
E17.5	chr9	5345476	5373034	1	Casp12	-0.768246	0.000220915	-0.02962
E17.5	chr3	3508030	3659800	1	Hnf4g	-0.891332	0.000224264	-0.108458
E17.5	chr4	19280850	19510623	1	Cngb3	-0.650095	0.000224299	-0.115356
E17.5	chr12	37241639	37581932	1	Agmo	-0.549731	0.000225341	-0.137334
E17.5	chr13	23034338	23035441	1	Vmn1r214	-1.23514	0.000227335	-0.051654
E17.5	chr7	58658202	58829426	1	Atp10a	-0.571697	0.000232116	-0.13615
E17.5	chr3	20367177	20314473	2	Agtr1b	-0.513672	0.000232411	-0.0630561
E17.5	chr3	133234889	133159529	2	Arhgef38	-0.83702	0.000236301	-0.098922
E17.5	chr6	147690241	147702374	1	1700049E15Rik	-0.852426	0.000236385	-0.075448
E17.5	chr7	18065929	18077986	1	Ceacam12	-2.36731	0.000237177	-0.03718
E17.5	chr15	4375491	4575585	1	Plcxd3	-0.5146	0.000240439	-0.089894
E17.5	chr7	47982296	47980794	2	Mrgpra4	-1.13289	0.000243085	-0.074494
E17.5	chr4	9917397	9915965	2	4930448K20Rik	-0.84455	0.00024685	-0.117204
E17.5	chr8	75448694	75984508	1	Iqcm	-0.611149	0.000248643	-0.161498
E17.5	chr12	57564115	57737904	1	Ttc6	-0.724313	0.000251656	-0.108976
E17.5	chr11	84957754	84966054	1	Car4	-0.923616	0.000251659	-0.184408
E17.5	chr16	26371839	26356645	2	Cldn1	-0.566216	0.000253532	-0.116082
E17.5	chr6	142008745	141972196	2	Gm6614	-0.745823	0.000253532	-0.04841
E17.5	chr3	151749959	151730922	2	Ifi44	-0.926125	0.0002537	-0.055308
E17.5	chr7	108754858	108755787	1	Olfr513	-0.92744	0.000275076	-0.073474
E17.5	chr6	141856171	141805440	2	Slco1a4	-0.681441	0.000277914	-0.071524
E17.5	chr4	4529458	4527774	2	Gm11780	-0.796197	0.000288383	-0.127752
E17.5	chrX	78091374	78085505	2	Obp1a	-0.775935	0.000288734	-0.017732
E17.5	chr2	14720642	14722622	1	Gm13315	-0.742165	0.000289982	-0.0922559
E17.5	chr5	82124710	82122427	2	1700031L13Rik	-0.858991	0.000291459	-0.18773
E17.5	chr6	3764713	3685720	2	Calcr	-0.850215	0.000296592	-0.0740041
E17.5	chr2	21367567	21830544	1	Gpr158	-0.545502	0.00029969	-0.182652
E17.5	chr15	4898737	4962203	1	Mroh2b	-1.26156	0.000300481	-0.068986
E17.5	chr16	58616978	58613686	2	Gm813	-1.1432	0.000310389	-0.111136
E17.5	chr8	19064810	19052826	2	Defb39	-1.4061	0.000311239	-0.02705
E17.5	chr2	86528427	86525661	2	Olfr1077-ps1	-1.22802	0.000313311	-0.029182
E17.5	chr5	86745807	86705186	2	Tmprss11e	-0.732499	0.000314845	-0.124624
E17.5	chr6	133767408	133763998	2	Gm5886	-0.803482	0.00031582	-0.052984
E17.5	chr13	4609164	4592490	2	Akr1e1	-0.587948	0.000317327	-0.121452
E17.5	chr10	10748930	10758131	1	4930567K20Rik	-0.872826	0.000323691	-0.0793341
E17.5	chr17	37337230	37336289	2	Olfr103	-1.28003	0.000323691	-0.0336341
E17.5	chr15	65976804	65922443	2	Hhla1	-0.905999	0.000328779	-0.039786
E17.5	chr6	147180241	147208294	1	E330012B07Rik	-0.976972	0.000333268	-0.06366
E17.5	chr19	12241659	12240721	2	Olfr262	-1.19381	0.000333268	-0.036868
E17.5	chrX	89409689	89403848	2	Pet2	-1.3812	0.000333268	-0.069862
E17.5	chr11	28584324	28385684	2	Ccdc85a	-0.535981	0.000333392	-0.15625
E17.5	chr7	86171724	86148042	2	Vmn2r75	-0.734107	0.000347892	-0.028822
E17.5	chrX	79358068	79330513	2	Gm8787	-0.748808	0.000349953	-0.020702
E17.5	chr1	174921819	174833785	2	Grem2	-0.628434	0.000354011	-0.075614
E17.5	chrX	79671435	79623231	2	Mageb16	-1.00188	0.000362219	-0.025408
E17.5	chr6	92244650	92242061	2	Trh	-0.803869	0.000364248	-0.148666
E17.5	chr9	114057354	114098733	1	Susd5	-0.965924	0.000369937	-0.0987061
E17.5	chr11	58432559	58441622	1	Gm12253	-1.83812	0.000386465	-0.045446
E17.5	chr3	92807891	92806291	2	Lce1k	-2.17664	0.000387535	-0.059082
E17.5	chr2	111622072	111621134	2	Olfr1297	-1.03249	0.00039294	-0.068168
E17.5	chr7	84528954	84578339	1	Gm2115	-0.679628	0.000394429	-0.070266
E17.5	chr6	139501909	139493182	2	Rergl	-0.735534	0.000394429	-0.101356
E17.5	chr4	111972927	111988223	1	Skint7	-1.20085	0.000394429	-0.019632
E17.5	chrX	106603679	106576509	2	Cysltr1	-1.47021	0.000397952	-0.0652299
E17.5	chr7	108066796	108065768	2	Olfr480	-1.86263	0.000399087	-0.0544319
E17.5	chr17	53463321	53398889	2	Efhb	-0.704298	0.000405975	-0.09745
E17.5	chr17	19660399	19694748	1	Vmn2r102	-1.5172	0.000411044	-0.029496
E17.5	chr9	119825456	119753763	2	Scn11a	-0.633889	0.000411786	-0.07139
E17.5	chr13	118658743	118603410	2	Gm10732	-0.639241	0.000417585	-0.044022
E17.5	chr6	91904233	91950725	1	4930590J08Rik	-0.795862	0.00041818	-0.105968
E17.5	chr8	58911755	58914298	1	BC030500	-0.660589	0.000421506	-0.273682
E17.5	chr19	39812814	39767073	2	Cyp2c40	-1.92119	0.000424267	-0.047162
E17.5	chr6	65144730	65117293	2	Hpgds	-1.0812	0.000430902	-0.119952
E17.5	chr2	85518935	85484092	2	4833423E24Rik	-0.714525	0.000433299	-0.0406781
E17.5	chr18	70141605	69979131	2	Rab27b	-0.717257	0.000441965	-0.13694
E17.5	chr7	105181311	105180361	2	Olfr685	-1.68661	0.000451361	-0.106818
E17.5	chr2	90266428	90265511	2	Olfr1271	-2.30369	0.000454465	-0.053034
E17.5	chr13	22621035	22620097	2	Vmn1r206	-1.39463	0.000454482	-0.0762861
E17.5	chr19	11536849	11558466	1	Ms4a4d	-0.919763	0.000460677	-0.0285859
E17.5	chr4	118830438	118829485	2	Olfr1333	-0.720601	0.000461105	-0.0380001
E17.5	chr6	42896453	42897385	1	Olfr448	-1.50814	0.000461105	-0.113414
E17.5	chr13	55021385	55005985	2	Hk3	-0.720653	0.000462421	-0.144936
E17.5	chr7	6977420	6955685	2	Zim3	-0.524596	0.000469573	-0.039202
E17.5	chr7	104465193	104409025	2	Trim30a	-0.861688	0.000472134	-0.027692
E17.5	chr6	143153931	143109214	2	Gm31108	-0.669245	0.00047639	-0.067108
E17.5	chr17	19053493	19081311	1	Vmn2r98	-0.66602	0.00047752	-0.02301
E17.5	chr4	32982998	33022180	1	Rragd	-0.51117	0.00047956	-0.12624
E17.5	chr1	6359331	6394731	1	Alkal1	-0.747791	0.000482035	-0.129924
E17.5	chr14	51007751	51010758	1	Rnase10	-0.644052	0.000482915	-0.0780899
E17.5	chrX	89932852	89930097	2	4930415L06Rik	-1.27329	0.000486733	-0.061432
E17.5	chrX	39346266	39346963	1	Cypt15	-1.37257	0.000486733	-0.092924
E17.5	chr7	103716596	103717546	1	Olfr243	-1.17274	0.000488852	-0.034782
E17.5	chr17	17402686	17459387	1	Lix1	-0.512983	0.00049348	-0.0968439
E17.5	chr1	56637451	56636044	2	Hsfy2	-0.998771	0.000500551	-0.119592
E17.5	chr17	53990631	53961615	2	Sult1c1	-0.587652	0.000501887	-0.0466999
E17.5	chr6	58472878	58471967	2	Vmn1r31	-0.667712	0.000504892	-0.052168
E17.5	chr13	22524051	22524986	1	Vmn1r203	-1.87429	0.000505746	-0.052114
E17.5	chr7	121865038	121918728	1	Scnn1b	-0.560604	0.000506099	-0.0707819
E17.5	chr8	66688094	66679965	2	Npy5r	-0.706457	0.000507785	-0.11245
E17.5	chr3	10301183	10244209	2	Fabp12	-0.819458	0.000520118	-0.11601
E17.5	chr8	99007127	99032740	1	Gm15679	-1.06445	0.00052161	-0.0522399
E17.5	chr8	19247592	19250828	1	Defb5	-1.91992	0.000524737	-0.047022
E17.5	chr17	40520022	40530702	1	Esp8	-0.564691	0.000529409	-0.02195
E17.5	chr1	17601901	17630939	1	Pi15	-0.930435	0.000532367	-0.0686381
E17.5	chr13	33159754	33149275	2	Serpinb9c	-1.46065	0.000532367	-0.042494
E17.5	chr7	60450177	59982501	2	Snrpn	-0.627218	0.000533542	-0.129932
E17.5	chr10	22306720	22321765	1	C920009B18Rik	-1.21076	0.000533542	-0.052886
E17.5	chr10	100345972	100362247	1	Gm4303	-0.673972	0.000539743	-0.026804
E17.5	chr5	3845173	3866596	1	Lrrd1	-1.35104	0.000540962	-0.067718
E17.5	chr7	104703569	104704603	1	Olfr663	-0.791324	0.00054318	-0.026162
E17.5	chr8	43307009	43295067	2	Zfp42	-0.882865	0.00054318	-0.099866
E17.5	chr2	62574021	62500936	2	Fap	-0.552724	0.000544068	-0.065112
E17.5	chr7	107990367	107991299	1	Olfr477	-1.00385	0.000544782	-0.039112
E17.5	chr12	56253243	56266381	1	Gm19990	-0.589196	0.000553254	-0.094064
E17.5	chr4	60070475	60066469	2	Mup7	-1.24052	0.000560937	-0.017834
E17.5	chr17	17970458	17971677	1	Fpr3	-2.40543	0.000562945	-0.087566
E17.5	chr7	86336394	86335453	2	Olfr307	-1.99487	0.000569447	-0.08534
E17.5	chr8	112570043	112882707	1	Cntnap4	-0.809535	0.000572535	-0.146712
E17.5	chr2	111229600	111193254	2	4930430A15Rik	-0.751878	0.000589103	-0.039236
E17.5	chr7	28547254	28543596	2	Nccrp1	-0.935633	0.00060431	-0.157424
E17.5	chr12	98268635	98276722	1	Gpr65	-0.523111	0.000604528	-0.0655
E17.5	chr7	82335694	82614448	1	Adamtsl3	-0.709837	0.00060749	-0.137342
E17.5	chr1	85928483	85931756	1	4933407L21Rik	-0.510384	0.000608801	-0.10008
E17.5	chr19	12268232	12269170	1	Olfr235	-1.00472	0.000612072	-0.042386
E17.5	chr5	62813823	62888318	1	Dthd1	-1.0094	0.000612072	-0.06295
E17.5	chr7	103979176	103980141	1	Olfr635	-1.83006	0.000614014	-0.0524239
E17.5	chr1	12667563	12673090	1	Gm17644	-0.958202	0.000629041	-0.13488
E17.5	chr10	89257790	88948994	2	Ano4	-0.587612	0.000636101	-0.12149
E17.5	chr17	36462329	36460162	2	H2-M10.4	-0.951108	0.000638413	-0.0573641
E17.5	chr4	134018816	134003330	2	Lin28a	-0.746443	0.000639929	-0.12848
E17.5	chr1	80758553	80501068	2	Dock10	-0.57244	0.000640994	-0.166772
E17.5	chr7	86403849	86413299	1	Olfr301	-1.26957	0.000643888	-0.0368161
E17.5	chr14	95881266	95882775	1	4921530L21Rik	-0.808173	0.000647073	-0.151104
E17.5	chr3	98814443	98805504	2	Hsd3b6	-0.732215	0.000651159	-0.02775
E17.5	chr11	28746191	28746276	1	Mir216b	-0.81608	0.000652221	-0.21127
E17.5	chr17	36058371	36055816	2	Gm11127	-1.0857	0.000652495	-0.0743261
E17.5	chr4	112774861	112710830	2	Skint10	-1.20626	0.000657451	-0.037198
E17.5	chr11	42321072	42306437	2	Gabra6	-0.745663	0.000664535	-0.058694
E17.5	chr3	14808365	14766214	2	Car1	-0.980639	0.000664535	-0.042274
E17.5	chr7	86688341	86695384	1	Olfr292	-1.34002	0.000664857	-0.0404361
E17.5	chr13	18948351	19150919	1	Amph	-0.502199	0.000667205	-0.087666
E17.5	chr13	93674436	93752823	1	Dmgdh	-0.553219	0.000670828	-0.0648279
E17.5	chr6	147264013	147252109	2	Pthlh	-0.661182	0.000677845	-0.121786
E17.5	chr1	31096454	31019188	2	Gm29669	-0.946359	0.00067785	-0.068602
E17.5	chr3	106014646	105996957	2	Pifo	-0.873469	0.000683671	-0.059604
E17.5	chrX	37168842	37150698	2	Akap14	-1.28824	0.00068665	-0.067938
E17.5	chr1	5917398	5913707	2	Npbwr1	-0.73348	0.000689709	-0.12234
E17.5	chr6	87730869	87755912	1	Efcc1	-0.670401	0.000692757	-0.21598
E17.5	chr10	33083483	33476709	1	Trdn	-0.66794	0.000699045	-0.148218
E17.5	chr1	173420604	173466040	1	Aim2	-0.793543	0.000699045	-0.088882
E17.5	chr2	135215616	135169573	2	4930545L23Rik	-0.798177	0.000703163	-0.057364
E17.5	chr6	66637752	66636823	2	Vmn1r34	-0.904782	0.000723008	-0.0626981
E17.5	chr2	118111876	118127133	1	Thbs1	-0.736355	0.000735165	-0.135896
E17.5	chr5	151586924	151561661	2	Vmn2r18	-1.18511	0.000735165	-0.040568
E17.5	chr16	88612279	88610709	2	Krtap24-1	-1.22913	0.000736826	-0.14147
E17.5	chr7	107036136	107037110	1	Olfr713	-1.51082	0.000742554	-0.083112
E17.5	chr12	11047813	11078741	1	7420701I03Rik	-0.97158	0.000754059	-0.047342
E17.5	chr19	12120674	12119721	2	Olfr76	-0.602247	0.000755005	-0.038686
E17.5	chr6	67491855	67422932	2	Il23r	-0.890062	0.000756426	-0.070414
E17.5	chr13	105054930	104947153	2	Rgs7bp	-0.595753	0.000777851	-0.12421
E17.5	chr3	113606699	113555952	2	Amy1	-0.745171	0.000777851	-0.039076
E17.5	chr4	14796052	14623620	2	Lrrc69	-0.676146	0.000785625	-0.0613721
E17.5	chr6	13224965	13185610	2	Vwde	-0.567592	0.00079188	-0.06616
E17.5	chr1	167466780	167445675	2	Lrrc52	-0.742804	0.000795303	-0.078446
E17.5	chr6	57390567	57389668	2	Vmn1r18	-1.22127	0.000795442	-0.0471061
E17.5	chr13	120140246	120155335	1	Gm20767	-1.05327	0.000798694	-0.012664
E17.5	chr10	88605152	88518279	2	Mybpc1	-0.544933	0.00080396	-0.043494
E17.5	chr7	104617657	104618646	1	Olfr656	-2.3025	0.000804203	-0.077742
E17.5	chr5	71095849	70961057	2	Gabra2	-0.544837	0.000823556	-0.12069
E17.5	chr7	108054984	108055967	1	Olfr479	-1.32089	0.00082543	-0.047502
E17.5	chr13	33027414	33040559	1	Serpinb9b	-0.511545	0.000827026	-0.01915
E17.5	chr2	13491876	13276338	2	Cubn	-0.5063	0.000832344	-0.137412
E17.5	chrX	136104603	136115420	1	5730412P04Rik	-0.533832	0.00083359	-0.056102
E17.5	chr13	22806518	22805580	2	Vmn1r209	-1.88493	0.000854011	-0.04388
E17.5	chr16	88290258	87895897	2	Grik1	-0.545844	0.000859931	-0.182752
E17.5	chr14	50282271	50281228	2	Olfr732	-1.71235	0.000862572	-0.05594
E17.5	chr7	104552884	104553952	1	Olfr651	-2.78818	0.000873798	-0.106868
E17.5	chr1	174118014	174117091	2	Olfr231	-1.79895	0.000878938	-0.11576
E17.5	chr1	139781239	139697919	2	Gm4788	-0.645632	0.000884535	-0.03762
E17.5	chr3	124426028	124401155	2	1700006A11Rik	-0.683699	0.000905094	-0.0551241
E17.5	chr10	4509872	4561111	1	Ccdc170	-0.934526	0.000905448	-0.103184
E17.5	chr3	62605140	62529963	2	Gpr149	-0.501957	0.000906129	-0.04684
E17.5	chr1	53849424	53849495	1	Mir7681	-0.815664	0.000906129	-0.1533
E17.5	chr7	87493512	87424771	2	Tyr	-0.557066	0.000912249	-0.0577641
E17.5	chrX	89752268	89755491	1	4932429P05Rik	-1.88815	0.000915224	-0.099938
E17.5	chr19	12209568	12210506	1	Olfr1431	-0.596479	0.000934307	-0.0469421
E17.5	chr7	88430273	88491572	1	Rab38	-0.782903	0.000940774	-0.116414
E17.5	chr14	51345489	51317335	2	4930597G03Rik	-0.937551	0.000946857	-0.05665
E17.5	chr2	112009184	112008246	2	Olfr1310	-1.72806	0.000947987	-0.099974
E17.5	chr17	38059784	38054599	2	Olfr129	-1.12063	0.000949432	-0.035136
E17.5	chr7	26757142	26772630	1	Cyp2b19	-0.906912	0.000957966	-0.025052
E17.5	chr1	121087405	121120975	1	Celrr	-0.569405	0.000960262	-0.101448
E17.5	chr2	126500667	126320973	2	Atp8b4	-0.840334	0.000960262	-0.151102
E17.5	chr15	5496318	5594983	1	5430437J10Rik	-0.62202	0.000969813	-0.063186
E17.5	chr9	38877178	38878104	1	Olfr926	-1.41947	0.000975992	-0.047044
E17.5	chr7	85569088	85558703	2	Vmn2r70	-0.937832	0.000989441	-0.0287
E17.5	chr16	59148852	59149778	1	Olfr195	-2.00242	0.000990601	-0.095704
E17.5	chr7	61928195	61705850	2	A230057D06Rik	-0.791739	0.000992138	-0.061878
E17.5	chr13	13437602	13512275	1	Nid1	-0.547932	0.000992657	-0.104146
E17.5	chr7	103416696	103419174	1	Usp17lc	-1.66631	0.000995427	-0.0371801
E17.5	chr13	23075792	23076694	1	Vmn1r215	-1.13666	0.00100037	-0.044628
E17.5	chr18	44104523	44108543	1	Spink12	-1.45289	0.00100516	-0.105446
E17.5	chr17	38335159	38336097	1	Olfr136	-1.57852	0.00100759	-0.070696
E17.5	chrX	144556239	144552758	2	Mageb16-ps1	-0.587172	0.00101744	-0.02993
E17.5	chr4	58206596	58042796	2	Svep1	-0.593998	0.00103091	-0.10125
E17.5	chr17	39406359	39410992	1	Esp18	-0.929283	0.00103157	-0.03314
E17.5	chr6	117751769	117679207	2	1700030F04Rik	-0.688608	0.00103489	-0.0669341
E17.5	chr17	37193892	37196101	1	Ubd	-0.923864	0.00104328	-0.088402
E17.5	chr5	88317312	88328817	1	Prol1	-1.14039	0.00104864	-0.0432721
E17.5	chr5	86632424	86521226	2	Tmprss11f	-0.512429	0.00104891	-0.042738
E17.5	chr6	141629518	141686635	1	Slco1b2	-0.654093	0.00105337	-0.0526601
E17.5	chr1	173184504	173183442	2	Olfr1406	-0.938784	0.00109337	-0.0362639
E17.5	chr7	18176494	18181862	1	Igfl3	-1.78884	0.00110152	-0.042306
E17.5	chr14	50238883	50237903	2	Olfr731	-1.20691	0.00110693	-0.049864
E17.5	chr16	45492969	45416755	2	Gm609	-1.11599	0.00110722	-0.0691819
E17.5	chrX	78369643	78371128	1	4930480E11Rik	-1.54154	0.00111723	-0.060076
E17.5	chr9	8740988	8644078	2	Gm32014	-0.898363	0.00112234	-0.076926
E17.5	chr4	145464210	145467961	1	Smarca5-ps	-0.54798	0.00112986	-0.005136
E17.5	chr5	63649103	63810546	1	Nwd2	-0.50885	0.00113861	-0.086882
E17.5	chr12	93444823	93416457	2	4930559C10Rik	-0.938327	0.00113861	-0.092884
E17.5	chr16	87553330	87595336	1	Map3k7cl	-0.506032	0.00114918	-0.0694019
E17.5	chr17	51882727	51965257	1	Gm20098	-0.697294	0.00114918	-0.050352
E17.5	chrX	93968656	93975470	1	AU015836	-0.675736	0.00114944	-0.085112
E17.5	chr14	108914239	108909988	2	Slitrk1	-0.569246	0.00115912	-0.230446
E17.5	chr15	44196135	44235912	1	Trhr	-0.517343	0.00117978	-0.042338
E17.5	chrX	140813433	140808307	2	Tex13b	-1.07095	0.00119521	-0.06283
E17.5	chr7	128523583	128546981	1	Bag3	-0.575033	0.00121414	-0.196642
E17.5	chr12	62687787	62688336	1	Spanxn4	-0.592975	0.00124172	-0.0641441
E17.5	chrX	139085236	139079249	2	Serpina7	-1.56155	0.00124172	-0.047692
E17.5	chr6	18030445	17988940	2	Wnt2	-0.688993	0.00125545	-0.113712
E17.5	chr14	15438987	15357515	2	Lrrc3b	-0.552038	0.00126321	-0.055176
E17.5	chr2	147364994	147393295	1	Pax1	-0.625438	0.00127104	-0.154072
E17.5	chr16	48771956	48734690	2	Trat1	-0.625808	0.0012891	-0.056382
E17.5	chrX	77853500	77837898	2	Pbsn	-1.10916	0.00130058	-0.031476
E17.5	chr6	123308333	123336537	1	Vmn2r19	-1.11412	0.00130176	-0.0373661
E17.5	chr3	144975045	144952486	2	Clca4a	-0.862104	0.00130199	-0.058324
E17.5	chr8	129067134	129183732	1	Ccdc7b	-0.812797	0.00131424	-0.031342
E17.5	chr6	59208870	59212033	1	Tigd2	-0.74919	0.00131999	-0.073932
E17.5	chr3	92851286	92849949	2	Lce1l	-1.09672	0.00132546	-0.040892
E17.5	chr5	86926503	86916639	2	Ugt2b1	-1.55644	0.00132584	-0.068744
E17.5	chr3	90726906	90741517	1	Pglyrp4	-1.03065	0.00133755	-0.043134
E17.5	chr2	89667884	89666928	2	Olfr1251	-1.54496	0.00134152	-0.042728
E17.5	chr17	18021733	18022704	1	Fpr-rs4	-1.87423	0.00134251	-0.060914
E17.5	chr13	95250304	95024105	2	Pde8b	-0.561542	0.00134351	-0.138332
E17.5	chrX	146962513	147197277	1	Htr2c	-0.786055	0.0013671	-0.074068
E17.5	chr6	123262107	123275268	1	Clec4d	-1.49942	0.0013796	-0.029858
E17.5	chr5	95956939	95961068	1	Cxcl13	-0.544482	0.00139638	-0.0640721
E17.5	chr5	11680823	11109800	2	4930558F17Rik	-0.857174	0.0014056	-0.019276
E17.5	chr7	141131286	141156154	1	Ptdss2	-0.532367	0.00141911	-0.163262
E17.5	chrX	56136572	56153496	1	3830403N18Rik	-1.04553	0.00141911	-0.031266
E17.5	chr12	64474898	64471333	2	Fscb	-0.638134	0.00142916	-0.0712361
E17.5	chr7	61615327	61529410	2	B230209E15Rik	-0.564631	0.00143448	-0.021794
E17.5	chr13	31241086	31213410	2	4930401O12Rik	-0.592617	0.00143681	-0.043416
E17.5	chr12	103695529	103688044	2	Serpina1f	-1.72319	0.00144996	-0.047506
E17.5	chr3	143243055	143257996	1	A830019L24Rik	-0.624011	0.00145773	-0.081908
E17.5	chr4	63745113	63724603	2	Tnfsf15	-0.601186	0.00146142	-0.0794861
E17.5	chrX	48877713	48841466	2	Gm595	-0.673976	0.00146848	-0.026204
E17.5	chr8	129065492	128980019	2	Ccdc7a	-0.526652	0.00150911	-0.027198
E17.5	chr8	21858901	21862011	1	Defb10	-1.11	0.00151487	-0.14661
E17.5	chr14	5807939	5365792	2	Gm3500	-1.20094	0.00151487	-0.010308
E17.5	chr7	86795141	86812032	1	Vmn2r77	-0.660161	0.00153088	-0.0243
E17.5	chr5	10865029	10870808	1	Gm6455	-1.14947	0.00153435	-0.046886
E17.5	chr9	98003420	98012175	1	4921534H16Rik	-0.726955	0.00154567	-0.074086
E17.5	chr17	57545314	57508783	2	Vmn2r120	-0.82394	0.00155542	-0.036486
E17.5	chr1	34117359	34117431	1	Mir6896	-0.546874	0.00155867	-0.183242
E17.5	chr5	87595993	87595902	2	Mir3969	-1.22226	0.00156951	-0.0938759
E17.5	chr11	11685925	11772926	1	Ikzf1	-0.585882	0.00159173	-0.0985321
E17.5	chr4	36668586	36668510	2	Mir873a	-1.48964	0.00159812	-0.098478
E17.5	chr7	44112673	44116922	1	Klk1b22	-2.14472	0.00159955	-0.036
E17.5	chr1	170110559	169972307	2	Ddr2	-0.555152	0.00160133	-0.052292
E17.5	chr3	153852424	153850374	2	Asb17os	-1.6562	0.00161012	-0.04645
E17.5	chr9	89622986	89590029	2	Minar1	-0.710124	0.00161731	-0.12958
E17.5	chrX	50841371	50893098	1	Stk26	-0.840157	0.0016207	-0.059556
E17.5	chr2	111420949	111420032	2	Olfr1286	-0.791126	0.00165305	-0.0530419
E17.5	chrX	147811320	149487784	1	Gm15085	-0.968259	0.00165325	-0.020394
E17.5	chr7	106441073	106421550	2	Gm4759	-1.13035	0.00165325	-0.038468
E17.5	chr6	42955500	42956432	1	Olfr444	-1.01865	0.00165406	-0.086122
E17.5	chr11	44400063	44414677	1	Il12b	-0.797792	0.00168545	-0.125158
E17.5	chr17	18277566	18243570	2	Vmn2r94	-0.814562	0.00168583	-0.01896
E17.5	chr13	104863893	104845283	2	Shisal2b	-0.738308	0.00169168	-0.099674
E17.5	chr7	104369884	104355382	2	Trim30b	-1.40255	0.00169336	-0.045862
E17.5	chr7	104777470	104768049	2	Usp17le	-0.512629	0.00170565	-0.00994601
E17.5	chr2	78051177	78194430	1	4930440I19Rik	-0.626448	0.00170606	-0.10131
E17.5	chr11	99851605	99850655	2	Krtap4-16	-1.56263	0.00170844	-0.050298
E17.5	chr2	86414050	86413109	2	Olfr1061	-1.50995	0.0017091	-0.045908
E17.5	chr9	87144306	87184045	1	Mrap2	-0.714155	0.00171053	-0.073628
E17.5	chr3	98724543	98711107	2	Hsd3b2	-1.20976	0.00174108	-0.014892
E17.5	chr7	57581061	57581162	1	Mir6389	-1.24736	0.00174647	-0.07573
E17.5	chr2	124129956	124123636	2	4930517E11Rik	-0.824662	0.00174772	-0.056958
E17.5	chr19	11660559	11647284	2	Oosp2	-1.88684	0.00175153	-0.024376
E17.5	chr3	6620443	6615413	2	1700008P02Rik	-0.673429	0.00176005	-0.046838
E17.5	chr9	19780283	19784064	1	Olfr58	-1.36478	0.00176005	-0.033968
E17.5	chr7	103671029	103670103	2	Olfr624	-1.29262	0.001764	-0.0331061
E17.5	chr17	20481236	20462373	2	Vmn2r108	-1.13882	0.00177215	-0.01772
E17.5	chr17	32809931	32795676	2	Zfp811	-0.505338	0.00177504	-0.0926679
E17.5	chrX	107088492	107104970	1	P2ry10	-0.842814	0.00180934	-0.025668
E17.5	chr17	20345425	20375772	1	Vmn2r107	-0.784629	0.00181685	-0.012564
E17.5	chr12	37108546	37179528	1	Meox2	-0.690421	0.0018203	-0.111098
E17.5	chr13	70232822	70248122	1	4930520P13Rik	-0.562621	0.00183878	-0.0955741
E17.5	chr3	92123947	92122204	2	Prr9	-0.84628	0.00184216	-0.042636
E17.5	chr19	11196723	11169418	2	Ms4a13	-1.63969	0.00188591	-0.033492
E17.5	chr13	50250308	50245181	2	Gm906	-0.903312	0.00188818	-0.0408301
E17.5	chr17	80896793	80933447	1	C230072F16Rik	-0.736289	0.00190322	-0.085798
E17.5	chr1	173905631	173747293	2	Ifi204	-0.622917	0.00190687	-0.044794
E17.5	chr14	14820815	15006693	1	Nek10	-0.555438	0.00190805	-0.134768
E17.5	chr9	39299481	39287924	2	Olfr947-ps1	-0.814773	0.00190805	-0.021248
E17.5	chr17	89200675	88984952	2	Fshr	-0.65207	0.00191758	-0.151182
E17.5	chrX	112698651	112638427	2	Pof1b	-0.954027	0.00194432	-0.0368461
E17.5	chr16	49955830	49958912	1	Gm19723	-0.838279	0.00194698	-0.119842
E17.5	chr8	43180541	43193884	1	Triml2	-0.908302	0.0019542	-0.076104
E17.5	chr3	93015686	93014205	2	Crct1	-0.607187	0.00198963	-0.127524
E17.5	chrX	23892724	23907550	1	Gm4907	-0.767277	0.00201342	-0.019284
E17.5	chr9	9894431	9894521	1	Mir6237	-0.680278	0.00202941	-0.110824
E17.5	chr4	144463756	144453771	2	Aadacl3	-1.15563	0.00203733	-0.023208
E17.5	chr12	103956897	103946931	2	Serpina1e	-1.29476	0.00204062	-0.025114
E17.5	chrX	114474333	114561129	1	Klhl4	-0.8809	0.00204622	-0.0476639
E17.5	chr3	92485881	92483954	2	Sprr1a	-1.5824	0.00207595	-0.043524
E17.5	chr6	41458930	41463786	1	Prss1	-1.26023	0.00207823	-0.048932
E17.5	chr5	87699425	87692619	2	Csn2	-1.15528	0.00211209	-0.05306
E17.5	chr1	173673680	173698392	1	Ifi208	-0.711282	0.00212302	-0.0236181
E17.5	chr3	94178193	94174412	2	Gm10696	-0.979702	0.00212722	-0.028874
E17.5	chr16	51987287	51980376	2	Gm29686	-0.928415	0.00214171	-0.0869279
E17.5	chr7	48027597	48020971	2	Mrgprx1	-0.779704	0.00215192	-0.06077
E17.5	chr9	38047224	38048153	1	Olfr884	-1.95315	0.00220102	-0.0454839
E17.5	chr13	33661405	33671585	1	Serpinb6d	-1.12831	0.00221695	-0.034262
E17.5	chr6	132364134	132361105	2	Gm8882	-0.958018	0.00222418	-0.0419682
E17.5	chr5	17962570	18019668	1	Gnat3	-0.591174	0.00223556	-0.057364
E17.5	chr15	6299789	6440712	1	Dab2	-0.583767	0.00223557	-0.115606
E17.5	chrX	62527011	62510539	2	Tslrn1	-1.2678	0.00225471	-0.048532
E17.5	chr2	86171815	86170871	2	Olfr1044	-1.49707	0.0022664	-0.042538
E17.5	chr2	122765359	122809553	1	Sqor	-0.55133	0.0022992	-0.0619439
E17.5	chr7	86996465	87037968	1	Vmn2r79	-0.941808	0.00234898	-0.046008
E17.5	chr17	37953022	37952051	2	Olfr761	-1.06391	0.00235816	-0.041826
E17.5	chr2	54085552	54084093	2	Rprm	-0.604137	0.00236306	-0.376262
E17.5	chrX	154482002	154484682	1	Samt4	-1.27668	0.00238407	-0.02114
E17.5	chrX	168795099	169304440	1	Arhgap6	-0.507081	0.0023965	-0.143906
E17.5	chrX	117014757	117015104	1	H2afb1	-0.800965	0.00240171	-0.0440401
E17.5	chr19	11336146	11321039	2	Ms4a7	-0.754515	0.00242281	-0.03804
E17.5	chr13	22502245	22501337	2	Vmn1r202	-1.77726	0.0024303	-0.069594
E17.5	chr2	148408188	148404471	2	Thbd	-0.887513	0.00244245	-0.145866
E17.5	chr8	66697422	66706798	1	Npy1r	-0.864905	0.00245087	-0.109324
E17.5	chr7	104635676	104636635	1	Olfr657	-2.91602	0.00245967	-0.04307
E17.5	chr5	17888959	17781690	2	Cd36	-0.847847	0.002485	-0.083526
E17.5	chr15	4727210	4804045	1	C6	-0.678535	0.0024889	-0.053286
E17.5	chr5	41891342	41891423	1	Mir6414	-0.631205	0.00249494	-0.108832
E17.5	chrX	72591579	72591500	2	Mir105	-1.00136	0.00249494	-0.07878
E17.5	chr15	54571366	54602846	1	Mal2	-0.634843	0.00250611	-0.072206
E17.5	chr13	22852495	22851599	2	Vmn1r211	-1.50925	0.00253053	-0.079578
E17.5	chrX	98148757	98323218	1	Ar	-0.550577	0.00254194	-0.055834
E17.5	chr16	19625101	19624157	2	Olfr171	-1.81692	0.00254199	-0.038924
E17.5	chr2	135583220	135580530	2	9630028H03Rik	-0.833109	0.00254636	-0.130564
E17.5	chr16	26991652	26957235	2	Gmnc	-0.554081	0.00256533	-0.063158
E17.5	chr6	90107275	90108207	1	Vmn1r50	-1.29269	0.00256618	-0.0295941
E17.5	chr2	151751425	151747580	2	4930556L07Rik	-0.779841	0.00260729	-0.115766
E17.5	chrX	86044199	86047313	1	Samt3	-0.927558	0.00261082	-0.0734199
E17.5	chr4	115411624	115439034	1	Cyp4a12b	-1.04475	0.00273625	-0.025274
E17.5	chr6	123049962	123071555	1	Clec4b1	-1.15072	0.00274411	-0.029386
E17.5	chr2	172472554	172474316	1	Fam209	-0.51029	0.0027452	-0.136802
E17.5	chr1	86303221	86307305	1	B3gnt7	-0.719404	0.0027567	-0.223308
E17.5	chrX	101794656	101798640	1	8030474K03Rik	-0.64471	0.0027574	-0.057706
E17.5	chr16	26463135	26482765	1	Cldn16	-0.508782	0.00275813	-0.0339421
E17.5	chr10	51480612	51486329	1	Lilr4b	-1.19683	0.00275813	-0.066406
E17.5	chr9	38108688	38109632	1	Olfr888	-1.85615	0.00275813	-0.030926
E17.5	chr7	13623967	13670807	1	Sult2a5	-1.14487	0.00276284	-0.01579
E17.5	chr4	26346652	26324506	2	Manea	-0.500815	0.00277445	-0.135604
E17.5	chr7	84915781	84916728	1	Olfr290	-0.607336	0.00277445	-0.027352
E17.5	chr2	111565442	111564504	2	Olfr1295	-1.05771	0.00277445	-0.064952
E17.5	chr17	37672025	37672990	1	Olfr118	-1.71785	0.00278309	-0.030784
E17.5	chr19	44029247	44005022	2	Cyp2c23	-0.755521	0.00278672	-0.033154
E17.5	chr5	150018675	150082186	1	Rxfp2	-0.531628	0.00279226	-0.0983119
E17.5	chr1	21298312	21285246	2	Gm4956	-0.813559	0.00283765	-0.0465661
E17.5	chr12	75416781	75411720	2	Gphb5	-0.798286	0.00284176	-0.10247
E17.5	chr17	86287178	86285167	2	2010106C02Rik	-0.732303	0.00285775	-0.131652
E17.5	chr3	92589024	92583866	2	Smcp	-1.40663	0.00286738	-0.052768
E17.5	chrX	145039344	145039414	1	Mir3472	-0.599989	0.00290596	-0.019046
E17.5	chr9	13105855	13091267	2	4930568E12Rik	-0.608549	0.00292303	-0.0485139
E17.5	chr18	50278369	50283019	1	Fam170a	-0.657122	0.00292778	-0.0778481
E17.5	chr18	52331536	52332996	1	Ftmt	-0.629685	0.00296669	-0.127996
E17.5	chr4	58285962	58374303	1	Musk	-0.64707	0.00296746	-0.056526
E17.5	chr4	89050307	89084610	1	Wincr1	-0.722079	0.0030347	-0.0681879
E17.5	chr12	115695794	115695720	2	Mir6388	-0.625733	0.00305055	-0.049672
E17.5	chr5	88086556	88109053	1	Smr2	-1.04897	0.00305119	-0.0731941
E17.5	chr7	108713355	108714335	1	Olfr512	-0.849899	0.00307574	-0.0443681
E17.5	chr15	52040107	52045722	1	Aard	-0.871444	0.00308891	-0.128948
E17.5	chrX	144153695	144166274	1	A730046J19Rik	-1.07284	0.00309314	-0.060116
E17.5	chrX	151859562	151859637	1	Mir3113	-0.806872	0.00309371	-0.04084
E17.5	chr7	86489549	86488551	2	Olfr298	-1.73568	0.00309459	-0.0462761
E17.5	chr11	42182930	42130939	2	Gabra1	-0.52654	0.00309477	-0.0612861
E17.5	chr16	48431237	48630905	1	Morc1	-0.616968	0.00309789	-0.10166
E17.5	chr7	104647305	104642880	2	Olfr658	-1.82868	0.00313814	-0.10673
E17.5	chr17	64555590	64514089	2	AU016765	-0.540128	0.00313907	-0.058996
E17.5	chr8	19293361	19295339	1	Defb3	-1.0731	0.00314144	-0.0411841
E17.5	chr17	40319207	40293758	2	Crisp1	-0.503436	0.00315262	-0.019224
E17.5	chrX	147158210	147158321	1	Mir448	-0.859464	0.00315262	-0.0663039
E17.5	chr8	19447606	19445769	2	Defb8	-0.783897	0.00316269	-0.0431261
E17.5	chrX	154156887	154152571	2	Gm16445	-0.974048	0.00318687	-0.023366
E17.5	chr6	55174990	55170627	2	Inmt	-0.803652	0.0031942	-0.141518
E17.5	chr3	92316705	92318085	1	Sprr2b	-0.822705	0.0032014	-0.0253
E17.5	chr5	149811751	149801990	2	Gm21221	-0.843024	0.00321943	-0.07859
E17.5	chrX	92016333	92015191	2	Mageb1	-1.09516	0.00323309	-0.04075
E17.5	chr17	39640957	39645667	1	Esp15	-1.2688	0.003251	-0.036396
E17.5	chr6	132361737	132114226	2	Gm4736	-0.519068	0.00326156	-0.02973
E17.5	chr7	108950338	109034459	1	Tub	-0.6023	0.0032753	-0.159744
E17.5	chr6	142814231	142833494	1	Gm7457	-0.694966	0.00330367	-0.076966
E17.5	chr1	86021942	86029958	1	Spata3	-0.745837	0.00331806	-0.110766
E17.5	chr9	38084838	38085767	1	Olfr887	-0.937324	0.00332696	-0.036372
E17.5	chr7	61982359	61982289	2	Mir344g	-1.03842	0.00332696	-0.0633841
E17.5	chr4	61674094	61224307	2	Mup14	-1.36988	0.00332696	-0.01639
E17.5	chr4	61674094	61224307	2	Mup18	-1.36988	0.00332696	-0.01639
E17.5	chr9	38448792	38449847	1	Olfr902	-2.08642	0.00335481	-0.05688
E17.5	chr2	88525501	88526590	1	Olfr1186	-1.3232	0.00338111	-0.064736
E17.5	chrX	72222017	72222964	1	Magea4	-1.16533	0.00339176	-0.0473099
E17.5	chr10	88683023	88675269	2	Spic	-0.79366	0.00340308	-0.03966
E17.5	chr1	139501707	139523756	1	F13b	-1.15529	0.00340308	-0.039612
E17.5	chr1	130629606	130576706	2	Zp3r	-0.921404	0.00342835	-0.063058
E17.5	chr7	106814129	106820709	1	Olfr701	-1.38117	0.00343758	-0.023982
E17.5	chr6	42434535	42435461	1	Tas2r126	-0.841342	0.00344931	-0.0576021
E17.5	chr3	132684144	132841688	1	Tbck	-0.530787	0.00346329	-0.129208
E17.5	chr4	3656506	3663108	1	2210414B05Rik	-0.832006	0.00348447	-0.0313421
E17.5	chr8	20944748	20943694	2	AY761185	-1.30539	0.00348447	-0.030566
E17.5	chr16	58995404	59000616	1	Olfr183	-1.34139	0.00349684	-0.078278
E17.5	chrX	151912346	151912428	1	Mirlet7f-2	-0.779337	0.0035031	-0.052962
E17.5	chr6	130306432	130218880	2	Klra13-ps	-1.57368	0.00352634	-0.039912
E17.5	chr6	122006798	122085967	1	Mug2	-1.24491	0.00353962	-0.038268
E17.5	chr6	38124586	38048483	2	Atp6v0a4	-0.811864	0.00357179	-0.078816
E17.5	chr16	59075078	59074155	2	Olfr190	-0.938557	0.00359864	-0.03823
E17.5	chr14	52110903	52163546	1	Rpgrip1	-0.507723	0.00361616	-0.0883521
E17.5	chrX	164497903	164539752	1	Asb9	-0.755093	0.00362939	-0.032592
E17.5	chr6	42487214	42486163	2	Olfr456	-1.44655	0.00362939	-0.0666619
E17.5	chr8	4105764	4102793	2	Cd209f	-1.38634	0.0036446	-0.073118
E17.5	chrX	46328911	46267559	2	4930515L19Rik	-0.902825	0.00366589	-0.025956
E17.5	chr7	141010744	141009590	2	Ifitm3	-0.895808	0.00367225	-0.207064
E17.5	chr19	11375488	11392915	1	Ms4a4a	-1.07929	0.00367225	-0.03538
E17.5	chr10	129802523	129801564	2	Olfr811	-1.46876	0.00376152	-0.0471201
E17.5	chr9	120149742	120181484	1	Mobp	-0.581346	0.00377309	-0.094996
E17.5	chr13	3149475	3189678	1	Speer6-ps1	-0.588399	0.00380446	-0.023936
E17.5	chrX	42502453	42522097	1	Sh2d1a	-0.959285	0.00380808	-0.04422
E17.5	chrX	135693790	135654698	2	Tcp11x2	-1.04367	0.00380808	-0.020966
E17.5	chr10	71980690	71979885	2	1700049L16Rik	-0.620836	0.00381308	-0.0743881
E17.5	chr3	16006332	15948070	2	Gm5150	-0.71577	0.00381375	-0.03728
E17.5	chrX	135302316	135312636	1	Pramel3	-1.43729	0.00381564	-0.027248
E17.5	chr2	89789350	89788406	2	Olfr1254	-1.00809	0.0038928	-0.0426119
E17.5	chr18	17580990	17568746	2	4930545E07Rik	-0.566988	0.0039093	-0.0405121
E17.5	chr8	68880555	68906932	1	Lpl	-0.593455	0.00390978	-0.0988881
E17.5	chr13	30615043	30624258	1	4930519D14Rik	-1.08273	0.00391009	-0.0811941
E17.5	chr19	11443558	11463549	1	Ms4a4b	-1.98492	0.00393679	-0.04695
E17.5	chrX	37607686	37602895	2	Rhox4f	-1.23763	0.00394145	-0.010748
E17.5	chr7	140466203	140467165	1	Olfr533	-0.858709	0.00394703	-0.023454
E17.5	chr13	23011249	23012403	1	Vmn1r213	-1.61454	0.00398211	-0.064178
E17.5	chrX	133898429	133891070	2	Tspan6	-0.540432	0.00399856	-0.051778
E17.5	chrX	106920625	106933899	1	Lpar4	-0.593034	0.00399856	-0.071346
E17.5	chrX	107403360	107397195	2	Itm2a	-0.606012	0.00400092	-0.14044
E17.5	chr3	106790149	106758861	2	Cd53	-0.848151	0.00400092	-0.021426
E17.5	chr1	40580227	40630731	1	Slc9a4	-0.691575	0.00403651	-0.055514
E17.5	chr16	19486840	19487778	1	Olfr166	-1.37232	0.00407275	-0.0609519
E17.5	chr7	31705754	31703779	2	Scgb2b7	-1.65981	0.00407295	-0.0179
E17.5	chr17	37232368	37231436	2	Olfr97	-1.71429	0.00413268	-0.043428
E17.5	chr10	102512222	102546560	1	Rassf9	-0.786214	0.00414658	-0.06509
E17.5	chr15	93927111	93904856	2	9430014N10Rik	-0.685197	0.00417281	-0.072784
E17.5	chr17	23384803	23401864	1	Vmn2r116	-1.42234	0.00419469	-0.018136
E17.5	chr16	59120068	59119148	2	Olfr194	-2.2006	0.00420038	-0.054864
E17.5	chrX	96455436	96574485	1	Heph	-0.684306	0.00420714	-0.04492
E17.5	chr6	23655136	23653895	2	Rnf148	-0.837134	0.00423055	-0.0924401
E17.5	chr6	73471021	73436965	2	1700065L07Rik	-0.527551	0.00425792	-0.035736
E17.5	chr6	123418061	123385262	2	Vmn2r20	-1.59737	0.00428283	-0.020016
E17.5	chr17	37569451	37563239	2	Olfr112	-0.735936	0.00428885	-0.020916
E17.5	chr2	12419460	12347264	2	Mindy3	-0.523128	0.00430445	-0.104974
E17.5	chr7	108212527	108211583	2	Olfr487	-1.03445	0.00430592	-0.05219
E17.5	chr13	34734850	34747622	1	Fam50b	-1.0008	0.00433389	-0.127172
E17.5	chr9	88956920	88962416	1	Bcl2a1a	-0.809686	0.00434107	-0.020888
E17.5	chr7	108646574	108645609	2	Olfr509	-0.940076	0.00435788	-0.0397821
E17.5	chrX	152563334	152563969	1	Cldn34a	-1.59448	0.00435831	-0.0858721
E17.5	chr11	46454931	46481255	1	Havcr2	-1.26118	0.00446549	-0.0573661
E17.5	chr13	105443693	105448133	1	Htr1a	-0.844344	0.00446835	-0.149576
E17.5	chrX	85821945	85891499	1	5430427O19Rik	-0.591948	0.00447998	-0.028634
E17.5	chr5	145469723	145436309	2	Cyp3a16	-0.697768	0.00450824	-0.0192781
E17.5	chr5	65861220	65896700	1	Rhoh	-0.514085	0.00451063	-0.15945
E17.5	chrX	53434918	53443576	1	Etd	-1.15758	0.00451249	-0.031226
E17.5	chr12	102129419	102267091	1	Slc24a4	-0.584224	0.00454811	-0.154208
E17.5	chr6	128934381	128984707	1	Clec2g	-0.948709	0.0045677	-0.056138
E17.5	chr5	87424203	87409939	2	Ugt2b38	-1.05762	0.0045677	-0.043234
E17.5	chr1	106934449	106957080	1	Serpinb12	-0.906894	0.00460603	-0.040056
E17.5	chr8	93279736	93256236	2	Ces1f	-0.869367	0.00464002	-0.031682
E17.5	chr2	87545542	87544607	2	Olfr1128	-0.966406	0.00464907	-0.03411
E17.5	chr6	83743017	83758810	1	Atp6v1b1	-0.59717	0.00465454	-0.210666
E17.5	chrX	58911461	58920304	1	4930550L24Rik	-0.578696	0.00465881	-0.030662
E17.5	chr11	45116928	45102866	2	Gm12159	-0.754274	0.0046638	-0.109984
E17.5	chr4	14864219	14915260	1	Pip4p2	-0.542324	0.00466838	-0.169368
E17.5	chr2	85951065	85952039	1	Olfr1028	-1.39075	0.00467161	-0.080618
E17.5	chr10	27389866	27397225	1	4930579H20Rik	-0.66683	0.00469448	-0.059972
E17.5	chr2	164200117	164198872	2	Wfdc15a	-1.63431	0.00472249	-0.031448
E17.5	chr13	23313407	23276204	2	4930557F10Rik	-0.570595	0.00475432	-0.124448
E17.5	chr14	43608013	43602627	2	Gm10375	-1.32982	0.00476421	-0.00838599
E17.5	chr2	86085854	86084730	2	Olfr1037	-1.28166	0.00479971	-0.046548
E17.5	chrX	7041619	6979652	2	Ccnb3	-1.03548	0.0048027	-0.025636
E17.5	chr2	65668725	65767447	1	Scn2a	-0.557615	0.00483531	-0.086372
E17.5	chr10	29535867	29453106	2	Rspo3	-0.809715	0.0048361	-0.156662
E17.5	chr2	110721494	110739537	1	Muc15	-0.966721	0.00487973	-0.056336
E17.5	chr14	7315037	6739362	2	Gm10406	-0.650329	0.00487983	-0.017628
E17.5	chr14	7169750	6739362	2	Gm3696	-0.650381	0.00490323	-0.017812
E17.5	chr3	59925214	59937949	1	C130079G13Rik	-1.14444	0.00490323	-0.030454
E17.5	chr11	61022564	61073267	1	Kcnj12	-0.52323	0.00495408	-0.142844
E17.5	chr3	94054885	94047981	2	Gm9125	-1.24403	0.00496105	-0.00934201
E17.5	chr17	21091208	21103347	1	Gm5092	-1.50237	0.00497179	-0.035492
E17.5	chrX	21484624	21488833	1	Agtr2	-0.868921	0.00499386	-0.051974
E17.5	chrX	9846947	9847500	1	Hypm	-0.86026	0.00499418	-0.0590961
E17.5	chr14	50187218	50186262	2	Olfr730	-0.770349	0.00504193	-0.032882
E17.5	chr2	111754251	111755189	1	Olfr1301	-0.95752	0.00504418	-0.066584
E17.5	chr1	144567667	144519690	2	Rgs21	-0.943864	0.00505116	-0.0848801
E17.5	chr16	28600043	28599935	2	Mir690	-1.00152	0.00507276	-0.104762
E17.5	chr1	173741809	173723427	2	Ifi207	-0.909995	0.00508565	-0.029766
E17.5	chr10	130211128	130210160	2	Olfr827	-0.649022	0.00509395	-0.061428
E17.5	chr3	113258699	113249178	2	Amy2a5	-0.914513	0.00510348	-0.027486
E17.5	chrX	107667964	107688980	1	Tbx22	-0.510662	0.00512948	-0.0336679
E17.5	chr19	12998988	12999920	1	Olfr1451	-1.08201	0.00514066	-0.045352
E17.5	chr6	121838541	121889057	1	Mug1	-0.854151	0.00516279	-0.040774
E17.5	chr16	14291408	14194527	2	Myh11	-0.534421	0.00516537	-0.066716
E17.5	chrX	92489949	92490681	1	Gm5941	-1.34837	0.0052168	-0.046084
E17.5	chr3	116968267	116984406	1	4930455H04Rik	-0.604845	0.00521912	-0.065704
E17.5	chr17	37923568	37924494	1	Olfr128	-1.50711	0.00522932	-0.02883
E17.5	chr17	20419163	20420059	1	Vmn1r224	-1.20925	0.00530081	-0.032694
E17.5	chr12	103676762	103668808	2	Serpina16	-1.09535	0.00531382	-0.022192
E17.5	chr7	103778343	103777396	2	Olfr68	-2.77803	0.00532023	-0.033526
E17.5	chr14	44213237	44191607	2	1700047E10Rik	-0.811219	0.00533436	-0.014386
E17.5	chr11	46740223	46779578	1	Havcr1	-0.546091	0.005337	-0.020412
E17.5	chr2	138819929	138820007	1	Mir1952	-0.598432	0.0053419	-0.128828
E17.5	chr7	119526265	119543360	1	Acsm5	-1.33205	0.00534875	-0.039734
E17.5	chr13	22441272	22442243	1	Vmn1r-ps103	-1.14658	0.00536131	-0.053654
E17.5	chr12	31168862	31185922	1	6030469F06Rik	-0.62128	0.0054001	-0.080316
E17.5	chrX	160138430	160122219	2	Pdha1	-0.537484	0.0054289	-0.108592
E17.5	chr2	85841789	85840857	2	Olfr1019	-2.12074	0.0054289	-0.0828919
E17.5	chr18	44159885	44156403	2	Gm10267	-0.975402	0.00543134	-0.053666
E17.5	chr16	59110608	59109679	2	Olfr193	-1.5369	0.00543134	-0.05664
E17.5	chr1	23102253	23100473	2	4933415F23Rik	-0.549966	0.00545426	-0.12342
E17.5	chr8	19729576	19753603	1	4930467E23Rik	-0.815761	0.00546609	-0.006208
E17.5	chr7	105056248	105057186	1	Olfr677	-1.41177	0.00546776	-0.033704
E17.5	chr13	61570127	61564630	2	Cts3	-0.783951	0.00547296	-0.015648
E17.5	chr18	86711110	86718283	1	Cbln2	-0.653014	0.00549539	-0.166732
E17.5	chr9	34042371	34059019	1	7630403G23Rik	-0.58761	0.00549999	-0.061674
E17.5	chr4	25242876	25199909	2	Fhl5	-0.838492	0.00551756	-0.039234
E17.5	chrX	77925062	77919786	2	5430402E10Rik	-0.504056	0.00554727	-0.011548
E17.5	chr2	160016653	160040620	1	9130015L21Rik	-0.756089	0.00555963	-0.056194
E17.5	chr7	107166990	107198103	1	Nlrp14	-0.853004	0.00555963	-0.023038
E17.5	chr6	129643288	129639085	2	Klrc3	-1.62968	0.00559943	-0.017342
E17.5	chr4	128261044	128262990	1	Hmgb4os	-0.754439	0.00560457	-0.116456
E17.5	chr10	130074412	130075350	1	Olfr822	-0.842567	0.00560457	-0.045562
E17.5	chr2	89657439	89656495	2	Olfr1250	-1.86042	0.00562652	-0.052228
E17.5	chr13	23869018	23895730	1	Slc17a1	-0.527433	0.00568682	-0.08011
E17.5	chr3	92573735	92570900	2	Ivl	-1.19148	0.00572138	-0.064484
E17.5	chrX	50010235	50009306	2	Olfr1323	-0.526471	0.00574007	-0.030748
E17.5	chr2	86182109	86181150	2	Olfr52	-1.05955	0.00576004	-0.027404
E17.5	chr6	129507165	129485247	2	Olr1	-1.25996	0.00576289	-0.030548
E17.5	chr16	36156811	36161948	1	Stfa2l1	-1.28388	0.00576289	-0.035942
E17.5	chr8	38252202	38252133	2	Mir383	-1.06632	0.00581568	-0.0811961
E17.5	chr7	86465413	86466405	1	Olfr299	-1.26842	0.00582092	-0.0537301
E17.5	chrX	148314530	148924139	1	Gm15127	-1.24474	0.00582314	-0.0167
E17.5	chr17	37225127	37226068	1	Olfr96	-2.25709	0.00585618	-0.039874
E17.5	chr5	59986002	59963119	2	4933402J10Rik	-0.609688	0.00585973	-0.052756
E17.5	chr7	84964009	84940169	2	Vmn2r65	-0.935642	0.00586826	-0.02249
E17.5	chr7	103384000	103383062	2	Olfr603	-1.41722	0.00590266	-0.039716
E17.5	chr5	71658308	71569734	2	Gabra4	-0.614472	0.0059334	-0.073798
E17.5	chr6	123778971	123816280	1	Vmn2r24	-1.07918	0.00594584	-0.045762
E17.5	chr18	59579630	59579735	1	Mir6355	-0.605005	0.00595213	-0.107704
E17.5	chr16	32487879	32475578	2	Slc51a	-0.909337	0.00596949	-0.06984
E17.5	chr3	75143772	75037895	2	Zbbx	-0.761209	0.00604124	-0.115786
E17.5	chr10	130127055	130126108	2	Olfr824	-0.560097	0.00604197	-0.026336
E17.5	chr6	105677581	105672338	2	Gm15631	-0.568448	0.00615894	-0.156606
E17.5	chr1	173277756	173274461	2	Mptx2	-0.704015	0.00616882	-0.0342521
E17.5	chr17	38208247	38209185	1	Olfr135	-1.32045	0.00617364	-0.0403859
E17.5	chr4	66827551	66846581	1	Tlr4	-0.638699	0.00623106	-0.072634
E17.5	chr1	19103022	19166338	1	Tfap2d	-0.558487	0.00623686	-0.060712
E17.5	chr4	60421952	60218621	2	Mup8	-0.60791	0.00625517	-0.004794
E17.5	chr4	115563649	115579015	1	Cyp4a31	-1.14564	0.00627983	-0.032302
E17.5	chr2	89816328	89817260	1	Olfr1255	-1.3464	0.00634229	-0.0501459
E17.5	chrX	112495274	112558343	1	2010106E10Rik	-0.649155	0.00635265	-0.02427
E17.5	chr4	115600938	115622366	1	Cyp4a32	-2.20083	0.00638524	-0.036406
E17.5	chr1	173942672	173920400	2	Ifi203	-0.779188	0.00643152	-0.0254081
E17.5	chr19	39992424	40012243	1	Cyp2c37	-0.626848	0.00647881	-0.017968
E17.5	chr13	22474618	22475520	1	Vmn1r201	-1.06404	0.00648442	-0.0440521
E17.5	chr3	113156727	113147656	2	Amy2b	-0.676908	0.00654471	-0.054728
E17.5	chr6	42837883	42838818	1	Olfr449	-1.02587	0.00656357	-0.0593799
E17.5	chr11	49340534	49341469	1	Olfr1390	-0.743051	0.00657851	-0.0302699
E17.5	chr7	41284327	41290183	1	Gm5592	-0.995616	0.00657979	-0.0324161
E17.5	chr7	104507849	104470014	2	Trim30d	-0.681953	0.00660769	-0.034894
E17.5	chr7	102857271	102856321	2	Olfr566	-1.2471	0.0066081	-0.0741321
E17.5	chr14	51256112	51255261	2	Rnase2a	-0.912053	0.00662403	-0.090588
E17.5	chr7	104597179	104596253	2	Olfr655	-1.53946	0.00662403	-0.038122
E17.5	chrX	162964599	162961992	2	S100g	-0.658387	0.00665157	-0.038428
E17.5	chr19	13795609	13794665	2	Olfr1497	-1.65713	0.00665157	-0.059964
E17.5	chr17	36547075	36549252	1	H2-M11	-0.815664	0.00671756	-0.040456
E17.5	chr6	132701007	132700090	2	Tas2r121	-0.931877	0.00672319	-0.024602
E17.5	chr6	135254336	135237329	2	Gsg1	-0.754626	0.00673136	-0.12461
E17.5	chr2	85800268	85799339	2	Olfr1016	-1.23011	0.00674109	-0.0737959
E17.5	chr3	143712143	143670892	2	Gm6260	-0.50961	0.00678704	-0.0634641
E17.5	chr1	174031755	173962569	2	Ifi202b	-0.688084	0.00681118	-0.0742061
E17.5	chr16	79091097	78953008	2	Tmprss15	-0.642003	0.00685692	-0.071788
E17.5	chr1	97128303	97059449	2	Slco6c1	-0.573218	0.00693185	-0.0362201
E17.5	chr8	80611039	80695557	1	Frem3	-0.660919	0.00695237	-0.0754301
E17.5	chr7	106741956	106740905	2	Olfr697	-2.35761	0.00698393	-0.0701779
E17.5	chr4	60501960	60498012	2	Mup1	-1.48138	0.00698767	-0.011502
E17.5	chr7	102965102	102966040	1	Olfr576	-1.82972	0.00698767	-0.030416
E17.5	chrX	21221665	21206580	2	4930453H23Rik	-0.558016	0.00699687	-0.0184241
E17.5	chr2	88897595	88896669	2	Olfr1208	-1.04784	0.00700132	-0.046162
E17.5	chr14	50424521	50425450	1	Olfr739	-1.41747	0.00700636	-0.034396
E17.5	chr19	34100943	34122687	1	Lipm	-1.66194	0.00705877	-0.052712
E17.5	chr17	20814495	20815415	1	Vmn1r229	-2.04435	0.00706497	-0.0456981
E17.5	chr12	104214544	104221129	1	Serpina3f	-0.919481	0.00707456	-0.039692
E17.5	chr13	23991214	23953456	2	Scgn	-0.718741	0.00709885	-0.047244
E17.5	chr8	21823539	21831296	1	Defb50	-0.72083	0.00710627	-0.023846
E17.5	chr13	75089987	75132498	1	Pcsk1	-0.679761	0.00715122	-0.0775659
E17.5	chr8	77724452	77663029	2	Ednra	-0.55992	0.00716103	-0.085496
E17.5	chr19	12695790	12719902	1	Keg1	-1.02806	0.0071708	-0.0401019
E17.5	chr10	54075922	54081081	1	Gm16998	-0.81952	0.00725001	-0.403044
E17.5	chr5	48395573	48414294	1	5730480H06Rik	-0.913975	0.00725665	-0.062462
E17.5	chrX	14211148	14211657	1	H2al1n	-1.09417	0.00731347	-0.0823941
E17.5	chr16	93794888	93792150	2	2310043M15Rik	-0.769416	0.00732527	-0.080742
E17.5	chr3	37232636	37222759	2	Il21	-0.589014	0.00733946	-0.086542
E17.5	chr9	37918548	37919612	1	Olfr878	-1.0821	0.00733946	-0.071292
E17.5	chr5	88268919	88282835	1	Gm7714	-0.610693	0.00741213	-0.028152
E17.5	chr13	105082122	105121782	1	4933425L06Rik	-1.0516	0.00742154	-0.063054
E17.5	chr6	42539020	42538067	2	Olfr455	-1.04405	0.00743546	-0.0787419
E17.5	chr8	65037336	65028417	2	Apela	-0.608959	0.00744398	-0.0689081
E17.5	chr7	104003259	104004224	1	Olfr638	-1.15389	0.00747654	-0.028928
E17.5	chr11	73234149	73261322	1	Trpv1	-1.26118	0.00750794	-0.051918
E17.5	chr1	96997560	96906176	2	Slco6b1	-0.718564	0.00750942	-0.05723
E17.5	chr7	42116471	42195776	1	Vmn2r60	-1.15836	0.00751235	-0.025126
E17.5	chr3	15548941	15371827	2	Sirpb1a	-0.77773	0.00756235	-0.026614
E17.5	chr8	21096050	21094971	2	Gm14851	-2.12508	0.00760532	-0.021384
E17.5	chr14	44102654	44103531	1	Ear2	-1.2272	0.00762577	-0.02237
E17.5	chrX	8366978	8754587	1	Ssxb9	-0.989489	0.00762899	-0.026066
E17.5	chr19	39463075	39389556	2	Cyp2c38	-1.128	0.00762899	-0.021762
E17.5	chr9	38658390	38657458	2	Olfr916	-1.28874	0.00763169	-0.035386
E17.5	chr9	7558429	7568486	1	Mmp8	-0.597611	0.00767451	-0.026536
E17.5	chr3	155976354	156008592	1	9330178D15Rik	-0.604406	0.00767451	-0.063536
E17.5	chrX	38018815	38013908	2	Btg1-ps1	-1.11618	0.00767511	-0.042136
E17.5	chr11	24481909	24569951	1	4933430M04Rik	-0.663345	0.0076887	-0.07251
E17.5	chr12	114513694	114513635	2	Mir7094-2	-0.828308	0.00775877	-0.049758
E17.5	chr6	139322576	139315597	2	4922502N22Rik	-0.631104	0.00780529	-0.106148
E17.5	chr17	37263662	37262733	2	Olfr98	-1.08001	0.00780529	-0.031982
E17.5	chr19	12322825	12321887	2	Olfr1437	-0.880654	0.00784096	-0.053474
E17.5	chr9	19712829	19713758	1	Olfr857	-0.921109	0.00784258	-0.036958
E17.5	chr6	129397297	129405413	1	Clec1b	-1.41803	0.00784961	-0.069938
E17.5	chr11	49430427	49431499	1	Olfr1389	-0.943785	0.0078619	-0.039054
E17.5	chr17	18914322	18948071	1	Vmn2r97	-0.791227	0.00786943	-0.019678
E17.5	chr7	141117806	141101219	2	Ano9	-0.724816	0.00787701	-0.181492
E17.5	chr2	19199118	19310243	1	Armc3	-0.538055	0.00787962	-0.097776
E17.5	chrX	8413305	8805970	1	Ssxb1	-0.975937	0.00789332	-0.027592
E17.5	chr16	19408017	19407076	2	Olfr165	-0.770328	0.00789345	-0.0490559
E17.5	chr9	89092835	89084624	2	Trim43b	-1.26767	0.00789345	-0.034644
E17.5	chr8	112569575	112554617	2	Gm26994	-0.708228	0.00792711	-0.059312
E17.5	chr13	22244215	22245105	1	Vmn1r194	-2.12264	0.00792822	-0.057832
E17.5	chr16	97611195	97564682	2	Tmprss2	-0.665081	0.00794799	-0.050684
E17.5	chr4	111902796	111875377	2	Slc5a9	-1.06787	0.00798288	-0.071126
E17.5	chr16	48872608	48874498	1	Retnlg	-0.5939	0.0080007	-0.032454
E17.5	chrX	74740927	74742188	1	Gm6890	-1.30365	0.00803614	-0.034058
E17.5	chr12	111981119	111979192	2	Rd3l	-0.622453	0.00806243	-0.215634
E17.5	chr8	52356611	52403339	1	1190028D05Rik	-0.926948	0.00811109	-0.0665321
E17.5	chr1	31222656	31141078	2	4931428L18Rik	-0.618918	0.00816101	-0.047704
E17.5	chr13	65112982	65065030	2	Mfsd14b	-0.52868	0.00817716	-0.0943421
E17.5	chr4	39450293	39451780	1	1700009N14Rik	-0.650533	0.00821166	-0.08702
E17.5	chr14	50710332	50711255	1	Olfr748	-1.9321	0.00821377	-0.053686
E17.5	chr9	89738475	89728249	2	Ankrd34c	-0.600745	0.00823526	-0.0458899
E17.5	chr10	129626059	129625124	2	Olfr798	-1.13248	0.00823526	-0.053246
E17.5	chr2	88124993	88123360	2	Olfr1166	-1.85764	0.00826862	-0.062822
E17.5	chr10	89621249	89574020	2	Slc17a8	-0.527624	0.00827028	-0.044558
E17.5	chr1	5083086	5162549	1	Atp6v1h	-0.600276	0.00827101	-0.0793319
E17.5	chr1	65051163	65048557	2	Cryge	-0.64358	0.00827101	-0.0817261
E17.5	chr6	132893011	132893940	1	Tas2r113	-1.56654	0.00827134	-0.064826
E17.5	chr11	58567343	58566399	2	Olfr224	-1.6875	0.00827134	-0.030574
E17.5	chr19	12091847	12087610	2	Olfr1426	-1.49375	0.00830321	-0.020236
E17.5	chr7	119617823	119662515	1	Acsm1	-0.779956	0.00834381	-0.041384
E17.5	chr7	104975983	104975042	2	Olfr671	-0.890198	0.00834381	-0.0269581
E17.5	chr9	38488031	38488966	1	Olfr906	-1.37279	0.00834381	-0.03243
E17.5	chr1	169655501	169695813	1	Rgs5	-0.761147	0.00835329	-0.075772
E17.5	chr9	77045781	76951698	2	Tinag	-0.904211	0.00837679	-0.0771539
E17.5	chr3	65302685	65133059	2	A330015K06Rik	-0.699433	0.00839947	-0.100848
E17.5	chr7	105144309	105143350	2	Olfr683	-0.894806	0.00846317	-0.0442261
E17.5	chr19	41206774	41083981	2	Tll2	-0.610106	0.00846675	-0.14088
E17.5	chr13	22773325	22772399	2	Vmn1r208	-0.758218	0.00852419	-0.018712
E17.5	chr8	21025545	21026517	1	Defa21	-1.56153	0.00862942	-0.029884
E17.5	chr9	39461433	39462377	1	Olfr954	-1.29815	0.008683	-0.0359501
E17.5	chr16	58524246	58470541	2	St3gal6	-0.592285	0.0086856	-0.115916
E17.5	chr6	19555342	19555461	1	Mir6370	-0.994597	0.00881202	-0.151602
E17.5	chrX	66776818	66776757	2	Mir743	-1.07872	0.00881202	-0.0554659
E17.5	chr17	83078225	83033592	2	Gm19689	-0.522159	0.00882595	-0.11202
E17.5	chr19	43986520	43956307	2	Cpn1	-0.623074	0.0088391	-0.064222
E17.5	chr13	92844787	92858230	1	Mtx3	-0.552448	0.0088695	-0.091742
E17.5	chr7	108544527	108545498	1	Olfr503	-1.41924	0.00888846	-0.043646
E17.5	chr6	79818031	79818364	1	Gm20594	-0.547645	0.00889443	-0.059136
E17.5	chr8	32950026	32888505	2	Gm3985	-0.55155	0.00891918	-0.088424
E17.5	chr18	52615915	52639830	1	Zfp474	-0.585239	0.00891918	-0.029618
E17.5	chr7	108465326	108466318	1	Olfr498	-1.04861	0.00891918	-0.0527641
E17.5	chr17	50239208	50246316	1	AY702103	-0.654328	0.00895149	-0.192572
E17.5	chr9	38930173	38931099	1	Olfr930	-1.06839	0.00895253	-0.045108
E17.5	chr5	145720136	145558664	2	Cyp3a41a	-0.74539	0.00896284	-0.029894
E17.5	chr7	11880343	11881260	1	Vmn1r75	-1.58377	0.0090582	-0.032124
E17.5	chr2	133552159	133562896	1	Bmp2	-0.594166	0.00908592	-0.133998
E17.5	chr14	49901941	49894258	2	Olfr722	-0.747223	0.00908941	-0.0383861
E17.5	chr6	123853190	123822814	2	Vmn2r25	-0.895314	0.00908941	-0.029182
E17.5	chr7	44102292	44106583	1	Klk1b21	-1.30911	0.00909551	-0.0331459
E17.5	chr8	43576707	43568273	2	Adam26a	-0.774836	0.00909773	-0.030678
E17.5	chr6	133853667	133849855	2	Kap	-0.978753	0.0091173	-0.06939
E17.5	chr9	39719229	39720167	1	Olfr965	-1.07717	0.00913503	-0.029674
E17.5	chr12	36816205	36816278	1	Mir5099	-0.738586	0.00923432	-0.1562
E17.5	chr10	33857722	33879475	1	Sult3a1	-0.916594	0.00923486	-0.030814
E17.5	chr9	39166310	39185124	1	Olfr943	-1.06009	0.00928145	-0.03475
E17.5	chr7	26686430	26665227	2	Cyp2b23	-1.04164	0.00931937	-0.019122
E17.5	chr2	90052322	90051414	2	Olfr140	-0.973938	0.00938524	-0.072438
E17.5	chr17	53845958	53829637	2	Sult1c2	-0.697997	0.0093895	-0.042272
E17.5	chr4	118734531	118735478	1	Olfr1339	-0.749097	0.00939967	-0.028346
E17.5	chr14	57133611	57123301	2	Gjb6	-0.576854	0.0094001	-0.070338
E17.5	chr7	42058981	42011792	2	Vmn2r59	-1.06777	0.0094001	-0.025414
E17.5	chr2	88980267	88972954	2	Olfr1213	-1.92272	0.0094001	-0.023788
E17.5	chr16	45093676	45127924	1	Ccdc80	-0.550858	0.00943141	-0.058618
E17.5	chr7	86364335	86363376	2	Olfr305	-1.1842	0.00944707	-0.051376
E17.5	chr4	59915056	59905899	2	Slc46a2	-0.527906	0.0094474	-0.032762
E17.5	chr16	56204313	56273753	1	Impg2	-0.639302	0.00945651	-0.05614
E17.5	chr12	58211804	58216036	1	Sstr1	-0.619934	0.0095004	-0.170382
E17.5	chr9	39573257	39572322	2	Olfr959	-1.24373	0.00956015	-0.048532
E17.5	chr7	11931285	11930311	2	Vmn1r76	-0.822399	0.00961887	-0.0263081
E17.5	chr13	33249610	33260846	1	Serpinb9e	-0.935	0.00962486	-0.013496
E17.5	chr7	42260053	42300755	1	Vmn2r61	-0.927874	0.0096578	-0.01673
E17.5	chr1	165091930	165066617	2	4930568G15Rik	-0.670005	0.00966314	-0.0956141
E17.5	chr5	86906937	86889769	2	Ugt2b34	-0.978353	0.00971747	-0.042932
E17.5	chr14	6875160	6735683	2	Gm3636	-1.09419	0.0098073	-0.00793999
E17.5	chrX	96293438	96247203	2	Vsig4	-1.50857	0.0098359	-0.019058
E17.5	chr5	147271521	147228598	2	Plut	-0.660662	0.00987798	-0.104298
E17.5	chr1	106980984	107001195	1	Serpinb13	-0.664981	0.0100053	-0.026804
E17.5	chr6	90122643	90130645	1	Vmn1r51	-1.213	0.0100163	-0.02373
E17.5	chr10	71182040	71168737	2	C730027H18Rik	-1.46844	0.0100582	-0.048404
E17.5	chr11	73399495	73395076	2	Olfr1	-2.20053	0.0101798	-0.029002
E17.5	chr1	85649988	85709998	1	Sp100	-0.514419	0.0101861	-0.0382261
E17.5	chr3	93826020	93827117	1	Tdpoz3	-0.629648	0.0102131	-0.0284559
E17.5	chr8	21776555	21795185	1	Defb1	-0.884791	0.0103339	-0.06227
E17.5	chr9	36638602	36635754	2	A630095E13Rik	-0.85115	0.0103436	-0.02279
E17.5	chr7	62046248	62046181	2	Mir344f	-0.89939	0.0104243	-0.0712019
E17.5	chr1	174099460	174100408	1	Olfr427	-1.35663	0.0104355	-0.0571181
E17.5	chr6	129452000	129426684	2	Clec1a	-1.438	0.0104785	-0.042692
E17.5	chr6	56017515	56032688	1	Ppp1r17	-0.606757	0.010508	-0.0976441
E17.5	chr5	26493314	26460070	2	4930584F24Rik	-0.614433	0.0105281	-0.032366
E17.5	chr10	78916842	78917936	1	Olfr1354	-0.797891	0.0105349	-0.020656
E17.5	chr6	147475871	147632612	1	Ccdc91	-0.548865	0.0105482	-0.137486
E17.5	chr2	134554352	134497361	2	Hao1	-0.607834	0.0105482	-0.0544739
E17.5	chr5	39603574	39461749	2	4930513D17Rik	-0.706078	0.0105482	-0.06958
E17.5	chr7	108287124	108286180	2	Olfr490	-1.0478	0.0105482	-0.0326021
E17.5	chrX	8986672	8985940	2	Fthl17d	-1.32144	0.0105482	-0.01059
E17.5	chr7	43177588	43192109	1	Zfp936	-1.58203	0.0105803	-0.006544
E17.5	chr9	76567115	76490705	2	Fam83b	-0.703396	0.0106182	-0.095244
E17.5	chr13	37050244	36867178	2	F13a1	-0.650854	0.0106429	-0.0822319
E17.5	chr19	36057360	35958727	2	Htr7	-0.850792	0.0107584	-0.091344
E17.5	chr2	86851696	86850770	2	Olfr1095	-1.09539	0.010767	-0.03652
E17.5	chrX	38043114	38038199	2	Btg1-ps2	-1.02854	0.0107683	-0.015772
E17.5	chr13	61203392	61195147	2	Cts6	-0.854254	0.0107892	-0.016646
E17.5	chr1	139454773	139494088	1	Aspm	-0.501601	0.010839	-0.130502
E17.5	chr9	39128167	39145072	1	Olfr27	-0.94061	0.010861	-0.024756
E17.5	chr8	105413622	105464086	1	Lrrc36	-0.710629	0.0108944	-0.115706
E17.5	chr4	118934840	118933899	2	Olfr1328	-1.10707	0.010928	-0.028614
E17.5	chr1	171682055	171705257	1	Cd48	-1.4543	0.010928	-0.0768
E17.5	chr2	85353924	85352995	2	Olfr988	-0.545676	0.0109701	-0.0269341
E17.5	chr2	89194032	89193100	2	Olfr1226	-2.1059	0.0110077	-0.0838919
E17.5	chr8	20876499	20889113	1	Gm21944	-1.28132	0.011021	-0.014492
E17.5	chr6	57035913	57037125	1	Vmn1r8	-0.955202	0.0111161	-0.032426
E17.5	chr5	48223942	48224051	1	Mir218-1	-0.678013	0.0111762	-0.088974
E17.5	chr16	56927927	56914344	2	Lnp1	-0.509638	0.0112334	-0.0431201
E17.5	chr19	12394265	12395212	1	Olfr1440	-0.934172	0.0112453	-0.046618
E17.5	chr4	118917465	118916524	2	Olfr1329	-1.02898	0.01134	-0.073328
E17.5	chr18	82406777	82392496	2	Galr1	-0.509174	0.0113923	-0.04532
E17.5	chr15	101588572	101587317	2	Gm5476	-0.629702	0.0113923	-0.080722
E17.5	chr14	44006418	44001664	2	Ang6	-0.760602	0.0113982	-0.03204
E17.5	chr5	28467101	28456840	2	Shh	-0.59677	0.0114259	-0.11787
E17.5	chrX	97072596	97082104	1	Pgr15l	-0.768475	0.0114916	-0.0596021
E17.5	chrX	5669067	5671026	1	Btbd35f7	-1.02931	0.0115203	-0.029162
E17.5	chr3	98859794	98852194	2	Hsd3b1	-0.662354	0.0115692	-0.0162901
E17.5	chr3	92432582	92433927	1	Sprr2k	-2.59687	0.011588	-0.0572741
E17.5	chr6	130237773	130218605	2	Klra7	-1.52338	0.0116004	-0.0198
E17.5	chr7	104917294	104916314	2	Olfr667	-0.954179	0.0116761	-0.021262
E17.5	chr7	44052290	44056712	1	Klk1b27	-1.44236	0.011708	-0.0509801
E17.5	chrX	144456582	144477063	1	Trpc5os	-0.54496	0.0117115	-0.011346
E17.5	chr7	103097743	103098699	1	Olfr585	-1.27696	0.0117715	-0.035744
E17.5	chr13	21073299	21072349	2	Olfr1370	-0.978627	0.0117853	-0.0638221
E17.5	chr6	124364486	124363282	2	1700027F06Rik	-1.42902	0.0117887	-0.101724
E17.5	chr7	105314006	105314968	1	Olfr689	-1.48247	0.0118892	-0.07575
E17.5	chr2	86446004	86445013	2	Olfr1065	-1.83403	0.0119994	-0.052358
E17.5	chr17	64834614	64832702	2	4930583I09Rik	-0.537423	0.0120049	-0.107984
E17.5	chr13	113209659	113218104	1	Esm1	-0.708061	0.0120585	-0.080596
E17.5	chr13	100552623	100497367	2	Ocln	-0.615327	0.0120596	-0.0590819
E17.5	chr2	88559451	88560418	1	Olfr1188	-0.991326	0.0120666	-0.043016
E17.5	chr7	103550368	103555504	1	Olfr613	-1.42751	0.0121073	-0.021498
E17.5	chr9	38472749	38473681	1	Olfr905	-1.55029	0.0122274	-0.03135
E17.5	chr10	129160982	129160029	2	Olfr771	-2.13146	0.0122823	-0.069384
E17.5	chr13	101397580	101391871	2	4922502H24Rik	-0.606481	0.0122941	-0.09194
E17.5	chr6	123289871	123281789	2	Clec4e	-0.766189	0.012325	-0.016918
E17.5	chr3	92992226	92993426	1	Lce3f	-0.893463	0.012325	-0.055962
E17.5	chr1	140183411	140085855	2	Cfh	-0.648157	0.0123683	-0.046478
E17.5	chr7	106806460	106805510	2	Olfr700	-1.18585	0.0124581	-0.024714
E17.5	chr7	108256136	108255192	2	Olfr488	-0.52507	0.0125388	-0.02578
E17.5	chr2	89055424	89054489	2	Olfr1218	-1.25011	0.0125555	-0.053746
E17.5	chr5	71548205	71442823	2	Cox7b2	-0.548506	0.0125732	-0.04486
E17.5	chr16	58638403	58635262	2	E330017A01Rik	-1.37254	0.0125732	-0.01526
E17.5	chr9	18944650	18945588	1	Olfr832	-1.46781	0.0125732	-0.081858
E17.5	chrX	37581352	37585496	1	Rhox3f	-1.64983	0.0125732	-0.010382
E17.5	chr7	102973990	102973052	2	Olfr577	-2.88091	0.0126276	-0.0685
E17.5	chr1	13668771	13701723	1	Xkr9	-0.877169	0.0127432	-0.050114
E17.5	chr17	37903548	37904519	1	Olfr127	-0.946333	0.0127509	-0.024294
E17.5	chr16	59027905	59026976	2	Olfr186	-1.36607	0.0127806	-0.0602859
E17.5	chr6	41302272	41305533	1	Try4	-1.13893	0.0128147	-0.0771721
E17.5	chr4	121324917	121316316	2	Gm12888	-0.865772	0.0128261	-0.043206
E17.5	chrX	91155168	91155791	1	LOC101055749	-1.0996	0.0128261	-0.092198
E17.5	chr4	61595832	61300037	2	Mup15	-1.33654	0.0128333	-0.014202
E17.5	chr1	66468447	66699148	1	Unc80	-0.520781	0.0128659	-0.124962
E17.5	chr9	39550869	39549931	2	Olfr958	-0.976159	0.0128857	-0.057186
E17.5	chr7	18567305	18556514	2	Psg27	-2.12534	0.012906	-0.028808
E17.5	chr14	50299330	50298337	2	Olfr733	-0.725898	0.012946	-0.021152
E17.5	chr3	15332302	15296551	2	Gm9733	-1.15899	0.0129707	-0.081588
E17.5	chr19	11469368	11482197	1	Ms4a6c	-1.34775	0.013038	-0.022788
E17.5	chr6	40964772	40968427	1	1810009J06Rik	-1.48254	0.0130565	-0.02402
E17.5	chrX	50537389	50562598	1	Gm35612	-0.505006	0.0130565	-0.025136
E17.5	chr6	132909651	132910586	1	Tas2r125	-1.22802	0.0130565	-0.034944
E17.5	chr14	19602587	19594138	2	Gm5458	-0.760155	0.0130864	-0.024402
E17.5	chr9	50554857	50581837	1	Il18	-1.24555	0.0131332	-0.0798821
E17.5	chr2	89407077	89406130	2	Olfr1238	-0.773939	0.0132269	-0.034852
E17.5	chr5	146079258	146113285	1	Cyp3a59	-0.892424	0.0133164	-0.02356
E17.5	chr6	13413337	13415996	1	1700016P04Rik	-0.943598	0.0133293	-0.136544
E17.5	chr1	106861180	106883348	1	Serpinb5	-0.786802	0.013375	-0.049704
E17.5	chr7	61742425	61739350	2	Mir344h-1	-0.591769	0.0134005	-0.02066
E17.5	chr2	23321246	23401973	1	Nxph2	-0.680915	0.0134498	-0.03983
E17.5	chr8	63952170	63924694	2	Sgo2b	-0.64401	0.0134835	-0.070698
E17.5	chr7	119459272	119442544	2	Gp2	-0.70999	0.0135298	-0.029174
E17.5	chrX	16817366	16709281	2	Maob	-1.00633	0.013534	-0.0573521
E17.5	chr1	46066738	46373550	1	Dnah7b	-0.57182	0.0136018	-0.13137
E17.5	chr8	16168838	16168757	2	Mir3106	-1.05259	0.0136109	-0.0771419
E17.5	chr2	11642792	11693194	1	Il2ra	-0.6581	0.0136895	-0.059384
E17.5	chr6	129623864	129610323	2	Klrk1	-1.02145	0.0136937	-0.01905
E17.5	chr8	19239916	19242143	1	Defb46	-1.84556	0.0137824	-0.046592
E17.5	chr12	103773633	103763587	2	Serpina1d	-0.803141	0.0138283	-0.012252
E17.5	chr2	89575773	89574712	2	Olfr1245	-1.0643	0.0138283	-0.0448901
E17.5	chr2	111661453	111665166	1	Olfr1299	-1.48892	0.013887	-0.023622
E17.5	chr6	40613310	40612315	2	Tas2r138	-0.876711	0.0139155	-0.045858
E17.5	chrX	9104562	9106342	1	4930402K13Rik	-1.01257	0.0139155	-0.052664
E17.5	chr14	50744324	50736219	2	Olfr749	-1.18699	0.0139494	-0.031018
E17.5	chr3	72967863	72888560	2	Sis	-0.603856	0.0140804	-0.036512
E17.5	chr10	129570657	129571619	1	Olfr794	-0.525068	0.0141106	-0.0305281
E17.5	chr2	14261003	14261081	1	Mir511	-1.0611	0.0141221	-0.11907
E17.5	chr4	49845769	49661611	2	Grin3a	-0.523578	0.014135	-0.0986861
E17.5	chr3	92285304	92289264	1	Sprr2a3	-0.822054	0.014135	-0.00649201
E17.5	chr6	41680723	41652770	2	Trpv5	-0.87644	0.014183	-0.028788
E17.5	chrX	104671064	104536969	2	Zdhhc15	-0.512038	0.0142335	-0.057268
E17.5	chr8	3946863	3940222	2	Cd209c	-0.949392	0.0145201	-0.041488
E17.5	chr4	144162651	144157556	2	Oog3	-1.36715	0.0145349	-0.020936
E17.5	chr6	148678000	148659978	2	4930528G23Rik	-0.578823	0.0145952	-0.043316
E17.5	chr5	68031835	68166398	1	Grxcr1	-0.577799	0.0146751	-0.069348
E17.5	chr17	15631788	15641102	1	4933401D09Rik	-0.697785	0.0147878	-0.0562499
E17.5	chr2	110362993	110360925	2	Fibin	-0.572626	0.0148376	-0.144132
E17.5	chr2	111780313	111781260	1	Olfr1302	-1.08334	0.0148455	-0.05771
E17.5	chr18	9282809	9278607	2	Gjd4	-0.720534	0.0148517	-0.060176
E17.5	chr6	135362931	135383173	1	Emp1	-0.502389	0.0148626	-0.10696
E17.5	chr7	104893626	104892670	2	Olfr666	-0.88166	0.0148626	-0.021278
E17.5	chr7	106324528	106322396	2	Gm8989	-1.30559	0.0148626	-0.02813
E17.5	chr7	4397744	4368713	2	Gp6	-1.23868	0.0148823	-0.023234
E17.5	chr13	100316675	100283549	2	Naip7	-0.556453	0.014891	-0.0208921
E17.5	chr7	41089843	41060617	2	1700110I07Rik	-1.74261	0.014891	-0.032826
E17.5	chr7	6011010	6007750	2	Vmn1r65	-0.630713	0.0149101	-0.011788
E17.5	chrX	56212881	56189827	2	Gm773	-0.904675	0.0149101	-0.027034
E17.5	chr7	61837402	61837311	2	Mir344c	-1.06843	0.0149101	-0.0608701
E17.5	chr6	129385874	129375513	2	Clec12b	-1.12399	0.0149229	-0.0543461
E17.5	chr9	7873170	7848699	2	Birc3	-0.708326	0.0149857	-0.093618
E17.5	chr8	65129537	65085613	2	BC030870	-0.544419	0.0150126	-0.058828
E17.5	chr4	60003549	60006214	1	Mup6	-1.26353	0.0150499	-0.030468
E17.5	chr2	107059651	107055986	2	Fshb	-0.581515	0.0151084	-0.074316
E17.5	chr9	39217359	39218294	1	Olfr944	-0.857741	0.0151303	-0.039364
E17.5	chr13	60897447	60895351	2	Ctla2b	-1.0681	0.0151654	-0.014112
E17.5	chr2	174267125	174267047	2	Mir296	-0.869232	0.0151922	-0.161008
E17.5	chr14	50681645	50680691	2	Olfr747	-1.27396	0.0152017	-0.024598
E17.5	chr7	4274124	4284827	1	Pira6	-1.45682	0.0153605	-0.037026
E17.5	chr7	107002605	107000875	2	Olfr2	-0.922209	0.0154413	-0.0279799
E17.5	chrX	8548255	8514052	2	Ssxb6	-1.80608	0.0155276	-0.00563801
E17.5	chr2	88339567	88340514	1	Olfr1176	-0.908883	0.0155734	-0.041668
E17.5	chr6	90178716	90179645	1	Vmn1r52	-1.24497	0.0155897	-0.03829
E17.5	chr1	40805601	40855267	1	Tmem182	-0.720057	0.0155954	-0.054414
E17.5	chr3	60006743	60025420	1	Aadacl2	-0.743914	0.0155954	-0.02353
E17.5	chr11	17051584	17079372	1	Cnrip1	-0.533713	0.0156256	-0.08605
E17.5	chr17	20777501	20776059	2	Vmn1r228	-2.42853	0.0156256	-0.084776
E17.5	chr3	157544279	157544349	1	Mir186	-0.891837	0.0156657	-0.051748
E17.5	chr10	129500886	129501854	1	Olfr790	-1.33076	0.0156994	-0.0753219
E17.5	chr9	8544142	8680741	1	Trpc6	-0.567124	0.015714	-0.0844399
E17.5	chr13	92794818	92751586	2	Thbs4	-0.541901	0.0157456	-0.0651239
E17.5	chr16	59362216	59361316	2	Olfr209	-1.84764	0.0157487	-0.031314
E17.5	chr1	174448625	174449602	1	Olfr220	-0.709553	0.015761	-0.0546381
E17.5	chr15	44881394	44884743	1	A930017M01Rik	-0.811762	0.0157856	-0.092842
E17.5	chr16	88774206	88773181	2	2310057N15Rik	-1.11614	0.0158342	-0.043234
E17.5	chr3	7613760	7572028	2	Il7	-0.660588	0.0158375	-0.0873541
E17.5	chr4	115133832	115137864	1	Cyp4x1os	-0.57575	0.0159085	-0.053374
E17.5	chr17	39036695	39040227	1	Esp24	-0.910439	0.0159085	-0.029826
E17.5	chr19	10830058	10789339	2	Cd6	-0.772823	0.0159134	-0.0708
E17.5	chr1	37957759	37946738	2	Lyg1	-0.745805	0.0159304	-0.039782
E17.5	chr2	87857177	87858103	1	Olfr1151	-0.998677	0.0159304	-0.029418
E17.5	chr10	129112423	129111485	2	Olfr769	-1.39656	0.0159304	-0.069708
E17.5	chr5	72868448	72755718	2	Tec	-0.554826	0.0160533	-0.136226
E17.5	chr2	86356437	86355359	2	Olfr1056	-1.7693	0.0160533	-0.045422
E17.5	chr17	70860600	70860503	2	Mir1195	-0.513967	0.0161412	-0.169312
E17.5	chr5	87538195	87513339	2	Sult1b1	-0.716831	0.0161412	-0.027972
E17.5	chr7	128004378	128011393	1	Trim72	-0.576412	0.0161608	-0.0459339
E17.5	chr7	107902719	107903651	1	Olfr472	-1.39466	0.0161693	-0.044394
E17.5	chr2	88864607	88865530	1	Olfr1206	-1.30472	0.0161697	-0.04589
E17.5	chr17	71752885	71743555	2	Pcare	-0.590777	0.0162216	-0.069092
E17.5	chrX	8962975	8962134	2	Fthl17b	-1.13195	0.0162854	-0.060814
E17.5	chrX	37901770	37899097	2	Rhox9	-1.01669	0.0162891	-0.04907
E17.5	chr3	92500493	92500263	2	Sprr4	-0.900288	0.0163047	-0.0473699
E17.5	chr9	58313212	58287723	2	Loxl1	-0.548366	0.016347	-0.182096
E17.5	chr9	89211190	89240225	1	Mthfs	-0.86521	0.016395	-0.0558461
E17.5	chr7	11166148	11161643	2	Zscan4d	-1.08075	0.0164012	-0.01476
E17.5	chr2	111379002	111379937	1	Olfr1284	-1.09736	0.0165418	-0.0497359
E17.5	chr7	108346979	108346035	2	Olfr493	-1.06514	0.0166845	-0.028336
E17.5	chr9	39839436	39840359	1	Olfr971	-2.21269	0.0167122	-0.02038
E17.5	chr7	6995385	7003091	1	Aurkc	-0.786704	0.0167122	-0.019316
E17.5	chr2	87492418	87489088	2	Pramel7	-0.859944	0.0167971	-0.026832
E17.5	chr16	43762221	43822932	1	Drd3	-0.649048	0.0168592	-0.070944
E17.5	chr3	93068823	93075505	1	Gm4858	-0.526432	0.0169194	-0.018416
E17.5	chr7	61790581	61790519	2	Mir344b	-1.1482	0.016996	-0.05806
E17.5	chr16	95259702	95184409	2	Gm31641	-0.667679	0.0170121	-0.0632501
E17.5	chr1	130731976	130744622	1	AA986860	-0.699376	0.0170552	-0.0712981
E17.5	chr7	103506944	103505997	2	Olfr610	-1.45565	0.0170601	-0.024936
E17.5	chrX	18461397	18414881	2	4930578C19Rik	-0.796641	0.0170615	-0.03774
E17.5	chr9	39427069	39426125	2	Olfr952	-0.803526	0.0171525	-0.031496
E17.5	chr10	51631458	51614823	2	Gprc6a	-0.874761	0.0171934	-0.050324
E17.5	chr16	56795858	56724609	2	Adgrg7	-0.580941	0.0172293	-0.034076
E17.5	chr16	58873148	58872219	2	Olfr177	-1.04854	0.0172456	-0.0434041
E17.5	chr7	103640138	103639185	2	Olfr622	-1.00252	0.0172938	-0.028136
E17.5	chr19	34166041	34122549	2	Ankrd22	-1.08685	0.0172938	-0.0239141
E17.5	chr13	33905708	33879816	2	Serpinb6c	-0.944934	0.0173027	-0.026926
E17.5	chr3	10197283	10179851	2	Pmp2	-0.951634	0.0173027	-0.054878
E17.5	chr3	73708415	73635809	2	Bche	-0.7457	0.0173066	-0.107214
E17.5	chr9	5308849	5336791	1	Casp4	-1.36571	0.0173548	-0.035316
E17.5	chr10	75834881	75831845	2	Gstt2	-0.580374	0.0174498	-0.312924
E17.5	chr2	127729897	127704390	2	Mall	-0.990077	0.0174498	-0.043882
E17.5	chr16	10170228	10174911	1	Rpl39l	-1.41725	0.0174498	-0.089402
E17.5	chr16	48816856	48818892	1	Retnlb	-0.776291	0.0175553	-0.045064
E17.5	chr3	15575065	15371827	2	Sirpb1b	-0.719646	0.0177299	-0.021204
E17.5	chr8	21249762	21250461	1	Gm15292	-1.83995	0.0177675	-0.007838
E17.5	chr7	83148470	83178694	1	A530021J07Rik	-0.64885	0.0177776	-0.06146
E17.5	chr5	87774450	87788798	1	Csn1s2a	-0.898923	0.0178115	-0.04134
E17.5	chr9	52679863	52798772	1	Gm1715	-0.571181	0.0179306	-0.08583
E17.5	chr4	61595832	61516512	2	Gm2083	-1.5644	0.0180099	-0.0142
E17.5	chr17	38305459	38304521	2	Olfr137	-0.754993	0.018045	-0.02181
E17.5	chr2	66440880	66547472	1	Gm13629	-0.779431	0.0180484	-0.083464
E17.5	chr1	163725232	163702993	2	Mettl11b	-0.980171	0.0182073	-0.091426
E17.5	chr6	129350244	129365303	1	Clec12a	-0.919687	0.0182304	-0.039078
E17.5	chr17	19577231	19612317	1	Vmn2r101	-1.00133	0.0183077	-0.017468
E17.5	chr3	98222156	98236748	1	Reg4	-0.613052	0.0183095	-0.06758
E17.5	chr13	21612004	21611020	2	Olfr1362	-1.27306	0.0183095	-0.04344
E17.5	chr10	129647130	129648065	1	Olfr799	-1.65276	0.0183193	-0.0436761
E17.5	chr17	38131190	38130249	2	Olfr132	-1.07788	0.0183611	-0.04138
E17.5	chr3	92438779	92436809	2	Sprr1b	-1.67166	0.0183611	-0.038632
E17.5	chr16	59407382	59461739	1	Gabrr3	-0.876168	0.0184141	-0.068056
E17.5	chr7	19950743	19937305	2	Igsf23	-0.636538	0.0186792	-0.066304
E17.5	chrX	113074893	113074824	2	Mir361	-1.18478	0.0188454	-0.097506
E17.5	chrX	133851008	133865577	1	Tnmd	-0.574645	0.018858	-0.020144
E17.5	chr17	18151930	18185178	1	Vmn2r92	-0.728763	0.0188781	-0.01354
E17.5	chrX	91575911	91575210	2	1700084M14Rik	-1.29413	0.0188781	-0.043098
E17.5	chr7	23540720	23541649	1	Vmn1r168	-2.72246	0.0189421	-0.041014
E17.5	chr7	26403700	26322473	2	Nlrp9c	-1.03061	0.0189563	-0.012934
E17.5	chr14	46379524	46383608	1	Gm15217	-0.687548	0.0189993	-0.087784
E17.5	chr3	15963675	15795147	2	LOC100038947	-0.867909	0.0189993	-0.0375861
E17.5	chr8	21839926	21843482	1	Defb2	-1.3106	0.0189993	-0.02348
E17.5	chrX	55551596	55722219	1	Gm16404	-0.995575	0.0190012	-0.023366
E17.5	chr7	103219720	103220655	1	Olfr594	-1.1689	0.019038	-0.021992
E17.5	chr2	136057927	136069917	1	Lamp5	-0.818545	0.0191131	-0.103256
E17.5	chr13	61358170	61352461	2	Cts7	-2.26896	0.0191131	-0.078916
E17.5	chr2	126618678	126593659	2	Hdc	-0.818195	0.0191757	-0.081154
E17.5	chr10	66145296	66179514	1	4930407I19Rik	-0.679544	0.019186	-0.063648
E17.5	chrX	154120685	154001590	2	4921511M17Rik	-0.512213	0.0192393	-0.00824
E17.5	chr7	104218795	104235152	1	Trim6	-0.524357	0.0192865	-0.0398601
E17.5	chr7	104564152	104565212	1	Olfr652	-2.03384	0.0193059	-0.06396
E17.5	chr10	129608479	129607547	2	Olfr796	-1.29323	0.0193682	-0.0750621
E17.5	chr4	49408151	49379845	2	Acnat2	-0.928314	0.0193757	-0.030682
E17.5	chr3	106032895	106016919	2	Chil5	-0.803298	0.0194629	-0.02623
E17.5	chr6	41354105	41357944	1	Try10	-1.39299	0.0195448	-0.032622
E17.5	chr3	92365187	92366442	1	Sprr2f	-1.48224	0.0195853	-0.031198
E17.5	chr17	19773363	19812536	1	Vmn2r103	-0.834723	0.0196139	-0.021368
E17.5	chr9	68520200	68470902	2	4930502A04Rik	-0.717211	0.0197946	-0.045138
E17.5	chrX	9033486	9034333	1	Fthl17e	-1.23748	0.0197946	-0.00963001
E17.5	chr6	25931426	25977227	1	Gm20756	-0.729006	0.0199639	-0.06472
E17.5	chr2	86255691	86254765	2	Olfr1049	-1.4209	0.0200243	-0.039244
E17.5	chr5	11918043	11922804	1	4933402N22Rik	-0.862076	0.0200596	-0.037576
E17.5	chr7	48643801	48642863	2	Mrgprb3	-1.06542	0.0200596	-0.057338
E17.5	chr1	150346771	150320681	2	2310030A07Rik	-0.686014	0.0200615	-0.016296
E17.5	chrX	139357738	139240226	2	Platr21	-0.788976	0.02007	-0.051552
E17.5	chr9	38025808	38026737	1	Olfr883	-0.755733	0.0201207	-0.038532
E17.5	chr1	83159762	83210574	1	Daw1	-0.587476	0.020149	-0.06516
E17.5	chr2	88402932	88402009	2	Olfr1179	-1.23134	0.0202362	-0.029224
E17.5	chr8	74873174	74893506	1	Isx	-0.530756	0.0202441	-0.06232
E17.5	chr10	6758593	7038209	1	Oprm1	-0.5881	0.0202441	-0.126044
E17.5	chr14	51203695	51204156	1	Ear14	-1.33627	0.020256	-0.070146
E17.5	chrX	43590989	43593530	1	Tex13c1	-0.950945	0.0202791	-0.0602639
E17.5	chr6	122176053	122248566	1	Mug-ps1	-0.99365	0.0203006	-0.0324921
E17.5	chr17	37660331	37659378	2	Olfr117	-1.25249	0.0203006	-0.023102
E17.5	chr3	92352143	92353449	1	Sprr2e	-0.843446	0.0203052	-0.01507
E17.5	chrX	126834004	126812462	2	4932411N23Rik	-1.03338	0.0203677	-0.017978
E17.5	chr2	111984096	111983134	2	Olfr1309	-0.937974	0.0204952	-0.04381
E17.5	chr8	24725852	24677232	2	Adam3	-0.607949	0.0205168	-0.0247339
E17.5	chr9	38855060	38855990	1	Olfr26	-1.09116	0.020569	-0.01844
E17.5	chr2	89112510	89111575	2	Olfr1221	-0.773123	0.020574	-0.02093
E17.5	chr6	131543762	131553757	1	5430401F13Rik	-1.33732	0.020708	-0.024716
E17.5	chr4	143789334	143795585	1	Gm13023	-0.730256	0.0207751	-0.012952
E17.5	chr12	33928425	33929310	1	Ferd3l	-0.796212	0.0212342	-0.141518
E17.5	chr1	28780252	28776122	2	Gm597	-1.09421	0.0212503	-0.10303
E17.5	chr13	22102665	22101727	2	Vmn1r189	-1.27874	0.0212669	-0.049044
E17.5	chr8	21134650	21135598	1	Defa30	-1.47488	0.0212932	-0.014906
E17.5	chr2	171962824	171956879	2	1700028P15Rik	-0.73952	0.0212966	-0.07678
E17.5	chr7	107967399	107968331	1	Olfr476	-1.02748	0.0212966	-0.023812
E17.5	chr3	106113382	106132118	1	Chia1	-0.975801	0.021386	-0.020574
E17.5	chr2	89024099	89022995	2	Olfr1217	-0.7732	0.0214955	-0.028938
E17.5	chr17	21260427	21262863	1	Vmn1r235	-0.840204	0.0215499	-0.023276
E17.5	chr7	103122782	103121829	2	Olfr586	-2.07848	0.0215955	-0.061932
E17.5	chr4	144686368	144669937	2	Gm436	-0.779291	0.021601	-0.013078
E17.5	chr11	49317548	49318483	1	Olfr10	-0.947116	0.0216335	-0.019802
E17.5	chr10	116986314	117025040	1	Best3	-0.692526	0.0216694	-0.09071
E17.5	chr5	88002525	88008534	1	Smr3a	-0.796065	0.0218581	-0.0461019
E17.5	chr6	129717132	129697218	2	Klri1	-1.30695	0.0218811	-0.030368
E17.5	chr7	106874243	106873293	2	Olfr705	-0.54558	0.021936	-0.0123
E17.5	chr2	150451501	150402914	2	Zfp442	-0.580963	0.0220629	-0.010146
E17.5	chr2	85822973	85823908	1	Olfr1018	-1.24517	0.0222222	-0.0597519
E17.5	chr7	106790999	106790049	2	Olfr699	-1.19105	0.0223215	-0.028538
E17.5	chr4	19818727	19842213	1	Slc7a13	-0.830567	0.0223308	-0.044578
E17.5	chr2	88093966	88092855	2	Olfr1164	-2.18181	0.0223849	-0.103768
E17.5	chr7	4337724	4345164	1	Ncr1	-1.47545	0.0224647	-0.039884
E17.5	chr14	50642195	50643369	1	Olfr745	-1.71647	0.0224819	-0.027134
E17.5	chr16	36277148	36285371	1	Stfa1	-1.6606	0.022497	-0.034454
E17.5	chr13	22395029	22395967	1	Vmn1r200	-1.53607	0.022653	-0.0608161
E17.5	chr6	24597771	24605414	1	Lmod2	-1.07486	0.0227782	-0.064262
E17.5	chr19	39741101	39688836	2	Cyp2c68	-1.5937	0.0228419	-0.02748
E17.5	chrX	55430235	55446892	1	Gm14625	-0.996949	0.0229673	-0.013192
E17.5	chr11	45808083	45842880	1	F630206G17Rik	-0.614852	0.0229702	-0.043424
E17.5	chr7	86585277	86586206	1	Olfr295	-0.984172	0.0229702	-0.0586261
E17.5	chr9	39961044	39954257	2	Olfr976	-1.08861	0.0230792	-0.02739
E17.5	chr3	92720350	92718696	2	Lce1f	-0.87205	0.0230931	-0.0225881
E17.5	chrX	118480729	118479708	2	Tgif2lx1	-1.11077	0.0231063	-0.035804
E17.5	chr6	117495235	117500077	1	6820426E19Rik	-0.649397	0.0231161	-0.0943321
E17.5	chr7	14659708	14665996	1	Obox7	-0.753239	0.0232654	-0.014142
E17.5	chr3	92752338	92750151	2	Lce1g	-1.03977	0.0232889	-0.029282
E17.5	chr8	4493405	4526079	1	Cers4	-0.529221	0.0233464	-0.155278
E17.5	chr5	104982717	104935057	2	Abcg3	-0.681809	0.0233643	-0.028
E17.5	chr2	85785474	85786489	1	Olfr1015	-1.09553	0.0233764	-0.0519959
E17.5	chr2	86386416	86385466	2	Olfr1058	-1.19121	0.0234534	-0.03761
E17.5	chr2	37359332	37350074	2	Pdcl	-1.03355	0.0234755	-0.03685
E17.5	chr15	74818815	74813454	2	Gml	-2.42365	0.023534	-0.010206
E17.5	chr16	19760234	19772753	1	B3gnt5	-0.566372	0.0236357	-0.15639
E17.5	chr12	104340494	104394257	1	Serpina3m	-1.09789	0.0236708	-0.038968
E17.5	chr17	38082976	38082032	2	Olfr131	-1.28346	0.0236978	-0.051844
E17.5	chr14	51411001	51419377	1	Vmn2r88	-0.668825	0.0237442	-0.043824
E17.5	chr3	96293969	96282909	2	Fcgr1	-0.676719	0.0237677	-0.0162601
E17.5	chr7	107129482	107128352	2	Olfr715	-2.09785	0.0240658	-0.038824
E17.5	chr2	88729597	88728653	2	Olfr1197	-1.30815	0.0241289	-0.0325541
E17.5	chr4	92147234	92144318	2	Izumo3	-0.508754	0.0241468	-0.0621361
E17.5	chr6	136954523	136963483	1	Pde6h	-0.519862	0.0242038	-0.039008
E17.5	chr10	34127972	34126067	2	Calhm6	-0.764377	0.0242069	-0.08106
E17.5	chr4	112006269	112029538	1	Skint1	-1.03009	0.024208	-0.019778
E17.5	chr4	143816093	143809316	2	Gm13084	-1.55073	0.024208	-0.01717
E17.5	chr14	52450393	52451402	1	Olfr1509	-1.35985	0.0242648	-0.039202
E17.5	chr13	35212048	35210660	2	1700019C18Rik	-0.524778	0.0242714	-0.050358
E17.5	chr13	33192959	33203980	1	Serpinb9d	-1.2304	0.0243873	-0.031038
E17.5	chrX	46329007	46330345	1	Actrt1	-0.639779	0.0244066	-0.036882
E17.5	chr3	108911704	108902807	2	Prpf38b	-0.540778	0.0244097	-0.201258
E17.5	chr11	49064212	49057196	2	Tgtp2	-0.591658	0.0244317	-0.024554
E17.5	chr2	90282573	90281647	2	Olfr1272	-0.793668	0.0244446	-0.024768
E17.5	chr9	40007029	40005994	2	Olfr980	-1.67825	0.0244446	-0.020402
E17.5	chr1	166681845	166662055	2	Fmo9	-0.89351	0.0245178	-0.048782
E17.5	chrX	81458122	81419575	2	4930595M18Rik	-1.21784	0.0246525	-0.034038
E17.5	chr13	21362820	21372302	1	Zscan12	-0.563206	0.0246944	-0.0870181
E17.5	chr2	87532035	87532958	1	Olfr153	-0.81262	0.0246944	-0.044856
E17.5	chr1	173630859	173647928	1	Ifi209	-0.90331	0.0247091	-0.03323
E17.5	chr7	42430369	42430105	2	Vmn2r-ps60	-2.06038	0.0247108	-0.0835481
E17.5	chr17	39077037	39073691	2	Esp23	-1.14772	0.0247481	-0.039846
E17.5	chr6	89976171	89977100	1	Vmn1r46	-0.944633	0.0247991	-0.0251259
E17.5	chr14	51451962	51461293	1	Vmn2r89	-1.33032	0.0248892	-0.039546
E17.5	chr15	9529876	9506159	2	Il7r	-1.06942	0.0249856	-0.04856
E17.5	chr7	108621814	108622764	1	Olfr507	-2.42474	0.0250037	-0.023542
E17.5	chr4	118754536	118753595	2	Olfr1338	-0.912406	0.0251908	-0.0327201
E17.5	chrX	150826917	150857407	1	Itih5l-ps	-0.737137	0.025245	-0.031384
E17.5	chr1	34535648	34544311	1	Cfc1	-0.882261	0.025245	-0.0567381
E17.5	chr7	3502552	3488991	2	Tarm1	-0.735652	0.0253238	-0.048524
E17.5	chr6	138443973	138461615	1	Gm30332	-0.603513	0.0253858	-0.047118
E17.5	chr7	11670519	11669599	2	Vmn1r72	-0.746565	0.0255074	-0.0212
E17.5	chr8	34640316	34589420	2	B930018H19Rik	-0.574176	0.0255124	-0.07324
E17.5	chr18	43963241	44022487	1	Spink5	-0.532662	0.0256451	-0.035908
E17.5	chr2	88958468	88959403	1	Olfr1212	-1.21845	0.0258374	-0.04565
E17.5	chr5	90794534	90803067	1	Cxcl15	-0.749672	0.0258482	-0.040394
E17.5	chr4	60662395	60135913	2	Mup2	-0.822884	0.0258482	-0.016932
E17.5	chr9	7692090	7699585	1	Mmp7	-0.867019	0.0259524	-0.052546
E17.5	chr6	129512557	129519227	1	Tmem52b	-1.05284	0.0260798	-0.031026
E17.5	chr3	92709074	92707400	2	Lce1e	-1.66575	0.0261614	-0.02603
E17.5	chr19	33761951	33719674	2	Lipo2	-0.68314	0.0261796	-0.02134
E17.5	chr17	37696685	37701637	1	Olfr119	-1.4229	0.0261965	-0.031392
E17.5	chr4	52970629	52971567	1	Olfr270	-0.716353	0.0262623	-0.0432601
E17.5	chr2	85196699	85162334	2	Lrrc55	-0.881064	0.0263101	-0.13362
E17.5	chr9	108296922	108301597	1	Amt	-0.632814	0.0263694	-0.207068
E17.5	chr1	9908638	9940954	1	Mcmdc2	-0.562332	0.0265148	-0.032892
E17.5	chr5	147400489	147330741	2	Flt3	-0.519195	0.0265746	-0.0621379
E17.5	chr9	13431361	13432751	1	Phxr4	-0.630354	0.0265754	-0.127752
E17.5	chr19	40073813	40037940	2	Cyp2c54	-1.28941	0.0266785	-0.023354
E17.5	chr15	43870029	43866695	2	Tmem74	-0.516959	0.0266819	-0.13553
E17.5	chr2	110597299	110649345	1	Slc5a12	-0.601717	0.0268255	-0.040112
E17.5	chr8	113517282	113550808	1	4930571O06Rik	-0.532884	0.0269351	-0.045226
E17.5	chr4	94739289	94874976	1	Tek	-0.541078	0.0269351	-0.0681761
E17.5	chr6	57209858	57210760	1	Vmn1r13	-1.18316	0.0269856	-0.061326
E17.5	chr4	52911792	52910833	2	Olfr272	-1.18786	0.0271036	-0.104984
E17.5	chr7	107073830	107074783	1	Olfr714	-0.876337	0.0271269	-0.032606
E17.5	chrX	66777332	66777256	2	Mir743b	-1.48053	0.0271719	-0.015026
E17.5	chr3	57301919	57287064	2	Tm4sf1	-0.522636	0.0271737	-0.046568
E17.5	chr19	11623719	11615520	2	Ms4a2	-0.895648	0.0271737	-0.018904
E17.5	chr2	86508461	86509402	1	Olfr1076	-1.20848	0.0271737	-0.03937
E17.5	chr13	23162643	23163581	1	Vmn1r219	-1.32404	0.0271737	-0.0612619
E17.5	chr2	90252986	90252069	2	Olfr142	-1.90932	0.0273612	-0.047166
E17.5	chr1	120505084	120474538	2	Marco	-0.523607	0.0273887	-0.0552541
E17.5	chrX	140907608	140939472	1	Vsig1	-0.772253	0.0273887	-0.029872
E17.5	chr4	143511343	143517831	1	Gm13043	-1.52142	0.0274287	-0.023908
E17.5	chr6	129472779	129461591	2	Clec7a	-0.997978	0.0276355	-0.03917
E17.5	chr9	7502342	7510242	1	Mmp10	-0.538047	0.0277343	-0.01811
E17.5	chr17	17703941	17734167	1	Vmn2r90	-0.676298	0.0277991	-0.037608
E17.5	chr16	48412416	48399453	2	Gm5485	-0.740509	0.0277991	-0.062738
E17.5	chrX	66780437	66780373	2	Mir742	-2.76171	0.027802	-0.011564
E17.5	chr17	19362135	19394590	1	Vmn2r99	-0.684724	0.02787	-0.018992
E17.5	chr11	78422185	78397276	2	Slc13a2	-0.515167	0.0279	-0.06418
E17.5	chr6	148614309	148606786	2	Gm6313	-0.505892	0.0279662	-0.0755439
E17.5	chr2	85923270	85924193	1	Olfr1026	-1.07509	0.0279662	-0.0542161
E17.5	chr16	88707962	88707171	2	2310061N02Rik	-0.552237	0.0280442	-0.0387879
E17.5	chr18	50568699	50567656	2	Pudp	-0.561632	0.0280878	-0.0598121
E17.5	chr10	129269321	129268386	2	Olfr777	-1.14339	0.0280931	-0.0387
E17.5	chr4	144519822	144529353	1	9430007A20Rik	-1.15951	0.0281463	-0.02782
E17.5	chr3	29416823	29416920	1	Mir551b	-0.512871	0.0281769	-0.0947441
E17.5	chr9	37992492	37993439	1	Olfr881	-0.692924	0.0281769	-0.072412
E17.5	chr14	37049014	37034909	2	Rgr	-0.549222	0.0281877	-0.031658
E17.5	chr7	104069029	104068085	2	Olfr644	-1.33984	0.0282545	-0.0558101
E17.5	chr17	14203831	14195230	2	Dact2	-0.6043	0.0282694	-0.144914
E17.5	chr19	61228418	61224402	2	Csf2ra	-1.04732	0.0283014	-0.026454
E17.5	chr1	73407569	73391385	2	Pinc	-0.894295	0.028451	-0.035758
E17.5	chr17	21314017	21314886	1	Vmn1r237	-1.09946	0.0284668	-0.0299079
E17.5	chr6	102794384	102794485	1	Mir6373	-0.702628	0.0284695	-0.104748
E17.5	chr2	66634962	66480080	2	Scn9a	-0.594761	0.0285721	-0.076214
E17.5	chr5	87979351	87908588	2	1700066N21Rik	-0.696235	0.0285781	-0.041382
E17.5	chr13	120263095	120264517	1	AF067061	-0.501515	0.0286196	-0.019404
E17.5	chr17	22601148	22619133	1	Vmn2r112	-0.802182	0.0286422	-0.0335381
E17.5	chr2	89944113	89943184	2	Olfr1259	-0.633158	0.0286865	-0.026112
E17.5	chr2	127656695	127633226	2	Mal	-0.589707	0.0287415	-0.0504881
E17.5	chr9	18875329	18876276	1	Olfr830	-1.775	0.0287494	-0.0701279
E17.5	chr4	144721404	144703191	2	Gm13178	-0.804894	0.0288823	-0.016524
E17.5	chr6	57025273	57024338	2	Vmn1r7	-1.36812	0.0289391	-0.03206
E17.5	chr4	98817537	98754892	2	Kank4	-0.510103	0.0290037	-0.0898159
E17.5	chrX	50635321	50555745	2	Firre	-0.827412	0.0290037	-0.146188
E17.5	chr4	19922566	19876838	2	Atp6v0d2	-0.776351	0.029011	-0.06958
E17.5	chr5	87925633	87932544	1	Csn3	-0.870408	0.0290141	-0.0469081
E17.5	chr2	87508431	87510865	1	Pramel6	-1.08866	0.029033	-0.047998
E17.5	chr1	70725715	70885397	1	Vwc2l	-0.64783	0.029035	-0.105516
[truncated: 695 more rows]

## Sheet: tRPC
group_name	seqnames	start	end	strand	name	Log2FC	FDR	MeanDiff
E17.5	chr4	136836012	136647539	2	Ephb2	0.539713	6.27188e-35	1.0709
E17.5	chr4	125490831	125714173	1	Grik3	0.705649	8.02141e-35	0.908954
E17.5	chr15	84447097	84379203	2	Shisal1	0.807063	4.34958e-30	0.613014
E17.5	chr12	108275417	108206345	2	Ccdc85c	0.553049	5.01791e-28	1.05911
E17.5	chr7	79505264	79505353	1	Mir9-3	0.756157	2.06685e-24	1.50161
E17.5	chr11	94474198	94408391	2	Cacna1g	0.697863	4.26824e-24	0.626322
E17.5	chr9	61138515	61145259	1	I730028E13Rik	0.875049	3.47175e-23	0.400192
E17.5	chr7	79500026	79534403	1	Mir9-3hg	0.76842	3.47175e-23	0.636058
E17.5	chr10	127514939	127517154	1	Ndufa4l2	0.716696	1.83921e-22	1.44724
E17.5	chr2	25262598	25269886	1	Tprn	1.02519	7.04618e-22	0.589962
E17.5	chr4	136956816	136929419	2	Epha8	0.727878	1.63077e-21	0.542618
E17.5	chr6	53068624	52768068	2	Jazf1	0.561877	1.63077e-21	0.483224
E17.5	chr18	65939089	65934639	2	Rax	0.749446	5.40869e-21	0.984331
E17.5	chr3	88215598	88215686	1	Mir9-1	0.973206	3.02346e-20	0.547176
E17.5	chr9	107710475	107681502	2	Sema3f	0.593294	1.43937e-19	0.548828
E17.5	chr2	173276533	173224465	2	Pmepa1	0.519207	4.08549e-19	0.529812
E17.5	chr4	136898844	136895916	2	C1qa	0.857765	1.6153e-18	0.433766
E17.5	chr4	152477549	152390740	2	Kcnab2	0.579342	1.52372e-17	0.469364
E17.5	chr2	29346810	29524790	1	Med27	0.543279	1.78766e-17	0.410564
E17.5	chr10	44528501	44437174	2	Prdm1	0.550297	8.46031e-17	0.502518
E17.5	chr14	64588115	64593961	1	Mir124a-1hg	0.57982	1.18676e-16	0.756417
E17.5	chr13	54611272	54592939	2	Cltb	1.04869	1.27575e-16	0.359064
E17.5	chr17	25433783	25374287	2	Cacna1h	0.550383	1.7873e-16	0.428968
E17.5	chr8	84832265	84815405	2	Dand5	0.758974	1.8769e-16	0.496678
E17.5	chr2	19446674	19441508	2	Ptf1aos	0.943551	3.78944e-16	0.825433
E17.5	chr7	132813886	132712084	2	Fam53b	0.535459	6.38621e-16	0.334284
E17.5	chr1	191977370	191988282	1	Rd3	0.849796	2.88266e-15	0.361306
E17.5	chr14	64591185	64591271	1	Mir3078	0.573294	3.09212e-15	1.24266
E17.5	chr15	85703773	85707524	1	Lncppara	0.685116	3.68663e-15	0.382884
E17.5	chr1	132298626	132307357	1	Klhdc8a	0.543598	4.00056e-15	0.56245
E17.5	chr7	15879955	15865947	2	Crx	0.976237	6.62924e-15	0.280266
E17.5	chr4	107823022	107806033	2	Lrp8os2	0.588191	1.04869e-14	0.529174
E17.5	chr15	84232043	84315609	1	Parvb	0.53977	2.41889e-14	0.30791
E17.5	chr11	98741785	98769006	1	Thra	0.538072	2.41889e-14	0.408732
E17.5	chr17	45756710	45786817	1	F630040K05Rik	0.713008	3.17487e-14	0.204632
E17.5	chr17	45733844	45732864	2	1600014C23Rik	0.572958	3.74637e-14	0.720454
E17.5	chr14	48667644	48657677	2	Otx2	0.532423	4.84157e-14	0.630097
E17.5	chr2	19445663	19447501	1	Ptf1a	0.814752	6.17901e-14	0.807216
E17.5	chr13	53639201	53635892	2	9530014B07Rik	1.01079	1.13373e-13	0.31579
E17.5	chr2	25272466	25285916	1	Anapc2	0.759213	2.67871e-13	0.282946
E17.5	chr14	64590657	64590741	1	Mir124a-1	0.60513	3.82821e-13	1.02002
E17.5	chr4	45184906	45285936	1	Frmpd1	0.512345	6.9714e-13	0.300024
E17.5	chr9	54708313	54708381	1	Mir5710	0.905086	1.25843e-12	0.253922
E17.5	chr16	33684466	33768195	1	Heg1	0.599221	3.35048e-12	0.344012
E17.5	chr17	25570811	25575043	1	2810468N07Rik	0.544852	3.81979e-12	0.518299
E17.5	chr2	153031852	153055775	1	Xkr7	0.651348	1.45919e-11	0.37425
E17.5	chr18	66002635	65980739	2	Lman1	0.583609	1.91682e-11	0.327538
E17.5	chr10	130280240	130268152	2	Neurod4	0.710626	2.33601e-11	0.522832
E17.5	chr12	109068217	109032182	2	Begain	0.561688	2.70981e-11	0.249786
E17.5	chr7	105581653	105558465	2	Apbb1	0.56976	4.03299e-11	0.259124
E17.5	chr5	139377697	139396414	1	Gpr146	0.608555	4.25279e-11	0.332266
E17.5	chr4	105157347	105232767	1	Plpp3	0.56102	4.30888e-11	0.343524
E17.5	chr2	29475294	29475215	2	Mir133c	0.535709	4.75083e-11	0.470136
E17.5	chr19	4082488	4087340	1	Cabp2	0.850079	1.36299e-10	0.16326
E17.5	chr6	124840275	124834240	2	Gnb3	0.843833	1.63326e-10	0.29819
E17.5	chr19	4097351	4099017	1	Cdk2ap2	0.653355	2.62723e-10	0.589068
E17.5	chr6	30174125	30158640	2	Mirc35hg	0.606193	3.43993e-10	0.373608
E17.5	chr6	30169551	30169446	2	Mir96	0.758337	5.97329e-10	0.702256
E17.5	chr13	54766440	54758860	2	Sncb	0.54777	5.97329e-10	0.381688
E17.5	chr11	101551955	101488764	2	Brca1	0.522447	8.43962e-10	0.240772
E17.5	chr6	30169737	30169668	2	Mir183	0.743514	1.11572e-09	0.65021
E17.5	chr11	95120117	95125293	1	Dlx3	0.518713	1.11572e-09	0.475683
E17.5	chr13	52530836	52504375	2	Diras2	0.521462	1.22993e-09	0.239866
E17.5	chr11	98329645	98325417	2	Neurod2	0.570503	1.78404e-09	0.408258
E17.5	chr9	99876170	99874106	2	Sox14	0.508707	1.91262e-09	0.486319
E17.5	chr15	85706603	85706697	1	Mirlet7c-2	2.27725	2.76829e-09	0.301092
E17.5	chr10	127501689	127508815	1	Stac3	0.573286	3.48182e-09	0.279114
E17.5	chr4	44004452	44032848	1	Clta	0.769697	3.85794e-09	0.207412
E17.5	chr7	31076697	31070535	2	Fxyd3	0.641437	4.50461e-09	0.227076
E17.5	chr10	81600900	81590905	2	Tle6	1.26917	5.04741e-09	0.222906
E17.5	chr9	108461581	108447637	2	Klhdc8b	0.616124	6.2355e-09	0.287282
E17.5	chr4	135573620	135541888	2	Grhl3	0.72024	7.08654e-09	0.25649
E17.5	chr19	59076069	58973358	2	Shtn1	0.542673	8.23124e-09	0.218664
E17.5	chr4	134000864	133969057	2	Dhdds	0.58373	1.06456e-08	0.227376
E17.5	chr13	47122720	47247991	1	Rnf144b	0.604569	1.90066e-08	0.202428
E17.5	chr4	88760774	88761584	1	Gm13283	0.693219	2.67226e-08	0.155374
E17.5	chr6	53221164	53226599	1	Gm4872	0.892127	3.55362e-08	0.199838
E17.5	chr3	90603770	90606045	1	S100a4	1.43765	5.46114e-08	0.316138
E17.5	chr13	47148670	47143940	2	A930002C04Rik	0.734226	6.09909e-08	0.259968
E17.5	chr8	84832282	84835482	1	Gadd45gip1	0.715122	6.37747e-08	0.349212
E17.5	chr8	84840665	84834652	2	Rad23a	0.667775	6.85889e-08	0.441174
E17.5	chr11	117414389	117415368	1	Gm11729	0.641797	9.13748e-08	0.536646
E17.5	chr4	135495977	135537803	1	Stpg1	0.510448	1.05435e-07	0.232446
E17.5	chr8	15011025	15033333	1	Kbtbd11	0.504763	1.10742e-07	0.261536
E17.5	chr11	118002270	118002350	1	Mir6933	0.551025	1.13257e-07	0.118158
E17.5	chr12	102554941	102565027	1	Chga	0.557768	1.72298e-07	0.225766
E17.5	chr4	129960374	129965138	1	1700003M07Rik	0.592913	1.73669e-07	0.296834
E17.5	chr11	57518644	57482990	2	Fam114a2	0.52917	1.83395e-07	0.1086
E17.5	chr12	109540996	109571729	1	Meg3	0.554879	1.86445e-07	0.187924
E17.5	chr3	90600215	90602702	1	S100a3	1.42736	1.9293e-07	0.31277
E17.5	chr7	121589836	121587386	2	4933432K03Rik	1.1125	2.16729e-07	0.214448
E17.5	chr11	100135949	100131759	2	Krt15	0.911537	2.83916e-07	0.115754
E17.5	chr4	107968334	108013532	1	Slc1a7	0.702162	3.04691e-07	0.11347
E17.5	chr15	101802332	101793308	2	Krt73	1.14248	3.08078e-07	0.118162
E17.5	chr10	127534559	127525473	2	Nxph4	0.547799	3.57911e-07	0.31069
E17.5	chr7	19404104	19394440	2	Klc3	0.520725	5.09413e-07	0.221318
E17.5	chr17	25570686	25565893	2	Sox8	0.531275	6.32452e-07	0.294366
E17.5	chr11	97352073	97332109	2	Gpr179	0.541399	6.53788e-07	0.09097
E17.5	chr6	85336373	85336292	2	Mir705	0.534645	6.97574e-07	0.380672
E17.5	chr4	88757844	88758392	1	Gm13286	1.09122	8.28485e-07	0.113248
E17.5	chr15	85707319	85707403	1	Mirlet7b	1.02349	8.51886e-07	0.341962
E17.5	chr7	138909506	138890836	2	Bnip3	0.511834	1.38356e-06	0.164864
E17.5	chr9	61105386	61103012	2	4933433G08Rik	0.512377	1.44025e-06	0.288138
E17.5	chr16	94328422	94336935	1	Ripply3	0.525017	1.72058e-06	0.270226
E17.5	chr14	33954022	33964216	1	Rbp3	0.79925	1.72343e-06	0.131182
E17.5	chr12	16653470	16660236	1	Ntsr2	0.781909	1.93333e-06	0.1879
E17.5	chr16	4639945	4651166	1	Vasn	0.674051	1.93333e-06	0.25508
E17.5	chr11	69605960	69599750	2	Atp1b2	0.52196	2.00999e-06	0.215218
E17.5	chr16	92301303	92313041	1	Smim11	0.573666	2.03513e-06	0.18998
E17.5	chr10	94298703	94293663	2	Gm4792	0.695248	2.07046e-06	0.200814
E17.5	chr17	45686372	45698495	1	Mrpl14	0.501397	2.19064e-06	0.243882
E17.5	chr11	118428457	118451782	1	C1qtnf1	0.511916	2.58277e-06	0.125004
E17.5	chr9	100022300	100034670	1	4930519F24Rik	0.659241	2.8156e-06	0.1257
E17.5	chr11	100650693	100626219	2	Zfp385c	0.503637	3.90848e-06	0.179684
E17.5	chr7	144553729	144476755	2	Ppfia1	0.543093	4.33456e-06	0.135974
E17.5	chr4	152158867	152162469	1	Hes2	0.610371	5.72392e-06	0.323322
E17.5	chr5	124095798	124061857	2	Abcb9	0.537056	6.74711e-06	0.190398
E17.5	chr5	35056813	35087831	1	Dok7	0.554767	7.05137e-06	0.12665
E17.5	chr1	76489133	76502028	1	Gm17751	0.65824	9.18056e-06	0.129832
E17.5	chr2	132424741	132452499	1	4921508D12Rik	0.786609	9.88459e-06	0.147564
E17.5	chr11	113209669	113203315	2	4732490B19Rik	0.815604	1.0126e-05	0.0939479
E17.5	chr2	114013565	114068324	1	A530058N18Rik	0.725701	1.28374e-05	0.161912
E17.5	chr12	87155485	87149475	2	Gm6566	0.760055	1.30421e-05	0.067236
E17.5	chr11	106008203	106034064	1	Kcnh6	0.607396	1.48044e-05	0.114466
E17.5	chr2	32621758	32635058	1	Ak1	0.504834	1.56404e-05	0.188038
E17.5	chr3	146404642	146440139	1	Ssx2ip	0.592475	1.80221e-05	0.230458
E17.5	chr11	117860752	117865543	1	Tmem235	0.589364	1.81476e-05	0.215432
E17.5	chr13	54055658	54051183	2	Drd1	0.571442	1.81735e-05	0.331362
E17.5	chr14	70554056	70573548	1	Hr	0.515054	2.36531e-05	0.121658
E17.5	chr10	127667123	127668851	1	1700012D01Rik	0.584625	2.73015e-05	0.377054
E17.5	chr11	75796060	75768270	2	Doc2b	0.510043	2.79291e-05	0.156006
E17.5	chr4	11579662	11587802	1	Fsbp	0.566874	2.80616e-05	0.176874
E17.5	chr7	120156115	120166001	1	4930505K13Rik	0.701122	3.50247e-05	0.120458
E17.5	chr11	78343495	78349164	1	Unc119	0.603318	3.69229e-05	0.236878
E17.5	chr7	121589903	121591591	1	1700025J12Rik	0.682816	5.20475e-05	0.295774
E17.5	chr6	124814296	124810592	2	Tpi1	0.602378	5.83624e-05	0.290442
E17.5	chr1	188008990	188006576	2	9330162B11Rik	0.561502	5.84633e-05	0.16332
E17.5	chr17	27355738	27355799	1	Mir7217	0.614636	6.09143e-05	0.194122
E17.5	chr12	26346710	26371748	1	4930549C15Rik	0.600689	7.45176e-05	0.084814
E17.5	chr9	65908794	65828926	2	Trip4	0.567046	0.000110138	0.107728
E17.5	chr6	125097024	125097086	1	Mir7045	0.510444	0.000110723	0.577089
E17.5	chr3	137918555	137928762	1	Lamtor3	0.684804	0.000111294	0.194746
E17.5	chr2	180598222	180622185	1	Col9a3	0.736481	0.000125338	0.0961379
E17.5	chr11	98729435	98704591	2	Med24	0.530142	0.000136723	0.106364
E17.5	chr12	109563692	109563785	1	Mir770	0.889802	0.000142744	0.179774
E17.5	chr10	75352055	75352961	1	Gm5779	0.897754	0.000193209	0.076566
E17.5	chr17	46910485	46924926	1	Prph2	0.550368	0.000197503	0.082344
E17.5	chr9	107679592	107674474	2	Gnat1	0.595405	0.000205357	0.231478
E17.5	chr9	103480328	103424924	2	Bfsp2	0.532123	0.000219718	0.105726
E17.5	chr2	114013565	114064868	1	C130080G10Rik	0.555901	0.000241127	0.155858
E17.5	chr19	5406815	5422847	1	4930481A15Rik	0.768535	0.000246878	0.120028
E17.5	chr1	75192160	75199387	1	Ankzf1	0.511871	0.000263135	0.163032
E17.5	chr7	44484517	44485413	1	5430431A17Rik	0.714975	0.000267225	0.195872
E17.5	chr12	26211267	26240707	1	4930480M12Rik	0.773431	0.000361909	0.047894
E17.5	chr2	153065955	153081735	1	Ccm2l	0.5	0.000367388	0.163888
E17.5	chr7	142578146	142575530	2	H19	0.649434	0.000376886	0.167398
E17.5	chr4	53779705	53786885	1	Tal2	0.648837	0.000378649	0.144
E17.5	chr5	110108197	110103977	2	Gtpbp6	0.501596	0.000506531	0.305436
E17.5	chr11	60830631	60858423	1	Dhrs7b	0.568631	0.000798081	0.1148
E17.5	chr9	120955086	120955147	1	Mir7090	0.539262	0.000806435	0.071564
E17.5	chr2	114013619	114009601	2	Gjd2	0.595514	0.000850189	0.1473
E17.5	chr2	114052875	114047282	2	Actc1	0.724489	0.00101504	0.190056
E17.5	chr11	79504082	79500982	2	Omg	0.837813	0.00112285	0.074202
E17.5	chr1	36539358	36530193	2	Ankrd23	0.864949	0.00113612	0.090948
E17.5	chr3	92807891	92806291	2	Lce1k	0.572591	0.00117603	0.0309961
E17.5	chr3	108093066	108101430	1	Gnat2	1.00561	0.00129486	0.127292
E17.5	chr10	78009796	77986947	2	Pfkl	0.560736	0.00134702	0.051878
E17.5	chr4	136892914	136889802	2	C1qc	0.648704	0.00145403	0.0986459
E17.5	chr10	80278164	80278232	1	Mir6911	0.544632	0.00216883	0.0798259
E17.5	chr11	4630011	4620275	2	Gm11961	0.618311	0.00219586	0.075096
E17.5	chr14	37054830	37064938	1	Lrit1	1.2596	0.00239643	0.055864
E17.5	chr15	76607591	76595808	2	Cpsf1	0.608799	0.00244272	0.179984
E17.5	chr1	79776018	79781445	1	Mrpl44	0.500635	0.00246766	0.108244
E17.5	chr11	116593687	116597680	1	Aanat	0.550756	0.00249372	0.168552
E17.5	chr9	21989453	21971004	2	Rgl3	0.500838	0.00271251	0.112594
E17.5	chr7	4753094	4751792	2	Cox6b2	0.571926	0.00299486	0.340773
E17.5	chr1	93825240	93918119	1	D2hgdh	0.538388	0.00325361	0.0738939
E17.5	chr7	45459886	45457944	2	Ftl1	0.509672	0.0038287	0.308718
E17.5	chr15	74734313	74732252	2	Lypd2	0.588395	0.00399129	0.0980859
E17.5	chr1	172555938	172563717	1	Vsig8	0.500796	0.00413082	0.187648
E17.5	chr4	119637732	119639465	1	Guca2a	0.705038	0.00430633	0.14181
E17.5	chr11	102665585	102682238	1	Meioc	0.517249	0.0043436	0.04209
E17.5	chr11	5762150	5784710	1	Ube2d-ps	0.516698	0.00468595	0.110896
E17.5	chr11	69088528	69092381	1	Vamp2	0.586233	0.00469762	0.22365
E17.5	chr11	94485310	94478904	2	Spata20	0.511716	0.00481722	0.133644
E17.5	chr8	84208907	84208825	2	Mir3074-2	0.57695	0.0050755	0.151994
E17.5	chr11	94704499	94694498	2	Gm11541	0.555281	0.00523939	0.092092
E17.5	chr13	75967739	75998968	1	Spata9	0.52097	0.00574005	0.055214
E17.5	chr12	109636012	109636080	1	AF357425	1.33592	0.00597266	0.0972999
E17.5	chr12	109603945	109661716	1	Rian	0.543757	0.00626071	0.0856319
E17.5	chr16	32877784	32908963	1	Fyttd1	0.538973	0.00636643	0.118418
E17.5	chr8	84901928	84905295	1	Klf1	0.539607	0.00678535	0.177186
E17.5	chr12	109734902	109734974	1	Mir485	1.09927	0.0067886	0.0271859
E17.5	chr12	109734732	109734797	1	Mir668	1.10611	0.0068024	0.0273199
E17.5	chr11	53430831	53427922	2	Uqcrq	0.52622	0.00703168	0.25313
E17.5	chr7	120201988	120186384	2	Crym	0.803509	0.00728193	0.0759801
E17.5	chr7	19508331	19505804	2	Bloc1s3	0.637844	0.00729384	0.348786
E17.5	chr11	70220994	70216792	2	Slc16a13	0.512224	0.00810366	0.175278
E17.5	chr16	18836580	18840113	1	2510002D24Rik	0.507338	0.00884579	0.0935159
E17.5	chr7	30856178	30854330	2	Ffar3	0.516166	0.00897983	0.108094
E17.5	chr11	69617905	69614816	2	Shbg	0.589771	0.00901331	0.132402
E17.5	chr14	37068029	37073735	1	Lrit2	1.04141	0.00943539	0.0881661
E17.5	chr10	127211622	127197067	2	Pip4k2c	0.561123	0.0098115	0.125728
E17.5	chr12	109649617	109651495	1	DQ267101	2.11236	0.00999062	0.03439
E17.5	chr5	114851948	114852064	1	Mir6240	0.545705	0.0115036	0.131996
E17.5	chrX	74305012	74311867	1	Gdi1	0.534731	0.0115627	0.0950018
E17.5	chr17	35131752	35128997	2	Apom	0.50794	0.0120189	0.26166
E17.5	chr2	164238341	164235929	2	Svs2	0.806501	0.0129294	0.03181
E17.5	chr9	54538984	54545020	1	Sh2d7	0.747437	0.0130812	0.0702919
E17.5	chr12	109734139	109734209	1	Mir134	1.10835	0.0131499	0.0261739
E17.5	chr1	174136746	174137693	1	Olfr424	0.626439	0.0133894	0.048372
E17.5	chr17	36178777	36181364	1	Gm6623	1.38451	0.0136637	0.057294
E17.5	chr11	97677060	97677130	1	Mir6927	0.549596	0.0155353	0.0971578
E17.5	chr15	96275275	96268564	2	E330033B04Rik	0.802355	0.0161836	0.07539
E17.5	chrX	7697134	7710261	1	Gpkow	0.50653	0.0167505	0.0802039
E17.5	chr4	138757598	138750533	2	Pla2g2f	0.583328	0.0176012	0.105872
E17.5	chr4	135987244	135975602	2	Pithd1	0.541424	0.0187006	0.115764
E17.5	chr12	109735619	109735700	1	Mir453	0.972645	0.019704	0.0240339
E17.5	chr2	25289911	25291193	1	Lrrc26	0.593469	0.0210212	0.0851961
E17.5	chr11	69622052	69623869	1	Sat2	0.693961	0.0212367	0.124248
E17.5	chr8	93080017	93056727	2	Ces1b	0.600288	0.023146	0.0291179
E17.5	chr2	87150659	87149720	2	Olfr1111	0.58851	0.0245773	0.027964
E17.5	chr11	120648337	120646031	2	Myadml2	0.579398	0.0252101	0.055802
E17.5	chr9	46240844	46243458	1	Apoa4	0.562197	0.0262537	0.0534279
E17.5	chr12	109733771	109733846	1	Mir382	0.941179	0.0268385	0.0241139
E17.5	chr6	129180615	129186535	1	Clec2d	0.649321	0.0269119	0.156508
E17.5	chr5	112255820	112269585	1	Crybb1	0.500871	0.0276558	0.0861281
E17.5	chr1	75219294	75214972	2	Tuba4a	0.613272	0.0285959	0.124568
E17.5	chr14	64104235	64099295	2	4930471C04Rik	0.682626	0.0287471	0.0563359
E17.5	chr12	109739119	109739197	1	Mir496a	0.938128	0.0330091	0.023872
E17.5	chr17	32241920	32242855	1	Gm4432	0.511492	0.0342527	0.163878
E17.5	chr11	59810039	59791408	2	Flcn	0.544776	0.0344694	0.128866
E17.5	chr15	81936759	81950941	1	Csdc2	0.582903	0.0347778	0.15309
E17.5	chr4	134095073	134093538	2	Cd52	0.840818	0.0350169	0.041868
E17.5	chr2	120027483	120034670	1	Jmjd7	0.537582	0.036256	0.111436
E17.5	chr11	96286646	96290163	1	Hoxb7	0.547194	0.0423741	0.183468
E17.5	chr12	109740510	109740577	1	Mir377	1.03143	0.0445525	0.025456
E17.5	chr7	140857397	140863731	1	Ric8a	0.51085	0.0448779	0.170464
E17.5	chr2	89528408	89527491	2	Olfr1243	0.80466	0.045625	0.05783
E17.5	chrX	74329066	74344689	1	Plxna3	0.550861	0.0461858	0.0987119
E17.5	chr7	140856383	140853384	2	Bet1l	0.50979	0.0512578	0.211456
E17.5	chr17	31144282	31141062	2	Tff2	0.584411	0.0512643	0.04181
E17.5	chr15	101850786	101845426	2	Krt1	0.525327	0.0521559	0.149112
E17.5	chr11	99543158	99537485	2	Krt40	0.951681	0.0539739	0.0771419
E17.5	chr9	73039718	73042782	1	2310009A05Rik	0.526286	0.0550006	0.100578
E17.5	chr11	120530727	120538984	1	Gcgr	0.515901	0.056448	0.01707
E17.5	chr15	76064888	76064828	2	Mir6952	0.534056	0.0580835	0.244376
E17.5	chr18	33794892	33795989	1	Epb41l4aos	0.502213	0.0592922	0.244188
E17.5	chr9	123862029	123852315	2	Xcr1	0.577173	0.0594731	0.0732139
E17.5	chr2	89575773	89574712	2	Olfr1245	0.550567	0.0627885	0.032924
E17.5	chr11	87086777	87077732	2	Smg8	0.589675	0.0646516	0.0731299
E17.5	chr12	109742409	109742498	1	Mir541	0.538425	0.0658045	0.020038
E17.5	chr2	181837854	181857460	1	Pcmtd2	0.618608	0.0693418	0.09515
E17.5	chr7	120145290	120132361	2	Zp2	0.611823	0.0706489	0.0402459
E17.5	chr19	38132781	38183955	1	Pde6c	0.520214	0.0707111	0.029724
E17.5	chr12	109571990	109572080	1	Mir673	0.876974	0.0723213	0.05119
E17.5	chr4	118954919	118954273	2	Gm12863	0.76223	0.0746553	0.031048
E17.5	chr12	109654627	109654697	1	AF357355	1.24916	0.0755372	0.015128
E17.5	chr11	59810080	59818362	1	Gm16062	0.566501	0.0761832	0.161232
E17.5	chr18	36679215	36683862	1	Slc35a4	0.512271	0.0778978	0.122272
E17.5	chr12	109738433	109738498	1	Mir154	0.663729	0.0787024	0.014616
E17.5	chrX	73660070	73655992	2	Pnck	0.574514	0.0799134	0.104762
E17.5	chr11	120643695	120635712	2	Pycr1	0.638564	0.0803619	0.034008
E17.5	chr15	77729072	77736382	1	Apol9b	0.700339	0.0825862	0.015276
E17.5	chr11	99838066	99837148	2	2300003K06Rik	0.517503	0.0840462	0.0237639
E17.5	chr10	75948312	75949646	1	Vpreb3	0.552751	0.0845304	0.087104
E17.5	chr10	81606308	81609836	1	BC025920	0.916869	0.0869611	0.00991199
E17.5	chr11	115615531	115607918	2	Mif4gd	1.17863	0.0900709	0.05105
E17.5	chr2	89112510	89111575	2	Olfr1221	0.65111	0.0922409	0.0370459
E17.5	chr8	17535385	15892545	2	Csmd1	-0.824811	5.73812e-20	-0.632336
E17.5	chr1	10993465	11303682	1	Prex2	-0.821047	7.0031e-18	-0.289072
E17.5	chr8	58911627	57774052	2	Galntl6	-0.523308	4.30273e-17	-0.658978
E17.5	chr2	42653598	40596773	2	Lrp1b	-0.615244	7.80766e-17	-0.80472
E17.5	chr11	47988969	46896253	2	Sgcd	-0.76373	8.46031e-17	-0.506974
E17.5	chrX	137570754	138849077	1	Il1rapl2	-0.867546	3.16363e-16	-0.36093
E17.5	chr1	126830632	125913636	2	Nckap5	-0.516116	1.40281e-15	-0.689134
E17.5	chr17	57769570	58410342	1	Cntnap5c	-0.928541	1.64665e-15	-0.298252
E17.5	chr1	98421124	98516988	1	Slco6d1	-1.22541	2.74029e-14	-0.10289
E17.5	chr16	60605531	59653483	2	Epha6	-0.641253	3.23899e-14	-0.444674
E17.5	chr5	49524904	48389503	2	Kcnip4	-0.613669	1.7355e-13	-0.545402
E17.5	chr15	48791989	47580638	2	Csmd3	-0.578327	2.76297e-12	-0.498568
E17.5	chr12	57197472	56712634	2	Slc25a21	-0.693255	3.19694e-12	-0.29307
E17.5	chr1	99772765	100485942	1	Cntnap5b	-0.808227	6.26905e-12	-0.25064
E17.5	chr7	57386871	56724242	2	Gabrg3	-0.712959	8.53599e-12	-0.36511
E17.5	chr7	106644645	106595549	2	Gm1966	-1.26516	1.40705e-11	-0.04084
E17.5	chr7	47252848	47234919	2	Mrgpra9	-1.80511	2.33601e-11	-0.02982
E17.5	chr10	84488293	84497676	1	4930463O16Rik	-1.25216	2.34492e-11	-0.205812
E17.5	chr1	21962650	21398399	2	Kcnq5	-0.651237	2.55371e-11	-0.30494
E17.5	chr17	22573273	22547941	2	Vmn2r111	-1.38983	3.04898e-11	-0.03614
E17.5	chr7	26757142	26772630	1	Cyp2b19	-1.41782	3.48572e-11	-0.04442
E17.5	chrX	168577233	167471306	2	Frmpd4	-0.622712	4.25683e-11	-0.312058
E17.5	chr17	57545314	57508783	2	Vmn2r120	-1.26305	4.75032e-11	-0.056712
E17.5	chr16	87553330	87595336	1	Map3k7cl	-0.903297	5.16506e-11	-0.11106
E17.5	chr4	114163384	114245028	1	Skint11	-1.41297	1.40979e-10	-0.043264
E17.5	chr7	56239771	56536517	1	Oca2	-0.905108	1.46759e-10	-0.198986
E17.5	chr16	9992533	9577710	2	Grin2a	-0.791838	1.90917e-10	-0.19753
E17.5	chr8	19495097	19497775	1	Defb7	-1.35853	2.01583e-10	-0.083906
E17.5	chr10	45807704	45852018	1	D030045P18Rik	-0.855395	2.8019e-10	-0.11522
E17.5	chr12	101404673	101626009	1	Catsperb	-1.33074	3.20818e-10	-0.109724
E17.5	chr14	33811283	33808071	2	4930503F20Rik	-1.02718	6.28459e-10	-0.26666
E17.5	chr14	49525837	49298520	2	Slc35f4	-0.789065	6.50497e-10	-0.147552
E17.5	chr1	107278371	107271201	2	Serpinb3c	-1.14722	6.94148e-10	-0.082798
E17.5	chr5	70842617	70751047	2	Gabrg1	-0.588597	7.38827e-10	-0.0838921
E17.5	chr4	144408464	144391674	2	Pramef12	-2.14693	7.38827e-10	-0.042408
E17.5	chr1	10719945	10324719	2	Cpa6	-0.770225	8.43962e-10	-0.17521
E17.5	chr3	157566892	157644758	1	Ptger3	-0.953187	9.16186e-10	-0.158566
E17.5	chrX	168795099	169304440	1	Arhgap6	-0.646966	9.35777e-10	-0.193278
E17.5	chr1	172895054	172893961	2	Apcs	-1.32679	9.84912e-10	-0.193882
E17.5	chr3	73708415	73635809	2	Bche	-0.679666	9.99495e-10	-0.142696
E17.5	chr8	103347534	103343878	2	1600027J07Rik	-0.679038	1.11572e-09	-0.241976
E17.5	chr11	9191942	9684259	1	Abca13	-0.640627	1.17323e-09	-0.233784
E17.5	chr4	10797802	10508031	2	1700123O12Rik	-0.928981	1.30322e-09	-0.153556
E17.5	chr14	18893627	18573577	2	Ube2e2	-0.560584	1.31748e-09	-0.286522
E17.5	chr1	11414105	11975902	1	A830018L16Rik	-0.518887	1.40968e-09	-0.183122
E17.5	chr3	94178193	94174412	2	Gm10696	-1.29399	1.55739e-09	-0.056212
E17.5	chr3	99885417	100143322	1	Spag17	-1.0509	1.58088e-09	-0.152512
E17.5	chr17	36121444	36038409	2	H2-T9	-0.773733	1.59063e-09	-0.153768
E17.5	chr12	32208649	32173397	2	Pik3cg	-0.961588	1.67963e-09	-0.129854
E17.5	chr13	33084103	33094380	1	Serpinb1b	-1.32642	1.78404e-09	-0.075806
E17.5	chr9	104547286	105034544	1	Cpne4	-0.666299	1.85277e-09	-0.186496
E17.5	chr1	69826970	70725132	1	Spag16	-0.578951	1.89577e-09	-0.325144
E17.5	chr17	38554192	38560621	1	Esp34	-1.33336	2.22843e-09	-0.0697079
E17.5	chr1	107161114	107153961	2	Serpinb3b	-0.700075	2.28628e-09	-0.04184
E17.5	chr2	14604306	14987908	1	Cacnb2	-0.618546	2.41459e-09	-0.250938
E17.5	chrX	71991849	72010218	1	Cnga2	-1.6053	2.56806e-09	-0.071066
E17.5	chr7	26403700	26322473	2	Nlrp9c	-1.67554	2.71802e-09	-0.03529
E17.5	chr4	65124174	65357509	1	Pappa	-0.682704	2.8737e-09	-0.201108
E17.5	chr2	151842927	151874668	1	Rspo4	-0.841128	2.8737e-09	-0.122678
E17.5	chr7	48199178	48198213	2	Mrgprb4	-1.17481	2.8737e-09	-0.047722
E17.5	chr1	45503282	45374331	2	Col5a2	-0.81105	3.11556e-09	-0.114394
E17.5	chr7	4237754	4243463	1	Lilra5	-2.27379	3.26011e-09	-0.061344
E17.5	chr4	61835180	61831319	2	Mup5	-1.03526	3.71369e-09	-0.0986321
E17.5	chr7	47354240	47334875	2	Mrgpra1	-1.68473	4.17767e-09	-0.050298
E17.5	chr7	61615327	61529410	2	B230209E15Rik	-1.55794	4.9999e-09	-0.067138
E17.5	chrX	153558593	153559435	1	Cypt3	-1.087	5.02182e-09	-0.11896
E17.5	chr14	44724987	44717167	2	Gm8267	-1.87935	5.35413e-09	-0.072512
E17.5	chr14	51800046	51826359	1	AY358078	-1.53608	5.65599e-09	-0.087254
E17.5	chr9	24098018	24316398	1	Npsr1	-0.629846	5.77478e-09	-0.178682
E17.5	chr1	46425518	46807477	1	Dnah7c	-0.749686	5.85764e-09	-0.142004
E17.5	chr12	45074483	44852486	2	Stxbp6	-0.551775	6.38247e-09	-0.260872
E17.5	chr3	53657355	53513938	2	Frem2	-0.642726	6.48298e-09	-0.20276
E17.5	chr7	106441073	106421550	2	Gm4759	-1.17352	8.78565e-09	-0.040564
E17.5	chr6	41035509	41030268	2	2210010C04Rik	-1.10204	8.84437e-09	-0.0961999
E17.5	chr7	26612078	26611119	2	Vmn1r185	-1.95342	9.53454e-09	-0.035038
E17.5	chr7	18532227	18519702	2	Psg25	-2.81417	1.25651e-08	-0.041894
E17.5	chr4	58206596	58042796	2	Svep1	-0.737101	1.25972e-08	-0.111534
E17.5	chr7	42116471	42195776	1	Vmn2r60	-1.50712	1.29171e-08	-0.031756
E17.5	chr3	93652686	93651542	2	Tdpoz2	-1.37636	1.53576e-08	-0.076384
E17.5	chrX	77925062	77919786	2	5430402E10Rik	-1.8854	1.61896e-08	-0.02957
E17.5	chr12	115695794	115695720	2	Mir6388	-1.20783	1.70117e-08	-0.0955839
E17.5	chr4	122689259	122705135	1	9530002B09Rik	-0.978008	1.82073e-08	-0.02891
E17.5	chr7	26535023	26575615	1	Nlrp9a	-1.64657	1.82728e-08	-0.023478
E17.5	chr5	87254788	87240492	2	Ugt2b37	-1.51846	2.13669e-08	-0.133706
E17.5	chr4	52814604	52828269	1	4930552N02Rik	-1.36913	2.18837e-08	-0.0811619
E17.5	chr4	144786583	144777204	2	Gm438	-1.00227	2.3636e-08	-0.052918
E17.5	chr4	115518287	115622366	1	Cyp4a10	-0.526029	2.41234e-08	-0.0236241
E17.5	chr7	108754858	108755787	1	Olfr513	-1.29863	2.66343e-08	-0.086476
E17.5	chr13	33027414	33040559	1	Serpinb9b	-0.605713	2.67226e-08	-0.026434
E17.5	chr2	149405249	149410278	1	Cst10	-0.990217	2.96332e-08	-0.091376
E17.5	chr7	11670519	11669599	2	Vmn1r72	-1.69931	3.23738e-08	-0.051934
E17.5	chr12	58269258	58264720	2	Clec14a	-0.984518	3.27212e-08	-0.186302
E17.5	chr1	121087405	121120975	1	Celrr	-0.710699	3.51937e-08	-0.125472
E17.5	chr16	57754737	57624256	2	Col8a1	-0.816421	3.76116e-08	-0.155424
E17.5	chr7	86171724	86148042	2	Vmn2r75	-1.36781	3.79109e-08	-0.060136
E17.5	chr10	111594273	111586719	2	4933440J02Rik	-0.60134	3.90721e-08	-0.223132
E17.5	chr11	11489266	11515190	1	Spata48	-0.924686	4.47056e-08	-0.0709059
E17.5	chr13	3149475	3189678	1	Speer6-ps1	-1.04584	4.66688e-08	-0.038024
E17.5	chrX	88115623	86747242	2	Il1rapl1	-0.563101	4.82341e-08	-0.252918
E17.5	chr1	53706784	53397002	2	Dnah7a	-0.911064	4.86837e-08	-0.16628
E17.5	chr1	9299877	8359739	2	Sntg1	-0.633684	4.89905e-08	-0.277442
E17.5	chr8	29219636	28646717	2	Unc5d	-0.574991	5.16801e-08	-0.316092
E17.5	chr14	52495695	52489935	2	Olfr1507	-1.27453	5.31623e-08	-0.044946
E17.5	chr9	36475638	36477180	1	Gm9513	-1.3587	5.75783e-08	-0.05112
E17.5	chr12	113489565	113491835	1	Adam6b	-1.51525	6.05501e-08	-0.077506
E17.5	chr6	92940582	93272977	1	9530026P05Rik	-0.6708	7.31039e-08	-0.226488
E17.5	chr13	64903888	64737591	2	Cntnap3	-1.18088	7.31039e-08	-0.0981439
E17.5	chr12	113543908	113546414	1	Adam6a	-1.37303	8.3818e-08	-0.06061
E17.5	chr7	108713355	108714335	1	Olfr512	-1.19245	1.01027e-07	-0.058774
E17.5	chr7	41089843	41060617	2	1700110I07Rik	-1.89647	1.0273e-07	-0.03303
E17.5	chr6	117495235	117500077	1	6820426E19Rik	-0.696107	1.05435e-07	-0.0996321
E17.5	chr12	30467358	30410559	2	2310016D03Rik	-1.1602	1.1055e-07	-0.082468
E17.5	chr9	3199813	3190269	2	4930433N12Rik	-1.12636	1.13257e-07	-0.0616521
E17.5	chr16	88962873	88962304	2	Krtap16-3	-1.08018	1.15317e-07	-0.069488
E17.5	chr7	108465326	108466318	1	Olfr498	-1.61328	1.17397e-07	-0.0831201
E17.5	chr5	87140340	87124946	2	Ugt2b5	-1.12117	1.21607e-07	-0.089144
E17.5	chr7	11931285	11930311	2	Vmn1r76	-2.25057	1.21607e-07	-0.056734
E17.5	chr3	159076364	159308080	1	Gm20752	-0.652151	1.22426e-07	-0.131582
E17.5	chr10	22158586	22374139	1	Raet1a	-1.13577	1.23296e-07	-0.06608
E17.5	chr3	158562221	158082895	2	Lrrc7	-0.513623	1.37288e-07	-0.219314
E17.5	chr9	8740988	8644078	2	Gm32014	-1.12471	1.37288e-07	-0.095568
E17.5	chr6	42140936	42141895	1	Tas2r139	-1.23058	1.40717e-07	-0.06157
E17.5	chr1	106934449	106957080	1	Serpinb12	-1.04066	1.40758e-07	-0.039052
E17.5	chr17	55749984	55853662	1	Adgre4	-1.1133	1.45053e-07	-0.0488559
E17.5	chr8	11840521	11855761	1	Tex29	-0.690349	1.59662e-07	-0.0905279
E17.5	chr5	42067960	42216784	1	Gm16223	-1.12238	1.59662e-07	-0.128728
E17.5	chr19	12209568	12210506	1	Olfr1431	-1.05342	1.62668e-07	-0.052088
E17.5	chr10	22273474	22374139	1	Raet1d	-1.18274	1.64141e-07	-0.061418
E17.5	chr10	22180618	22374139	1	Raet1c	-1.17198	1.68386e-07	-0.061906
E17.5	chr9	19780283	19784064	1	Olfr58	-1.61923	1.71992e-07	-0.038968
E17.5	chr12	11882899	11882196	2	Tubb2a-ps2	-0.893631	1.76157e-07	-0.143104
E17.5	chr7	106324528	106322396	2	Gm8989	-1.82848	1.81162e-07	-0.029604
E17.5	chr2	150570415	150578944	1	Cst7	-1.23777	1.90475e-07	-0.076186
E17.5	chr7	26435113	26475458	1	Nlrp4a	-1.35854	1.94552e-07	-0.026436
E17.5	chrX	97072596	97082104	1	Pgr15l	-1.16469	1.96776e-07	-0.0738081
E17.5	chr5	90640625	90603076	2	Rassf6	-0.976468	1.98442e-07	-0.10975
E17.5	chr14	50357914	50363663	1	Tlr11	-1.52028	2.20707e-07	-0.044802
E17.5	chr6	43115744	43116676	1	Olfr441	-0.823344	2.27729e-07	-0.0757699
E17.5	chr3	92014583	92031584	1	Pglyrp3	-1.09328	2.30434e-07	-0.048692
E17.5	chr2	15526479	16255557	1	Malrd1	-0.587715	2.31226e-07	-0.249578
E17.5	chr3	73066351	73594830	1	Gm20754	-0.571636	2.32681e-07	-0.152218
E17.5	chr13	33159754	33149275	2	Serpinb9c	-0.798377	2.55137e-07	-0.02247
E17.5	chr13	32965513	32979037	1	Serpinb6b	-1.66439	2.6459e-07	-0.0932101
E17.5	chr14	114945948	114940225	2	1700100I10Rik	-0.622708	2.84276e-07	-0.178818
E17.5	chr9	79977882	79815562	2	Filip1	-0.577225	2.89933e-07	-0.196634
E17.5	chr1	14918862	14872648	2	Trpa1	-0.525199	2.93107e-07	-0.047868
E17.5	chr3	20367177	20314473	2	Agtr1b	-1.09165	2.9732e-07	-0.118764
E17.5	chr8	38661508	37522554	2	Sgcz	-0.525	3.08231e-07	-0.316352
E17.5	chr6	13224965	13185610	2	Vwde	-1.01696	3.25542e-07	-0.098688
E17.5	chr3	14480697	14505819	1	Slc7a12	-1.11953	3.25542e-07	-0.049732
E17.5	chr6	57158920	57159843	1	Vmn1r12	-1.53453	3.39102e-07	-0.0896041
E17.5	chr17	36084249	36080189	2	H2-Bl	-0.950825	3.56878e-07	-0.184336
E17.5	chr13	13437602	13512275	1	Nid1	-0.679634	3.59653e-07	-0.10484
E17.5	chr14	68655842	68604998	2	Adam28	-1.05889	3.59653e-07	-0.064696
E17.5	chr4	32602382	32600865	2	Gja10	-1.38848	3.59653e-07	-0.145788
E17.5	chr10	28986306	28972288	2	2310057J18Rik	-1.08262	3.64888e-07	-0.085316
E17.5	chr15	22549022	23474418	1	Cdh18	-0.562547	3.73522e-07	-0.3108
E17.5	chr12	57662911	57661458	2	BC042761	-1.02886	3.74162e-07	-0.119528
E17.5	chr8	19247592	19250828	1	Defb5	-1.57935	3.99627e-07	-0.03756
E17.5	chr14	8666290	8431172	2	4930452B06Rik	-0.600669	4.12074e-07	-0.1488
E17.5	chr6	73471021	73436965	2	1700065L07Rik	-1.13286	4.12074e-07	-0.10253
E17.5	chr13	31241086	31213410	2	4930401O12Rik	-0.727747	4.17278e-07	-0.053766
E17.5	chr4	19818727	19842213	1	Slc7a13	-1.01967	4.17278e-07	-0.067796
E17.5	chr6	69327174	69326937	2	Rprl1	-0.902735	4.25033e-07	-0.0930061
E17.5	chrX	76264306	76267673	1	Cldn34b3	-0.919462	4.28758e-07	-0.044098
E17.5	chr7	48388526	48389648	1	Mrgprb8	-0.692356	4.45284e-07	-0.0335541
E17.5	chr7	11756257	11757168	1	Vmn1r73	-1.7518	4.55992e-07	-0.052764
E17.5	chr11	11627838	11589223	2	4930512M02Rik	-1.19519	4.56629e-07	-0.071194
E17.5	chr4	121324917	121316316	2	Gm12888	-1.21747	4.56629e-07	-0.04501
E17.5	chr9	15239045	15259413	1	Vstm5	-0.767256	4.87324e-07	-0.0709681
E17.5	chr17	65540782	65256005	2	Tmem232	-0.659582	5.24197e-07	-0.154274
E17.5	chr9	36638602	36635754	2	A630095E13Rik	-2.08399	5.34314e-07	-0.051856
E17.5	chr12	57564115	57737904	1	Ttc6	-0.896115	5.36498e-07	-0.147916
E17.5	chr4	19922566	19876838	2	Atp6v0d2	-0.818795	5.44686e-07	-0.075892
E17.5	chrX	81458122	81419575	2	4930595M18Rik	-1.67342	5.46057e-07	-0.044464
E17.5	chr4	62054117	62050234	2	Mup20	-0.77078	5.47425e-07	-0.030016
E17.5	chr8	75448694	75984508	1	Iqcm	-0.671633	5.53826e-07	-0.186982
E17.5	chr6	124231784	124191596	2	Vmn2r27	-0.893044	5.89593e-07	-0.047008
E17.5	chr17	20183097	20182078	2	Fpr-rs6	-1.1324	5.90335e-07	-0.051602
E17.5	chr6	5725639	6028039	1	Dync1i1	-0.620841	5.94668e-07	-0.18194
E17.5	chr19	12120674	12119721	2	Olfr76	-1.48964	6.02077e-07	-0.070794
E17.5	chr10	23350786	23104168	2	Eya4	-0.571224	6.13461e-07	-0.211768
E17.5	chr17	20234872	20208230	2	Vmn2r105	-2.08025	6.32956e-07	-0.046992
E17.5	chr1	107362314	107380475	1	Serpinb11	-1.36803	6.36018e-07	-0.0889259
E17.5	chr1	85736606	85717083	2	A630001G21Rik	-0.815097	6.36899e-07	-0.17798
E17.5	chr18	63387183	63010213	2	Piezo2	-0.532812	6.80763e-07	-0.132924
E17.5	chr6	124024758	124062035	1	Vmn2r26	-0.977251	6.83457e-07	-0.04353
E17.5	chr6	83743017	83758810	1	Atp6v1b1	-0.936167	6.95318e-07	-0.318662
E17.5	chr17	38639447	38645653	1	Esp31	-0.973937	7.11173e-07	-0.039046
E17.5	chr2	67184443	67526606	1	Xirp2	-0.635118	7.12486e-07	-0.176326
E17.5	chr6	40628831	40769123	1	Mgam	-0.823813	7.12486e-07	-0.068982
E17.5	chr1	172956768	172957817	1	Olfr16	-0.729814	7.1576e-07	-0.10083
E17.5	chr19	39510822	39568529	1	Cyp2c39	-1.63557	7.29721e-07	-0.057216
E17.5	chrX	78091374	78085505	2	Obp1a	-1.7736	7.65706e-07	-0.028608
E17.5	chrX	68893053	68892373	2	Gm6812	-1.02994	7.66611e-07	-0.100672
E17.5	chr2	148443535	148436651	2	Cd93	-0.875593	7.66676e-07	-0.099148
E17.5	chr6	58435845	58434937	2	Vmn1r30	-1.29096	7.85673e-07	-0.087816
E17.5	chr5	43515569	43616586	1	C1qtnf7	-0.700549	7.94001e-07	-0.0921181
E17.5	chr2	139493913	139637674	1	Sptlc3	-0.814444	7.94001e-07	-0.107944
E17.5	chr5	71700016	72137244	1	Gabrb1	-0.5247	7.97925e-07	-0.180462
E17.5	chr17	79477885	79475624	2	4930429F11Rik	-0.764812	7.97925e-07	-0.118728
E17.5	chr9	3038743	3038669	2	Mir101c	-0.992986	7.97925e-07	-0.029398
E17.5	chrX	86044199	86047313	1	Samt3	-1.00759	8.09908e-07	-0.0737279
E17.5	chr3	159599181	159625307	1	Rpe65	-1.07939	8.2462e-07	-0.059346
E17.5	chr7	23385889	23441923	1	Nlrp5	-0.674469	8.29759e-07	-0.01159
E17.5	chr7	108256136	108255192	2	Olfr488	-1.46016	8.29759e-07	-0.066374
E17.5	chr14	44102654	44103531	1	Ear2	-1.65058	8.38789e-07	-0.030652
E17.5	chr7	103252505	103250086	2	Usp17ld	-1.81392	8.43969e-07	-0.036728
E17.5	chr19	44808406	44808529	1	Mir6405	-1.0897	8.47883e-07	-0.237098
E17.5	chrX	146962513	147197277	1	Htr2c	-0.734004	8.54147e-07	-0.07179
E17.5	chr4	64276603	64254053	2	Gm11217	-0.76902	8.66343e-07	-0.061576
E17.5	chrX	111110418	111123874	1	Cylc1	-0.878577	9.05673e-07	-0.033524
E17.5	chr3	72967863	72888560	2	Sis	-0.815552	9.52513e-07	-0.0548699
E17.5	chrX	86256219	86250256	2	Mageb4	-1.29107	9.68971e-07	-0.047948
E17.5	chr9	8544142	8680741	1	Trpc6	-0.834257	9.71357e-07	-0.111398
E17.5	chr1	4409241	4290846	2	Rp1	-0.945029	9.80586e-07	-0.094932
E17.5	chr16	44943678	44981380	1	Cd200r3	-1.19725	1.00207e-06	-0.054408
E17.5	chr16	89571183	89570176	2	Krtap11-1	-0.990181	1.01244e-06	-0.217988
E17.5	chr18	43963241	44022487	1	Spink5	-0.907913	1.03315e-06	-0.067784
E17.5	chr17	18298281	18326441	1	Vmn2r93	-1.80496	1.04182e-06	-0.049854
E17.5	chr12	58211804	58216036	1	Sstr1	-1.01097	1.04923e-06	-0.254004
E17.5	chr15	28203766	28472045	1	Dnah5	-0.508792	1.05377e-06	-0.130424
E17.5	chr9	98033167	97444395	2	Clstn2	-0.503869	1.06809e-06	-0.293606
E17.5	chr6	133853667	133849855	2	Kap	-0.902215	1.07507e-06	-0.0642281
E17.5	chr4	145315147	145268976	2	Tnfrsf8	-1.18799	1.08469e-06	-0.074418
E17.5	chr2	149830783	150004392	1	Syndig1	-0.63184	1.11874e-06	-0.175646
E17.5	chr5	90759298	90761625	1	Cxcl5	-1.25262	1.17541e-06	-0.322082
E17.5	chr1	184557691	184527841	2	1700112H15Rik	-0.634344	1.1833e-06	-0.067348
E17.5	chr9	38930173	38931099	1	Olfr930	-0.820005	1.19022e-06	-0.03683
E17.5	chr18	20436175	20471821	1	Dsg4	-1.21518	1.19065e-06	-0.0737379
E17.5	chr6	70956606	70961066	1	Foxi3	-0.511588	1.19105e-06	-0.29873
E17.5	chr17	36547075	36549252	1	H2-M11	-1.14752	1.19785e-06	-0.063068
E17.5	chr10	51480612	51486329	1	Lilr4b	-1.27383	1.19785e-06	-0.084126
E17.5	chr7	43797945	43695209	2	2310002F09Rik	-0.739385	1.23217e-06	-0.086488
E17.5	chr13	4523344	4486856	2	Akr1c20	-1.13275	1.23353e-06	-0.05053
E17.5	chr8	39297980	39368268	1	Gm6213	-0.557729	1.26465e-06	-0.05527
E17.5	chr8	58700796	58698849	2	Gm15881	-0.97036	1.2811e-06	-0.0984599
E17.5	chr1	56637451	56636044	2	Hsfy2	-0.631262	1.29134e-06	-0.106152
E17.5	chr10	3133193	3125091	2	B020014A21Rik	-1.31963	1.32257e-06	-0.027766
E17.5	chr3	111881903	112082001	1	Gm6602	-0.940051	1.32627e-06	-0.135458
E17.5	chr2	90119596	90118667	2	Olfr1269	-1.53734	1.34204e-06	-0.072074
E17.5	chr11	46629274	46607010	2	Dppa1	-1.37941	1.34425e-06	-0.048324
E17.5	chr18	46045260	45683487	2	A330093E20Rik	-0.680663	1.39658e-06	-0.142468
E17.5	chr4	58285962	58374303	1	Musk	-0.898118	1.40173e-06	-0.068474
E17.5	chr14	44859375	44851235	2	Ptgdr	-1.00593	1.41858e-06	-0.119532
E17.5	chr18	89176969	89270327	1	Cd226	-0.848589	1.44884e-06	-0.087516
E17.5	chr5	12383166	12588943	1	Sema3d	-0.576316	1.45185e-06	-0.184506
E17.5	chr13	33843408	33832345	2	Serpinb6e	-1.852	1.45185e-06	-0.04639
E17.5	chr7	108323674	108322730	2	Olfr492	-2.41018	1.45185e-06	-0.06959
E17.5	chr15	54278484	54250619	2	Tnfrsf11b	-0.624857	1.47178e-06	-0.07983
E17.5	chr10	4509872	4561111	1	Ccdc170	-0.995024	1.47582e-06	-0.102694
E17.5	chr17	84511895	84622142	1	Plekhh2	-0.583356	1.53561e-06	-0.184194
E17.5	chr7	108422573	108423517	1	Olfr497	-2.23221	1.59554e-06	-0.102494
E17.5	chr14	41185198	41172212	2	Sftpd	-1.56653	1.60679e-06	-0.067898
E17.5	chr6	19278843	19247899	2	4930524B17Rik	-1.13183	1.65798e-06	-0.067746
E17.5	chr3	143243055	143257996	1	A830019L24Rik	-0.743983	1.68829e-06	-0.089016
E17.5	chr15	19191201	19203329	1	Gm35496	-1.1069	1.68829e-06	-0.095982
E17.5	chr2	13793520	13654934	2	St8sia6	-0.723852	1.70277e-06	-0.122472
E17.5	chr8	3946863	3940222	2	Cd209c	-0.825285	1.78514e-06	-0.035692
E17.5	chr8	22283441	22371418	1	Tpte	-1.18122	1.78514e-06	-0.072164
E17.5	chr8	5105287	5083219	2	Slc10a2	-0.577686	1.8816e-06	-0.0491439
E17.5	chr13	65033058	65038004	1	Spata31d1c	-1.04545	1.98119e-06	-0.042324
E17.5	chr6	90550818	90599171	1	Aldh1l1	-0.533839	2.00999e-06	-0.15649
E17.5	chr17	37529957	37530997	1	Olfr111	-1.19791	2.03978e-06	-0.035416
E17.5	chr9	37897406	37898338	1	Olfr145	-1.30093	2.06517e-06	-0.059246
E17.5	chr7	107845731	107844787	2	Olfr470	-1.56103	2.06855e-06	-0.0504201
E17.5	chr19	33961248	33976813	1	Lipf	-1.29001	2.12229e-06	-0.058948
E17.5	chr14	50187218	50186262	2	Olfr730	-1.85599	2.12859e-06	-0.086198
E17.5	chr7	104507849	104470014	2	Trim30d	-1.5298	2.13805e-06	-0.056322
E17.5	chr3	74017277	74009219	2	Gm20356	-0.925301	2.19786e-06	-0.0759399
E17.5	chr12	104263122	104269365	1	Serpina3i	-1.29189	2.19979e-06	-0.067818
E17.5	chr7	3169203	3154658	2	AU018091	-1.84345	2.21001e-06	-0.036842
E17.5	chr15	13173675	13028699	2	Cdh6	-0.526557	2.26031e-06	-0.169556
E17.5	chr6	42038394	42042851	1	Sva	-1.85503	2.26031e-06	-0.132314
E17.5	chr7	85875938	85857547	2	Vmn2r73	-0.921991	2.27373e-06	-0.028914
E17.5	chr17	37569451	37563239	2	Olfr112	-1.18282	2.32313e-06	-0.027736
E17.5	chr19	11336146	11321039	2	Ms4a7	-0.827872	2.35832e-06	-0.036504
E17.5	chr13	4233740	4248359	1	Akr1c19	-0.837339	2.42669e-06	-0.077934
E17.5	chr7	27029090	27036818	1	Cyp2a12	-1.71222	2.44547e-06	-0.039946
E17.5	chr7	108523948	108523004	2	Olfr502	-0.654985	2.48353e-06	-0.030194
E17.5	chr16	52815744	52799508	2	4930404A05Rik	-0.658181	2.52187e-06	-0.0706139
E17.5	chr1	174172776	174248449	1	Spta1	-1.1494	2.52187e-06	-0.070174
E17.5	chr7	3218626	3218708	1	Mir290a	-1.56124	2.66379e-06	-0.0839979
E17.5	chr13	33192959	33203980	1	Serpinb9d	-1.76983	2.66659e-06	-0.051548
E17.5	chr1	174921819	174833785	2	Grem2	-1.00386	2.72851e-06	-0.11346
E17.5	chr7	86915349	86955177	1	Vmn2r78	-1.10565	2.7291e-06	-0.047576
E17.5	chr13	38659028	38645691	2	Eef1e1	-0.565027	2.75299e-06	-0.0293201
E17.5	chr2	147364994	147393295	1	Pax1	-0.787841	2.8535e-06	-0.183136
E17.5	chr16	44724301	44737284	1	Nepro	-0.640889	2.86014e-06	-0.08603
E17.5	chr1	120505084	120474538	2	Marco	-0.737295	2.94742e-06	-0.079372
E17.5	chr1	106980984	107001195	1	Serpinb13	-0.979349	2.98753e-06	-0.042728
E17.5	chr6	57209858	57210760	1	Vmn1r13	-1.13029	2.9961e-06	-0.056486
E17.5	chr4	60070475	60066469	2	Mup7	-1.24788	2.99659e-06	-0.01494
E17.5	chr7	47601372	47588950	2	Mrgpra3	-1.48459	3.03872e-06	-0.026062
E17.5	chr6	121636173	121679238	1	A2m	-0.501579	3.04443e-06	-0.063728
E17.5	chr9	36582635	36581278	2	Gm17689	-1.02285	3.05877e-06	-0.0256
E17.5	chr13	4279399	4268172	2	Akr1c12	-1.17195	3.0837e-06	-0.089608
E17.5	chr7	18484149	18474582	2	Psg26	-2.51991	3.11093e-06	-0.028034
E17.5	chr19	11196817	11299884	1	4930526L06Rik	-1.00457	3.23586e-06	-0.073286
E17.5	chr16	88290258	87895897	2	Grik1	-0.656148	3.25807e-06	-0.239392
E17.5	chrX	107948436	107945735	2	Gm732	-1.30215	3.31318e-06	-0.0528039
E17.5	chr7	18065929	18077986	1	Ceacam12	-1.57037	3.3227e-06	-0.028716
E17.5	chr16	58616978	58613686	2	Gm813	-1.07326	3.43962e-06	-0.082156
E17.5	chr18	52331536	52332996	1	Ftmt	-0.773825	3.47175e-06	-0.132498
E17.5	chr5	95956939	95961068	1	Cxcl13	-0.717185	3.52931e-06	-0.101182
E17.5	chrX	100524838	100546108	1	Dgat2l6	-0.935278	3.58421e-06	-0.05837
E17.5	chr1	163313650	163245119	2	Prrx1	-0.577076	3.59243e-06	-0.147098
E17.5	chr6	133767408	133763998	2	Gm5886	-0.59274	3.59243e-06	-0.03616
E17.5	chr6	121838541	121889057	1	Mug1	-0.860184	3.59243e-06	-0.037354
E17.5	chr3	92573735	92570900	2	Ivl	-1.68505	3.63472e-06	-0.122602
E17.5	chr5	105139586	105115767	2	Gbp4	-1.03392	3.69054e-06	-0.04721
E17.5	chr4	144438772	144418191	2	1700012P22Rik	-1.72438	3.70232e-06	-0.032736
E17.5	chr6	123650635	123609758	2	Vmn2r22	-1.22783	3.73147e-06	-0.02804
E17.5	chr14	51552790	51662953	1	Gm5622	-0.897182	3.77359e-06	-0.03103
E17.5	chrX	86354994	86345475	2	Gm41	-0.918024	3.79126e-06	-0.042144
E17.5	chr3	29636744	29636851	1	Mir21b	-0.573875	3.85765e-06	-0.218402
E17.5	chrX	5469265	5466904	2	Mycs	-1.35743	3.85765e-06	-0.02689
E17.5	chrX	165326981	165129017	2	Glra2	-0.873574	3.89777e-06	-0.0876719
E17.5	chr5	72504540	72300025	2	Corin	-0.702496	3.98009e-06	-0.152926
E17.5	chr1	107529003	107549271	1	Serpinb10	-0.670162	3.9848e-06	-0.02985
E17.5	chr8	19447606	19445769	2	Defb8	-0.972401	4.03172e-06	-0.050826
E17.5	chr17	14694262	14665500	2	Thbs2	-0.512636	4.04589e-06	-0.055064
E17.5	chr7	18567305	18556514	2	Psg27	-3.01287	4.07433e-06	-0.044778
E17.5	chr2	124222358	124217679	2	4930583P06Rik	-0.663407	4.08516e-06	-0.102494
E17.5	chr4	112774861	112710830	2	Skint10	-1.05794	4.08604e-06	-0.028542
E17.5	chr12	13627646	13607789	2	Gm35725	-0.791822	4.174e-06	-0.088962
E17.5	chr16	57071352	57036967	2	Tmem45a2	-0.908681	4.26573e-06	-0.0430259
E17.5	chr1	71888112	71891204	1	Gm8883	-0.860497	4.31178e-06	-0.13295
E17.5	chr17	19362135	19394590	1	Vmn2r99	-0.91642	4.32142e-06	-0.024406
E17.5	chr14	43819639	43818765	2	Ear1	-0.934269	4.355e-06	-0.0676979
E17.5	chr7	12041299	12042219	1	Vmn1r77	-1.66159	4.355e-06	-0.035302
E17.5	chr9	79519302	79444037	2	Gm10635	-0.980147	4.36881e-06	-0.076648
E17.5	chr16	28753243	28157783	2	Fgf12	-0.508911	4.37167e-06	-0.334812
E17.5	chr16	65105784	64924729	2	Htr1f	-0.610209	4.4655e-06	-0.117802
E17.5	chr5	17962570	18019668	1	Gnat3	-0.69906	4.49412e-06	-0.075442
E17.5	chr11	11868123	11885321	1	1700042O10Rik	-0.740235	4.53859e-06	-0.206802
E17.5	chr7	48643801	48642863	2	Mrgprb3	-1.46065	4.73129e-06	-0.064296
E17.5	chr7	107002605	107000875	2	Olfr2	-1.46517	4.80262e-06	-0.043126
E17.5	chr3	38208119	38203151	2	5430434I15Rik	-0.511323	4.82648e-06	-0.147746
E17.5	chr7	18355007	18345808	2	Psg18	-1.61663	4.85693e-06	-0.027126
E17.5	chr7	27731409	27751689	1	Zfp60	-0.666005	5.07631e-06	-0.055646
E17.5	chr15	56694546	56665627	2	Has2	-0.73578	5.10649e-06	-0.166134
E17.5	chr6	25931426	25977227	1	Gm20756	-0.90884	5.16314e-06	-0.0811
E17.5	chr13	70841810	70727808	2	Adamts16	-0.698728	5.17997e-06	-0.091902
E17.5	chr7	4274124	4284827	1	Pira6	-1.3748	5.2607e-06	-0.022896
E17.5	chr1	24587437	24257683	2	Col19a1	-0.585393	5.3121e-06	-0.184652
E17.5	chr17	54299034	54273590	2	Slc5a7	-0.897803	5.33874e-06	-0.0994299
E17.5	chr10	33083483	33476709	1	Trdn	-0.652562	5.34235e-06	-0.159616
E17.5	chr7	13989588	13909677	2	Sult2a4	-1.4999	5.35033e-06	-0.025482
E17.5	chr17	37405477	37406509	1	Olfr107	-1.28273	5.59239e-06	-0.056592
E17.5	chr12	11047813	11078741	1	7420701I03Rik	-1.23754	5.61611e-06	-0.05745
E17.5	chr4	63745113	63724603	2	Tnfsf15	-0.776537	5.6308e-06	-0.102296
E17.5	chr10	130074412	130075350	1	Olfr822	-0.791859	5.68313e-06	-0.041402
E17.5	chr19	7966027	7864388	2	Slc22a27	-1.21996	5.68313e-06	-0.02432
E17.5	chr6	131486422	131491435	1	LOC102638913	-0.935373	5.69001e-06	-0.071582
E17.5	chr14	50392758	50393696	1	Olfr736	-1.02532	5.69001e-06	-0.047596
E17.5	chr12	20815779	20804389	2	1700030C10Rik	-1.00916	5.72793e-06	-0.0510721
E17.5	chr9	36431884	36434938	1	Gm7257	-0.849974	5.82191e-06	-0.04173
E17.5	chr10	26674651	26673446	2	Gm8709	-0.831716	5.95808e-06	-0.201652
E17.5	chr17	19504811	19532060	1	Vmn2r100	-1.05736	6.02276e-06	-0.028016
E17.5	chr8	21776555	21795185	1	Defb1	-0.607355	6.03675e-06	-0.025746
E17.5	chrX	154120685	154001590	2	4921511M17Rik	-0.733702	6.03675e-06	-0.013966
E17.5	chr4	115242084	115254557	1	Cyp4a29	-1.41819	6.03675e-06	-0.042692
E17.5	chr10	45577829	45712345	1	Hace1	-0.684196	6.04796e-06	-0.09576
E17.5	chr7	47189416	47185717	2	Mrgpra6	-0.733704	6.04796e-06	-0.07092
E17.5	chr13	118658743	118603410	2	Gm10732	-0.935746	6.21122e-06	-0.08148
E17.5	chrX	101734147	101731535	2	Cxcr3	-1.01604	6.37291e-06	-0.15138
E17.5	chr1	107083480	107078193	2	Serpinb3d	-0.951909	6.43337e-06	-0.03899
E17.5	chr9	20129120	20138089	1	Olfr869	-1.61123	6.43932e-06	-0.027666
E17.5	chr3	98814443	98805504	2	Hsd3b6	-1.55121	6.47809e-06	-0.0531619
E17.5	chr12	15050389	14996389	2	4930448C13Rik	-0.699313	6.56272e-06	-0.064016
E17.5	chr17	37337230	37336289	2	Olfr103	-1.70982	6.65139e-06	-0.056862
E17.5	chr6	18170687	18322770	1	Cftr	-0.725007	6.76743e-06	-0.0963341
E17.5	chr7	102578469	102579506	1	Olfr550	-2.09777	6.76743e-06	-0.115814
E17.5	chr7	140401044	140400130	2	Olfr531	-1.80275	6.80917e-06	-0.061196
E17.5	chr7	11880343	11881260	1	Vmn1r75	-1.8563	6.84244e-06	-0.033892
E17.5	chr7	6995385	7003091	1	Aurkc	-1.34129	6.9696e-06	-0.049734
E17.5	chr7	108825997	108825065	2	Olfr514	-1.26593	7.04834e-06	-0.059716
E17.5	chrX	89752268	89755491	1	4932429P05Rik	-0.947468	7.05137e-06	-0.04339
E17.5	chr4	59915056	59905899	2	Slc46a2	-1.29733	7.0866e-06	-0.101432
E17.5	chr7	42260053	42300755	1	Vmn2r61	-0.798575	7.10378e-06	-0.022424
E17.5	chr7	102985162	102984221	2	Olfr578	-1.40729	7.10378e-06	-0.053286
E17.5	chr13	72816763	72809601	2	D730050B12Rik	-0.830879	7.12353e-06	-0.249734
E17.5	chr2	147362793	147361541	2	AI646519	-0.69367	7.13499e-06	-0.288736
E17.5	chr4	144721404	144703191	2	Gm13178	-0.788132	7.13638e-06	-0.017604
E17.5	chr14	51773590	51763892	2	Ang4	-1.04875	7.21845e-06	-0.063036
E17.5	chrX	48877713	48841466	2	Gm595	-1.02744	7.33592e-06	-0.060134
E17.5	chr3	93796398	93797510	1	Tdpoz4	-1.1223	7.36873e-06	-0.043928
E17.5	chr11	46524251	46538156	1	Gm12169	-1.00887	7.41152e-06	-0.041026
E17.5	chr18	20376729	20412183	1	Dsg1b	-1.10257	7.41152e-06	-0.043256
E17.5	chrX	106309826	106309935	1	Mir6382	-1.58751	7.41152e-06	-0.0800319
E17.5	chr13	50250308	50245181	2	Gm906	-0.901673	7.80393e-06	-0.038308
E17.5	chr7	33520455	33518488	2	Scgb2b21	-1.52114	7.81394e-06	-0.035436
E17.5	chr1	31096454	31019188	2	Gm29669	-0.92048	8.40202e-06	-0.05432
E17.5	chr1	140018921	139810292	2	Cfhr2	-0.593964	8.59349e-06	-0.055936
E17.5	chr2	23321246	23401973	1	Nxph2	-1.05894	8.59349e-06	-0.07449
E17.5	chr9	119719032	119608456	2	Scn10a	-0.702286	8.78873e-06	-0.0941901
E17.5	chr18	3123412	3122492	2	Vmn1r238	-1.11076	8.88937e-06	-0.032682
E17.5	chr17	38082976	38082032	2	Olfr131	-0.957807	9.23429e-06	-0.04891
E17.5	chr8	3854286	3847973	2	Cd209e	-1.74469	9.31647e-06	-0.067198
E17.5	chrX	78369643	78371128	1	4930480E11Rik	-1.15169	9.50595e-06	-0.036762
E17.5	chr17	20345425	20375772	1	Vmn2r107	-1.17881	9.63663e-06	-0.030766
E17.5	chrX	135693790	135654698	2	Tcp11x2	-2.16604	9.8135e-06	-0.066626
E17.5	chr8	3748984	3743395	2	Cd209a	-1.37163	9.88459e-06	-0.035528
E17.5	chr4	101844022	101834969	2	B020004J07Rik	-0.90779	9.95298e-06	-0.03126
E17.5	chr16	45535266	45607001	1	Slc9c1	-1.10536	1.01649e-05	-0.079002
E17.5	chr18	9619469	9618419	2	Cetn1	-0.938322	1.0166e-05	-0.15092
E17.5	chr4	14291309	14212012	2	Gm2560	-0.531836	1.04187e-05	-0.04575
E17.5	chr2	90282573	90281647	2	Olfr1272	-0.899797	1.04342e-05	-0.029356
E17.5	chrX	92016333	92015191	2	Mageb1	-1.54609	1.05372e-05	-0.063664
E17.5	chr12	104314570	104320586	1	Serpina3j	-1.00332	1.0743e-05	-0.04007
E17.5	chrX	96455436	96574485	1	Heph	-0.822957	1.0842e-05	-0.056136
E17.5	chr6	42896453	42897385	1	Olfr448	-1.29015	1.09098e-05	-0.073474
E17.5	chr18	49523289	49524440	1	1700044K03Rik	-0.594896	1.09602e-05	-0.124394
E17.5	chr7	26173409	26210660	1	Cyp2b9	-0.921549	1.12794e-05	-0.01088
E17.5	chr6	41772297	41771353	2	Olfr459	-1.19487	1.14808e-05	-0.096778
E17.5	chr15	10558668	10503947	2	Ttc23l	-0.657049	1.14924e-05	-0.04105
E17.5	chr6	123702821	123742239	1	Vmn2r23	-0.842351	1.19358e-05	-0.040914
E17.5	chr5	17476122	17480936	1	Speer4f1	-0.817606	1.20856e-05	-0.099136
E17.5	chr6	41704325	41686330	2	Kel	-1.76923	1.20913e-05	-0.063696
E17.5	chr4	61782224	61778328	2	Mup19	-0.647706	1.21174e-05	-0.017058
E17.5	chr9	19712829	19713758	1	Olfr857	-0.855891	1.22361e-05	-0.03516
E17.5	chr2	125068127	125088677	1	Slc24a5	-0.902746	1.22951e-05	-0.077064
E17.5	chr13	23011249	23012403	1	Vmn1r213	-1.69078	1.22951e-05	-0.0910619
E17.5	chrX	18461397	18414881	2	4930578C19Rik	-1.12148	1.23136e-05	-0.0416079
E17.5	chrX	139357738	139240226	2	Platr21	-0.880902	1.24e-05	-0.044818
E17.5	chr13	23869018	23895730	1	Slc17a1	-0.773963	1.24695e-05	-0.07763
E17.5	chr13	100202122	100144063	2	Naip2	-1.40827	1.25965e-05	-0.042582
E17.5	chr10	78718293	78711995	2	Casp14	-1.02008	1.27997e-05	-0.0832661
E17.5	chr7	14659708	14665996	1	Obox7	-1.14566	1.28072e-05	-0.02876
E17.5	chr14	101729928	101934693	1	Lmo7	-0.631038	1.30216e-05	-0.142438
E17.5	chr8	74873174	74893506	1	Isx	-0.608623	1.30698e-05	-0.067602
E17.5	chr4	63861284	63832824	2	Tnfsf8	-0.754351	1.36335e-05	-0.0607141
E17.5	chr14	44102887	44103357	1	Ear12	-1.75237	1.36335e-05	-0.038498
E17.5	chr1	144249104	144244669	2	Rgs1	-0.640295	1.43264e-05	-0.072888
E17.5	chrX	18145870	18146694	1	Dusp21	-1.40295	1.43581e-05	-0.077784
E17.5	chr16	87128439	87125041	2	Gm32865	-0.760608	1.44422e-05	-0.108672
E17.5	chr7	104857016	104862667	1	Usp17la	-1.78809	1.4499e-05	-0.043644
E17.5	chr5	43868809	43912374	1	Cd38	-1.00643	1.47632e-05	-0.106302
E17.5	chr1	23102253	23100473	2	4933415F23Rik	-0.856453	1.47763e-05	-0.139532
E17.5	chr9	88956920	88962416	1	Bcl2a1a	-1.06204	1.50756e-05	-0.02253
E17.5	chr6	42790041	42790994	1	Olfr452	-1.48655	1.54384e-05	-0.104224
E17.5	chr1	158957438	158711731	2	Pappa2	-0.611612	1.60468e-05	-0.142728
E17.5	chr1	98131467	98144655	1	1810006J02Rik	-0.500305	1.62728e-05	-0.105622
E17.5	chr17	54370074	54352583	2	1700025K24Rik	-0.812196	1.62753e-05	-0.042984
E17.5	chr10	52195244	52045926	2	Ros1	-1.09563	1.63096e-05	-0.0776301
E17.5	chr6	90122643	90130645	1	Vmn1r51	-1.60063	1.63924e-05	-0.03226
E17.5	chr2	86923530	86922583	2	Olfr1098	-0.938176	1.64571e-05	-0.04215
E17.5	chr14	14176080	14175130	2	Olfr720	-0.924357	1.64701e-05	-0.065386
E17.5	chr7	23301192	23362277	1	Nlrp4e	-2.80478	1.69109e-05	-0.043122
E17.5	chr6	41951628	41956098	1	Sval1	-1.26564	1.69557e-05	-0.0612261
E17.5	chr13	35212048	35210660	2	1700019C18Rik	-0.607976	1.69608e-05	-0.0619121
E17.5	chrX	8413305	8805970	1	Ssxb1	-1.28898	1.71124e-05	-0.040682
E17.5	chr14	39655663	39685293	1	1700109I08Rik	-0.571611	1.73752e-05	-0.034656
E17.5	chr14	44500122	44506345	1	BC061237	-1.08696	1.73752e-05	-0.027016
E17.5	chrX	144688907	145122410	1	Rtl4	-0.538542	1.75123e-05	-0.0782959
E17.5	chr7	142899966	142892776	2	Th	-0.562153	1.75259e-05	-0.211274
E17.5	chr16	12811390	12848653	1	1700003L19Rik	-0.562891	1.78e-05	-0.046332
E17.5	chr2	42447568	42447439	2	Mir6336	-0.981641	1.79128e-05	-0.132046
E17.5	chr6	19555342	19555461	1	Mir6370	-0.843463	1.80221e-05	-0.112196
E17.5	chr14	46379524	46383608	1	Gm15217	-0.634082	1.82364e-05	-0.077548
E17.5	chr7	3915501	3908280	2	Lilra6	-1.73524	1.82619e-05	-0.026904
E17.5	chr1	17601901	17630939	1	Pi15	-0.694879	1.84583e-05	-0.045952
E17.5	chr9	15112108	15051841	2	Hephl1	-0.772896	1.85038e-05	-0.076104
E17.5	chrX	90892142	90893134	1	Gm44	-0.932098	1.88495e-05	-0.046374
E17.5	chr7	41284327	41290183	1	Gm5592	-0.669748	1.91407e-05	-0.019898
E17.5	chr14	74640840	74706859	1	Htr2a	-0.680674	1.9634e-05	-0.088358
E17.5	chr6	67491855	67422932	2	Il23r	-0.787657	1.9634e-05	-0.050772
E17.5	chr3	106406182	106387384	2	Chil6	-1.11737	1.9634e-05	-0.041204
E17.5	chr16	59555752	59490775	2	Crybg3	-0.673812	1.96403e-05	-0.13842
E17.5	chr17	40319207	40293758	2	Crisp1	-0.852945	1.97131e-05	-0.029624
E17.5	chr9	35849880	35848545	2	Gm3428	-1.02115	1.9739e-05	-0.029984
E17.5	chr7	43712567	43726758	1	Klk13	-1.64068	1.9877e-05	-0.059388
E17.5	chr7	119617823	119662515	1	Acsm1	-1.07648	1.99092e-05	-0.046336
E17.5	chr2	172043466	172036336	2	Cbln4	-0.823012	2.00753e-05	-0.155588
E17.5	chrX	154890267	154886803	2	Cldn34b1	-1.21901	2.00753e-05	-0.0521079
E17.5	chrX	145348894	145290359	2	Lhfpl1	-1.24358	2.02447e-05	-0.049046
E17.5	chr8	71140369	71171456	1	Gm7827	-0.873703	2.03405e-05	-0.025114
E17.5	chr4	103382500	103492188	1	Gm12718	-0.62772	2.04173e-05	-0.089546
E17.5	chr2	85196699	85162334	2	Lrrc55	-0.93851	2.08102e-05	-0.130236
E17.5	chr1	151571373	151719347	1	Fam129a	-0.765453	2.08857e-05	-0.16407
E17.5	chr4	113999503	113477891	2	Skint5	-0.692245	2.12557e-05	-0.066224
E17.5	chr6	133529189	133532762	1	Gm5885	-0.962115	2.12783e-05	-0.054216
E17.5	chr12	62687787	62688336	1	Spanxn4	-0.673666	2.13337e-05	-0.0803079
E17.5	chr14	13670876	13683148	1	Sntn	-1.06202	2.13741e-05	-0.144786
E17.5	chr17	42315947	42507741	1	Ptchd4	-0.626667	2.20062e-05	-0.111694
E17.5	chr6	42215328	42216287	1	Tas2r144	-0.965104	2.20597e-05	-0.072478
E17.5	chr17	17402686	17459387	1	Lix1	-0.691577	2.21136e-05	-0.142402
E17.5	chrX	106583186	106710557	1	Gm5127	-0.984728	2.22898e-05	-0.046578
E17.5	chr16	55283283	55225175	2	Zpld1	-0.597014	2.23125e-05	-0.084
E17.5	chr19	39886769	39842660	2	Cyp2c69	-0.894515	2.23322e-05	-0.024792
E17.5	chr7	84915781	84916728	1	Olfr290	-1.22913	2.23322e-05	-0.050762
E17.5	chr3	59729786	59752397	1	Gm5538	-0.794974	2.23663e-05	-0.0463799
E17.5	chr4	96141152	96099318	2	Cyp2j12	-0.936318	2.24301e-05	-0.06794
E17.5	chr7	6011010	6007750	2	Vmn1r65	-1.85352	2.24508e-05	-0.0390399
E17.5	chr9	5298517	5307281	1	Casp1	-1.44679	2.30319e-05	-0.086
E17.5	chr10	130112788	130111841	2	Olfr823	-1.18327	2.3363e-05	-0.0646081
E17.5	chr4	94739289	94874976	1	Tek	-0.840992	2.34467e-05	-0.095006
E17.5	chr1	5917398	5913707	2	Npbwr1	-0.738736	2.36475e-05	-0.113486
E17.5	chr4	3537090	3537191	1	Mir3471-2	-1.17986	2.37638e-05	-0.0577421
E17.5	chr17	21091208	21103347	1	Gm5092	-0.949122	2.38857e-05	-0.02412
E17.5	chr7	17972167	17978556	1	Ceacam11	-1.51534	2.41202e-05	-0.02233
E17.5	chr2	14261003	14261081	1	Mir511	-1.35964	2.42026e-05	-0.127928
E17.5	chr9	40874127	40877972	1	Bsx	-0.591818	2.42437e-05	-0.279286
E17.5	chr5	91139599	91148432	1	Areg	-0.684422	2.44442e-05	-0.102952
E17.5	chr7	13132358	13131471	2	Vmn1r87	-0.578328	2.4519e-05	-0.019558
E17.5	chr17	89200675	88984952	2	Fshr	-0.60431	2.47577e-05	-0.112158
E17.5	chr9	70038088	70031496	2	Gcnt3	-1.00369	2.47613e-05	-0.089486
E17.5	chr1	49244616	49340431	1	C230029F24Rik	-1.09224	2.47613e-05	-0.0763841
E17.5	chr9	77045781	76951698	2	Tinag	-0.596599	2.47709e-05	-0.047264
E17.5	chr17	38420185	38416474	2	Esp36	-0.618063	2.4827e-05	-0.031094
E17.5	chrX	76393350	76397979	1	Cldn34b4	-0.79928	2.48792e-05	-0.028986
E17.5	chr6	42955500	42956432	1	Olfr444	-1.10883	2.52199e-05	-0.075246
E17.5	chr6	90178716	90179645	1	Vmn1r52	-1.44052	2.54424e-05	-0.042248
E17.5	chr14	90126891	90269760	1	4930474H20Rik	-0.61195	2.55437e-05	-0.0823941
E17.5	chr7	102669901	102670923	1	Olfr556	-2.34608	2.6071e-05	-0.0878881
E17.5	chr6	142322981	142234227	2	Slco1a5	-0.879766	2.62004e-05	-0.0715241
E17.5	chr3	97032402	97053634	1	Gja5	-0.622695	2.65639e-05	-0.087816
E17.5	chr8	3720651	3716071	2	Clec4g	-0.770865	2.69809e-05	-0.037798
E17.5	chr17	19773363	19812536	1	Vmn2r103	-1.07228	2.6985e-05	-0.029536
E17.5	chr5	109330381	109364481	1	Vmn2r16	-0.827311	2.72301e-05	-0.019316
E17.5	chr9	89909775	90026979	1	Rasgrf1	-0.617633	2.73015e-05	-0.129236
E17.5	chr3	92926230	92925287	2	Lce3a	-1.15119	2.73015e-05	-0.047796
E17.5	chr4	19719886	19716733	2	Gm12354	-1.15638	2.73015e-05	-0.0608861
E17.5	chr7	108565793	108564837	2	Olfr504	-1.5853	2.73015e-05	-0.063306
E17.5	chr16	88932264	88931804	2	Krtap19-9b	-0.773192	2.76647e-05	-0.068182
E17.5	chrX	61191293	61194165	1	C030023E24Rik	-1.29987	2.76919e-05	-0.048014
E17.5	chr13	4191187	4205603	1	Akr1c13	-0.675912	2.78063e-05	-0.0523479
E17.5	chr7	15750370	15759274	1	Obox5	-1.34785	2.80039e-05	-0.02042
E17.5	chr16	48816856	48818892	1	Retnlb	-1.04772	2.80359e-05	-0.069242
E17.5	chr3	93319749	93333572	1	Hrnr	-0.913743	2.84256e-05	-0.044702
E17.5	chr2	29845727	29845631	2	Mir219a-2	-0.861531	2.84612e-05	-0.27675
E17.5	chrX	149784504	149826694	1	Gm15097	-1.5596	2.84612e-05	-0.00961
E17.5	chr6	8192617	7997808	2	Col28a1	-0.628943	2.84623e-05	-0.100716
E17.5	chr7	121865038	121918728	1	Scnn1b	-0.824267	2.84623e-05	-0.147304
E17.5	chrX	89932852	89930097	2	4930415L06Rik	-0.881988	2.86435e-05	-0.039826
E17.5	chr9	36128779	36119934	2	Gm5916	-1.50756	2.86483e-05	-0.033946
E17.5	chr3	15548941	15371827	2	Sirpb1a	-1.25431	2.87325e-05	-0.033566
E17.5	chr7	86795141	86812032	1	Vmn2r77	-0.880575	2.87995e-05	-0.025314
E17.5	chr13	100452864	100407770	2	Naip1	-1.22691	2.88287e-05	-0.041008
E17.5	chr9	19035125	19036060	1	Olfr835	-1.01064	2.89956e-05	-0.051818
E17.5	chr3	114030540	114220756	1	Col11a1	-0.651934	2.90652e-05	-0.191848
E17.5	chr7	107823467	107822523	2	Olfr469	-2.03643	2.98794e-05	-0.03397
E17.5	chr9	13105855	13091267	2	4930568E12Rik	-0.642153	2.99887e-05	-0.04116
E17.5	chr6	58472878	58471967	2	Vmn1r31	-1.18701	3.01735e-05	-0.091534
E17.5	chr1	176527269	176430111	2	Gm36536	-0.617118	3.04304e-05	-0.070484
E17.5	chr13	105443693	105448133	1	Htr1a	-0.57127	3.04721e-05	-0.120144
E17.5	chr10	19486715	19507311	1	Gm33104	-0.663036	3.0555e-05	-0.107182
E17.5	chr6	58009202	58008183	2	Vmn1r26	-0.903878	3.11942e-05	-0.0575441
E17.5	chr13	4434343	4457530	1	Akr1c6	-0.56304	3.12205e-05	-0.030684
E17.5	chrX	154156887	154152571	2	Gm16445	-1.16459	3.12238e-05	-0.0328179
E17.5	chr1	17727052	17766207	1	Crispld1	-0.696686	3.14686e-05	-0.075448
E17.5	chr7	5884542	5883580	2	Vmn1r64	-1.92318	3.18374e-05	-0.05035
E17.5	chr7	17812682	17815627	1	Ceacam14	-1.81504	3.32089e-05	-0.025464
E17.5	chr13	82698333	82698275	2	Mir3961	-0.875392	3.3677e-05	-0.148028
E17.5	chr17	51882727	51965257	1	Gm20098	-0.64839	3.37967e-05	-0.061734
E17.5	chr14	4334763	4741864	1	2610042L04Rik	-1.19927	3.37967e-05	-0.022832
E17.5	chr6	65381294	65458150	1	C130060K24Rik	-0.539751	3.45178e-05	-0.072952
E17.5	chrX	61709616	61710950	1	Ldoc1	-0.997273	3.513e-05	-0.10655
E17.5	chr8	43141486	43129807	2	Triml1	-0.676283	3.57669e-05	-0.034862
E17.5	chr9	19136928	19137967	1	Olfr837	-1.3985	3.60674e-05	-0.067598
E17.5	chr9	77347870	77102084	2	Mlip	-0.671659	3.67492e-05	-0.127582
E17.5	chr14	44171371	44163167	2	4930503E14Rik	-1.14691	3.67848e-05	-0.02489
E17.5	chr9	98003420	98012175	1	4921534H16Rik	-0.862395	3.69229e-05	-0.0954161
E17.5	chr7	27765673	27771790	1	Gm10046	-0.662922	3.69413e-05	-0.102578
E17.5	chr6	89940507	89931650	2	Vmn1r45	-1.57446	3.72991e-05	-0.025816
E17.5	chr7	14562171	14561242	2	Vmn1r90	-0.704825	3.73977e-05	-0.027128
E17.5	chr7	103219720	103220655	1	Olfr594	-1.80615	3.75701e-05	-0.046186
E17.5	chr7	20008023	20073306	1	Nlrp9b	-1.85826	3.75701e-05	-0.023374
E17.5	chr7	11846775	11847689	1	Vmn1r74	-1.91758	3.75701e-05	-0.05143
E17.5	chr7	42430369	42430105	2	Vmn2r-ps60	-1.1707	3.78413e-05	-0.037056
E17.5	chr7	32327245	32325286	2	Scgb2b12	-2.23581	3.79114e-05	-0.011858
E17.5	chr19	39007019	39042687	1	Cyp2c55	-0.995157	3.8025e-05	-0.029938
E17.5	chr7	86585277	86586206	1	Olfr295	-0.871569	3.81417e-05	-0.04356
E17.5	chr9	6168612	6377519	1	Pdgfd	-0.637968	3.86391e-05	-0.143898
E17.5	chr1	107590006	107608978	1	Serpinb8	-0.68073	3.86391e-05	-0.0857299
E17.5	chr2	14388398	14494977	1	Slc39a12	-0.873114	3.97288e-05	-0.0779819
E17.5	chr10	87966671	87968017	1	Tyms-ps	-0.641546	4.01464e-05	-0.067714
E17.5	chr7	47452139	47426328	2	Mrgpra2a	-1.21772	4.16706e-05	-0.005388
E17.5	chr3	16006332	15948070	2	Gm5150	-0.713395	4.19139e-05	-0.035762
E17.5	chr6	122990367	123024421	1	Clec4a4	-0.666	4.22892e-05	-0.014012
E17.5	chr5	108852510	108842947	2	Vmn2r9	-1.52038	4.24295e-05	-0.047266
E17.5	chr17	32685659	32703349	1	Cyp4f15	-1.17346	4.25949e-05	-0.058974
E17.5	chr12	119443410	119466934	1	Macc1	-0.675601	4.27543e-05	-0.066504
E17.5	chr1	162866548	162829561	2	Fmo1	-0.81371	4.28272e-05	-0.122556
E17.5	chr7	14622478	14530654	2	Nlrp5-ps	-0.788119	4.4461e-05	-0.02162
E17.5	chr14	50238883	50237903	2	Olfr731	-1.90341	4.4461e-05	-0.0801619
E17.5	chr8	3878499	3871824	2	Cd209d	-1.39195	4.4712e-05	-0.040316
E17.5	chr16	89205861	89206394	1	Krtap20-2	-0.70689	4.51455e-05	-0.0618359
E17.5	chr19	33787452	33776037	2	Lipo1	-0.921168	4.54689e-05	-0.036652
E17.5	chr9	35687371	35685079	2	Pate1	-0.779367	4.57638e-05	-0.027006
E17.5	chr7	44012678	44016969	1	Klk1b26	-1.26187	4.58176e-05	-0.031132
E17.5	chr13	61804312	62236154	1	Zfp808	-0.683079	4.58854e-05	-0.104044
E17.5	chr7	108125261	108124296	2	Olfr484	-1.20314	4.59508e-05	-0.03653
E17.5	chr9	37712280	37711348	2	Olfr160	-1.83938	4.62377e-05	-0.078992
E17.5	chr5	87092555	87065927	2	Ugt2b36	-0.703588	4.74167e-05	-0.037312
E17.5	chr4	96077540	96042660	2	Cyp2j13	-0.656266	4.78608e-05	-0.084818
E17.5	chr2	56785811	56785907	1	Mir195b	-0.773681	4.78608e-05	-0.0903681
E17.5	chr19	56390038	56320041	2	Nrap	-0.502797	4.82851e-05	-0.139812
E17.5	chr15	56689944	56694460	1	Has2os	-0.712975	4.84691e-05	-0.2815
E17.5	chr17	20048205	20029425	2	Vmn2r104	-0.833343	4.85051e-05	-0.027024
E17.5	chr7	108367492	108368436	1	Olfr494	-1.67327	4.94715e-05	-0.038524
E17.5	chrX	106485229	106420041	2	Fndc3c1	-0.86988	4.98499e-05	-0.107578
E17.5	chr7	108646574	108645609	2	Olfr509	-0.741024	4.9894e-05	-0.024874
E17.5	chr17	36642644	36639285	2	H2-M9	-0.743847	5.03336e-05	-0.027088
E17.5	chr3	92589024	92583866	2	Smcp	-1.82167	5.09818e-05	-0.069456
E17.5	chr3	92485881	92483954	2	Sprr1a	-1.22229	5.10967e-05	-0.035806
E17.5	chr17	53845958	53829637	2	Sult1c2	-0.782437	5.12434e-05	-0.050162
E17.5	chr6	3722003	3721897	2	Mir489	-0.621819	5.1434e-05	-0.0703939
E17.5	chrX	65047644	65049017	1	Ctag2	-0.626061	5.23027e-05	-0.0319139
E17.5	chr11	14179041	14072103	2	4930554G24Rik	-0.665791	5.23027e-05	-0.105384
E17.5	chr8	20922071	20916490	2	Gm6040	-1.68865	5.28889e-05	-0.03724
E17.5	chrX	150313364	150312951	2	Gm15104	-1.28131	5.30768e-05	-0.0514701
E17.5	chr3	64287417	64258961	2	Vmn2r3	-0.813358	5.42025e-05	-0.0578999
E17.5	chr6	141856171	141805440	2	Slco1a4	-0.59534	5.47921e-05	-0.055102
E17.5	chr4	58785720	58784779	2	Olfr267	-0.756232	5.50013e-05	-0.094884
E17.5	chr3	114904078	115125764	1	Olfm3	-0.619389	5.51267e-05	-0.135818
E17.5	chrX	8366978	8754587	1	Ssxb9	-1.31217	5.51692e-05	-0.039674
E17.5	chr10	107486134	107482908	2	Myf5	-1.0551	5.62169e-05	-0.144508
E17.5	chr16	56795858	56724609	2	Adgrg7	-0.750994	5.62228e-05	-0.046162
E17.5	chr7	55768178	55778925	1	Siglech	-0.851123	5.80705e-05	-0.080458
E17.5	chr7	4164702	4151260	2	Cdc42ep5	-1.32836	5.80901e-05	-0.112102
E17.5	chrX	85821945	85891499	1	5430427O19Rik	-0.682685	5.83713e-05	-0.0362881
E17.5	chr16	26991652	26957235	2	Gmnc	-0.748768	5.89009e-05	-0.084778
E17.5	chr19	11283813	11273866	2	Ms4a5	-0.975149	5.94053e-05	-0.0696721
E17.5	chr8	58911755	58914298	1	BC030500	-0.641483	5.94278e-05	-0.302166
E17.5	chr19	12268232	12269170	1	Olfr235	-1.50473	5.9974e-05	-0.052456
E17.5	chr17	38067173	38068126	1	Olfr130	-2.01598	6.01363e-05	-0.0487739
E17.5	chr9	36541963	36532403	2	Gm5615	-0.789317	6.07005e-05	-0.024768
E17.5	chr16	88812220	88811440	2	Gm20741	-1.24262	6.12609e-05	-0.061846
E17.5	chr7	86246201	86225206	2	Vmn2r76	-0.927539	6.14544e-05	-0.02206
E17.5	chr11	67171027	67197517	1	Myh2	-1.05124	6.24082e-05	-0.051514
E17.5	chr14	6885012	6017418	2	LOC100861615	-0.557138	6.48647e-05	-0.011318
E17.5	chr4	52051110	51968094	2	C630028M04Rik	-0.690446	6.51216e-05	-0.046958
E17.5	chr5	145345270	145390512	1	Cyp3a57	-0.924927	6.5135e-05	-0.029578
E17.5	chr18	89769136	89301135	2	Dok6	-0.596659	6.57709e-05	-0.202108
E17.5	chr4	57845248	57896984	1	Akap2	-0.627916	6.64993e-05	-0.131776
E17.5	chr3	99049822	99053742	1	Gm12440	-0.758035	6.67239e-05	-0.0493479
E17.5	chr2	9189515	9197484	1	1700061F12Rik	-0.715954	6.68875e-05	-0.072136
E17.5	chr6	131543762	131553757	1	5430401F13Rik	-0.973286	6.77532e-05	-0.018272
E17.5	chr7	12260679	12259759	2	Vmn1r81	-1.48534	6.77812e-05	-0.029438
E17.5	chr7	104190205	104189267	2	Olfr649	-1.03108	6.77905e-05	-0.0609979
E17.5	chr7	31705754	31703779	2	Scgb2b7	-2.95865	6.81781e-05	-0.043868
E17.5	chr19	40187286	40153361	2	Cyp2c70	-0.86036	6.88645e-05	-0.024406
E17.5	chr12	88181894	88175589	2	Gm10436	-1.4626	6.91158e-05	-0.0425841
E17.5	chrX	152563334	152563969	1	Cldn34a	-1.51298	6.91678e-05	-0.06529
E17.5	chrX	135302316	135312636	1	Pramel3	-1.10313	6.94828e-05	-0.024296
E17.5	chr5	65861220	65896700	1	Rhoh	-0.687116	6.99169e-05	-0.137752
E17.5	chr8	43307009	43295067	2	Zfp42	-0.738697	7.00039e-05	-0.0772659
E17.5	chr5	87850359	87853012	1	Gm7337	-0.746313	7.03386e-05	-0.0643341
E17.5	chr3	48609100	48605731	2	1700018B24Rik	-0.844851	7.18746e-05	-0.109746
E17.5	chr2	90052322	90051414	2	Olfr140	-1.39546	7.23205e-05	-0.0892139
E17.5	chr13	33661405	33671585	1	Serpinb6d	-1.31826	7.29431e-05	-0.058154
E17.5	chr8	129065492	128980019	2	Ccdc7a	-0.898433	7.37596e-05	-0.050536
E17.5	chr8	68735146	68356781	2	Csgalnact1	-0.557854	7.42361e-05	-0.180718
E17.5	chr4	111919555	111950358	1	Skint8	-0.83606	7.42361e-05	-0.015306
E17.5	chr3	92870205	92868359	2	2310050C09Rik	-0.875954	7.42361e-05	-0.049116
E17.5	chr8	66511740	66519199	1	Tktl2	-1.24962	7.42361e-05	-0.0963459
E17.5	chr9	39993812	39994747	1	Olfr978	-2.128	7.49774e-05	-0.0653659
E17.5	chrX	109095407	109162467	1	Sh3bgrl	-0.620113	7.52299e-05	-0.11666
E17.5	chr19	34290659	34327770	1	Fas	-0.794987	7.52299e-05	-0.086136
E17.5	chr13	120140246	120155335	1	Gm20767	-1.07848	7.67022e-05	-0.00922799
E17.5	chr12	57618602	57585975	2	4921518K17Rik	-1.32497	7.67022e-05	-0.068842
E17.5	chr5	87337195	87324972	2	Ugt2a3	-0.635547	7.67111e-05	-0.0434839
E17.5	chr5	90460870	90476602	1	Alb	-0.780973	7.77995e-05	-0.0494959
E17.5	chr7	108395122	108396114	1	Olfr495	-1.57366	7.80059e-05	-0.040022
E17.5	chrX	107255878	107296769	1	Gpr174	-1.17838	7.80209e-05	-0.0536821
E17.5	chr17	38208247	38209185	1	Olfr135	-1.32601	7.84772e-05	-0.0525341
E17.5	chr6	41968140	41973090	1	Sval3	-0.953122	7.93929e-05	-0.026204
E17.5	chrX	74594328	74595275	1	Olfr1325	-2.17914	7.95622e-05	-0.106648
E17.5	chr9	37992492	37993439	1	Olfr881	-1.07928	7.96172e-05	-0.0847221
E17.5	chr2	85400531	85399602	2	Olfr992	-1.06109	8.02444e-05	-0.055542
E17.5	chr5	151586924	151561661	2	Vmn2r18	-0.721475	8.35509e-05	-0.021458
E17.5	chr13	93192283	93147400	2	Tent2	-0.561796	8.43388e-05	-0.137044
E17.5	chr10	104142987	104170954	1	Gm21293	-0.643849	8.49103e-05	-0.02442
E17.5	chr11	74060897	74087301	1	Zfp616	-1.83674	8.50402e-05	-0.027284
E17.5	chr10	88683023	88675269	2	Spic	-0.854241	8.56685e-05	-0.054884
E17.5	chr6	67535822	67534059	2	Tacstd2	-0.629286	8.59071e-05	-0.087372
E17.5	chrX	107088492	107104970	1	P2ry10	-0.514081	8.5935e-05	-0.02012
E17.5	chrX	154579330	154339225	2	4930524N10Rik	-1.19239	8.5935e-05	-0.058944
E17.5	chrX	52741767	52741693	2	Mir363	-0.691488	8.60396e-05	-0.186934
E17.5	chr16	46155077	46152985	2	Gm4737	-0.582482	8.61936e-05	-0.107914
E17.5	chr18	20310873	20343353	1	Dsg1a	-1.32908	8.65725e-05	-0.059166
E17.5	chr7	33743799	33745103	1	Scgb1b24	-1.66237	8.72298e-05	-0.040674
E17.5	chr5	17888959	17781690	2	Cd36	-0.792598	8.80988e-05	-0.0750979
E17.5	chr1	173905631	173747293	2	Ifi204	-0.550901	8.84384e-05	-0.041066
E17.5	chr9	19622091	19649731	1	Zfp317	-1.9817	8.91766e-05	-0.04153
E17.5	chr3	93393699	93399442	1	Rptn	-0.644991	9.01548e-05	-0.047156
E17.5	chr9	14740733	14696232	2	Piwil4	-0.715969	9.09137e-05	-0.110454
E17.5	chr1	139560222	139547064	2	Cfhr1	-1.30617	9.13591e-05	-0.062042
E17.5	chr7	51511029	51598707	1	Ano5	-0.700508	9.17001e-05	-0.079616
E17.5	chrX	8271381	8280179	1	Slc38a5	-0.987041	9.18438e-05	-0.0305281
E17.5	chr7	5351035	5298547	2	Nlrp2	-1.80907	9.38149e-05	-0.025878
E17.5	chr8	19064810	19052826	2	Defb39	-1.16171	9.40442e-05	-0.029092
E17.5	chr2	150485063	150470991	2	Zfp345	-0.674195	9.47974e-05	-0.03068
E17.5	chr11	11114016	11267721	1	Vwc2	-0.677173	9.57848e-05	-0.134686
E17.5	chrX	112093520	112127326	1	Tex16	-0.90469	9.60212e-05	-0.029372
E17.5	chr7	26266831	26267775	1	Vmn1r184	-1.53821	9.60265e-05	-0.030256
E17.5	chr15	5496318	5594983	1	5430437J10Rik	-0.724915	9.63794e-05	-0.076908
E17.5	chr4	112232245	112300468	1	Skint3	-1.22869	9.64621e-05	-0.019672
E17.5	chr17	12584189	12628488	1	Slc22a2	-0.522401	9.75712e-05	-0.063728
E17.5	chr13	75089987	75132498	1	Pcsk1	-0.784257	9.75742e-05	-0.091174
E17.5	chrX	70143588	69929260	2	1700111N16Rik	-0.61983	9.84183e-05	-0.043762
E17.5	chr17	20624877	20623846	2	Fpr-rs3	-1.45595	9.84827e-05	-0.036778
E17.5	chr1	94797442	94802472	1	4930440C22Rik	-0.962523	9.9447e-05	-0.113138
E17.5	chr4	96348680	96294508	2	Cyp2j11	-0.548673	9.98425e-05	-0.04631
E17.5	chr7	103640138	103639185	2	Olfr622	-1.28978	9.987e-05	-0.031372
E17.5	chr16	58890218	58889259	2	Olfr178	-0.914477	0.000100184	-0.031378
E17.5	chr6	67376137	67292018	2	Il12rb2	-0.58157	0.000101446	-0.061154
E17.5	chr2	84980461	84983632	1	Prg2	-1.38631	0.000101446	-0.05096
E17.5	chr7	13177719	13178669	1	Vmn1r88	-1.58125	0.000103116	-0.029928
E17.5	chr6	40613310	40612315	2	Tas2r138	-1.28696	0.000103473	-0.063516
E17.5	chr17	19053493	19081311	1	Vmn2r98	-0.825077	0.000104605	-0.024044
E17.5	chrX	78245921	78240462	2	Gm14743	-0.960046	0.000104605	-0.018066
E17.5	chr6	95333993	95276697	2	AY512915	-0.692276	0.000104857	-0.074816
E17.5	chr13	60897447	60895351	2	Ctla2b	-0.982076	0.000104873	-0.015956
E17.5	chrX	21118377	21122088	1	Ssxa1	-1.15891	0.000106733	-0.039228
E17.5	chr7	3128146	3144992	1	Speer9-ps1	-1.81265	0.000107082	-0.02246
E17.5	chr7	108346979	108346035	2	Olfr493	-2.11023	0.000107353	-0.044688
E17.5	chr16	58761240	58760152	2	Olfr172	-1.32101	0.000108347	-0.060086
E17.5	chr13	23099149	23100045	1	Vmn1r216	-2.19617	0.000108347	-0.0765459
E17.5	chr7	33653281	33625145	2	Scgb2b23-ps	-0.590633	0.000108429	-0.011388
E17.5	chr7	119720798	119715093	2	Thumpd1	-0.520837	0.00010886	-0.120944
E17.5	chr6	6248659	6377422	1	Gm20619	-0.651091	0.000108984	-0.0924181
E17.5	chr9	7558429	7568486	1	Mmp8	-1.29617	0.000109299	-0.05653
E17.5	chr7	14446587	14410686	2	Sult2a8	-1.74883	0.000110162	-0.0280141
E17.5	chr7	4063204	4007073	2	Lair1	-0.688556	0.00011031	-0.01497
E17.5	chr16	48842552	48844461	1	Retnla	-1.529	0.000110444	-0.066854
E17.5	chr3	79737794	79644716	2	Rxfp1	-0.756561	0.000112015	-0.084256
E17.5	chr4	89050307	89084610	1	Wincr1	-0.55041	0.00011374	-0.041088
E17.5	chrX	20059570	20097521	1	Chst7	-0.887259	0.000114638	-0.0628
E17.5	chr15	51395610	51231640	2	Gm19303	-0.774001	0.000116851	-0.096318
E17.5	chr10	3267771	3256208	2	H60c	-0.962713	0.000116851	-0.04028
E17.5	chr11	39390225	39307703	2	4930553C11Rik	-0.532827	0.000117604	-0.0568299
E17.5	chr8	22227303	22261334	1	Thsd1	-0.910624	0.000117604	-0.070408
E17.5	chr3	151762891	151758737	2	Ifi44l	-0.745439	0.000118082	-0.044372
E17.5	chr9	19249463	19248357	2	Olfr843	-0.955256	0.00011826	-0.0564481
E17.5	chr6	41847549	41852062	1	Pip	-1.19151	0.00011826	-0.043394
E17.5	chr7	14254870	14222403	2	Sult2a6	-0.760472	0.000119339	-0.014264
E17.5	chr9	114057354	114098733	1	Susd5	-0.709846	0.000119653	-0.0724681
E17.5	chr1	65051163	65048557	2	Cryge	-0.912484	0.00011979	-0.0845299
E17.5	chr5	87925633	87932544	1	Csn3	-1.27999	0.00011979	-0.091936
E17.5	chr2	133552159	133562896	1	Bmp2	-0.620774	0.000120113	-0.12009
E17.5	chr19	12394265	12395212	1	Olfr1440	-0.830771	0.000120113	-0.0430959
E17.5	chr17	79510486	79506049	2	Gm10494	-0.6372	0.000120319	-0.121398
E17.5	chrX	78125467	78130403	1	Gm5938	-1.2698	0.000120319	-0.025502
E17.5	chr15	102150575	102163436	1	Soat2	-0.816527	0.000122334	-0.088724
E17.5	chr9	36135630	36134287	2	Gm3434	-1.12512	0.000123125	-0.0503641
E17.5	chr17	36111426	36029977	2	H2-T23	-0.530563	0.00012403	-0.12746
E17.5	chr7	103041481	103042440	1	Olfr582	-0.896198	0.000124545	-0.023544
E17.5	chr14	15438987	15357515	2	Lrrc3b	-0.740347	0.000124981	-0.081144
E17.5	chr5	71548205	71442823	2	Cox7b2	-0.891844	0.000125949	-0.073228
E17.5	chrX	89409689	89403848	2	Pet2	-1.20031	0.000126272	-0.043936
E17.5	chr16	19286741	19285794	2	Olfr164	-0.688971	0.0001265	-0.0520399
E17.5	chr19	36119844	36111965	2	Ankrd1	-0.635861	0.000126906	-0.060842
E17.5	chr17	18914322	18948071	1	Vmn2r97	-1.11401	0.000126933	-0.027684
E17.5	chr7	85754981	85737784	2	Vmn2r72	-0.981187	0.000128365	-0.032558
E17.5	chr7	71909695	71939191	1	4930441H08Rik	-0.944362	0.000128483	-0.107188
E17.5	chr18	66504178	66511737	1	Gm9926	-0.55821	0.000128555	-0.09067
E17.5	chr11	42321072	42306437	2	Gabra6	-0.801133	0.000130042	-0.0696139
E17.5	chr4	52911792	52910833	2	Olfr272	-0.686766	0.000131217	-0.060594
E17.5	chr1	173741809	173723427	2	Ifi207	-0.910019	0.000131217	-0.03165
E17.5	chr9	19440915	19441853	1	Olfr849	-1.70103	0.000131217	-0.05464
E17.5	chr17	19660399	19694748	1	Vmn2r102	-1.02691	0.0001313	-0.025134
E17.5	chrX	92599572	92118879	2	Mageb18	-0.725484	0.000134265	-0.079536
E17.5	chr3	14363117	14374239	1	Gm6300	-0.75546	0.00013557	-0.049412
E17.5	chrX	8327424	8336235	1	Ssxb10	-1.50369	0.000136018	-0.024532
E17.5	chr7	41872670	41836881	2	Vmn2r58	-1.10449	0.000136617	-0.022572
E17.5	chr4	115647705	115624728	2	Cyp4b1	-1.13549	0.000136723	-0.07324
E17.5	chr3	98763128	98741476	2	Hsd3b3	-1.20334	0.00013795	-0.00553399
E17.5	chrX	16522869	16523691	1	Cypt1	-0.823254	0.00013873	-0.06247
E17.5	chr17	88791976	88716483	2	Lhcgr	-0.620569	0.000139333	-0.12566
E17.5	chr7	44052290	44056712	1	Klk1b27	-1.50261	0.000139995	-0.051838
E17.5	chr2	43555325	43683048	1	Kynu	-0.553509	0.000141333	-0.077082
E17.5	chr7	119760923	119784896	1	Acsm3	-0.563781	0.000142744	-0.031056
E17.5	chr14	88471396	88464747	2	Pcdh20	-0.697284	0.00014348	-0.165774
E17.5	chr17	40727120	40731782	1	Esp1	-1.04842	0.00014348	-0.049762
E17.5	chrX	57338729	57231485	2	Arhgef6	-1.03642	0.000143596	-0.097492
E17.5	chr7	42058981	42011792	2	Vmn2r59	-1.58602	0.000143879	-0.041734
E17.5	chr9	39961044	39954257	2	Olfr976	-2.56945	0.000143999	-0.059378
E17.5	chr7	108212527	108211583	2	Olfr487	-1.3233	0.00014451	-0.056796
E17.5	chr3	106822557	106821607	2	Olfr266	-0.865851	0.000144925	-0.063316
E17.5	chrX	154926115	154924012	2	Magea6	-1.65312	0.000144935	-0.037926
E17.5	chrX	116448944	116478783	1	Cpxcr1	-0.742186	0.00014764	-0.017746
E17.5	chr9	119825456	119753763	2	Scn11a	-0.617854	0.00014768	-0.074492
E17.5	chrX	91932980	91931946	2	Gm5071	-1.9646	0.00014768	-0.061504
E17.5	chr10	103236322	103063198	2	Lrriq1	-0.519474	0.000148289	-0.102264
E17.5	chr17	20285430	20267547	2	Vmn2r106	-1.21408	0.000149297	-0.023888
E17.5	chr19	7802667	7781980	2	Slc22a26	-0.979499	0.000149913	-0.015908
E17.5	chr10	22306720	22321765	1	C920009B18Rik	-1.13547	0.00014997	-0.0457
E17.5	chr19	39992424	40012243	1	Cyp2c37	-0.676485	0.000150019	-0.022732
E17.5	chr10	104287269	104287376	1	Mir6411	-0.648546	0.000150856	-0.100304
E17.5	chr8	31367749	31382439	1	7420700N18Rik	-0.609607	0.000151234	-0.0700339
E17.5	chr4	143719451	143729158	1	Gm13078	-0.595909	0.000152083	-0.010968
E17.5	chr13	23114730	23113834	2	Vmn1r217	-1.90152	0.000152083	-0.07574
E17.5	chr15	54410774	54466358	1	Colec10	-0.659123	0.000152196	-0.051038
E17.5	chr3	94054885	94047981	2	Gm9125	-1.21912	0.00015237	-0.010874
E17.5	chr7	13219339	13220289	1	Vmn1r89	-1.59824	0.000152491	-0.03568
E17.5	chr16	59075078	59074155	2	Olfr190	-1.21737	0.0001531	-0.0461019
E17.5	chr16	58918486	58915686	2	Olfr180	-1.27202	0.00015314	-0.030912
E17.5	chr13	21612004	21611020	2	Olfr1362	-1.53114	0.00015457	-0.045624
E17.5	chr11	11685925	11772926	1	Ikzf1	-0.600286	0.000155113	-0.08969
E17.5	chrX	144153695	144166274	1	A730046J19Rik	-0.997351	0.000155894	-0.049444
E17.5	chr2	85923270	85924193	1	Olfr1026	-1.27268	0.000158442	-0.0504639
E17.5	chr6	3764713	3685720	2	Calcr	-0.666372	0.000158459	-0.0618579
E17.5	chr2	148835147	148838737	1	Cst9	-1.43512	0.000161048	-0.031702
E17.5	chr7	18176494	18181862	1	Igfl3	-1.47435	0.000161675	-0.03136
E17.5	chr4	3678121	3791612	1	Lyn	-0.504344	0.000161902	-0.074238
E17.5	chr1	170110559	169972307	2	Ddr2	-0.623907	0.00016267	-0.054048
E17.5	chr17	37610779	37609785	2	Olfr115	-2.7411	0.000162781	-0.076042
E17.5	chr3	93197273	93221377	1	Flg2	-0.785228	0.000164058	-0.019486
E17.5	chr4	109531297	109505332	2	4930522H14Rik	-1.0604	0.000164153	-0.06299
E17.5	chr17	37111980	37111042	2	Olfr92	-1.54134	0.000164374	-0.047556
E17.5	chr17	12466844	12479578	1	C030013G03Rik	-0.575235	0.00016502	-0.044468
E17.5	chr3	135485611	135571404	1	Manba	-0.500083	0.000165495	-0.119722
E17.5	chr1	67123027	67231267	1	Cps1	-0.614439	0.00016626	-0.0974039
E17.5	chr10	79645738	79639526	2	Odf3l2	-0.846035	0.000166691	-0.150414
E17.5	chr19	11375488	11392915	1	Ms4a4a	-0.989051	0.000166691	-0.025924
E17.5	chr9	39299481	39287924	2	Olfr947-ps1	-0.687893	0.000167196	-0.016836
E17.5	chrX	8690844	8542604	2	Ssxb8	-1.56055	0.00016739	-0.025798
E17.5	chrX	72222017	72222964	1	Magea4	-1.27541	0.000167495	-0.057728
E17.5	chr16	56886163	56805161	2	Tmem45a	-0.718557	0.000170427	-0.066614
E17.5	chr17	20687508	20688404	1	Vmn1r226	-1.15502	0.000171264	-0.03768
E17.5	chr5	59986002	59963119	2	4933402J10Rik	-0.515501	0.000171363	-0.0445519
E17.5	chr11	25326107	25367137	1	4933427E13Rik	-0.500924	0.000171678	-0.0996379
E17.5	chrX	21484624	21488833	1	Agtr2	-0.935227	0.000172207	-0.041492
E17.5	chr4	143846497	143853637	1	Gm13103	-1.46861	0.000172207	-0.018874
E17.5	chr17	23343977	23360128	1	Vmn2r115	-0.886568	0.000172579	-0.014918
E17.5	chrX	22461596	22463543	1	Ppp1r2-ps7	-1.29009	0.000172883	-0.0739599
E17.5	chr5	108808754	108797193	2	Vmn2r8	-1.42686	0.000173572	-0.020564
E17.5	chr2	78051177	78194430	1	4930440I19Rik	-0.766778	0.000173686	-0.143158
E17.5	chr5	86745807	86705186	2	Tmprss11e	-0.641891	0.000175074	-0.08943
E17.5	chr17	37151970	37151032	2	Olfr93	-1.27179	0.000175527	-0.044928
E17.5	chr1	107917259	107950947	1	D830032E09Rik	-0.576721	0.000175821	-0.063042
E17.5	chr13	13182716	13191925	1	Prl2c5	-1.01944	0.000177768	-0.029528
E17.5	chr1	39805332	39804141	2	Gm3646	-0.551352	0.000178543	-0.143104
E17.5	chr1	46030437	46020415	2	Stk-ps2	-0.828265	0.000179131	-0.068982
E17.5	chr3	11844359	11823229	2	Gm10745	-0.772637	0.000179255	-0.037342
E17.5	chr10	130180878	130179937	2	Olfr826	-1.0419	0.000180946	-0.048874
E17.5	chr1	71652837	71662843	1	Apol7d	-0.627269	0.000180987	-0.23801
E17.5	chr1	161494657	161505290	1	Tnfsf18	-0.705402	0.000180987	-0.061308
E17.5	chr4	60003549	60006214	1	Mup6	-1.42382	0.000181043	-0.042306
E17.5	chr17	33255145	33111726	2	Zfp955a	-1.47597	0.000182847	-0.048876
E17.5	chr13	64917406	64923195	1	Spata31	-0.676559	0.00018618	-0.026252
E17.5	chrX	50426494	50425496	2	Olfr1324	-1.20981	0.000186329	-0.059038
E17.5	chr3	92621660	92620085	2	Lce6a	-1.43219	0.000187764	-0.048358
E17.5	chr14	51451962	51461293	1	Vmn2r89	-0.787474	0.000190606	-0.026344
E17.5	chr15	20666750	20665214	2	Acot10	-0.892126	0.000190606	-0.114572
E17.5	chr7	108287124	108286180	2	Olfr490	-1.68998	0.000193668	-0.067156
E17.5	chr7	47133684	47077798	2	Ptpn5	-0.541675	0.000195982	-0.076502
E17.5	chr12	93444823	93416457	2	4930559C10Rik	-0.507492	0.000196315	-0.056036
E17.5	chr12	11150842	11090202	2	Kcns3	-0.800935	0.000197503	-0.088796
E17.5	chr7	103309723	103310661	1	Olfr596	-2.0229	0.000197503	-0.025762
E17.5	chr10	129626059	129625124	2	Olfr798	-0.589164	0.000197675	-0.048316
E17.5	chr14	14328113	14329066	1	Olfr31	-1.12398	0.000197675	-0.06873
E17.5	chrX	147811320	149487784	1	Gm15085	-1.13543	0.000197761	-0.018958
E17.5	chr6	58307297	58308208	1	Vmn1r29	-0.828066	0.00019845	-0.0759099
E17.5	chrX	107542582	107543800	1	4933401B06Rik	-0.883345	0.00019845	-0.0685939
E17.5	chr5	104982717	104935057	2	Abcg3	-1.005	0.000200394	-0.049882
E17.5	chr12	66284401	66283379	2	Rpl10l	-0.50152	0.000200626	-0.0919339
E17.5	chr7	119690026	119714566	1	Acsm4	-0.996722	0.000201132	-0.038154
E17.5	chr13	120263095	120264517	1	AF067061	-1.1418	0.000201139	-0.042476
E17.5	chr7	48456342	48444113	2	Mrgprb1	-1.16001	0.000201139	-0.029188
E17.5	chr4	73405072	73401032	2	Gm11487	-0.695059	0.000202663	-0.11023
E17.5	chr5	87538195	87513339	2	Sult1b1	-0.805301	0.000202708	-0.032128
E17.5	chr7	102554286	102555236	1	Olfr549	-2.45191	0.000205043	-0.078348
E17.5	chr10	129570657	129571619	1	Olfr794	-0.561956	0.000205357	-0.0444721
E17.5	chr7	107902719	107903651	1	Olfr472	-1.46164	0.000206321	-0.055044
E17.5	chr6	89845615	89844518	2	Vmn1r42	-0.999524	0.000206945	-0.0423581
E17.5	chr17	13948373	13950678	1	Gm7168	-0.728134	0.00020705	-0.0642801
E17.5	chr9	109702700	109676734	2	Fbxw18	-1.374	0.000211156	-0.045674
E17.5	chr4	111972927	111988223	1	Skint7	-1.42747	0.000212781	-0.034572
E17.5	chr7	25897658	25926624	1	Cyp2b10	-0.799178	0.000215462	-0.031912
E17.5	chr18	44334074	44355722	1	Myot	-0.712193	0.000217747	-0.033652
E17.5	chr8	62951232	63357098	1	Spock3	-0.519121	0.000218275	-0.162742
E17.5	chr9	92192936	92209698	1	Plscr5	-0.652527	0.000220283	-0.049654
E17.5	chr2	24475599	24420551	2	Pax8	-0.551675	0.000220575	-0.12371
E17.5	chrX	78186808	78192242	1	Obp1b	-1.27632	0.000224531	-0.021188
E17.5	chr7	40987609	40994833	1	4930433I11Rik	-1.82103	0.000224531	-0.063404
E17.5	chr4	143816093	143809316	2	Gm13084	-1.27828	0.000225445	-0.010868
E17.5	chr3	92765065	92763215	2	Lce1h	-1.42527	0.000225445	-0.05948
E17.5	chr3	92500493	92500263	2	Sprr4	-1.06424	0.000226961	-0.0551341
E17.5	chr14	51195923	51195486	2	Ang2	-0.802873	0.000228416	-0.044582
E17.5	chrX	50841371	50893098	1	Stk26	-0.833861	0.000229503	-0.06448
E17.5	chr15	10358533	10410153	1	Agxt2	-0.840881	0.000229503	-0.043562
E17.5	chr16	59039749	59035780	2	Olfr187	-1.25549	0.000229503	-0.0565619
E17.5	chr14	49901941	49894258	2	Olfr722	-1.30808	0.000229503	-0.069
E17.5	chr17	53716509	53733843	1	4932415M13Rik	-0.865506	0.000229672	-0.0362
E17.5	chr18	20510274	20541310	1	Dsg3	-0.678535	0.000229938	-0.029896
E17.5	chr17	18277566	18243570	2	Vmn2r94	-0.826646	0.000230424	-0.018324
E17.5	chr1	96997560	96906176	2	Slco6b1	-0.847035	0.000230424	-0.06149
E17.5	chr5	150018675	150082186	1	Rxfp2	-0.612525	0.000230491	-0.104844
E17.5	chr5	87885695	87894172	1	Odam	-1.09483	0.00023191	-0.069468
E17.5	chr8	77724452	77663029	2	Ednra	-0.592878	0.000232873	-0.079322
E17.5	chr8	103603799	103680382	1	4933400L20Rik	-0.603039	0.000233573	-0.077316
E17.5	chr5	26493314	26460070	2	4930584F24Rik	-0.947636	0.000234881	-0.049268
E17.5	chr10	118441046	118445894	1	Ifng	-0.920195	0.000236828	-0.078882
E17.5	chr9	35648202	35645113	2	Pate3	-0.805921	0.000237909	-0.024112
E17.5	chr15	53902537	53461801	2	Samd12	-0.532705	0.000239386	-0.196976
E17.5	chrX	149941655	149984982	1	Gm15091	-0.968457	0.000242591	-0.004468
E17.5	chr14	50035500	50034391	2	Olfr725	-0.627115	0.000243075	-0.09619
E17.5	chr11	49113757	49112777	2	Olfr1396	-0.890146	0.000243075	-0.0717781
E17.5	chr6	117751769	117679207	2	1700030F04Rik	-0.575764	0.000245566	-0.0439841
E17.5	chr4	39450293	39451780	1	1700009N14Rik	-1.12081	0.000246109	-0.125206
E17.5	chr5	51567725	51454249	2	Ppargc1a	-0.595401	0.000246666	-0.13029
E17.5	chr15	10177238	10349180	1	Prlr	-0.733914	0.000247379	-0.115024
E17.5	chr14	52410927	52409889	2	Olfr1510	-0.623942	0.000247867	-0.020758
E17.5	chr19	34747111	34668406	2	Slc16a12	-0.559701	0.000250137	-0.122636
E17.5	chr1	18145853	18115191	2	Crisp4	-0.626317	0.000253444	-0.065118
E17.5	chr7	43769100	43773481	1	Klk12	-1.05643	0.000255655	-0.0304
E17.5	chr6	57323635	57322724	2	Vmn1r16	-0.963278	0.000256469	-0.041038
E17.5	chrX	135060336	135022410	2	3632454L22Rik	-0.696254	0.000257384	-0.01729
E17.5	chr14	52450393	52451402	1	Olfr1509	-1.38508	0.000258698	-0.043936
E17.5	chr7	86616643	86615636	2	Olfr294	-1.11838	0.000259846	-0.039918
E17.5	chrX	101794656	101798640	1	8030474K03Rik	-0.995376	0.000261428	-0.0984299
E17.5	chr16	11984113	12270904	1	Shisa9	-0.685418	0.000262708	-0.14738
E17.5	chr7	104996902	104995964	2	Olfr672	-1.37379	0.000263776	-0.040402
E17.5	chr1	59704808	59704870	1	Snord11	-0.78134	0.000264612	-0.089644
E17.5	chr15	54745928	54753762	1	Nov	-0.577218	0.000267225	-0.0974641
E17.5	chr5	13791619	13796819	1	Speer3	-0.910033	0.000267225	-0.0757879
E17.5	chr2	24096595	24071366	2	Tbpl2	-1.13468	0.000267225	-0.032956
E17.5	chr13	68356825	68353364	2	Gm8016	-0.807015	0.000268599	-0.020864
E17.5	chr19	35924578	35835221	2	A830019P07Rik	-0.528131	0.000269802	-0.045632
E17.5	chr17	51448269	51425209	2	C330011F03Rik	-0.898947	0.000270167	-0.121498
E17.5	chr2	85353924	85352995	2	Olfr988	-0.737437	0.000271504	-0.039958
E17.5	chr6	24168092	24088283	2	Slc13a1	-0.610893	0.00027232	-0.135616
E17.5	chrX	52791200	52799468	1	Ccdc160	-0.67598	0.000272969	-0.10884
E17.5	chr4	60662395	60135913	2	Mup2	-1.0162	0.000275173	-0.023628
E17.5	chr13	118556168	118588629	1	1700003P14Rik	-1.14181	0.000275173	-0.068982
E17.5	chr13	117130025	117135884	1	Gm6416	-0.504754	0.000275607	-0.110138
E17.5	chr7	104703569	104704603	1	Olfr663	-1.47066	0.000275761	-0.0723899
E17.5	chr2	132598196	132653067	1	AU019990	-1.02975	0.000276345	-0.07794
E17.5	chr12	114513694	114513635	2	Mir7094-2	-1.02633	0.000277232	-0.0725101
E17.5	chr7	13837410	13796246	2	Sult2a1	-1.15535	0.000277485	-0.010094
E17.5	chrX	100442717	100402221	2	Awat2	-0.894403	0.000278738	-0.035288
E17.5	chr6	89740888	89747414	1	Vmn1r41	-1.29612	0.000279729	-0.030578
E17.5	chr13	4059591	4090422	1	Akr1c14	-0.584289	0.000279784	-0.032786
E17.5	chr2	4976122	4985748	1	Ucma	-0.93301	0.000280781	-0.0719839
E17.5	chr7	83584931	83623709	1	Tmc3	-0.940423	0.000281502	-0.126612
E17.5	chr1	173131215	173130283	2	Olfr1408	-0.742615	0.000282783	-0.08154
E17.5	chr14	51256112	51255261	2	Rnase2a	-0.723163	0.000285494	-0.073872
E17.5	chr9	38975678	38976604	1	Olfr933	-1.34939	0.000286235	-0.04054
E17.5	chr14	6757057	5253907	2	Gm3383	-0.525833	0.000286421	-0.020048
E17.5	chr9	39019539	39018619	2	Olfr146	-1.61438	0.000286421	-0.0527699
E17.5	chr13	22278317	22279404	1	Vmn1r195	-1.49591	0.000286564	-0.041524
E17.5	chr7	87246649	87398710	1	Nox4	-0.553054	0.000287947	-0.081288
E17.5	chr13	64129330	64096310	2	Slc35d2	-0.55074	0.000289828	-0.075616
E17.5	chrX	134476490	134460116	2	Taf7l	-1.31467	0.000289833	-0.028238
E17.5	chr15	75268421	75272234	1	Ly6f	-1.1482	0.000291138	-0.074374
E17.5	chr13	60786364	60781887	2	BC051665	-1.43644	0.000292066	-0.067882
E17.5	chr7	26939386	26931631	2	Cyp2a22	-1.51187	0.000292179	-0.019066
E17.5	chr8	19194328	19195309	1	Defb14	-1.471	0.000292258	-0.055592
E17.5	chr16	71131076	71139029	1	4931420L22Rik	-0.531723	0.000292735	-0.093288
E17.5	chr7	26061495	26096196	1	Cyp2b13	-0.718006	0.000298213	-0.00584802
E17.5	chr9	76567115	76490705	2	Fam83b	-0.553533	0.000299103	-0.0921461
E17.5	chr17	38059784	38054599	2	Olfr129	-0.809502	0.000304771	-0.0253779
E17.5	chr9	38658390	38657458	2	Olfr916	-1.45247	0.000309987	-0.041564
E17.5	chrX	139480367	139554580	1	D330045A20Rik	-0.598097	0.000310908	-0.048794
E17.5	chr14	50148872	50147901	2	Olfr729	-2.32339	0.000310908	-0.0492701
E17.5	chr1	165091930	165066617	2	4930568G15Rik	-0.579935	0.000314528	-0.100774
E17.5	chr17	39536142	39540847	1	Esp16	-0.576598	0.000317471	-0.025272
E17.5	chr6	34412362	34423137	1	Akr1b7	-0.942491	0.000317903	-0.039112
E17.5	chr13	96924689	96950914	1	Gcnt4	-0.622288	0.000320776	-0.180092
E17.5	chr5	86632424	86521226	2	Tmprss11f	-0.832256	0.000321385	-0.065194
E17.5	chrX	72656246	72432676	2	Gabra3	-0.668874	0.00032321	-0.054202
E17.5	chr7	45121757	45121821	1	Mir150	-1.12367	0.000324447	-0.148636
E17.5	chr12	104153872	104146907	2	Serpina3c	-0.91235	0.00032446	-0.027924
E17.5	chr17	21314017	21314886	1	Vmn1r237	-1.23224	0.000325374	-0.048222
E17.5	chr7	102588819	102587741	2	Olfr551	-2.00212	0.000325374	-0.0593301
E17.5	chr7	32211142	32209173	2	Scgb2b11	-1.76719	0.000325984	-0.010582
E17.5	chr16	26371839	26356645	2	Cldn1	-0.835535	0.000326391	-0.147706
E17.5	chr3	91071662	91075192	1	4930529C04Rik	-0.973192	0.000326574	-0.042064
E17.5	chr4	82065380	82102807	1	Gm5860	-0.517642	0.000328868	-0.055054
E17.5	chr1	169655501	169695813	1	Rgs5	-0.56587	0.000328919	-0.05027
E17.5	chrX	139333683	139338169	1	Trap1a	-0.769859	0.000330753	-0.041398
E17.5	chr12	36816205	36816278	1	Mir5099	-0.530738	0.000331378	-0.10756
E17.5	chr6	123262107	123275268	1	Clec4d	-1.13517	0.000331885	-0.023936
E17.5	chr16	27307641	27351209	1	Ostn	-0.928483	0.000333247	-0.044992
E17.5	chr15	39962649	39967515	1	AU022793	-0.758249	0.000338668	-0.108084
E17.5	chr1	85961055	85939537	2	Gpr55	-1.30978	0.000338668	-0.122234
E17.5	chr7	140335864	140336781	1	Olfr527	-1.73236	0.000338817	-0.039082
E17.5	chr4	144519822	144529353	1	9430007A20Rik	-0.666251	0.000339536	-0.018592
E17.5	chr7	106975451	106971368	2	Olfr711	-1.74965	0.000339667	-0.0294259
E17.5	chr7	17672313	17682060	1	Psg-ps1	-1.36766	0.000340528	-0.017392
E17.5	chr17	17703941	17734167	1	Vmn2r90	-1.01517	0.000343062	-0.0692641
E17.5	chr5	146009618	145977194	2	Cyp3a25	-0.661689	0.000343688	-0.017742
E17.5	chr15	46496179	46435866	2	4930523O13Rik	-0.577164	0.000345244	-0.03504
E17.5	chr1	170306332	170298193	2	Gm7694	-1.09807	0.000346096	-0.0762701
E17.5	chr2	66784910	66673426	2	Scn7a	-0.783885	0.000346457	-0.0716781
E17.5	chr4	144613707	144623398	1	Aadacl4	-1.09092	0.000346567	-0.023158
E17.5	chrX	64152198	64151405	2	Gm6760	-1.2433	0.000350137	-0.048184
E17.5	chr9	20237162	20260913	1	Olfr872	-2.16718	0.00035262	-0.039544
E17.5	chr8	19300677	19304794	1	Defa-ps13	-0.880177	0.000357619	-0.035776
E17.5	chr17	53990631	53961615	2	Sult1c1	-0.75816	0.000362342	-0.04746
E17.5	chr6	123778971	123816280	1	Vmn2r24	-1.32803	0.000363433	-0.04007
E17.5	chr17	22943184	22958814	1	Vmn2r113	-1.48181	0.000363518	-0.018952
E17.5	chr7	90302355	90410719	1	Sytl2	-0.554572	0.000367494	-0.0883879
E17.5	chr2	89944113	89943184	2	Olfr1259	-1.44765	0.000367876	-0.0597
E17.5	chr15	89410503	89390174	2	Syce3	-0.781332	0.000368187	-0.107852
E17.5	chr9	20098626	20101690	1	Olfr868	-1.11996	0.000368319	-0.026796
E17.5	chr7	108159871	108158918	2	Olfr485	-1.42603	0.000370011	-0.03034
E17.5	chr4	101893789	101890024	2	C130073F10Rik	-0.632237	0.000370703	-0.028232
E17.5	chr10	129047061	129046132	2	Olfr765	-1.18562	0.000371426	-0.0611001
E17.5	chr13	22524051	22524986	1	Vmn1r203	-1.30455	0.000371426	-0.037466
E17.5	chr16	89403774	89403027	2	Krtap21-1	-0.924317	0.000371927	-0.0644699
E17.5	chr17	18424104	18452324	1	Vmn2r95	-0.938511	0.000374895	-0.031104
E17.5	chr16	58873148	58872219	2	Olfr177	-1.69004	0.000376557	-0.079634
E17.5	chrX	143933219	143855842	2	Dcx	-0.689777	0.000376657	-0.075066
E17.5	chr6	57002355	57003266	1	Vmn1r6	-1.08055	0.000376886	-0.0332021
E17.5	chr7	47083224	47083166	2	Mir7056	-0.756105	0.000378649	-0.12205
E17.5	chr7	10749538	10747502	2	Vmn1r71	-1.64191	0.000380459	-0.024792
E17.5	chr10	3973075	4167081	1	Mthfd1l	-0.536947	0.000382325	-0.235582
E17.5	chr4	10845630	10845500	2	Mir3471-1	-0.618178	0.000383937	-0.049842
E17.5	chr3	121643485	121634936	2	A730020M07Rik	-0.713329	0.000386096	-0.0870741
E17.5	chr3	153906138	153857141	2	Msh4	-0.713313	0.000388535	-0.060696
E17.5	chr7	85961482	85951867	2	Vmn2r74	-0.613614	0.000390835	-0.026832
E17.5	chrX	101059639	100838648	2	Tex11	-1.20145	0.00039173	-0.08536
E17.5	chr8	21823539	21831296	1	Defb50	-1.13046	0.00039254	-0.02194
E17.5	chr15	10600293	10611651	1	Gm10389	-0.556486	0.000394021	-0.09596
E17.5	chr10	79356591	79396766	1	Vmn2r82	-0.979384	0.000398846	-0.021022
E17.5	chr15	57477625	57243771	2	Slc22a22	-0.613953	0.000399155	-0.107514
E17.5	chr16	19408017	19407076	2	Olfr165	-0.576142	0.000401881	-0.032372
E17.5	chr3	146641932	146651715	1	Gm16325	-1.40406	0.00040395	-0.032692
E17.5	chr13	32781779	32700827	2	Mylk4	-0.731902	0.000405456	-0.066248
E17.5	chr7	104960730	104959792	2	Olfr670	-1.1614	0.000405456	-0.03267
E17.5	chr8	53639065	53586867	2	Neil3	-0.566404	0.000405673	-0.106612
E17.5	chr3	17948444	17948952	1	Cypt12	-0.562235	0.000406611	-0.0826679
E17.5	chr7	108846008	108845064	2	Olfr516	-0.644481	0.000406611	-0.02003
E17.5	chr8	24948804	24836143	2	Adam32	-0.705679	0.000406611	-0.039702
E17.5	chr3	6620443	6615413	2	1700008P02Rik	-0.715009	0.000406611	-0.05027
E17.5	chr12	103738189	103728156	2	Serpina1b	-1.72541	0.000406611	-0.027118
E17.5	chr2	58276779	58286902	1	Gm13544	-0.613683	0.000409235	-0.131818
E17.5	chr17	39077037	39073691	2	Esp23	-0.869119	0.000409367	-0.033824
E17.5	chr1	47467125	47467021	2	Mir6350	-0.859636	0.000409381	-0.128264
E17.5	chr1	174391046	174392055	1	Olfr248	-0.719768	0.000411322	-0.032646
E17.5	chr9	37854820	37855755	1	Olfr877	-0.693206	0.000412645	-0.038214
E17.5	chr14	51162260	51163018	1	Rnase2b	-1.19561	0.000414429	-0.08268
E17.5	chr2	122765359	122809553	1	Sqor	-0.753288	0.000415173	-0.084434
E17.5	chr13	110903846	110882411	2	4930526H09Rik	-0.534416	0.00041526	-0.038806
E17.5	chr4	115411624	115439034	1	Cyp4a12b	-0.976058	0.00041526	-0.017274
E17.5	chr13	23034338	23035441	1	Vmn1r214	-0.805117	0.000420857	-0.0453858
E17.5	chr13	22806518	22805580	2	Vmn1r209	-1.08865	0.000422588	-0.033478
E17.5	chr13	33004541	33017955	1	Serpinb9	-0.606911	0.000423306	-0.04235
E17.5	chr7	3898092	3731633	2	Pira2	-1.43023	0.000423798	-0.010488
E17.5	chr5	88002525	88008534	1	Smr3a	-0.859487	0.000423824	-0.0563121
E17.5	chr6	58216017	58215106	2	Vmn1r27	-1.05045	0.000423824	-0.0951399
E17.5	chr7	12152464	12153405	1	Vmn1r78	-1.21012	0.000424183	-0.021926
E17.5	chr19	12322825	12321887	2	Olfr1437	-0.677527	0.000427694	-0.0330099
E17.5	chrX	59999464	60030760	1	F9	-1.07613	0.000427694	-0.047454
E17.5	chr6	129275369	129267325	2	Cd69	-0.754256	0.000434015	-0.0465459
E17.5	chr7	26808927	26821197	1	Cyp2g1	-0.622886	0.000434183	-0.00979798
E17.5	chr5	89457898	89417511	2	Gc	-0.625504	0.0004349	-0.050162
E17.5	chrX	62527011	62510539	2	Tslrn1	-0.820933	0.0004349	-0.02925
E17.5	chr6	41860339	41864322	1	Sval2	-0.90449	0.000441283	-0.035388
E17.5	chr6	91904233	91950725	1	4930590J08Rik	-0.918775	0.000443382	-0.12299
E17.5	chr7	6803587	6803670	1	Mir3099	-0.94044	0.000443382	-0.128628
E17.5	chr4	9917397	9915965	2	4930448K20Rik	-0.96264	0.000443466	-0.120302
E17.5	chr5	91074617	91093649	1	Ereg	-0.737333	0.000443831	-0.067076
E17.5	chr14	50346440	50345376	2	Olfr735	-1.30271	0.000446073	-0.017386
E17.5	chr6	41392356	41397256	1	Gm5771	-2.14964	0.000446238	-0.043604
E17.5	chr5	50151333	50156092	1	4930448I18Rik	-0.778444	0.000446679	-0.095198
E17.5	chr15	93927111	93904856	2	9430014N10Rik	-0.687402	0.000447114	-0.0845279
E17.5	chr1	85751948	85752074	1	Mir8096	-0.596018	0.000448865	-0.153244
E17.5	chr8	45065418	45060702	2	AY512931	-0.621747	0.000448968	-0.163662
E17.5	chr7	43842269	43851181	1	Klk5	-1.22465	0.000451701	-0.049332
E17.5	chr4	115496141	115486200	2	Cyp4a14	-0.776328	0.000452208	-0.017286
E17.5	chr3	93676283	93669333	2	Tdpoz1	-1.32223	0.00045343	-0.023348
E17.5	chr7	102658823	102659770	1	Olfr555	-1.36577	0.000453916	-0.028524
E17.5	chr5	105110292	105078394	2	Gbp9	-0.822805	0.000456067	-0.02281
E17.5	chrX	51972772	51968695	2	1700080O16Rik	-0.797461	0.000456621	-0.073984
E17.5	chr6	3288519	3317019	1	Gm8579	-1.4834	0.00046038	-0.01411
E17.5	chr17	40632075	40637060	1	Esp3	-1.34026	0.000462087	-0.042932
E17.5	chr16	25286817	25422344	1	Tprg	-0.72515	0.000466821	-0.114204
E17.5	chr1	40324627	40365471	1	Il1rl2	-0.638647	0.000466921	-0.04574
E17.5	chr7	106716345	106713732	2	Olfr695	-1.27749	0.00047174	-0.048704
E17.5	chr7	86775864	86718976	2	Folh1	-0.961225	0.000471917	-0.041386
E17.5	chr18	60293380	60303016	1	F830016B08Rik	-1.1529	0.000476479	-0.047806
E17.5	chr14	50299330	50298337	2	Olfr733	-1.40322	0.000477759	-0.033918
E17.5	chr6	66637752	66636823	2	Vmn1r34	-1.24855	0.000477962	-0.062904
E17.5	chr6	42405529	42406494	1	Tas2r135	-1.5867	0.000478311	-0.041138
E17.5	chrX	93968656	93975470	1	AU015836	-0.668678	0.000478805	-0.077012
E17.5	chr9	36693189	36668856	2	1700027I24Rik	-1.54973	0.000478805	-0.025198
E17.5	chr4	143789334	143795585	1	Gm13023	-1.01014	0.00047934	-0.01467
E17.5	chrX	162643658	162411952	2	Reps2	-0.642772	0.000479732	-0.151676
E17.5	chr14	50320833	50319892	2	Olfr734	-1.50059	0.000479732	-0.0321459
E17.5	chr13	23184524	23183628	2	Vmn1r220	-1.6252	0.000480923	-0.043978
E17.5	chrX	36112108	36171262	1	Il13ra1	-1.02035	0.000481265	-0.042632
E17.5	chr7	102640248	102641201	1	Olfr554	-0.713198	0.000481553	-0.026236
E17.5	chr5	108795363	108777235	2	Tmed11	-0.887087	0.000481553	-0.020536
E17.5	chr7	43995877	43999875	1	Klk1b11	-1.84313	0.000492179	-0.044584
E17.5	chr10	89257790	88948994	2	Ano4	-0.611605	0.000492733	-0.139252
E17.5	chr7	102614987	102614007	2	Olfr553	-1.70004	0.000494286	-0.045306
E17.5	chr6	41354105	41357944	1	Try10	-1.69441	0.000494977	-0.03598
E17.5	chr2	67173834	67186212	1	Gm1322	-1.07642	0.000498708	-0.062248
E17.5	chr16	89064002	89063409	2	1110025L11Rik	-0.74894	0.000499842	-0.06327
E17.5	chr4	112433985	112385969	2	Skint9	-1.83362	0.000500737	-0.028756
E17.5	chr16	48872608	48874498	1	Retnlg	-1.17942	0.00050505	-0.068624
E17.5	chr10	129269321	129268386	2	Olfr777	-0.785304	0.000513416	-0.029258
E17.5	chr1	144775421	144752841	2	Rgs18	-0.713089	0.000516017	-0.05054
E17.5	chr9	78615546	78716260	1	Cd109	-0.674781	0.000518674	-0.124082
E17.5	chr16	86806513	86770227	2	Gm32461	-0.827312	0.000519309	-0.0901281
E17.5	chr6	87533259	87458545	2	Arhgap25	-0.598282	0.000520295	-0.061096
E17.5	chr13	23162643	23163581	1	Vmn1r219	-1.52757	0.000524176	-0.0533039
E17.5	chr7	104012700	104011750	2	Olfr639	-2.24039	0.000528337	-0.024922
E17.5	chr6	122952515	122969878	1	Clec4a3	-1.44695	0.000533764	-0.031664
E17.5	chr5	87979351	87908588	2	1700066N21Rik	-0.971716	0.000534953	-0.068966
E17.5	chr1	174031755	173962569	2	Ifi202b	-0.731812	0.000535786	-0.039058
E17.5	chr11	11462419	11280040	2	Zpbp	-0.546372	0.00053677	-0.0972999
E17.5	chrX	91392500	91393534	1	Gm5072	-1.02011	0.000539058	-0.033834
E17.5	chr11	99780643	99780014	2	Krtap4-8	-1.51428	0.000542918	-0.0508921
E17.5	chr9	39669059	39669994	1	Olfr963	-1.17966	0.000547575	-0.0651039
E17.5	chr10	78916842	78917936	1	Olfr1354	-1.27096	0.000547575	-0.029898
E17.5	chr7	104777470	104768049	2	Usp17le	-0.960455	0.000554896	-0.016758
E17.5	chr9	98422961	98446551	1	Rbp1	-0.546819	0.000556178	-0.13169
E17.5	chr5	88317312	88328817	1	Prol1	-1.08493	0.00055658	-0.041346
E17.5	chr19	39061006	39093948	1	Cyp2c65	-1.34504	0.000557045	-0.028922
E17.5	chr10	51677760	51730429	1	Rfx6	-0.508094	0.000558333	-0.0528
E17.5	chr1	101155768	101175202	1	Gm20268	-0.665017	0.000558333	-0.033232
E17.5	chr4	115133832	115137864	1	Cyp4x1os	-0.915154	0.000560977	-0.0822261
E17.5	chr14	44006418	44001664	2	Ang6	-0.542073	0.000562308	-0.023448
E17.5	chr5	91283076	91257571	2	Gm19619	-0.859884	0.000568681	-0.0776999
E17.5	chr7	105144309	105143350	2	Olfr683	-1.10333	0.000568963	-0.039042
E17.5	chr19	12279854	12283988	1	Olfr1434	-1.73023	0.000569511	-0.042884
E17.5	chr2	104886324	104999737	1	Ccdc73	-0.890044	0.000579065	-0.068878
E17.5	chr7	103359213	103358224	2	Olfr601	-1.31964	0.000579525	-0.026872
E17.5	chr3	64410057	64388621	2	Vmn2r4	-0.573211	0.000581032	-0.037242
E17.5	chr17	84626496	84655568	1	Dync2li1	-0.710195	0.000591557	-0.128388
E17.5	chr3	93144787	93149471	1	Crnn	-1.3282	0.000592821	-0.0822681
E17.5	chr9	39772798	39771772	2	Olfr968	-1.40488	0.000601494	-0.028714
E17.5	chr7	107933522	107934454	1	Olfr473	-1.12709	0.000608874	-0.030528
E17.5	chr19	34008254	34047903	1	Lipk	-0.518029	0.000612605	-0.0241599
E17.5	chr9	18856627	18857592	1	Olfr829	-0.800521	0.000616095	-0.026904
E17.5	chr3	20275733	20249479	2	Cpb1	-0.613513	0.000620454	-0.038768
E17.5	chr14	50084679	50083714	2	Olfr726	-0.566773	0.000621665	-0.086264
E17.5	chr7	104164816	104153013	2	Olfm5	-1.30421	0.000621665	-0.026392
E17.5	chrX	118480729	118479708	2	Tgif2lx1	-1.21005	0.0006231	-0.036908
E17.5	chr7	102604356	102605309	1	Olfr552	-1.75826	0.000624271	-0.0426159
E17.5	chr10	52545739	52542320	2	Zfa-ps	-0.733535	0.000624427	-0.036388
E17.5	chr5	145879854	145854607	2	Cyp3a11	-0.870882	0.000627626	-0.025296
E17.5	chr3	142620663	142638008	1	Gbp2	-1.33892	0.000632669	-0.07701
E17.5	chr16	19625101	19624157	2	Olfr171	-1.2461	0.000636226	-0.035142
E17.5	chr18	66949961	66924762	2	Gm19784	-0.718505	0.000641599	-0.034338
E17.5	chr11	90030348	90036505	1	Tmem100	-0.630384	0.000643357	-0.095062
E17.5	chr7	119184374	119144323	2	Gpr139	-0.529053	0.000645904	-0.076774
E17.5	chrX	50635321	50555745	2	Firre	-0.698244	0.000651165	-0.15651
E17.5	chr2	14720642	14722622	1	Gm13315	-0.655253	0.000652762	-0.071612
E17.5	chr10	44170447	44219585	1	Speer5-ps1	-0.614649	0.000653785	-0.0410681
E17.5	chr3	92790514	92788844	2	Lce1j	-1.67194	0.000657968	-0.04128
E17.5	chr7	43824544	43832027	1	Klk6	-1.52871	0.000660095	-0.025406
E17.5	chr13	23313407	23276204	2	4930557F10Rik	-0.536087	0.000661409	-0.107126
E17.5	chr12	14261534	14285684	1	Gm16497	-0.53984	0.000661409	-0.0457941
E17.5	chr11	105066835	105117537	1	Efcab3	-0.592437	0.000661409	-0.031348
E17.5	chr2	150181755	150193279	1	Gm14139	-1.15806	0.000661409	-0.027304
E17.5	chr1	21368331	21369743	1	Khdc1c	-1.51803	0.000661675	-0.04323
E17.5	chr9	39319612	39318647	2	Olfr948	-1.05471	0.000674107	-0.04401
E17.5	chr14	41151456	41158959	1	Mbl1	-0.699345	0.000679522	-0.026202
E17.5	chr6	123308333	123336537	1	Vmn2r19	-1.19539	0.000680064	-0.032022
E17.5	chr3	93826020	93827117	1	Tdpoz3	-1.22882	0.000680064	-0.054844
E17.5	chr9	37803889	37804936	1	Olfr876	-0.533245	0.000681119	-0.047894
E17.5	chrX	106603679	106576509	2	Cysltr1	-0.724162	0.000683155	-0.0230239
E17.5	chrX	138914430	139009092	1	Nrk	-0.554786	0.000683429	-0.047484
E17.5	chr11	73517197	73516259	2	Olfr382	-1.03918	0.000683874	-0.0432301
E17.5	chr2	37266951	37271387	1	Olfr367-ps	-0.741976	0.000688273	-0.036258
E17.5	chr7	10799065	10794241	2	Zscan4a	-1.33315	0.000692569	-0.015338
E17.5	chr4	62150841	62084517	2	Mup21	-0.617955	0.000694733	-0.016812
E17.5	chr8	19729576	19753603	1	4930467E23Rik	-0.673756	0.000695861	-0.004832
E17.5	chr16	25683765	25892088	1	Trp63	-0.545028	0.000696029	-0.115222
E17.5	chr14	50282271	50281228	2	Olfr732	-2.13617	0.000696029	-0.074276
E17.5	chr17	38274773	38275711	1	Olfr138	-1.0238	0.000696457	-0.0308101
E17.5	chr7	84964009	84940169	2	Vmn2r65	-1.35294	0.000699635	-0.031332
E17.5	chr3	50443613	50364936	2	Slc7a11	-0.528091	0.000702823	-0.155124
E17.5	chr6	43235610	43236575	1	Olfr47	-1.24101	0.000703716	-0.0591741
E17.5	chr7	41668014	41727193	1	Vmn2r-ps54	-0.908667	0.000704469	-0.021252
E17.5	chr7	12606544	12581470	2	Vmn2r53	-0.916788	0.00070684	-0.011644
E17.5	chr6	122006798	122085967	1	Mug2	-0.668138	0.000707236	-0.022444
E17.5	chrX	91782976	91779608	2	Mageb5	-0.925517	0.000707236	-0.019554
E17.5	chrX	102707670	102706888	2	Gm9112	-2.14478	0.000707902	-0.0930579
E17.5	chr4	118934840	118933899	2	Olfr1328	-1.38719	0.000708858	-0.044228
E17.5	chr9	119209105	119192974	2	Slc22a13	-1.16407	0.000709533	-0.0764459
E17.5	chr6	142804466	142785781	2	Sult6b2	-0.64955	0.000720881	-0.14508
E17.5	chr3	159839695	159938664	1	Wls	-0.520565	0.000720977	-0.10806
E17.5	chr9	19120957	19121911	1	Olfr836	-0.763544	0.000721936	-0.03476
E17.5	chr10	29211643	29230779	1	9330159F19Rik	-0.754639	0.000732238	-0.069646
E17.5	chr6	57258149	57259048	1	Vmn1r15	-0.878208	0.000743052	-0.0432421
E17.5	chr8	72057660	72058675	1	Olfr372	-1.10663	0.000744794	-0.0661559
E17.5	chr9	38180821	38179871	2	Olfr891	-1.12727	0.000752168	-0.048856
E17.5	chr4	4077514	4056665	2	Sdr16c6	-1.3679	0.000756359	-0.074662
E17.5	chr6	142008745	141972196	2	Gm6614	-0.831055	0.000759072	-0.041992
E17.5	chr2	37105648	37104695	2	Olfr362	-0.992696	0.000759072	-0.02274
E17.5	chr7	104315495	104299897	2	Trim12a	-1.32588	0.000759307	-0.0294079
E17.5	chr5	76484077	76516628	1	Gm7271	-0.517216	0.000760611	-0.038896
E17.5	chrX	147429192	147383478	2	Il13ra2	-1.22323	0.000765969	-0.060002
E17.5	chr3	106219479	106201491	2	Chil4	-1.2816	0.00076686	-0.004382
E17.5	chr7	107801179	107781544	2	Ovch2	-1.38721	0.000769671	-0.056628
E17.5	chr12	114469466	114469407	2	Mir7094-1	-0.597913	0.000773919	-0.0537199
E17.5	chr6	123122690	123143999	1	Clec4a2	-0.700866	0.000773919	-0.012412
E17.5	chr8	21734494	21735471	1	Defa24	-1.33663	0.000773919	-0.039562
E17.5	chr6	24791188	24801048	1	Spam1	-0.564324	0.00077483	-0.024108
E17.5	chr3	92458720	92456502	2	Sprr3	-1.40062	0.000775398	-0.03772
E17.5	chr1	31222656	31141078	2	4931428L18Rik	-0.778669	0.00077744	-0.051528
E17.5	chr10	21690845	21693978	1	Gm5420	-0.913325	0.000778482	-0.178344
E17.5	chr13	22556201	22557109	1	Vmn1r204	-1.64544	0.00078137	-0.0630741
E17.5	chr8	104322227	104330764	1	Cmtm2b	-1.26077	0.000789322	-0.036668
E17.5	chrX	167330571	167304926	2	Tlr7	-1.17957	0.000797969	-0.086284
E17.5	chr8	9144669	9149050	1	4930453L07Rik	-0.831266	0.000801526	-0.099664
E17.5	chr5	137962959	137953809	2	Gjc3	-1.07853	0.000801904	-0.02582
E17.5	chr2	45696605	45698447	1	1700019E08Rik	-0.59266	0.000803214	-0.11554
E17.5	chrX	86191775	86195947	1	Nr0b1	-0.670739	0.000804709	-0.147502
E17.5	chr6	132951102	132952064	1	Tas2r129	-1.75463	0.000807161	-0.047944
E17.5	chr12	103904950	103763587	2	Serpina1a	-0.707237	0.000810005	-0.012408
E17.5	chr10	33782115	33766424	2	Sult3a2	-0.741242	0.000810952	-0.0509419
E17.5	chr7	103085520	103086479	1	Olfr584	-0.529582	0.000811189	-0.018238
E17.5	chr9	39078743	39077796	2	Olfr938	-1.10154	0.000814227	-0.0420381
E17.5	chr17	38335159	38336097	1	Olfr136	-0.584755	0.000815291	-0.0278
E17.5	chr7	86465413	86466405	1	Olfr299	-0.892268	0.000819232	-0.034456
E17.5	chr2	85608908	85607964	2	Olfr1000	-0.688911	0.000826095	-0.025424
E17.5	chr17	37696685	37701637	1	Olfr119	-1.8913	0.00082786	-0.04122
E17.5	chr10	79468958	79492154	1	Vmn2r83	-0.961877	0.000830159	-0.0189
E17.5	chr17	20419163	20420059	1	Vmn1r224	-1.32958	0.000830159	-0.053404
E17.5	chr7	44102292	44106583	1	Klk1b21	-1.313	0.00083284	-0.031096
E17.5	chr1	163085670	163024302	2	Mroh9	-0.664788	0.000835409	-0.0668441
E17.5	chr6	91411369	91363983	2	Wnt7a	-0.519631	0.000837522	-0.114508
E17.5	chr17	22601148	22619133	1	Vmn2r112	-0.961075	0.000838765	-0.039478
E17.5	chr9	76014977	76136350	1	Hmgcll1	-0.548357	0.000842639	-0.109128
E17.5	chr11	49050733	49135387	1	Ifi47	-0.640088	0.00084797	-0.037688
E17.5	chr7	5611313	5610411	2	Vmn1r61	-0.985201	0.000848354	-0.02371
E17.5	chr5	87591611	87575968	2	Sult1e1	-0.723515	0.000851067	-0.018834
E17.5	chr2	85331896	85330967	2	Olfr987	-0.525847	0.000851896	-0.0684919
E17.5	chr13	4150631	4132627	2	Akr1c18	-0.870492	0.000853165	-0.05087
E17.5	chr2	89194032	89193100	2	Olfr1226	-1.16352	0.00085839	-0.053654
E17.5	chr5	29537949	29538624	1	Gm6083	-0.725208	0.000864586	-0.0815979
E17.5	chrX	169187209	169176114	2	Amelx	-0.546484	0.000864957	-0.016448
E17.5	chr1	12667563	12673090	1	Gm17644	-1.05536	0.000869582	-0.092834
E17.5	chr19	13445014	13445958	1	Olfr1471	-1.97392	0.000876178	-0.039146
E17.5	chr4	143900380	143894237	2	Pramef6	-0.720147	0.000878339	-0.019256
E17.5	chr10	115817284	115849893	1	Tspan8	-0.728478	0.000882118	-0.076332
E17.5	chr4	25800003	25609333	2	Fut9	-0.523606	0.000886156	-0.142234
E17.5	chr15	6874313	6813577	2	Osmr	-0.553726	0.000886156	-0.066756
E17.5	chr9	40022395	40023327	1	Olfr981	-1.61781	0.000892658	-0.03731
E17.5	chr13	35167804	35167146	2	4930529N20Rik	-0.847134	0.000895675	-0.07395
E17.5	chr6	90224438	90223317	2	Vmn1r53	-1.5535	0.00091063	-0.051428
E17.5	chr6	83049711	83049773	1	Mir7040	-1.33866	0.000911032	-0.169538
E17.5	chr3	52739724	52776654	1	Gm2447	-0.522886	0.000917882	-0.114494
E17.5	chr5	86926503	86916639	2	Ugt2b1	-0.755944	0.000917922	-0.034204
E17.5	chr2	36230426	36252272	1	Ptgs1	-0.519677	0.000919699	-0.078858
E17.5	chr14	43608013	43602627	2	Gm10375	-1.58825	0.000920739	-0.012908
E17.5	chr6	59208870	59212033	1	Tigd2	-0.689866	0.000922184	-0.070438
E17.5	chrX	139085236	139079249	2	Serpina7	-0.846353	0.000923889	-0.021034
E17.5	chr1	166647693	166628971	2	Gm4847	-0.92615	0.0009376	-0.029838
E17.5	chr17	40794146	40764734	2	Crisp2	-1.15929	0.0009376	-0.024704
E17.5	chr1	96662573	96612057	2	4930533P14Rik	-0.800681	0.000937771	-0.05879
E17.5	chr4	61674094	61224307	2	Mup14	-1.29044	0.000944	-0.015218
E17.5	chr4	61674094	61224307	2	Mup18	-1.29044	0.000944	-0.015218
E17.5	chr5	105053561	105014153	2	Gbp8	-1.14856	0.000948826	-0.029138
E17.5	chr3	15575065	15371827	2	Sirpb1b	-1.18876	0.000952924	-0.027544
E17.5	chr1	58795374	58847503	1	Casp8	-0.656165	0.000954225	-0.0513381
E17.5	chr7	104218795	104235152	1	Trim6	-0.656034	0.000957743	-0.045394
E17.5	chr19	11697055	11711858	1	Oosp3	-0.532817	0.000960868	-0.012316
E17.5	chr3	35666163	35597152	2	Gm6639	-0.966648	0.000961317	-0.0585441
E17.5	chrX	135627705	135613002	2	Prame	-1.38602	0.000963809	-0.015842
E17.5	chr10	125328535	125227485	2	Slc16a7	-0.566641	0.000967734	-0.119324
E17.5	chr3	130617448	130635750	1	Etnppl	-0.654595	0.000974076	-0.079662
E17.5	chr2	148820099	148830410	1	Cst13	-1.2129	0.000975556	-0.029806
E17.5	chr2	36568600	36569529	1	Olfr344	-1.09173	0.000993337	-0.039378
E17.5	chr1	160153575	160085029	2	Tnn	-0.705802	0.000994776	-0.0473401
E17.5	chr5	30013114	30019981	1	Il6	-0.756403	0.00100215	-0.049516
E17.5	chr5	137611404	137605107	2	Pcolce	-0.791724	0.00101179	-0.115826
E17.5	chr16	45492969	45416755	2	Gm609	-1.03093	0.00101504	-0.047428
E17.5	chr6	139322576	139315597	2	4922502N22Rik	-0.561308	0.00101895	-0.087504
E17.5	chr6	122513676	122529290	1	Mfap5	-0.59953	0.00102135	-0.080482
E17.5	chr10	33256357	33222345	2	D830005E20Rik	-0.930821	0.00102851	-0.044138
E17.5	chr7	9876963	8085044	2	2810047C21Rik1	-1.7519	0.00102851	-0.019072
E17.5	chr16	89015277	89015846	1	Gm10229	-0.870651	0.00102859	-0.046972
E17.5	chr6	41302272	41305533	1	Try4	-0.977012	0.00103188	-0.05685
E17.5	chr4	59960665	59956806	2	Mup4	-1.25892	0.00103188	-0.06581
E17.5	chr19	11536849	11558466	1	Ms4a4d	-0.885065	0.00103512	-0.034238
E17.5	chr15	54571366	54602846	1	Mal2	-0.73931	0.00103551	-0.087908
E17.5	chr7	108894405	108893461	2	Olfr519	-1.31083	0.00104249	-0.033766
E17.5	chr9	89092835	89084624	2	Trim43b	-1.07572	0.00104409	-0.02623
E17.5	chr14	49961096	49960091	2	Olfr724	-1.27165	0.00104625	-0.04569
E17.5	chr4	49408151	49379845	2	Acnat2	-0.868091	0.00104711	-0.02551
E17.5	chr4	61595832	61300037	2	Mup15	-1.28528	0.00105308	-0.013798
E17.5	chr7	108080796	108081734	1	Olfr481	-2.26314	0.00105308	-0.03076
E17.5	chr7	104315031	104324838	1	Gm15133	-1.67356	0.00106121	-0.031834
E17.5	chr1	107052303	107045587	2	Serpinb3a	-0.659694	0.00106245	-0.025088
E17.5	chr9	20300211	20301170	1	Olfr873	-2.28644	0.00108344	-0.08179
E17.5	chr13	3945349	3940688	2	Ucn3	-0.818593	0.00108564	-0.06038
E17.5	chr9	31913285	31846044	2	Barx2	-0.527676	0.00109081	-0.119908
E17.5	chr2	111622072	111621134	2	Olfr1297	-0.841023	0.00109081	-0.056812
E17.5	chr6	42597372	42587213	2	Tcaf3	-1.03353	0.00109668	-0.053038
E17.5	chr18	61953075	62015719	1	Sh3tc2	-0.59579	0.00110055	-0.0703579
E17.5	chr10	31414435	31413726	2	Supt4b	-0.594348	0.00111428	-0.090192
E17.5	chr1	12425986	12426106	1	Mir6341	-0.559262	0.00111504	-0.09152
E17.5	chr11	73984606	73983662	2	Olfr398	-0.961381	0.00111504	-0.01836
E17.5	chrX	79671435	79623231	2	Mageb16	-0.781115	0.00112354	-0.018144
E17.5	chr9	37918548	37919612	1	Olfr878	-1.22359	0.00112354	-0.0753761
E17.5	chr7	6515427	6514474	2	Olfr1349	-0.984575	0.00112403	-0.026598
E17.5	chr8	129067134	129183732	1	Ccdc7b	-0.803808	0.00113418	-0.0401561
E17.5	chr6	56956513	56957406	1	Vmn1r4	-0.988584	0.00113425	-0.03771
E17.5	chr12	88274497	88270635	2	Gm5662	-1.4769	0.00113688	-0.016936
E17.5	chr7	47489582	47463807	2	Mrgpra2b	-0.849558	0.00115044	-0.00328799
E17.5	chr4	51216678	51229928	1	Cylc2	-0.686165	0.00115282	-0.045172
E17.5	chr6	71322812	71337451	1	Cd8b1	-0.717352	0.00115282	-0.041904
E17.5	chr7	102724488	102723532	2	Olfr559	-1.13726	0.00115548	-0.0269821
E17.5	chr5	87000860	87013274	1	Ugt2b35	-0.989826	0.001159	-0.065516
E17.5	chr7	107954643	107955575	1	Olfr474	-1.42488	0.00116353	-0.023252
E17.5	chrX	141474076	141165403	2	Col4a6	-0.568737	0.00116419	-0.122252
E17.5	chr17	22867134	22846697	2	Zfp945	-0.587144	0.00117292	-0.067272
E17.5	chr16	55494731	55494797	1	Mir5118	-0.657244	0.00117465	-0.167526
E17.5	chr1	195176715	195136811	2	Cr2	-0.711021	0.00117929	-0.061928
E17.5	chr7	33287307	33288491	1	Scgb1b19	-2.18934	0.00118307	-0.020974
E17.5	chr17	18021733	18022704	1	Fpr-rs4	-1.7476	0.00118598	-0.08709
E17.5	chrX	62283499	62292078	1	4933402E13Rik	-0.848945	0.00118692	-0.035212
E17.5	chr9	8221889	8241987	1	1700128F08Rik	-0.955357	0.00118692	-0.035812
E17.5	chr10	129321625	129322563	1	Olfr780	-0.519079	0.00118888	-0.03046
E17.5	chr16	14906646	14938120	1	Efcab1	-0.736208	0.00119696	-0.0944519
E17.5	chr6	136954523	136963483	1	Pde6h	-0.549605	0.00119851	-0.045022
E17.5	chr1	21383556	21386384	1	Khdc1b	-1.26815	0.00119851	-0.0322579
E17.5	chr9	14771030	14756593	2	1700012B09Rik	-1.02628	0.0012031	-0.0733281
E17.5	chr2	86131661	86130702	2	Olfr1039	-1.50786	0.00121641	-0.038172
E17.5	chr11	7213923	7206086	2	Igfbp3	-0.502543	0.0012172	-0.111376
E17.5	chrX	136517999	136534306	1	Kir3dl1	-1.06569	0.00122455	-0.016684
E17.5	chr5	87825697	87846386	1	Prr27	-1.21059	0.0012286	-0.029554
E17.5	chr17	59013322	59001401	2	Nudt12	-0.812878	0.00122896	-0.10997
E17.5	chr19	11266151	11250603	2	Ms4a1	-1.00306	0.00123204	-0.021764
E17.5	chr2	110597299	110649345	1	Slc5a12	-0.512491	0.00123603	-0.03199
E17.5	chrX	58911461	58920304	1	4930550L24Rik	-0.583107	0.00123767	-0.028922
E17.5	chr16	45093676	45127924	1	Ccdc80	-0.679147	0.00124816	-0.0655
E17.5	chr1	17727646	17676027	2	Gm16070	-0.658507	0.00124902	-0.053768
E17.5	chr5	109192107	109156068	2	Vmn2r13	-0.975766	0.00125158	-0.013928
E17.5	chr2	86508461	86509402	1	Olfr1076	-0.976298	0.00125161	-0.041676
E17.5	chr2	85721407	85722351	1	Olfr1009	-0.659158	0.00125811	-0.040832
E17.5	chr2	87809822	87810799	1	Olfr1145	-1.91518	0.00126216	-0.031818
E17.5	chr14	6875160	6735683	2	Gm3636	-0.901636	0.00126927	-0.00449198
E17.5	chr8	28084853	28083194	2	Gm8096	-0.622154	0.00127166	-0.084788
E17.5	chrX	96456294	96306178	2	Hsf3	-0.931393	0.00127312	-0.04555
E17.5	chrX	9849703	9850252	1	H2al3	-1.62552	0.00127391	-0.046816
E17.5	chr17	38305459	38304521	2	Olfr137	-1.70304	0.00127391	-0.040344
E17.5	chr7	104975983	104975042	2	Olfr671	-1.27962	0.00127566	-0.0311419
E17.5	chr17	4082995	4044658	2	4930470H14Rik	-0.871343	0.00127702	-0.04738
E17.5	chr7	42867234	42816827	2	Gm2381	-1.08427	0.00127702	-0.015756
E17.5	chr2	90400640	90401674	1	Olfr1274-ps	-0.941765	0.00127965	-0.018016
E17.5	chr9	39393793	39394737	1	Olfr951	-0.690048	0.00128086	-0.037178
E17.5	chr9	38268515	38269465	1	Olfr895	-0.855044	0.00128501	-0.037812
E17.5	chr12	52028063	52023003	2	Gpr33	-1.01167	0.00132781	-0.0714459
E17.5	chr5	41891342	41891423	1	Mir6414	-0.675955	0.00133925	-0.108448
E17.5	chr18	36726815	36725064	2	Cd14	-0.61787	0.00134311	-0.140388
E17.5	chr6	92901441	92772699	2	Adamts9	-0.550598	0.00134666	-0.168844
E17.5	chr3	92992226	92993426	1	Lce3f	-0.802855	0.00134666	-0.053956
E17.5	chr17	36672197	36670008	2	H2-M1	-0.955734	0.00135337	-0.038558
E17.5	chr6	128887587	128898167	1	Clec2i	-0.973849	0.00135778	-0.0565121
E17.5	chrX	95733265	95732590	2	1700010D01Rik	-0.954873	0.00136019	-0.033184
E17.5	chr19	39741101	39688836	2	Cyp2c68	-1.78948	0.00136673	-0.033124
E17.5	chr10	100345972	100362247	1	Gm4303	-0.53157	0.00137091	-0.019872
E17.5	chr9	38877178	38878104	1	Olfr926	-1.03732	0.0013714	-0.0444899
E17.5	chr8	45069210	45088506	1	Mtnr1a	-0.522861	0.00137305	-0.0993201
E17.5	chr6	129385874	129375513	2	Clec12b	-0.698697	0.00137305	-0.038996
E17.5	chr10	78753067	78746924	2	Ccdc105	-0.688968	0.00137489	-0.225412
E17.5	chr10	129011287	129012216	1	Olfr763	-1.49588	0.00138159	-0.0962681
E17.5	chr4	121622125	121614004	2	Gm12887	-0.549878	0.00138674	-0.021474
E17.5	chr1	164151835	164220277	1	F5	-0.502782	0.00139119	-0.046952
E17.5	chr1	106861180	106883348	1	Serpinb5	-0.594636	0.00139509	-0.029116
E17.5	chr12	103956897	103946931	2	Serpina1e	-1.28854	0.00139584	-0.018742
E17.5	chr6	123853190	123822814	2	Vmn2r25	-0.927866	0.00140683	-0.026554
E17.5	chr13	74292331	74211118	2	Ahrr	-0.531227	0.00140971	-0.0864061
E17.5	chr7	3502552	3488991	2	Tarm1	-0.740992	0.00142431	-0.051982
E17.5	chr7	107106859	107105912	2	Olfr715b	-1.80687	0.0014336	-0.040546
E17.5	chr5	50252762	50252868	1	Mir8117	-0.702568	0.00143569	-0.103118
E17.5	chrX	112698651	112638427	2	Pof1b	-0.571765	0.001438	-0.02186
E17.5	chrX	154995850	154985775	2	Magea8	-0.679366	0.001438	-0.00805202
E17.5	chr7	11166148	11161643	2	Zscan4d	-1.09864	0.00144634	-0.015744
E17.5	chr6	131247362	131219235	2	Klra2	-0.804389	0.00144671	-0.011002
E17.5	chr6	138658444	138657089	2	Igbp1b	-0.562602	0.00145894	-0.116206
E17.5	chr4	73605544	73611922	1	Gm38423	-0.700259	0.00145966	-0.062962
E17.5	chrX	124135910	124127339	2	Vmn2r121	-1.26582	0.00147563	-0.025438
E17.5	chrX	105499772	105500639	1	Cypt2	-1.00371	0.00147583	-0.0593459
E17.5	chr9	39128167	39145072	1	Olfr27	-1.32188	0.00147896	-0.033538
E17.5	chr7	104244457	104340684	1	Trim34a	-0.696373	0.00148629	-0.035162
E17.5	chr9	51213690	51240079	1	Pou2af1	-0.559471	0.00149762	-0.045892
E17.5	chr13	21833475	21833024	2	Hist1h2ap	-0.788585	0.00149762	-0.0548401
E17.5	chr1	34498430	34503062	1	Prss39	-0.855055	0.00149762	-0.0756399
E17.5	chr12	105202422	105206993	1	Tcl1b4	-1.01441	0.00149762	-0.0530341
E17.5	chr4	63634421	63639478	1	Gm11482	-0.601495	0.00150517	-0.0798661
E17.5	chr1	173914179	173848972	2	Ifi211	-0.845607	0.00150704	-0.028892
E17.5	chr8	19225478	19228209	1	Defb6	-1.3151	0.00151192	-0.034806
E17.5	chr7	140419771	140418842	2	Olfr532	-1.10819	0.00151697	-0.031374
E17.5	chr5	108763842	108768918	1	1700047L14Rik	-0.885277	0.00152142	-0.06063
E17.5	chr13	106936915	106794439	2	Ipo11	-0.516612	0.00154684	-0.143944
E17.5	chr3	37609891	37615276	1	4930594O21Rik	-0.590581	0.00154962	-0.102594
E17.5	chr3	92778899	92777210	2	Lce1i	-1.3224	0.00156239	-0.025598
E17.5	chr1	154255689	154270416	1	4930532M18Rik	-0.746979	0.00156612	-0.045892
E17.5	chr2	17996958	17996417	2	H2al2a	-0.526023	0.00156745	-0.0908179
E17.5	chr2	160016653	160040620	1	9130015L21Rik	-0.963621	0.0015726	-0.075708
E17.5	chrX	9846947	9847500	1	Hypm	-0.923149	0.00157325	-0.0610059
E17.5	chr2	159947341	159981289	1	4933416E03Rik	-0.606525	0.00157537	-0.035514
E17.5	chr7	5350542	5360682	1	Gm5065	-1.62913	0.00159526	-0.01369
E17.5	chr7	129257094	129391307	1	Plpp4	-0.601062	0.00159709	-0.098744
E17.5	chr5	62813823	62888318	1	Dthd1	-0.629391	0.00160064	-0.041002
E17.5	chr18	46574533	46558231	2	Ticam2	-0.711943	0.00160064	-0.0833201
E17.5	chr6	23132986	23072173	2	Aass	-0.680602	0.00160168	-0.080428
E17.5	chr6	42400238	42401119	1	Tas2r143	-1.28916	0.00160168	-0.0533159
E17.5	chr6	65144730	65117293	2	Hpgds	-0.511689	0.0016039	-0.0419639
E17.5	chr9	9239013	8994953	2	Arhgap42	-0.520418	0.00160431	-0.179722
E17.5	chr2	36640041	36640976	1	Olfr345	-1.11613	0.00160794	-0.039102
E17.5	chr9	38498671	38499603	1	Olfr907	-2.03823	0.00161354	-0.036624
E17.5	chr8	40286953	40279166	2	Fgf20	-0.821996	0.00162993	-0.105068
E17.5	chrX	164139342	164188418	1	Ace2	-0.745862	0.00163303	-0.037434
E17.5	chr3	144896011	144879322	2	Clca4c-ps	-0.777552	0.00163303	-0.024482
E17.5	chrX	129051524	129067146	1	4930558G05Rik	-0.630104	0.00163312	-0.02626
E17.5	chr18	36920305	36922207	1	Gm6756	-1.11011	0.00163312	-0.03598
E17.5	chr17	36058371	36055816	2	Gm11127	-1.23717	0.00163573	-0.0942
E17.5	chr10	28668360	28883818	1	Themis	-0.570997	0.00163755	-0.0995279
E17.5	chr9	39217359	39218294	1	Olfr944	-1.08579	0.00164373	-0.035636
E17.5	chr14	33589270	33640754	1	Ptpn20	-0.524815	0.00165952	-0.064576
E17.5	chr19	39269405	39330713	1	Cyp2c29	-0.968713	0.00166045	-0.022128
E17.5	chr2	134554352	134497361	2	Hao1	-0.958498	0.00166095	-0.071086
E17.5	chr7	106689729	106688782	2	Olfr694	-1.48561	0.00166095	-0.03344
E17.5	chr7	107209445	107210916	1	Rbmxl2	-1.00752	0.0016614	-0.09962
E17.5	chr13	4574075	4586543	1	Akr1c21	-0.689535	0.00166264	-0.0359901
E17.5	chr8	64514441	64514332	2	Mir710	-0.572933	0.001667	-0.205494
E17.5	chr7	3423445	3421665	2	3300002P13Rik	-0.72587	0.001667	-0.157596
E17.5	chr7	140322701	140323630	1	Olfr525	-1.20693	0.00167587	-0.043082
E17.5	chr4	101717407	101815354	1	Lepr	-0.669732	0.00168341	-0.051992
E17.5	chr3	93468754	93471980	1	Tchhl1	-0.51386	0.00169416	-0.042754
E17.5	chrX	74167838	74150944	2	Tex28	-1.74729	0.00170406	-0.014634
E17.5	chr17	20481236	20462373	2	Vmn2r108	-0.674914	0.00170559	-0.011188
E17.5	chr1	107511423	107525600	1	Serpinb2	-0.881402	0.00170559	-0.032772
E17.5	chr17	18085057	18136643	1	Vmn2r91	-1.45849	0.00170595	-0.020898
E17.5	chr6	142186149	142085768	2	Slco1a6	-0.771979	0.00171046	-0.0539001
E17.5	chr13	4248735	4249777	1	Marcksl1-ps4	-1.22695	0.00171356	-0.14394
E17.5	chr7	18432055	18422536	2	Psg28	-0.944127	0.0017187	-0.013962
E17.5	chr3	75143772	75037895	2	Zbbx	-0.545719	0.00171942	-0.0669401
E17.5	chr9	39573257	39572322	2	Olfr959	-0.880519	0.00171942	-0.033248
E17.5	chr6	124357086	124347593	2	1700013D24Rik	-2.139	0.00171942	-0.04095
E17.5	chr15	75155261	75159128	1	Ly6g	-0.954354	0.00172469	-0.053564
E17.5	chrX	72591579	72591500	2	Mir105	-0.526341	0.00172881	-0.038264
E17.5	chr13	21574454	21573510	2	Olfr1364	-1.67408	0.00173123	-0.053302
E17.5	chr1	164152217	164148576	2	Gm16548	-0.547256	0.00173236	-0.0643021
E17.5	chr5	69542647	69516670	2	Yipf7	-0.681241	0.00173743	-0.076298
E17.5	chr7	86403849	86413299	1	Olfr301	-1.18456	0.00174408	-0.027778
E17.5	chrX	140907608	140939472	1	Vsig1	-1.08679	0.00174886	-0.039192
E17.5	chr6	37530173	37568815	1	Akr1d1	-0.537872	0.00175017	-0.0541481
E17.5	chr7	12221316	12225807	1	Gm4224	-1.05773	0.00176145	-0.017538
E17.5	chr13	22502245	22501337	2	Vmn1r202	-0.756657	0.00176402	-0.026154
E17.5	chr3	98645534	98618636	2	Hsd3b5	-0.899016	0.00177036	-0.025252
E17.5	chr13	22726622	22725684	2	Vmn1r207-ps	-0.808927	0.00177497	-0.036654
E17.5	chr2	88829757	88832042	1	Olfr1205	-1.5859	0.00177751	-0.055362
E17.5	chr5	104299287	104311472	1	Ibsp	-0.64172	0.00178003	-0.038318
E17.5	chr11	46810799	46844333	1	Timd4	-0.5287	0.00178365	-0.033654
E17.5	chr16	14705859	14709385	1	Snai2	-0.513566	0.00179106	-0.167998
E17.5	chr9	38084838	38085767	1	Olfr887	-1.41397	0.00180268	-0.0412181
E17.5	chr13	60802844	60798250	2	Ctsll3	-0.892018	0.00181712	-0.021526
E17.5	chr9	38606467	38607417	1	Olfr914	-1.10755	0.00182268	-0.0359141
E17.5	chr9	7502342	7510242	1	Mmp10	-1.01496	0.0018257	-0.032128
E17.5	chr6	123173023	123204671	1	Clec4b2	-1.30793	0.0018296	-0.019688
E17.5	chr10	129540539	129541474	1	Olfr792	-1.17572	0.0018503	-0.052092
E17.5	chr7	47982296	47980794	2	Mrgpra4	-0.895049	0.00185519	-0.0615199
E17.5	chr10	129912276	129911338	2	Olfr816	-0.860663	0.00187019	-0.022944
E17.5	chrX	98148757	98323218	1	Ar	-0.513991	0.0018725	-0.0546361
E17.5	chr18	50278369	50283019	1	Fam170a	-0.569811	0.00187777	-0.0564679
E17.5	chr9	109746089	109717566	2	Fbxw26	-1.05159	0.00187951	-0.021366
E17.5	chr16	87909271	87952254	1	4930590A17Rik	-0.912763	0.00188754	-0.087864
E17.5	chrX	57088106	57106540	1	Vgll1	-0.931178	0.00188754	-0.0462539
E17.5	chr10	129133766	129132831	2	Olfr770	-1.01912	0.00188754	-0.046488
E17.5	chr19	37465254	37471827	1	1700122C19Rik	-0.571894	0.00188765	-0.04276
E17.5	chr16	89508323	89507703	2	Krtap7-1	-0.983802	0.00188765	-0.102448
E17.5	chr19	12861777	12862736	1	Olfr1444	-1.86893	0.00188765	-0.0712761
E17.5	chr17	35342333	35345722	1	H2-Q2	-0.77163	0.0018932	-0.087882
E17.5	chr19	13704829	13705788	1	Olfr1491	-0.60444	0.0018944	-0.024298
E17.5	chr2	87833041	87833985	1	Olfr1148	-1.38837	0.0018944	-0.052356
E17.5	chrX	161117193	161258213	1	Scml2	-0.618584	0.0019003	-0.0624239
E17.5	chr7	5413145	5408887	2	Vmn1r58	-0.698144	0.00191005	-0.00837399
E17.5	chr1	133350674	133360320	1	Ren1	-0.651464	0.00191386	-0.062576
E17.5	chr6	66272505	66284845	1	Gm31520	-0.620476	0.00192851	-0.064272
E17.5	chrX	78737763	78739410	1	Fam47c	-0.871219	0.00194263	-0.042744
E17.5	chr1	85649988	85709998	1	Sp100	-1.07815	0.00194899	-0.059952
E17.5	chr15	65976804	65922443	2	Hhla1	-0.717084	0.00195162	-0.024106
E17.5	chr4	143511343	143517831	1	Gm13043	-0.611838	0.00195539	-0.010468
E17.5	chr17	17970458	17971677	1	Fpr3	-1.21503	0.00195539	-0.03597
E17.5	chr13	60864416	60842612	2	4930486L24Rik	-1.25449	0.00195539	-0.022772
E17.5	chr7	104180406	104179456	2	Olfr648	-1.4389	0.0019561	-0.0511119
E17.5	chr2	132385447	132370329	2	Prokr2	-0.571356	0.00196034	-0.108256
E17.5	chr7	104880709	104881659	1	Olfr665	-0.604492	0.00196485	-0.021282
E17.5	chr6	57137353	57138252	1	Vmn1r11	-1.05053	0.00196657	-0.0452299
E17.5	chr7	140507318	140500853	2	Olfr536	-0.905719	0.00197241	-0.016376
E17.5	chr1	21349677	21352199	1	Khdc1a	-0.856498	0.00197741	-0.040386
E17.5	chr9	45079183	45108531	1	Jaml	-1.22457	0.00198112	-0.05718
E17.5	chr6	122921848	122934619	1	Clec4a1	-1.10538	0.00198287	-0.036138
E17.5	chr2	88339567	88340514	1	Olfr1176	-0.743673	0.00198301	-0.048226
E17.5	chr9	7464141	7476869	1	Mmp1a	-1.44785	0.00200024	-0.037892
E17.5	chrX	155147849	155124981	2	Cldn34b2	-0.846751	0.00200037	-0.038022
E17.5	chr2	58357758	58267453	2	Acvr1c	-0.516082	0.00200397	-0.13132
E17.5	chr8	71026755	71006728	2	1700026F02Rik	-0.62111	0.00201052	-0.0490579
E17.5	chrX	147064905	147065002	1	Mir1298	-0.558483	0.0020133	-0.042194
E17.5	chr9	20055461	20054466	2	Olfr867	-1.38524	0.0020133	-0.028058
E17.5	chr2	37201243	37202181	1	Olfr365	-0.704681	0.00203504	-0.015334
E17.5	chr11	73964610	73965557	1	Olfr397	-1.23361	0.00203515	-0.015778
E17.5	chr8	113517282	113550808	1	4930571O06Rik	-0.596432	0.00204395	-0.053452
E17.5	chr16	28600043	28599935	2	Mir690	-0.829275	0.00205171	-0.110856
E17.5	chrX	112406779	112384305	2	Satl1	-1.48419	0.00205171	-0.018616
E17.5	chr19	36057360	35958727	2	Htr7	-0.827006	0.00205716	-0.102558
E17.5	chrX	139563340	139673145	1	Rnf128	-0.690012	0.00206167	-0.0602061
E17.5	chrX	98891025	98554280	2	Ophn1	-0.548199	0.00207215	-0.118292
E17.5	chr1	161395438	161418206	1	Tnfsf4	-0.559473	0.00207215	-0.055274
E17.5	chr2	14229414	14332023	1	Mrc1	-0.786716	0.00207215	-0.0628119
E17.5	chr13	91741521	91786148	1	Acot12	-0.830061	0.00207215	-0.062952
E17.5	chr14	50473057	50486395	1	Olfr741	-0.955747	0.00207215	-0.014308
E17.5	chrX	104816776	104842455	1	1700121L16Rik	-1.48224	0.00207215	-0.038072
E17.5	chr2	88683730	88682804	2	Olfr1195	-1.31072	0.0020798	-0.0355121
E17.5	chr2	173719415	173722086	1	1700010B08Rik	-0.553818	0.00208092	-0.0963081
E17.5	chr9	38061322	38062251	1	Olfr885	-1.36888	0.00209365	-0.0301061
E17.5	chr3	10197283	10179851	2	Pmp2	-0.967318	0.00209676	-0.059618
E17.5	chr2	89789350	89788406	2	Olfr1254	-1.56722	0.00212083	-0.0669179
E17.5	chrX	91331905	91332897	1	Mageb2	-0.819309	0.00213451	-0.0333639
E17.5	chr3	92418087	92419396	1	Sprr2j-ps	-2.70364	0.00214037	-0.06496
E17.5	chr6	18030445	17988940	2	Wnt2	-0.801102	0.00214294	-0.073376
E17.5	chr12	17324730	17284721	2	Atp6v1c2	-0.789358	0.00214813	-0.069406
E17.5	chr5	145469723	145436309	2	Cyp3a16	-0.930619	0.00214879	-0.026168
E17.5	chr5	63812495	63899619	1	0610040J01Rik	-0.604704	0.00215449	-0.0781719
E17.5	chr8	56294552	56321046	1	Hpgd	-0.707968	0.00218693	-0.111044
E17.5	chr1	63686927	63622851	2	Dytn	-0.546611	0.00219037	-0.083444
E17.5	chr17	37445480	37446517	1	Olfr108	-1.15291	0.00219646	-0.024164
E17.5	chr9	39702767	39701832	2	Olfr149	-1.29454	0.00220826	-0.045464
E17.5	chr2	87457167	87458111	1	Olfr1126	-0.513198	0.00221358	-0.023418
E17.5	chr12	10446388	10531303	1	Gm38407	-0.628357	0.00222151	-0.049368
E17.5	chr11	99936291	99937225	1	Krtap31-2	-1.15042	0.00222367	-0.02079
E17.5	chr6	132361737	132114226	2	Gm4736	-0.623681	0.00222832	-0.036728
E17.5	chr5	146185304	146182450	2	1700001J03Rik	-0.591292	0.00223237	-0.0498581
E17.5	chr15	82690499	82688750	2	Cyp2d37-ps	-0.696781	0.00223556	-0.0337339
E17.5	chr8	4134736	4137707	1	Cd209g	-0.724863	0.00223583	-0.055632
E17.5	chr14	51203695	51204156	1	Ear14	-1.3488	0.00225422	-0.068012
E17.5	chr16	59216611	59215685	2	Olfr199	-1.2734	0.00226425	-0.046876
E17.5	chr1	40805601	40855267	1	Tmem182	-0.917898	0.0022713	-0.0724099
E17.5	chrX	100381097	100381185	1	Mir676	-1.19928	0.00227278	-0.033438
E17.5	chr9	124021971	124031689	1	Ccr3	-0.892212	0.00227936	-0.0423541
E17.5	chr7	85415676	85406376	2	Vmn2r69	-0.519137	0.00228586	-0.021544
E17.5	chr7	102857271	102856321	2	Olfr566	-0.814344	0.00230689	-0.0406919
E17.5	chr10	34044313	34038784	2	Calhm4	-0.830816	0.00231801	-0.0302101
E17.5	chr8	19198704	19201547	1	Defb4	-1.04522	0.00231885	-0.0149
E17.5	chr9	39750388	39751320	1	Olfr967	-1.31725	0.0023201	-0.033932
E17.5	chr7	6977420	6955685	2	Zim3	-0.587134	0.00232094	-0.04379
E17.5	chr9	39550869	39549931	2	Olfr958	-1.26115	0.00232471	-0.100862
E17.5	chr16	58995404	59000616	1	Olfr183	-0.80872	0.00232625	-0.062622
E17.5	chr5	34732972	34732853	2	Mir467g	-0.854001	0.0023268	-0.023232
E17.5	chr7	84528954	84578339	1	Gm2115	-0.61878	0.00233191	-0.0632879
E17.5	chr16	66657118	66664626	1	1700010K23Rik	-0.558791	0.00234273	-0.062168
E17.5	chr7	104465193	104409025	2	Trim30a	-0.7903	0.00234361	-0.030022
E17.5	chrX	60179089	60055956	2	Mcf2	-0.611312	0.00236461	-0.068724
E17.5	chr1	130629606	130576706	2	Zp3r	-0.601606	0.0023647	-0.0394221
E17.5	chr16	26463135	26482765	1	Cldn16	-0.696445	0.0023647	-0.038912
E17.5	chr2	82053658	82259879	1	Zfp804a	-0.536235	0.0023714	-0.131494
E17.5	chr8	68276528	68347704	1	Sh2d4a	-0.586313	0.00237207	-0.070686
E17.5	chr1	20679010	20682887	1	Mir133b	-0.944237	0.00237922	-0.082168
E17.5	chrX	143099594	143104335	1	Rtl9	-0.654683	0.00237974	-0.082796
E17.5	chr10	51590460	51585450	2	Fam162b	-0.797566	0.0023819	-0.11737
E17.5	chr13	22884161	22883088	2	Vmn1r212	-0.608733	0.00238652	-0.0183459
E17.5	chr5	58452998	58443239	2	4930459L07Rik	-0.583119	0.00238713	-0.048602
E17.5	chr8	34640316	34589420	2	B930018H19Rik	-0.504986	0.00239001	-0.069418
E17.5	chr6	143153931	143109214	2	Gm31108	-0.584378	0.00239196	-0.06657
E17.5	chr7	102534749	102535688	1	Olfr547	-0.783488	0.00239196	-0.104288
E17.5	chr7	85615462	85624547	1	Vmn2r71	-0.699207	0.00239384	-0.027086
E17.5	chr7	106886815	106885865	2	Olfr706	-1.64361	0.00240188	-0.02246
E17.5	chr15	98437470	98438397	1	Olfr282	-0.927126	0.00240472	-0.0409779
E17.5	chr3	93520496	93526288	1	S100a11	-0.726364	0.00240602	-0.163514
E17.5	chr3	143712143	143670892	2	Gm6260	-0.627711	0.00242443	-0.059512
E17.5	chrX	50010235	50009306	2	Olfr1323	-0.830185	0.00242443	-0.0499
E17.5	chr8	19026529	19023464	2	Defb38	-0.871691	0.00243684	-0.023998
E17.5	chr7	33366319	33364343	2	Scgb2b20	-1.6122	0.00243684	-0.012738
E17.5	chr3	105973802	105987423	1	Ovgp1	-1.00206	0.0024384	-0.055424
E17.5	chr6	67565699	67565234	2	4930515G16Rik	-0.696957	0.00247666	-0.0374239
E17.5	chr7	12362764	12361808	2	Vmn1r84	-1.76666	0.00247873	-0.048058
E17.5	chr3	144819494	144729677	2	Clca3a1	-0.769056	0.00247974	-0.066482
E17.5	chr1	31264847	31268061	1	Gm4850	-1.16279	0.00248243	-0.090958
E17.5	chr6	132364134	132361105	2	Gm8882	-0.862632	0.00248295	-0.03833
E17.5	chr13	22621035	22620097	2	Vmn1r206	-0.621825	0.00248402	-0.0261339
E17.5	chr7	86364335	86363376	2	Olfr305	-1.64828	0.00248537	-0.0824041
E17.5	chr3	54361107	54391041	1	Postn	-0.612116	0.0024937	-0.04078
E17.5	chr6	90269106	90270053	1	Vmn1r54	-1.15189	0.00249685	-0.04001
E17.5	chr4	118917465	118916524	2	Olfr1329	-1.07265	0.00250504	-0.063766
E17.5	chr4	62087312	62083476	2	Mup3	-1.12511	0.00253161	-0.018606
E17.5	chr2	85951065	85952039	1	Olfr1028	-0.921683	0.0025405	-0.032972
E17.5	chr6	66805332	66804415	2	Vmn1r39	-0.603209	0.0025483	-0.038934
E17.5	chr10	24836195	24773814	2	Enpp3	-0.737661	0.00255366	-0.090748
E17.5	chr18	46728342	46713205	2	Cdo1	-0.516553	0.00255679	-0.117662
E17.5	chrX	79358068	79330513	2	Gm8787	-0.658293	0.00255679	-0.021912
E17.5	chrX	9885621	9998864	1	Sytl5	-0.771852	0.00255679	-0.026118
E17.5	chr6	48676135	48678704	1	Gimap9	-1.65769	0.00255685	-0.069188
E17.5	chr19	13234252	13235184	1	Olfr1463	-0.851747	0.00256113	-0.042798
E17.5	chr4	92147234	92144318	2	Izumo3	-0.792095	0.00256465	-0.090866
E17.5	chr8	22125053	22073616	2	Nek5	-0.725729	0.00259109	-0.056284
E17.5	chr7	33739295	33737193	2	Scgb2b24	-0.727943	0.00260075	-0.017138
E17.5	chr4	78594047	78597484	1	A430085M09Rik	-0.592982	0.00260847	-0.053018
E17.5	chr10	97596931	97590984	2	4930473O22Rik	-1.2898	0.0026214	-0.052934
E17.5	chr14	8378763	8348948	2	Oit1	-0.648292	0.002629	-0.1303
E17.5	chr2	87492418	87489088	2	Pramel7	-0.667737	0.00267237	-0.026984
E17.5	chr13	22474618	22475520	1	Vmn1r201	-1.35642	0.00268656	-0.081742
E17.5	chr6	24857997	24891958	1	Hyal5	-0.799027	0.00269036	-0.048116
E17.5	chrX	95557987	95470199	2	Asb12	-0.720349	0.00270231	-0.03395
E17.5	chrX	109196756	109200445	1	Gm6377	-0.812164	0.00270635	-0.030722
E17.5	chr4	61595832	61224307	2	Mup13	-1.21575	0.00271527	-0.014226
E17.5	chr14	24293273	24309959	1	E330034G19Rik	-0.780894	0.00272651	-0.0684339
E17.5	chr17	57358686	57483529	1	Adgre1	-0.955488	0.00273139	-0.052832
E17.5	chr2	86690973	86690032	2	Olfr1087	-1.1632	0.00275169	-0.057718
E17.5	chr1	166127898	166098148	2	Dusp27	-0.659244	0.0027583	-0.121186
E17.5	chr9	19917229	19922510	1	Olfr77	-0.669236	0.00276787	-0.016406
E17.5	chr19	13410571	13411500	1	Olfr1469	-0.954369	0.00278764	-0.029366
E17.5	chr2	112021852	112020914	2	Olfr1311	-1.25976	0.00280032	-0.0426039
E17.5	chrX	55430235	55446892	1	Gm14625	-1.18884	0.00282805	-0.015922
E17.5	chr2	89929811	89930746	1	Olfr1258	-2.70716	0.00283367	-0.0776681
E17.5	chr12	103695529	103688044	2	Serpina1f	-1.07436	0.00283399	-0.04666
E17.5	chrX	110372753	110375156	1	Gm7134	-0.591354	0.00284004	-0.046404
E17.5	chr13	71963723	71958232	2	Irx1	-0.510238	0.00284022	-0.203648
E17.5	chr6	132314743	132311590	2	Prpmp5	-1.15381	0.00284926	-0.03724
E17.5	chr14	7169750	6739362	2	Gm3696	-0.561096	0.00285482	-0.016864
E17.5	chr7	52015716	52011680	2	1700015G11Rik	-0.543471	0.00285548	-0.052444
E17.5	chr3	79885930	79946278	1	Fam198b	-0.585003	0.0028574	-0.0717281
E17.5	chr4	3656506	3663108	1	2210414B05Rik	-1.07543	0.00285986	-0.043138
E17.5	chr14	7315037	6739362	2	Gm10406	-0.560457	0.00287021	-0.016668
E17.5	chrX	135373284	135383393	1	Gm7903	-1.59657	0.00287168	-0.011526
E17.5	chr7	12322128	12321208	2	Vmn1r83	-1.90467	0.00287168	-0.047404
E17.5	chr1	175920329	175922225	1	Becn2	-1.09582	0.00289251	-0.139448
E17.5	chr7	13102947	13101997	2	Vmn1r86	-0.506385	0.00290135	-0.013416
E17.5	chr6	57926791	57925883	2	Vmn1r23	-0.518299	0.00291431	-0.022892
E17.5	chr14	80000302	80021930	1	Olfm4	-0.619141	0.00291885	-0.094254
E17.5	chr13	32898140	32881397	2	Serpinb1c	-0.556575	0.00292807	-0.0463279
E17.5	chrX	107667964	107688980	1	Tbx22	-0.567367	0.0029323	-0.03699
E17.5	chr10	76575648	76590338	1	Ftcd	-0.793367	0.00293675	-0.031782
E17.5	chrX	167070370	167063449	2	Gm8817	-0.717499	0.00293729	-0.07921
E17.5	chr7	105121459	105122406	1	Olfr681	-1.05696	0.00293777	-0.030694
E17.5	chr14	49783367	49681668	2	Armh4	-0.612431	0.00293831	-0.118796
E17.5	chr18	43792878	43777196	2	Gm94	-0.579355	0.00294706	-0.025986
E17.5	chrX	126834004	126812462	2	4932411N23Rik	-1.12037	0.00294706	-0.027066
E17.5	chr9	38995433	38994507	2	Olfr935	-1.97397	0.00295426	-0.044636
E17.5	chr5	95775870	95804230	1	E330014E10Rik	-0.535712	0.00296862	-0.00709199
E17.5	chr14	50744324	50736219	2	Olfr749	-1.10925	0.00299004	-0.028336
E17.5	chr17	75435905	75529054	1	Rasgrp3	-0.552563	0.00301533	-0.0558421
E17.5	chr10	34127972	34126067	2	Calhm6	-0.939677	0.00303871	-0.11427
E17.5	chr17	42742179	42708937	2	Adgrf2	-0.711181	0.00304171	-0.039062
E17.5	chrX	5669067	5671026	1	Btbd35f7	-0.877884	0.00304936	-0.02282
E17.5	chr6	124304651	124330527	1	Cd163	-0.613752	0.00304999	-0.02771
E17.5	chr5	107497745	107512556	1	A830010M20Rik	-0.52724	0.00306504	-0.062474
E17.5	chr18	80186239	80193569	1	LOC105246506	-0.60667	0.00306504	-0.0382761
E17.5	chr5	90891245	90893121	1	Cxcl1	-0.852802	0.00306598	-0.15106
E17.5	chr10	5639218	5647617	1	Vip	-0.891099	0.00308264	-0.049496
E17.5	chr18	44027869	44032208	1	Spink14	-0.651405	0.00310545	-0.017574
E17.5	chr16	19530918	19529980	2	Olfr168	-1.69852	0.00310545	-0.03934
E17.5	chr10	129670517	129669561	2	Olfr801	-1.40975	0.00311433	-0.040432
E17.5	chr2	11642792	11693194	1	Il2ra	-0.584288	0.00312791	-0.041308
E17.5	chrX	25301455	25277487	2	Gm5169	-1.15836	0.00312791	-0.002676
E17.5	chr7	86489549	86488551	2	Olfr298	-0.886981	0.0031399	-0.0284941
E17.5	chr10	26229707	26272172	1	Samd3	-0.847997	0.00314736	-0.064448
E17.5	chr9	40050558	40053025	1	1700001J11Rik	-1.38695	0.00316393	-0.040966
E17.5	chr2	111257117	111258055	1	Olfr1276	-0.97597	0.00316522	-0.0269841
E17.5	chr8	68368459	68375710	1	1700125H03Rik	-0.773625	0.00317086	-0.105462
E17.5	chr10	78963309	78970612	1	Olfr1353	-1.93147	0.00320056	-0.040432
E17.5	chr14	41131788	41136373	1	Sftpa1	-2.15007	0.00320056	-0.103636
E17.5	chr7	86526759	86527691	1	Olfr297	-0.821629	0.00324487	-0.033784
E17.5	chr11	99635084	99634114	2	Krtap4-2	-1.68271	0.00325424	-0.055156
E17.5	chr12	101718523	101645446	2	Tc2n	-0.72524	0.00326071	-0.0705521
E17.5	chr2	117812802	117804649	2	Gm13985	-0.792279	0.00326221	-0.043124
E17.5	chrX	147010601	147010686	1	Mir1264	-0.941148	0.00326221	-0.028702
E17.5	chr7	12304805	12305719	1	Vmn1r82	-1.37295	0.00326711	-0.027294
E17.5	chr10	129332883	129333818	1	Olfr781	-1.74453	0.00327151	-0.072886
E17.5	chr2	87418050	87419021	1	Olfr1123	-1.03152	0.00327485	-0.03427
E17.5	chr6	129045901	129057471	1	Klrb1f	-0.764545	0.00327577	-0.089578
E17.5	chr9	20028035	20026959	2	Olfr866	-0.869446	0.00327577	-0.021802
E17.5	chr18	20247340	20285031	1	Dsg1c	-0.618748	0.00327829	-0.047568
E17.5	chr12	105513433	105515249	1	AU015791	-0.559751	0.00327958	-0.115304
E17.5	chr9	109626059	109601116	2	Fbxw24	-0.987445	0.00328647	-0.043548
E17.5	chr19	12241659	12240721	2	Olfr262	-0.844813	0.00329703	-0.032674
E17.5	chr17	34882100	34862602	2	C2	-1.07129	0.00330852	-0.064198
E17.5	chrX	44790197	44786567	2	Dcaf12l1	-0.543426	0.00334206	-0.0804499
E17.5	chr2	88756673	88755741	2	Olfr1199	-1.46565	0.00334224	-0.022672
E17.5	chr5	105293699	105270702	2	Gbp6	-0.691842	0.00334396	-0.018784
E17.5	chr4	115600938	115622366	1	Cyp4a32	-1.05143	0.00338217	-0.011882
E17.5	chr13	100775899	100759686	2	Cenph	-0.607793	0.00340318	-0.0968299
E17.5	chr6	124364486	124363282	2	1700027F06Rik	-1.4589	0.0034172	-0.0634461
E17.5	chr17	37193892	37196101	1	Ubd	-0.86505	0.00342555	-0.0804778
E17.5	chrX	112239049	112243852	1	4933403O08Rik	-0.9759	0.00343053	-0.031806
E17.5	chr10	129767498	129768436	1	Olfr808	-2.52765	0.00344287	-0.0652699
E17.5	chr9	7445822	7455975	1	Mmp3	-1.16077	0.00344958	-0.03625
E17.5	chr2	87357446	87358390	1	Olfr1120	-0.671266	0.00348811	-0.032856
E17.5	chr11	38520045	38491548	2	Gm12130	-0.756298	0.00348811	-0.064612
E17.5	chr1	130731976	130744622	1	AA986860	-0.898627	0.00348811	-0.077138
E17.5	chr7	18798510	18789125	2	Psg19	-0.919503	0.00348811	-0.013848
E17.5	chr2	87251840	87252941	1	Olfr1115	-0.694192	0.00349257	-0.023744
E17.5	chrX	135177614	135169305	2	Gm15023	-0.710043	0.00349737	-0.013344
E17.5	chr7	85569088	85558703	2	Vmn2r70	-0.896655	0.00350744	-0.031402
E17.5	chr8	104734003	104741634	1	Ces2a	-0.837745	0.00352921	-0.073202
E17.5	chr6	123229843	123247024	1	Clec4n	-1.24383	0.00353369	-0.00726
E17.5	chr16	23058300	23082078	1	Kng1	-0.702052	0.00353936	-0.044746
E17.5	chr7	108103311	108104258	1	Olfr483	-1.61862	0.00355321	-0.041288
E17.5	chr7	3915501	3836810	2	Pira1	-1.83483	0.00355321	-0.010644
E17.5	chr6	42539020	42538067	2	Olfr455	-1.20476	0.00355921	-0.095238
E17.5	chr11	110095937	110025634	2	Abca8a	-0.822199	0.0035708	-0.046344
E17.5	chrX	26935669	26912743	2	Gm6121	-1.03274	0.00357231	-0.002324
E17.5	chr6	57956531	57955641	2	Vmn1r24	-0.87926	0.00361252	-0.036606
E17.5	chrX	112495274	112558343	1	2010106E10Rik	-0.792067	0.00361396	-0.034522
E17.5	chr3	37125954	37120713	2	Il2	-0.735544	0.00362724	-0.0793681
E17.5	chr14	73025603	73026890	1	Gm9199	-0.701668	0.00363058	-0.0827741
E17.5	chr16	14291408	14194527	2	Myh11	-0.57503	0.00363118	-0.0649119
E17.5	chr6	87428994	87434512	1	Bmp10	-1.1658	0.00363221	-0.094368
E17.5	chr9	19338459	19339400	1	Olfr845	-0.755488	0.00364697	-0.021582
E17.5	chr12	38614521	38552809	2	4930428E07Rik	-0.572346	0.00364913	-0.06644
E17.5	chr17	58991375	58878808	2	Pdzph1	-0.528557	0.0036567	-0.0718261
E17.5	chrX	144556239	144552758	2	Mageb16-ps1	-0.630895	0.00366567	-0.03043
E17.5	chr2	148798839	148805584	1	Cst8	-0.789027	0.00367284	-0.02145
E17.5	chr9	3335231	3385847	1	Alkbh8	-0.892562	0.00368282	-0.05571
E17.5	chr2	111538287	111537349	2	Olfr1294	-1.09007	0.00370606	-0.050886
E17.5	chr17	20914363	20913205	2	Vmn1r232	-1.35081	0.00370721	-0.031932
E17.5	chr13	120300392	120308843	1	BC147527	-1.71255	0.00370721	-0.040688
E17.5	chr6	57233439	57234350	1	Vmn1r14	-1.08146	0.00371437	-0.0455981
E17.5	chr5	90772435	90773383	1	Pf4	-1.10878	0.00371437	-0.044498
E17.5	chr10	7832470	7870397	1	Zc3h12d	-0.747412	0.00371951	-0.077306
E17.5	chr1	173673680	173698392	1	Ifi208	-1.0446	0.00373086	-0.0524001
E17.5	chr5	88487975	88506049	1	Enam	-0.526107	0.0037651	-0.019778
E17.5	chr9	37731061	37729977	2	Olfr151	-1.36608	0.00379355	-0.046968
E17.5	chr11	70322518	70315613	2	Alox12e	-0.623773	0.0038083	-0.05462
E17.5	chr2	87434489	87435445	1	Olfr1124	-1.32776	0.00381685	-0.030556
E17.5	chr4	112557194	112652248	1	Skint2	-0.721062	0.00381911	-0.01805
E17.5	chr14	44213237	44191607	2	1700047E10Rik	-0.723405	0.00382497	-0.013666
E17.5	chr19	34965396	34965469	1	Mir1950	-0.705766	0.00384544	-0.092708
E17.5	chr5	90561209	90597906	1	5830473C10Rik	-0.775831	0.00390675	-0.0735621
E17.5	chr6	132651526	132625111	2	A630073D07Rik	-1.01028	0.00393032	-0.015172
E17.5	chr13	21639521	21638580	2	Olfr11	-1.70252	0.00393032	-0.037748
E17.5	chr13	23075792	23076694	1	Vmn1r215	-0.747109	0.00393032	-0.029844
E17.5	chr2	36421400	36422329	1	Olfr339	-1.12492	0.00395259	-0.022196
E17.5	chr6	129331781	129322165	2	4922502D21Rik	-0.687252	0.00395871	-0.035086
E17.5	chrX	140062879	140106797	1	Pih1h3b	-0.937013	0.00397741	-0.078932
E17.5	chr7	104597179	104596253	2	Olfr655	-1.80279	0.0039842	-0.050212
[truncated: 1,466 more rows]

## Sheet: PHC
group_name	seqnames	start	end	strand	name	Log2FC	FDR	MeanDiff
E17.5	chr12	108275417	108206345	2	Ccdc85c	0.579401	2.4334e-18	0.749472
E17.5	chr7	46845804	46855627	1	Ldha	0.779231	8.46328e-11	0.538361
E17.5	chr1	36511876	36528237	1	Cnnm3	0.706362	9.51163e-10	0.353867
E17.5	chr18	65939089	65934639	2	Rax	0.572297	1.96166e-09	0.75704
E17.5	chr13	54611272	54592939	2	Cltb	0.622068	3.36224e-09	0.332952
E17.5	chr15	101054399	101050192	2	Fignl2	0.559612	4.53884e-09	0.652708
E17.5	chr4	107968334	108013532	1	Slc1a7	0.835649	1.10919e-08	0.343862
E17.5	chr9	107710475	107681502	2	Sema3f	0.524079	2.38091e-08	0.414355
E17.5	chr14	33954022	33964216	1	Rbp3	0.929096	3.094e-08	0.466584
E17.5	chr19	8929694	8941582	1	Eml3	0.689919	3.094e-08	0.448926
E17.5	chr15	101115755	101120028	1	Ankrd33	0.516499	1.13317e-07	0.441925
E17.5	chr12	81228284	81243258	1	Gm3693	0.796053	1.91892e-07	0.246464
E17.5	chr17	57105385	57107757	1	Tnfsf9	0.67991	4.74123e-07	0.280934
E17.5	chr13	21716143	21715713	2	Hist1h2bl	0.754442	8.30362e-07	0.599838
E17.5	chr10	127514939	127517154	1	Ndufa4l2	0.513331	1.10945e-06	0.672098
E17.5	chr13	21722044	21722526	1	Hist1h2bm	0.637519	1.49771e-06	0.481952
E17.5	chr4	151057953	151047305	2	Vamp3	0.645464	2.27768e-06	0.246472
E17.5	chr6	29396685	29426995	1	Ccdc136	0.801123	2.84432e-06	0.314634
E17.5	chr19	4125960	4132307	1	Tmem134	0.585429	3.023e-06	0.33239
E17.5	chr10	80047166	80056439	1	Gpx4	0.506862	3.58902e-06	0.33314
E17.5	chr19	4125858	4113756	2	Aip	0.608607	4.48661e-06	0.315562
E17.5	chr12	81333180	81197915	2	Slc8a3	0.520448	6.43908e-06	0.249127
E17.5	chr11	60202327	60202262	2	Mir6922	0.547757	6.62449e-06	0.34987
E17.5	chr11	120672973	120709447	1	Aspscr1	0.560418	8.87959e-06	0.174496
E17.5	chr4	133967991	133964739	2	Hmgn2	0.532137	1.10215e-05	0.691321
E17.5	chr6	83712201	83692806	2	Vax2os	0.516924	1.85995e-05	0.329276
E17.5	chr10	127501689	127508815	1	Stac3	0.697215	2.16775e-05	0.289602
E17.5	chr4	153957237	153961925	1	A430005L14Rik	0.605431	2.32109e-05	0.342886
E17.5	chr19	43675178	43677170	1	BC037704	0.515664	3.82102e-05	0.488814
E17.5	chr9	22071002	22086131	1	Gm16845	0.527236	3.89966e-05	0.252897
E17.5	chr9	22002634	21989871	2	Ccdc151	0.545089	4.20621e-05	0.262621
E17.5	chr10	80826656	80829290	1	Oaz1	0.569002	4.34706e-05	0.413018
E17.5	chr19	8929356	8927382	2	Rom1	0.673843	4.7827e-05	0.375064
E17.5	chr5	135778649	135790386	1	Mdh2	0.620473	5.01536e-05	0.300183
E17.5	chr9	65265180	65280605	1	Cilp	0.731002	5.06877e-05	0.184082
E17.5	chr4	141546162	141548313	1	B330016D10Rik	0.565727	5.39182e-05	0.58788
E17.5	chr11	102407823	102402969	2	Slc25a39	0.667939	5.65172e-05	0.471899
E17.5	chr8	119840579	119809214	2	Cotl1	0.548429	5.74645e-05	0.299305
E17.5	chr3	89391864	89398779	1	Gm15417	0.584578	5.75165e-05	0.470602
E17.5	chr6	83711264	83738304	1	Vax2	0.570761	5.86017e-05	0.27209
E17.5	chr8	114205640	114374070	1	Vat1l	0.505585	6.8243e-05	0.188241
E17.5	chr11	59810039	59791408	2	Flcn	0.611902	7.7318e-05	0.259976
E17.5	chr2	91183818	91137360	2	Madd	0.569162	7.9039e-05	0.219146
E17.5	chr19	5425144	5427317	1	AI837181	0.548517	9.8948e-05	0.333427
E17.5	chr4	59003193	59023398	1	Dnajc25	0.802259	0.000102018	0.231653
E17.5	chr11	99389364	99385254	2	Krt10	0.732908	0.000105545	0.303748
E17.5	chr4	141723419	141683563	2	Ddi2	0.559605	0.000107806	0.22309
E17.5	chr11	94328001	94341847	1	Ankrd40	0.579098	0.000112254	0.315228
E17.5	chr12	102439697	102394098	2	Lgmn	0.505442	0.000112436	0.174692
E17.5	chr11	59810080	59818362	1	Gm16062	0.607279	0.000128978	0.311104
E17.5	chr7	127345314	127342795	2	Zfp768	0.621664	0.000136143	0.437316
E17.5	chr11	69323986	69325793	1	Trappc1	0.646685	0.000136602	0.444249
E17.5	chr11	52000466	51985146	2	Ube2b	0.565719	0.000138937	0.324565
E17.5	chr5	122158279	122175269	1	Ppp1cc	0.500944	0.000144615	0.20209
E17.5	chr2	26934069	26953496	1	Stkld1	0.691458	0.000147765	0.219846
E17.5	chr8	84846931	84842088	2	Calr	0.580354	0.000148742	0.326085
E17.5	chr13	22043230	22043658	1	Hist1h2bj	0.533434	0.000149465	0.345774
E17.5	chr11	102404987	102404920	2	Mir6930	0.609	0.000151789	0.662458
E17.5	chr9	63399244	63394447	2	2300009A05Rik	0.589817	0.000154144	0.233178
E17.5	chr13	22041362	22040960	2	Hist1h4i	0.527098	0.000159458	0.342321
E17.5	chr12	36157124	36197291	1	Ankmy2	0.599129	0.000164029	0.197557
E17.5	chr3	96696375	96706070	1	Pias3	0.613904	0.000174576	0.352597
E17.5	chr14	70545251	70548935	1	Reep4	0.605276	0.000194101	0.287772
E17.5	chr15	98571004	98589588	1	4930415O20Rik	0.51674	0.000218767	0.218631
E17.5	chr13	22035643	22035122	2	Hist1h2ah	0.541934	0.000224803	0.321628
E17.5	chr7	19715429	19701313	2	Tomm40	0.55715	0.000232062	0.301965
E17.5	chr14	70554056	70573548	1	Hr	0.556218	0.000235882	0.201167
E17.5	chr13	21716412	21716859	1	Hist1h2ai	0.517964	0.00023629	0.381817
E17.5	chr13	21717628	21718115	1	Hist1h3h	0.831427	0.000257378	0.442454
E17.5	chr11	78343495	78349164	1	Unc119	0.523662	0.000257378	0.36674
E17.5	chr2	25272466	25285916	1	Anapc2	0.860923	0.000258908	0.224037
E17.5	chr11	69045637	69051664	1	Aurkb	0.510246	0.000262365	0.31839
E17.5	chr11	78181756	78181687	2	Snord4a	0.577572	0.000277134	0.234302
E17.5	chr19	47731756	47735588	1	Sfr1	0.512777	0.000302031	0.393326
E17.5	chr11	97629716	97627387	2	Epop	0.522538	0.00030374	0.303745
E17.5	chr3	108086666	108074062	2	Ampd2	0.573722	0.000373529	0.322756
E17.5	chr13	3538075	3566261	1	Gdi2	0.58206	0.000373778	0.224583
E17.5	chr11	78181346	78181302	2	Snord42a	0.601425	0.000403191	0.239207
E17.5	chr17	56218889	56186682	2	Dpp9	0.599212	0.000435951	0.220836
E17.5	chr13	47043217	47023543	2	Tpmt	0.529447	0.000482053	0.200188
E17.5	chr17	46910485	46924926	1	Prph2	0.539192	0.000532363	0.238599
E17.5	chr13	54590074	54584191	2	Nop16	0.670344	0.00054519	0.328804
E17.5	chr3	145758692	145894277	1	Ddah1	0.555607	0.00057929	0.214615
E17.5	chr3	116508175	116488963	2	Rtca	0.781261	0.000644224	0.263157
E17.5	chr3	116513079	116549981	1	Dbt	0.722726	0.000738215	0.198782
E17.5	chr13	47014850	47012557	2	Nhlrc1	0.601383	0.000815765	0.293642
E17.5	chr7	126396737	126382854	2	Nfatc2ip	0.53059	0.000905352	0.147695
E17.5	chr4	152027671	152019776	2	Zbtb48	0.756506	0.000909694	0.235575
E17.5	chr17	55959401	55954771	2	Gm16712	0.577652	0.000916687	0.254085
E17.5	chr5	139484491	139471216	2	Zfand2a	0.585386	0.000922688	0.198528
E17.5	chr19	4943092	4931855	2	Peli3	0.617722	0.000982936	0.198835
E17.5	chr18	46741579	46732417	2	Atg12	0.503901	0.00102381	0.235865
E17.5	chr11	58104153	58118594	1	Cnot8	0.637385	0.00105328	0.269345
E17.5	chr3	30746293	30767174	1	Samd7	0.650209	0.00116728	0.151249
E17.5	chr1	86356327	86356260	2	Snord82	0.500591	0.00120558	0.53088
E17.5	chr7	13278721	13258967	2	Zswim9	0.537023	0.00120747	0.116268
E17.5	chr17	66519670	66494512	2	Rab12	0.547719	0.00122564	0.159586
E17.5	chr19	5568025	5571261	1	Ap5b1	0.604126	0.00134329	0.379623
E17.5	chr12	59013391	59028470	1	Gemin2	0.546316	0.00134329	0.251194
E17.5	chr2	26933511	26920041	2	Surf4	0.650784	0.00136115	0.239546
E17.5	chr19	5503787	5502767	2	1700020D05Rik	0.687317	0.00154422	0.365191
E17.5	chr8	72572103	72587284	1	Tmem38a	0.536219	0.00161842	0.228512
E17.5	chr11	116198855	116215318	1	Ten1	0.602917	0.00165735	0.171859
E17.5	chr6	137735082	137751930	1	Strap	0.576088	0.00168336	0.208262
E17.5	chr4	135987244	135975602	2	Pithd1	0.762923	0.0017513	0.192056
E17.5	chr17	45433831	45442544	1	B230354K17Rik	0.595104	0.00191591	0.191591
E17.5	chr4	135433805	135412309	2	Rcan3	0.710379	0.00191876	0.156971
E17.5	chr8	72571048	72565198	2	Smim7	0.579188	0.00204123	0.324352
E17.5	chr5	143817792	143902717	1	Eif2ak1	0.604431	0.00209969	0.116156
E17.5	chr11	80477046	80481179	1	Cdk5r1	0.505435	0.00211138	0.298822
E17.5	chr18	35655199	35650351	2	Prob1	0.656822	0.0022144	0.268453
E17.5	chr11	61505172	61512927	1	B9d1	0.618588	0.00221633	0.156353
E17.5	chr19	10577157	10590041	1	Cyb561a3	0.713677	0.00231127	0.149056
E17.5	chr12	55598917	55602018	1	Insm2	0.596255	0.00242542	0.361318
E17.5	chr6	146577835	146549632	2	Ints13	0.610867	0.00254549	0.221071
E17.5	chr4	152297214	152307126	1	Icmt	0.521895	0.00260629	0.248233
E17.5	chr2	119208795	119172500	2	Dnajc17	0.511929	0.00274863	0.191252
E17.5	chr6	85451970	85446785	2	Pradc1	0.531232	0.00275502	0.375737
E17.5	chr4	135416633	135416555	2	Mir700	0.838284	0.00279435	0.190276
E17.5	chr15	81960930	81951106	2	Pmm1	0.500797	0.00288962	0.174944
E17.5	chr4	140872693	140878057	1	4930515B02Rik	0.554146	0.00288996	0.192528
E17.5	chr6	146577911	146599198	1	Fgfr1op2	0.66058	0.00301756	0.247461
E17.5	chr17	25120760	25125268	1	Ptx4	0.645525	0.00302646	0.176546
E17.5	chr9	59750649	59734259	2	Senp8	0.51211	0.00307774	0.210793
E17.5	chr5	138619743	138603652	2	Zfp68	0.50769	0.00311104	0.172732
E17.5	chr17	47688386	47686645	2	Tomm6	0.655295	0.0033393	0.385631
E17.5	chr9	50603849	50596340	2	Sdhd	0.718735	0.00346153	0.208623
E17.5	chr6	85451505	85468477	1	Cct7	0.511357	0.00346916	0.241392
E17.5	chr9	50603901	50614192	1	Timm8b	0.657556	0.00347639	0.153843
E17.5	chr19	8920393	8927236	1	B3gat3	0.599331	0.00350572	0.189979
E17.5	chr9	56937500	56938398	1	Imp3	0.555462	0.00363713	0.204644
E17.5	chr18	21001300	21028224	1	Rnf138	0.529942	0.0036561	0.201602
E17.5	chr17	26935472	26935539	1	Mir6968	0.527138	0.00365842	0.30621
E17.5	chr4	88760774	88761584	1	Gm13283	0.997392	0.00368111	0.196772
E17.5	chr7	99182713	99153663	2	Dgat2	0.509765	0.00370509	0.190345
E17.5	chr9	44113051	44110781	2	Rnf26	0.594013	0.00393459	0.253801
E17.5	chr1	58973571	58995122	1	Stradb	0.525391	0.00394381	0.206064
E17.5	chr9	61105386	61103012	2	4933433G08Rik	0.540779	0.00411351	0.23492
E17.5	chr3	95315190	95323599	1	Cers2	0.520496	0.00467892	0.257262
E17.5	chr17	47687610	47691092	1	Tomm6os	0.592039	0.0047006	0.276416
E17.5	chr9	99575799	99584343	1	Dbr1	0.702739	0.00498889	0.15914
E17.5	chr4	41465148	41480926	1	Nudt2	0.531957	0.00502765	0.199827
E17.5	chr19	10577386	10570478	2	Tmem138	0.685892	0.00505785	0.178865
E17.5	chr7	28741968	28753879	1	Sars2	0.55195	0.00507042	0.162703
E17.5	chr13	22293193	22294098	1	Vmn1r196	0.831174	0.00586224	0.0330026
E17.5	chr17	57062201	57065918	1	Crb3	0.534321	0.00589091	0.350737
E17.5	chr3	90600215	90602702	1	S100a3	0.89403	0.00607226	0.160135
E17.5	chr18	35649367	35647265	2	Mzb1	0.582771	0.00623222	0.364538
E17.5	chr2	127831859	127800200	2	Bub1	0.83036	0.00630719	0.0943394
E17.5	chr17	33629092	33631716	1	Zfp414	0.575838	0.00632023	0.147626
E17.5	chr15	76477445	76500972	1	Hsf1	0.516334	0.00634007	0.162072
E17.5	chr15	98567324	98570864	1	9330020H09Rik	0.506214	0.0065134	0.271183
E17.5	chr4	153950476	153948455	2	BC039966	0.516092	0.00653442	0.229589
E17.5	chr10	81600900	81590905	2	Tle6	0.746655	0.00656363	0.0925915
E17.5	chr5	115134975	115122566	2	Unc119b	0.589342	0.00663757	0.196159
E17.5	chr17	12916091	12911355	2	Mrpl18	0.640565	0.00682627	0.306231
E17.5	chr6	130157859	130115226	2	Klra21	0.655237	0.00707675	0.00967374
E17.5	chr7	24112320	24127952	1	Zfp112	0.57581	0.00712653	0.12447
E17.5	chr14	45388796	45376421	2	Gnpnat1	0.52421	0.00721003	0.15613
E17.5	chr8	83955694	83970195	1	Asf1b	0.598657	0.00759654	0.231056
E17.5	chr9	44288244	44273190	2	Abcg4	0.512774	0.00782838	0.156902
E17.5	chr7	28741781	28739641	2	Mrps12	0.548016	0.00807627	0.268477
E17.5	chr19	6061207	6062468	1	Znhit2	0.530333	0.00815927	0.476021
E17.5	chr17	35897378	35892677	2	2310061I04Rik	0.597012	0.00852694	0.216414
E17.5	chr7	126792471	126785868	2	Ppp4c	0.633176	0.00860041	0.274703
E17.5	chr17	65951187	65921972	2	Twsg1	0.619075	0.00860331	0.197178
E17.5	chr14	18270986	18267823	2	Rpl15	0.553948	0.00861268	0.36136
E17.5	chr10	80590341	80583649	2	Abhd17a	0.706948	0.00867862	0.307782
E17.5	chr4	129684571	129684500	2	Mir7016	0.522772	0.00873972	0.205653
E17.5	chr11	116199045	116171883	2	Acox1	0.566958	0.00910395	0.197196
E17.5	chr17	25240116	25234317	2	Gnptg	0.684428	0.00927123	0.172411
E17.5	chr2	119208720	119217050	1	Zfyve19	0.524392	0.00939063	0.194318
E17.5	chr17	25240170	25242799	1	Tsr3	0.784783	0.00947546	0.220692
E17.5	chr9	22002988	22014245	1	Prkcsh	0.531123	0.00954734	0.212849
E17.5	chr16	38558698	38592162	1	Tmem39a	0.520147	0.0096218	0.0880397
E17.5	chr17	28328471	28331033	1	Rpl10a	0.521959	0.00974252	0.344726
E17.5	chr14	18271136	18284003	1	Nkiras1	0.519384	0.00993001	0.227538
E17.5	chr16	91688898	91715755	1	Gm10785	0.502324	0.0102708	0.166456
E17.5	chr3	54807791	54803115	2	Rfxap	0.60579	0.0103692	0.268485
E17.5	chr11	116671660	116675798	1	1810032O08Rik	0.79532	0.0107165	0.25765
E17.5	chr10	81104616	81104675	1	Mir5615-2	0.762162	0.0111147	0.237029
E17.5	chr7	144582436	144578323	2	Fadd	0.517183	0.0114514	0.237738
E17.5	chr19	6057751	6053630	2	Mrpl49	0.509873	0.0116118	0.37635
E17.5	chr11	77515117	77520628	1	Abhd15	0.555139	0.0118399	0.31152
E17.5	chr11	78328422	78342776	1	Pigs	0.532879	0.0118507	0.188019
E17.5	chr13	23738807	23739531	1	Hist1h1c	0.568851	0.0118524	0.344326
E17.5	chr15	76511818	76502015	2	Dgat1	0.551569	0.0120478	0.237621
E17.5	chr6	89845615	89844518	2	Vmn1r42	0.629548	0.0122076	0.0291433
E17.5	chr18	36783209	36792562	1	Hars2	0.524644	0.0126442	0.180737
E17.5	chr7	141221493	141221384	2	Mir210	0.568257	0.0127655	0.359435
E17.5	chr3	90603770	90606045	1	S100a4	0.879759	0.012981	0.153483
E17.5	chr6	134897961	134900785	1	2810454H06Rik	0.686971	0.013016	0.34356
E17.5	chr11	102880975	102838472	2	Eftud2	0.705186	0.0135432	0.123777
E17.5	chr16	19515634	19514696	2	Olfr167	0.624749	0.0137301	0.023305
E17.5	chr11	116672505	116672582	1	Snord1c	0.806191	0.0139607	0.388923
E17.5	chr11	32205415	32208996	1	Snrnp25	0.563071	0.0139914	0.182228
E17.5	chr3	92720350	92718696	2	Lce1f	0.534613	0.0143502	0.0209654
E17.5	chr11	82764345	82767622	1	Zfp830	0.665308	0.014656	0.190342
E17.5	chr10	75352055	75352961	1	Gm5779	0.698121	0.0151951	0.142252
E17.5	chrX	72918344	72913565	2	Cetn2	0.685758	0.0151951	0.125101
E17.5	chrX	53607922	53609135	1	Rtl8c	0.534145	0.0152087	0.221281
E17.5	chr9	86571988	86574899	1	Rwdd2a	0.631752	0.0153258	0.321146
E17.5	chr11	58938906	58932288	2	Rnf187	0.528558	0.0159349	0.161353
E17.5	chr17	12916329	12925067	1	Tcp1	0.601498	0.016052	0.241276
E17.5	chr11	105126425	105141146	1	Mettl2	0.574133	0.0163001	0.164135
E17.5	chr11	6173331	6172508	2	Rps15a-ps6	0.550883	0.0163439	0.162793
E17.5	chr13	23581602	23581969	1	Hist1h4d	0.7326	0.0167152	0.278159
E17.5	chr19	47090625	47083471	2	Usmg5	0.558787	0.0168614	0.16595
E17.5	chr10	76469114	76459567	2	Ybey	0.528343	0.0171338	0.0964059
E17.5	chr12	84316859	84344439	1	Zfp410	0.596877	0.017276	0.131509
E17.5	chr6	86480830	86470277	2	A430078I02Rik	0.588604	0.0172915	0.216392
E17.5	chr13	54590231	54591147	1	Higd2a	0.601837	0.0172974	0.401584
E17.5	chr12	79172458	79156017	2	Vti1b	0.529126	0.017433	0.159756
E17.5	chr9	54538984	54545020	1	Sh2d7	0.760506	0.0174998	0.108894
E17.5	chr14	79451835	79454816	1	Kbtbd6	0.562907	0.0175408	0.107111
E17.5	chr15	58889229	58902390	1	Rnf139	0.560739	0.0179652	0.23008
E17.5	chr2	181587968	181587900	2	Mir7006	0.546014	0.0184468	0.260035
E17.5	chr11	118419118	118406289	2	Cant1	0.596654	0.0190263	0.182095
E17.5	chr1	191063021	191084558	1	Nsl1	0.849802	0.0198784	0.126326
E17.5	chr17	24414513	24404649	2	D330041H03Rik	0.542888	0.0206263	0.162992
E17.5	chr4	134128753	134127406	2	Sh3bgrl3	0.681907	0.0208923	0.254644
E17.5	chr7	127211608	127214287	1	Mylpf	0.510531	0.0210492	0.379201
E17.5	chr15	89089107	89100340	1	Selenoo	0.565704	0.0219214	0.13295
E17.5	chr6	130160771	130115516	2	Klra14-ps	0.736358	0.0219452	0.0109045
E17.5	chr11	120467600	120464326	2	Arl16	0.502669	0.0222924	0.239836
E17.5	chr16	18213863	18208238	2	4933432I09Rik	0.719492	0.0223811	0.23905
E17.5	chr15	96275275	96268564	2	E330033B04Rik	0.816357	0.0229378	0.10987
E17.5	chr8	84946991	84956603	1	Rtbdn	0.586702	0.0235175	0.237955
E17.5	chr3	129804030	129788291	2	Lrit3	0.577786	0.023538	0.0782016
E17.5	chr5	100798759	100804469	1	Mrps18c	0.792557	0.0238051	0.151719
E17.5	chr8	84856986	84869257	1	Farsa	0.578978	0.0240117	0.109371
E17.5	chr11	116674147	116674223	1	Snord1b	0.7774	0.0242068	0.375687
E17.5	chr11	116674597	116674672	1	Snord1a	0.779791	0.0248674	0.375631
E17.5	chr4	62502200	62499054	2	Hdhd3	0.51251	0.0257981	0.189663
E17.5	chr7	131542963	131544936	1	Hmx3	0.549962	0.0259777	0.266427
E17.5	chr4	34687438	34663257	2	Slc35a1	0.640818	0.0264388	0.132103
E17.5	chr19	8888883	8890759	1	1810009A15Rik	0.509761	0.0272024	0.201385
E17.5	chr7	126812683	126830219	1	Fam57b	0.586736	0.027594	0.166931
E17.5	chr7	128265697	128272433	1	Slc5a2	0.75074	0.0291465	0.0553422
E17.5	chr9	86571842	86552476	2	Pgm3	0.599778	0.0294424	0.166645
E17.5	chr17	33824498	33823036	2	Rps28	0.572422	0.0310311	0.225981
E17.5	chr16	45742955	45729725	2	Abhd10	0.646542	0.031611	0.158732
E17.5	chr4	62470895	62452632	2	Wdr31	0.628321	0.0319743	0.103281
E17.5	chr2	164779734	164777161	2	Tnnc2	0.546019	0.0324622	0.177172
E17.5	chr7	19692659	19689480	2	Apoc1	0.637018	0.0328626	0.176297
E17.5	chr11	94967593	94968456	1	Hils1	0.913333	0.0329659	0.0549788
E17.5	chr3	51408955	51405479	2	Ndufc1	0.5029	0.0336104	0.12905
E17.5	chr7	127604445	127603903	2	1700120K04Rik	0.551153	0.0338801	0.0543819
E17.5	chr7	30314816	30319045	1	Syne4	0.634544	0.0346816	0.17161
E17.5	chr2	131186948	131198511	1	Cdc25b	0.71622	0.0362637	0.184419
E17.5	chrX	61185558	61183246	2	Cdr1	2.6073	0.0368423	0.0161591
E17.5	chr19	4082488	4087340	1	Cabp2	0.567258	0.0368768	0.133111
E17.5	chr2	25557900	25562082	1	Edf1	0.516712	0.0376114	0.213578
E17.5	chr9	73102398	73104443	1	Khdc3	0.828111	0.0388276	0.129035
E17.5	chr4	41741359	41738493	2	Sigmar1	0.609418	0.0389158	0.255514
E17.5	chr7	89941204	89918685	2	Hikeshi	0.626325	0.0389521	0.0890901
E17.5	chr2	156065210	156069499	1	Spag4	0.52914	0.0393123	0.154164
E17.5	chr4	117154574	117154516	2	Snord38a	0.745438	0.0420037	0.319589
E17.5	chr1	174136746	174137693	1	Olfr424	0.884602	0.0435581	0.158239
E17.5	chr7	43444072	43457800	1	Etfb	0.52871	0.0436558	0.116817
E17.5	chr7	43440816	43443320	1	Cldnd2	0.561197	0.0441531	0.181782
E17.5	chr7	108367492	108368436	1	Olfr494	0.679013	0.0454422	0.0213793
E17.5	chr7	100159277	100160931	1	Lipt2	0.501691	0.0463772	0.250772
E17.5	chr11	101095435	101092141	2	Psmc3ip	0.606197	0.0470508	0.158854
E17.5	chr3	88378701	88377736	2	Bglap2	1.04391	0.0501669	0.112602
E17.5	chr4	117155848	117155771	2	Snord55	0.707139	0.0514063	0.2984
E17.5	chr10	79689020	79695261	1	Gzmm	0.532576	0.0534033	0.0717056
E17.5	chr7	126579532	126579474	2	Mir7059	0.654165	0.0539278	0.230637
E17.5	chr19	5877826	5885768	1	Slc25a45	0.556321	0.054259	0.157758
E17.5	chr10	80278164	80278232	1	Mir6911	1.11776	0.0555891	0.157557
E17.5	chr4	88757844	88758392	1	Gm13286	1.17488	0.0558191	0.123263
E17.5	chr14	30951377	30988821	1	Nek4	0.596679	0.0574858	0.0912547
E17.5	chr13	49582747	49592609	1	Omd	0.94381	0.0593622	0.0298223
E17.5	chr5	30092940	30097686	1	Gm4961	0.88909	0.0596123	0.0247082
E17.5	chr13	74350317	74365783	1	Ccdc127	0.521404	0.0598601	0.131618
E17.5	chr11	73428477	73425037	2	Olfr378	0.946017	0.0607692	0.0310159
E17.5	chr5	112356033	112353773	2	Gm6583	0.546841	0.0609548	0.0925862
E17.5	chr11	102885169	102886731	1	Fam187a	0.609726	0.0650971	0.175395
E17.5	chr9	54708313	54708381	1	Mir5710	0.688603	0.0707192	0.27448
E17.5	chr13	27564606	27557995	2	Prl8a9	0.582901	0.0711327	0.0231114
E17.5	chr4	141685716	141683563	2	Rsc1a1	1.41749	0.0711457	0.176088
E17.5	chr3	96557957	96561857	1	Txnip	0.529532	0.0713073	0.313682
E17.5	chr7	120173858	120183716	1	Anks4b	0.562659	0.0722614	0.0134721
E17.5	chr14	31208312	31211711	1	Tnnc1	0.523707	0.0722637	0.21752
E17.5	chr11	102881244	102885215	1	Ccdc103	0.586527	0.0740609	0.135233
E17.5	chr2	32621758	32635058	1	Ak1	0.699606	0.0756001	0.182337
E17.5	chr13	21468501	21467047	2	Nkapl	0.50721	0.0762839	0.151968
E17.5	chr15	76091626	76085594	2	Nrbp2	0.647541	0.0769196	0.198859
E17.5	chr5	103911229	103862050	2	Klhl8	0.520043	0.077162	0.166769
E17.5	chr11	73964610	73965557	1	Olfr397	0.965122	0.0773416	0.0224721
E17.5	chr12	87266728	87273952	1	Ahsa1	0.513772	0.078657	0.237814
E17.5	chr15	77447460	77422209	2	Apol7b	0.949658	0.0802629	0.0076366
E17.5	chr4	99829500	99912785	1	Efcab7	0.510825	0.0822299	0.046459
E17.5	chr4	129672767	129643979	2	Kpna6	0.533517	0.0830223	0.11356
E17.5	chr1	36539358	36530193	2	Ankrd23	0.61588	0.0836024	0.0813103
E17.5	chr5	22746884	22738910	2	A930003O13Rik	0.679943	0.0862184	0.179005
E17.5	chr11	84880220	84911131	1	Myo19	0.646643	0.0867392	0.115318
E17.5	chr7	103741322	103740201	2	Olfr629	1.07105	0.0906604	0.0408965
E17.5	chr11	100574939	100581739	1	Cnp	0.554583	0.0917283	0.124231
E17.5	chr17	56109802	56100591	2	Plin4	0.602553	0.0920833	0.0447613
E17.5	chr8	26082609	26096520	1	1700047A11Rik	0.733136	0.0965219	0.0641326
E17.5	chr4	116596730	116600266	1	Ccdc17	0.529543	0.0965408	0.164812
E17.5	chrX	136976874	136974022	2	Tmsb15b1	0.841112	0.0972381	0.151148
E17.5	chr4	116597630	116589733	2	C530005A16Rik	0.561588	0.0972728	0.140621
E17.5	chr17	35552128	35557180	1	Cdsn	0.82605	0.0979659	0.177846
E17.5	chr8	17535385	15892545	2	Csmd1	-1.30735	5.35695e-38	-1.13556
E17.5	chr1	10993465	11303682	1	Prex2	-1.36053	2.33487e-24	-0.409546
E17.5	chr2	42653598	40596773	2	Lrp1b	-0.816706	1.2137e-23	-0.923253
E17.5	chr11	47988969	46896253	2	Sgcd	-1.13267	1.61316e-22	-0.575223
E17.5	chr4	78211895	75941237	2	Ptprd	-0.668615	4.57955e-22	-1.07848
E17.5	chr17	57769570	58410342	1	Cntnap5c	-1.25015	2.05084e-21	-0.35625
E17.5	chr1	126830632	125913636	2	Nckap5	-0.603561	4.94016e-19	-0.856226
E17.5	chr4	66404483	65380803	2	Astn2	-0.7286	2.43409e-17	-0.578077
E17.5	chr5	26817357	27727500	1	Dpp6	-0.762129	2.78616e-17	-0.713732
E17.5	chr7	51511029	51598707	1	Ano5	-1.62288	3.26343e-17	-0.260279
E17.5	chr8	14095875	14847687	1	Dlgap2	-0.674693	6.80427e-17	-0.722016
E17.5	chr6	45060061	47301388	1	Cntnap2	-0.722732	9.86096e-17	-1.03883
E17.5	chr4	65124174	65357509	1	Pappa	-0.963986	1.00258e-16	-0.321942
E17.5	chr11	28681564	28693276	1	2810471M01Rik	-0.964977	2.83728e-16	-0.236167
E17.5	chr10	63430098	65003667	1	Ctnna3	-0.631333	5.28077e-16	-0.60725
E17.5	chr5	37717153	37446825	2	Stk32b	-1.1704	5.79017e-16	-0.212552
E17.5	chr1	11414105	11975902	1	A830018L16Rik	-0.970629	7.38265e-16	-0.31843
E17.5	chr11	102964154	102958300	2	2410004I01Rik	-1.33607	1.66527e-15	-0.562088
E17.5	chr4	32602382	32600865	2	Gja10	-2.37884	2.94524e-15	-0.354828
E17.5	chr11	34783905	34226815	2	Dock2	-1.23557	3.93915e-15	-0.581825
E17.5	chr5	26257762	26262188	1	Gm7361	-1.3476	5.6568e-15	-0.158066
E17.5	chr12	57197472	56712634	2	Slc25a21	-0.987735	5.75462e-15	-0.449435
E17.5	chr4	10797802	10508031	2	1700123O12Rik	-1.51855	5.75462e-15	-0.262069
E17.5	chr16	5884793	7412480	1	Rbfox1	-0.562862	1.062e-14	-0.783298
E17.5	chr1	21962650	21398399	2	Kcnq5	-0.898924	1.062e-14	-0.429544
E17.5	chr5	26121425	26114764	2	Gm10220	-1.7004	1.1681e-14	-0.112353
E17.5	chr7	87584168	88135063	1	Grm5	-1.07649	1.84489e-14	-0.387464
E17.5	chr5	42067960	42216784	1	Gm16223	-1.52713	4.19197e-14	-0.138448
E17.5	chr3	159076364	159308080	1	Gm20752	-0.999054	6.69833e-14	-0.115077
E17.5	chr16	9992533	9577710	2	Grin2a	-1.44723	6.69833e-14	-0.383122
E17.5	chr6	63256857	64666279	1	Grid2	-0.717362	1.27563e-13	-0.661215
E17.5	chr7	87493512	87424771	2	Tyr	-1.47139	1.40521e-13	-0.142371
E17.5	chrX	137570754	138849077	1	Il1rapl2	-1.13991	1.53998e-13	-0.407491
E17.5	chr6	77979667	76881637	2	Ctnna2	-0.609471	2.36957e-13	-0.608125
E17.5	chr1	99772765	100485942	1	Cntnap5b	-0.944846	3.46471e-13	-0.284483
E17.5	chr9	98033167	97444395	2	Clstn2	-0.760679	4.0224e-13	-0.408952
E17.5	chr13	73229100	73206091	2	4930555K05Rik	-0.960656	4.05776e-13	-0.124406
E17.5	chr10	28074820	28597397	1	Ptprk	-0.625457	5.80001e-13	-0.468475
E17.5	chr18	7297932	7088233	2	Armc4	-1.36361	5.80001e-13	-0.173374
E17.5	chr8	19495097	19497775	1	Defb7	-2.20063	5.80001e-13	-0.104775
E17.5	chr6	28135133	27275121	2	Grm8	-0.653809	1.00866e-12	-0.456451
E17.5	chr12	34917095	34047582	2	Hdac9	-0.634303	1.41015e-12	-0.481321
E17.5	chr7	47252848	47234919	2	Mrgpra9	-2.14285	1.52784e-12	-0.0438594
E17.5	chr10	32889915	31689319	2	Nkain2	-0.725277	2.77666e-12	-0.422873
E17.5	chr8	62951232	63357098	1	Spock3	-0.958463	2.79559e-12	-0.286467
E17.5	chr1	150993435	150562500	2	Hmcn1	-1.08913	3.34895e-12	-0.38121
E17.5	chr3	92573735	92570900	2	Ivl	-1.16424	3.48547e-12	-0.102883
E17.5	chr19	17837632	17432314	2	Pcsk5	-0.798695	5.85867e-12	-0.390547
E17.5	chr8	9771023	9206010	2	Fam155a	-0.608867	6.15971e-12	-0.4979
E17.5	chr4	14291309	14212012	2	Gm2560	-1.55006	6.15971e-12	-0.102992
E17.5	chr12	37880174	38633410	1	Dgkb	-0.876988	6.7199e-12	-0.455557
E17.5	chr3	118562178	119432918	1	Dpyd	-0.707663	7.04151e-12	-0.465082
E17.5	chr13	64903888	64737591	2	Cntnap3	-1.23101	7.1805e-12	-0.0865676
E17.5	chr8	15057653	15133419	1	Myom2	-1.117	1.04504e-11	-0.151841
E17.5	chr17	54299034	54273590	2	Slc5a7	-1.43667	1.32445e-11	-0.12282
E17.5	chr3	98893230	98874519	2	Hao2	-1.6921	1.53473e-11	-0.0798223
E17.5	chr13	72816763	72809601	2	D730050B12Rik	-1.40658	1.57002e-11	-0.312947
E17.5	chr4	36951744	35706647	2	Lingo2	-0.652938	1.67402e-11	-0.424772
E17.5	chr4	61835180	61831319	2	Mup5	-1.75582	1.96037e-11	-0.150058
E17.5	chr8	32151895	32181847	1	Gm8179	-1.45677	2.16843e-11	-0.20743
E17.5	chr9	10904775	9660891	2	Cntn5	-0.769967	2.21048e-11	-0.59161
E17.5	chr8	99416674	99733438	1	A330008L17Rik	-0.93578	2.44463e-11	-0.256127
E17.5	chr16	60605531	59653483	2	Epha6	-0.828989	2.88875e-11	-0.486099
E17.5	chr11	9191942	9684259	1	Abca13	-0.883621	2.97617e-11	-0.257181
E17.5	chr4	68954397	68761372	2	Brinp1	-1.12338	2.97617e-11	-0.210056
E17.5	chr3	120886732	120454334	2	6530403H02Rik	-0.705723	3.10817e-11	-0.256098
E17.5	chr1	184557691	184527841	2	1700112H15Rik	-0.930572	3.22366e-11	-0.101329
E17.5	chr7	61615327	61529410	2	B230209E15Rik	-1.83929	3.32123e-11	-0.0484138
E17.5	chr17	52602709	52979194	1	Kcnh8	-0.991576	4.71202e-11	-0.309303
E17.5	chr2	124089969	124667789	1	Sema6d	-0.689662	4.79115e-11	-0.429395
E17.5	chr17	14694262	14665500	2	Thbs2	-1.03801	5.04226e-11	-0.0843104
E17.5	chr13	50601080	50544626	2	Mir683-1	-1.92803	5.61774e-11	-0.0332997
E17.5	chr11	11627838	11589223	2	4930512M02Rik	-1.37664	6.78748e-11	-0.0637719
E17.5	chr17	54370074	54352583	2	1700025K24Rik	-2.29299	6.78748e-11	-0.0992042
E17.5	chr6	40628831	40769123	1	Mgam	-1.57284	9.47727e-11	-0.118363
E17.5	chr17	89200675	88984952	2	Fshr	-1.14997	9.62245e-11	-0.197729
E17.5	chr8	75448694	75984508	1	Iqcm	-1.12003	1.02605e-10	-0.266748
E17.5	chr2	149405249	149410278	1	Cst10	-1.62744	1.40455e-10	-0.121133
E17.5	chr7	106441073	106421550	2	Gm4759	-2.22518	1.40455e-10	-0.116101
E17.5	chr12	58269258	58264720	2	Clec14a	-1.28167	1.43273e-10	-0.187435
E17.5	chr7	106644645	106595549	2	Gm1966	-2.01459	1.43273e-10	-0.0529894
E17.5	chr2	23321246	23401973	1	Nxph2	-1.611	1.50309e-10	-0.0981486
E17.5	chr12	58211804	58216036	1	Sstr1	-1.22193	1.68373e-10	-0.198788
E17.5	chr5	54349992	54358542	1	Gm10440	-1.38009	2.00804e-10	-0.160692
E17.5	chr7	119184374	119144323	2	Gpr139	-1.24839	2.02376e-10	-0.190727
E17.5	chr15	91838326	91934555	1	Muc19	-1.0269	2.17999e-10	-0.0943316
E17.5	chr1	124045559	123332138	2	Dpp10	-0.826874	2.20721e-10	-0.35621
E17.5	chrX	88115623	86747242	2	Il1rapl1	-0.930353	2.30922e-10	-0.360918
E17.5	chr3	75143772	75037895	2	Zbbx	-1.05093	2.30922e-10	-0.0853369
E17.5	chr3	73708415	73635809	2	Bche	-1.26873	2.35488e-10	-0.222302
E17.5	chr13	50467307	50475355	1	Nutm2	-1.31327	2.35488e-10	-0.0613395
E17.5	chr1	12425986	12426106	1	Mir6341	-1.43144	2.73632e-10	-0.190883
E17.5	chr3	76074561	76710005	1	Fstl5	-0.871731	3.41647e-10	-0.313472
E17.5	chr7	51621830	51671126	1	Slc17a6	-0.932114	3.4633e-10	-0.281873
E17.5	chr7	104857016	104862667	1	Usp17la	-1.91608	3.86726e-10	-0.102578
E17.5	chrX	98148757	98323218	1	Ar	-1.10872	4.04625e-10	-0.115369
E17.5	chr4	103619665	104744844	1	Dab1	-0.546441	4.94187e-10	-0.587186
E17.5	chr10	45807704	45852018	1	D030045P18Rik	-1.17039	5.21737e-10	-0.101859
E17.5	chr1	10719945	10324719	2	Cpa6	-1.24197	5.21811e-10	-0.308642
E17.5	chr4	145315147	145268976	2	Tnfrsf8	-1.67991	5.41932e-10	-0.125417
E17.5	chr12	101404673	101626009	1	Catsperb	-1.06568	5.67578e-10	-0.0913899
E17.5	chr15	4375491	4575585	1	Plcxd3	-1.04021	5.6793e-10	-0.235987
E17.5	chr15	18369627	18078137	2	4921515E04Rik	-0.954668	5.70652e-10	-0.157149
E17.5	chr17	75005529	75392967	1	Ltbp1	-0.699305	5.81422e-10	-0.35304
E17.5	chr10	22306720	22321765	1	C920009B18Rik	-0.997237	5.81422e-10	-0.031748
E17.5	chr14	52495695	52489935	2	Olfr1507	-2.0772	6.24695e-10	-0.0504589
E17.5	chr1	158957438	158711731	2	Pappa2	-0.91313	6.24945e-10	-0.247112
E17.5	chr17	36121444	36038409	2	H2-T9	-1.24593	6.53858e-10	-0.213486
E17.5	chr16	77236317	77691399	1	Mir99ahg	-0.867551	6.56435e-10	-0.415836
E17.5	chr1	175492545	175059076	2	Rgs7	-0.618789	7.99714e-10	-0.372319
E17.5	chr6	70844515	70905241	1	Eif2ak3	-0.685758	8.10633e-10	-0.390361
E17.5	chr10	22273474	22374139	1	Raet1d	-1.69905	8.10633e-10	-0.0802202
E17.5	chr10	22158586	22374139	1	Raet1a	-1.67993	8.87576e-10	-0.0849258
E17.5	chr3	73066351	73594830	1	Gm20754	-0.727194	8.92019e-10	-0.210825
E17.5	chr10	22180618	22374139	1	Raet1c	-1.73099	9.84114e-10	-0.0799045
E17.5	chr8	38661508	37522554	2	Sgcz	-0.740829	9.99681e-10	-0.559287
E17.5	chr13	37050244	36867178	2	F13a1	-1.18951	9.99681e-10	-0.133042
E17.5	chr14	68083884	68087745	1	Nefl	-0.837683	1.01024e-09	-0.414419
E17.5	chr5	28458274	28933995	1	9530036O11Rik	-0.848856	1.06315e-09	-0.305172
E17.5	chr15	48791989	47580638	2	Csmd3	-0.655198	1.1301e-09	-0.505735
E17.5	chr11	33993193	33629339	2	Kcnip1	-0.615867	1.15979e-09	-0.419918
E17.5	chr1	5917398	5913707	2	Npbwr1	-0.851842	1.23112e-09	-0.126533
E17.5	chr4	4529458	4527774	2	Gm11780	-0.993169	1.28329e-09	-0.215783
E17.5	chr12	37241639	37581932	1	Agmo	-1.08367	1.31881e-09	-0.211008
E17.5	chr4	113999503	113477891	2	Skint5	-1.38096	1.35898e-09	-0.111305
E17.5	chr8	59825649	59844721	1	4930470O06Rik	-0.951987	1.40165e-09	-0.0584642
E17.5	chr1	159523769	159924922	1	Tnr	-0.574479	1.42692e-09	-0.387783
E17.5	chr1	54195034	53806874	2	Hecw2	-0.660771	1.46225e-09	-0.210881
E17.5	chr2	65567492	65457118	2	Scn3a	-0.769034	1.4931e-09	-0.165472
E17.5	chr8	58911627	57774052	2	Galntl6	-0.559702	1.72756e-09	-0.482873
E17.5	chr9	89622986	89590029	2	Minar1	-0.933428	1.73037e-09	-0.18939
E17.5	chr1	17727052	17766207	1	Crispld1	-1.09729	1.73037e-09	-0.0924829
E17.5	chr5	14025276	14256689	1	Sema3e	-0.652749	1.76651e-09	-0.183807
E17.5	chr15	26895564	26540459	2	Fbxl7	-0.688798	1.76651e-09	-0.277279
E17.5	chr2	14604306	14987908	1	Cacnb2	-0.825882	1.9497e-09	-0.314119
E17.5	chr4	138775735	138782143	1	Pla2g2d	-1.14296	1.9497e-09	-0.23987
E17.5	chr2	172043466	172036336	2	Cbln4	-1.12999	2.04121e-09	-0.184783
E17.5	chrX	154579330	154339225	2	4930524N10Rik	-2.24314	2.05144e-09	-0.0892361
E17.5	chr2	148395377	148396764	1	Sstr4	-0.8651	2.19595e-09	-0.151583
E17.5	chr1	129273304	130219278	1	Thsd7b	-0.655118	2.41073e-09	-0.405157
E17.5	chrX	92599572	92118879	2	Mageb18	-1.4851	2.62796e-09	-0.12713
E17.5	chr5	9725352	9485236	2	Grm3	-0.704674	2.66786e-09	-0.214
E17.5	chr11	57011618	57330244	1	Gria1	-0.800636	3.20082e-09	-0.287231
E17.5	chr12	30467358	30410559	2	2310016D03Rik	-1.12188	3.32132e-09	-0.10831
E17.5	chr3	93197273	93221377	1	Flg2	-1.40895	3.59591e-09	-0.0357082
E17.5	chr4	64276603	64254053	2	Gm11217	-1.30333	4.08535e-09	-0.0764324
E17.5	chr1	69826970	70725132	1	Spag16	-0.756429	4.18919e-09	-0.369478
E17.5	chrX	135210687	135208686	2	Tceal6	-1.42058	4.18919e-09	-0.11243
E17.5	chr19	35924578	35835221	2	A830019P07Rik	-1.42986	4.25506e-09	-0.104133
E17.5	chr2	84980461	84983632	1	Prg2	-1.19486	4.30312e-09	-0.0715677
E17.5	chr1	107278371	107271201	2	Serpinb3c	-1.55629	4.30312e-09	-0.0856446
E17.5	chr3	114904078	115125764	1	Olfm3	-0.696811	4.30636e-09	-0.138326
E17.5	chr14	104639144	104966783	1	D130009I18Rik	-0.625582	4.51961e-09	-0.221631
E17.5	chr8	5105287	5083219	2	Slc10a2	-1.62151	4.51961e-09	-0.128541
E17.5	chr5	57718081	58133235	1	Pcdh7	-0.617203	4.73416e-09	-0.332719
E17.5	chr10	89873509	90972985	1	Anks1b	-0.542636	4.73919e-09	-0.458555
E17.5	chr6	56369634	56069804	2	Pde1c	-0.793096	4.88714e-09	-0.225149
E17.5	chr15	4727210	4804045	1	C6	-0.840436	4.89382e-09	-0.0598249
E17.5	chr2	19909780	20810535	1	Etl4	-0.545455	5.0847e-09	-0.377785
E17.5	chr1	26687460	26681801	2	4931408C20Rik	-1.38419	5.09475e-09	-0.163361
E17.5	chr4	122689259	122705135	1	9530002B09Rik	-1.56545	5.11005e-09	-0.0346976
E17.5	chr17	36547075	36549252	1	H2-M11	-1.11416	5.47611e-09	-0.0506314
E17.5	chr6	56017515	56032688	1	Ppp1r17	-1.16558	5.55881e-09	-0.160432
E17.5	chr14	47898864	47944189	1	4930447J18Rik	-0.818894	5.67503e-09	-0.191958
E17.5	chr1	39720989	39665301	2	Rfx8	-0.795794	5.94583e-09	-0.183268
E17.5	chr13	18100202	18084947	2	4930448F12Rik	-2.00531	6.15412e-09	-0.14526
E17.5	chr19	16956118	17223932	1	Prune2	-1.0914	6.31403e-09	-0.418451
E17.5	chr10	4509872	4561111	1	Ccdc170	-1.13213	6.31403e-09	-0.0984855
E17.5	chr1	22805724	22288422	2	Rims1	-0.691244	6.36417e-09	-0.275557
E17.5	chr9	105828085	105689417	2	Col6a6	-0.952394	6.67892e-09	-0.156759
E17.5	chr12	11047813	11078741	1	7420701I03Rik	-1.70348	6.67892e-09	-0.0877003
E17.5	chr5	63649103	63810546	1	Nwd2	-0.910855	6.97852e-09	-0.154759
E17.5	chr5	102207198	102897937	1	Arhgap24	-0.611781	7.88758e-09	-0.451748
E17.5	chr4	64047015	63959785	2	Tnc	-0.971473	8.1807e-09	-0.144623
E17.5	chr13	4434343	4457530	1	Akr1c6	-1.3446	8.61936e-09	-0.056565
E17.5	chr6	66612568	66611651	2	Vmn1r33	-2.28045	8.78755e-09	-0.126393
E17.5	chr13	3804318	3802893	2	Calml3	-1.54753	9.00775e-09	-0.168488
E17.5	chr8	11694514	11692982	2	Gm6524	-0.894949	9.21071e-09	-0.259979
E17.5	chrX	79671435	79623231	2	Mageb16	-2.15141	9.21071e-09	-0.0381246
E17.5	chr6	124231784	124191596	2	Vmn2r27	-1.47463	9.32275e-09	-0.0637321
E17.5	chr19	55316032	55271291	2	Zdhhc6	-0.690179	9.32545e-09	-0.219443
E17.5	chr15	19191201	19203329	1	Gm35496	-0.970289	9.65872e-09	-0.0699045
E17.5	chr2	134786164	135475258	1	Plcb1	-0.542326	1.01406e-08	-0.393435
E17.5	chr1	3671498	3214482	2	Xkr4	-0.558537	1.01406e-08	-0.31322
E17.5	chr16	24393350	24992578	1	Lpp	-0.582663	1.01406e-08	-0.407361
E17.5	chr4	91399984	91250766	2	Elavl2	-0.781849	1.01406e-08	-0.365406
E17.5	chr1	53706784	53397002	2	Dnah7a	-0.79991	1.01406e-08	-0.145859
E17.5	chr7	86775864	86718976	2	Folh1	-2.8638	1.01406e-08	-0.169841
E17.5	chr1	98421124	98516988	1	Slco6d1	-1.17252	1.01971e-08	-0.0713608
E17.5	chr3	125404091	125724986	1	Ndst4	-0.702113	1.03806e-08	-0.204162
E17.5	chr6	21216109	21729805	1	Kcnd2	-0.672783	1.04419e-08	-0.246873
E17.5	chr11	34314822	34422640	1	Fam196b	-1.165	1.04419e-08	-0.236772
E17.5	chr1	12667563	12673090	1	Gm17644	-1.43754	1.07692e-08	-0.0926578
E17.5	chrX	49797745	49782536	2	Igsf1	-1.86294	1.07692e-08	-0.207382
E17.5	chr7	53891889	53891761	2	Mir6238	-1.53423	1.09128e-08	-0.130127
E17.5	chr1	151138034	151144095	1	C730036E19Rik	-1.18692	1.10631e-08	-0.189584
E17.5	chr11	11489266	11515190	1	Spata48	-1.08946	1.10919e-08	-0.0636075
E17.5	chr16	28753243	28157783	2	Fgf12	-0.560395	1.3912e-08	-0.403605
E17.5	chr15	22549022	23474418	1	Cdh18	-0.790139	1.51675e-08	-0.434812
E17.5	chr5	49524904	48389503	2	Kcnip4	-0.558051	1.56034e-08	-0.480385
E17.5	chr1	46425518	46807477	1	Dnah7c	-1.02062	1.6072e-08	-0.142241
E17.5	chr18	14232306	14278542	1	8430422H06Rik	-0.777311	1.64832e-08	-0.0945119
E17.5	chr14	74355527	74369741	1	4933402J15Rik	-0.917616	1.88896e-08	-0.116151
E17.5	chr17	36462329	36460162	2	H2-M10.4	-1.33753	1.99836e-08	-0.0661142
E17.5	chr15	4898737	4962203	1	Mroh2b	-1.21612	2.02017e-08	-0.0698144
E17.5	chr3	53041547	53261679	1	Lhfp	-0.738041	2.21391e-08	-0.209231
E17.5	chr4	14621778	14505197	2	Slc26a7	-0.834755	2.39556e-08	-0.116082
E17.5	chr2	43555325	43683048	1	Kynu	-0.836487	2.42946e-08	-0.120608
E17.5	chr10	26674651	26673446	2	Gm8709	-1.04426	2.49215e-08	-0.302496
E17.5	chr4	89050307	89084610	1	Wincr1	-1.20206	2.60983e-08	-0.0818329
E17.5	chrX	107667964	107688980	1	Tbx22	-1.37182	2.65407e-08	-0.0606923
E17.5	chr8	113517282	113550808	1	4930571O06Rik	-1.16926	2.78403e-08	-0.122316
E17.5	chr5	95956939	95961068	1	Cxcl13	-1.12505	2.78476e-08	-0.15452
E17.5	chr7	4337724	4345164	1	Ncr1	-2.33308	2.921e-08	-0.0353422
E17.5	chr10	33624600	33512334	2	Clvs2	-1.23458	3.00994e-08	-0.109313
E17.5	chr3	31310319	31202854	2	Slc7a14	-0.838699	3.05482e-08	-0.185326
E17.5	chr10	115817284	115849893	1	Tspan8	-1.20409	3.05482e-08	-0.10726
E17.5	chr1	131797395	131818115	1	Pm20d1	-1.22564	3.094e-08	-0.124127
E17.5	chr1	178529125	178932857	1	Kif26b	-0.563956	3.11836e-08	-0.367501
E17.5	chr2	178118975	178338492	1	Phactr3	-0.605981	3.26147e-08	-0.238297
E17.5	chr3	109340683	109685694	1	Vav3	-0.530251	3.29126e-08	-0.238711
E17.5	chr18	4165832	4182236	1	Lyzl1	-1.02514	3.29236e-08	-0.127788
E17.5	chr2	84936646	84958509	1	Slc43a3	-0.956457	3.33129e-08	-0.100568
E17.5	chr15	68878321	68883576	1	Gm41341	-1.32015	3.33129e-08	-0.252236
E17.5	chr10	34483400	34611232	1	Frk	-0.903723	3.46358e-08	-0.124706
E17.5	chr1	53849424	53849495	1	Mir7681	-0.863196	3.47165e-08	-0.114658
E17.5	chr4	115133832	115137864	1	Cyp4x1os	-1.33705	3.69457e-08	-0.0803051
E17.5	chr7	49975350	50863289	1	Nell1	-0.797359	3.72729e-08	-0.443854
E17.5	chr2	143078492	143081700	1	Otor	-1.12297	3.73919e-08	-0.121432
E17.5	chr10	3133193	3125091	2	B020014A21Rik	-1.80224	3.9705e-08	-0.038634
E17.5	chr7	27029090	27036818	1	Cyp2a12	-2.26265	4.00612e-08	-0.0439019
E17.5	chr7	26535023	26575615	1	Nlrp9a	-3.80069	4.08367e-08	-0.0499576
E17.5	chr5	10865029	10870808	1	Gm6455	-1.31322	4.13377e-08	-0.0500318
E17.5	chr1	107362314	107380475	1	Serpinb11	-1.01832	4.22102e-08	-0.0852706
E17.5	chr6	60403707	60279043	2	A530053G22Rik	-1.20368	4.28747e-08	-0.0781963
E17.5	chr4	114163384	114245028	1	Skint11	-1.17788	4.55746e-08	-0.0288621
E17.5	chr1	20618057	20057779	2	Pkhd1	-0.759918	4.89158e-08	-0.266409
E17.5	chr7	73102068	73097752	2	Gm6567	-1.10657	4.89158e-08	-0.192838
E17.5	chr2	111661453	111705461	1	Olfr1300-ps1	-1.21445	4.89158e-08	-0.0349814
E17.5	chr7	4274124	4284827	1	Pira6	-2.31471	4.89158e-08	-0.0317162
E17.5	chr9	8740988	8644078	2	Gm32014	-1.14639	4.8956e-08	-0.0694325
E17.5	chr3	159599181	159625307	1	Rpe65	-0.802459	4.91185e-08	-0.0329523
E17.5	chr16	11984113	12270904	1	Shisa9	-0.751246	4.93215e-08	-0.165684
E17.5	chr7	4063204	4007073	2	Lair1	-2.206	4.93215e-08	-0.0338674
E17.5	chr17	51882727	51965257	1	Gm20098	-0.922223	4.96987e-08	-0.0795226
E17.5	chr11	24481909	24569951	1	4933430M04Rik	-1.20978	4.98369e-08	-0.165263
E17.5	chr7	86915349	86955177	1	Vmn2r78	-1.21523	5.21694e-08	-0.040435
E17.5	chr16	27307641	27351209	1	Ostn	-1.35007	5.2594e-08	-0.0582466
E17.5	chr7	25152457	25156630	1	D930028M14Rik	-0.693171	5.41369e-08	-0.681236
E17.5	chr1	9299877	8359739	2	Sntg1	-0.746971	5.41369e-08	-0.300799
E17.5	chr12	103457223	103450898	2	Ifi27l2b	-1.18068	5.54341e-08	-0.0585703
E17.5	chr10	51757194	51756174	2	4933411G06Rik	-1.10319	5.61354e-08	-0.130372
E17.5	chr15	13173675	13028699	2	Cdh6	-0.793876	5.72136e-08	-0.225881
E17.5	chrX	153238045	153396134	1	Klf8	-1.23311	5.72136e-08	-0.175825
E17.5	chr12	52028063	52023003	2	Gpr33	-1.32718	6.04174e-08	-0.163077
E17.5	chr12	49480862	49476993	2	1810007C17Rik	-1.16918	6.11668e-08	-0.180472
E17.5	chr5	41891342	41891423	1	Mir6414	-1.18518	6.48322e-08	-0.175332
E17.5	chr12	119443410	119466934	1	Macc1	-1.34651	6.57733e-08	-0.090016
E17.5	chr15	63479608	63414397	2	Gm20740	-0.853168	7.07582e-08	-0.0820239
E17.5	chrX	38772780	38962688	1	6030498E09Rik	-1.19379	7.21954e-08	-0.0688674
E17.5	chr7	61928195	61705850	2	A230057D06Rik	-1.20264	7.36819e-08	-0.0825915
E17.5	chr10	12869365	12382188	2	Utrn	-0.571845	7.4288e-08	-0.350995
E17.5	chr3	70807291	70772379	2	Gm6634	-0.863899	7.47634e-08	-0.0640823
E17.5	chr10	79637918	79617934	2	Shc2	-0.683712	7.55699e-08	-0.186825
E17.5	chr16	93359543	93343716	2	1810053B23Rik	-1.06956	7.64102e-08	-0.0915703
E17.5	chr4	90218820	90225687	1	Zfp352	-1.07425	7.65849e-08	-0.0771539
E17.5	chr2	85196699	85162334	2	Lrrc55	-1.14028	9.04269e-08	-0.135523
E17.5	chr10	23350786	23104168	2	Eya4	-0.695459	9.06452e-08	-0.202923
E17.5	chr1	97128303	97059449	2	Slco6c1	-1.08728	9.1384e-08	-0.052504
E17.5	chr8	63952170	63924694	2	Sgo2b	-1.14024	9.27775e-08	-0.108775
E17.5	chr7	4237754	4243463	1	Lilra5	-2.21406	9.30101e-08	-0.0458594
E17.5	chrX	168577233	167471306	2	Frmpd4	-0.786906	9.42939e-08	-0.282748
E17.5	chr6	41035509	41030268	2	2210010C04Rik	-1.51236	9.46025e-08	-0.114379
E17.5	chr6	58472878	58471967	2	Vmn1r31	-1.30841	9.6624e-08	-0.0945703
E17.5	chr4	103382500	103492188	1	Gm12718	-0.94298	9.8026e-08	-0.110342
E17.5	chr2	170602017	170579418	2	4930470P17Rik	-0.961589	9.84577e-08	-0.134345
E17.5	chr7	47354240	47334875	2	Mrgpra1	-2.73629	9.84577e-08	-0.0641618
E17.5	chr10	24712159	24637914	2	Enpp1	-0.897566	1.00109e-07	-0.177581
E17.5	chrX	112495274	112558343	1	2010106E10Rik	-1.61052	1.02815e-07	-0.083801
E17.5	chr12	45074483	44852486	2	Stxbp6	-0.530695	1.03507e-07	-0.184982
E17.5	chr6	69327174	69326937	2	Rprl1	-1.31261	1.05279e-07	-0.110997
E17.5	chr7	88430273	88491572	1	Rab38	-0.950289	1.08618e-07	-0.174894
E17.5	chr17	64834614	64832702	2	4930583I09Rik	-0.845674	1.1171e-07	-0.142077
E17.5	chr5	13125414	13603485	1	Sema3a	-0.581368	1.13317e-07	-0.317343
E17.5	chr3	99885417	100143322	1	Spag17	-0.717263	1.13317e-07	-0.0897533
E17.5	chr7	86795141	86812032	1	Vmn2r77	-1.68582	1.14828e-07	-0.0442096
E17.5	chr5	91283076	91257571	2	Gm19619	-0.941491	1.16273e-07	-0.062878
E17.5	chr2	68657884	68748465	1	4932414N04Rik	-1.35279	1.18038e-07	-0.105186
E17.5	chr6	92940582	93272977	1	9530026P05Rik	-0.799275	1.23976e-07	-0.264512
E17.5	chr3	29082577	29691056	1	Egfem1	-0.524672	1.25519e-07	-0.33913
E17.5	chr11	36944241	36006656	2	Tenm2	-0.530726	1.2739e-07	-0.649151
E17.5	chr6	5725639	6028039	1	Dync1i1	-0.81598	1.38418e-07	-0.243297
E17.5	chr7	119459272	119442544	2	Gp2	-0.873898	1.38645e-07	-0.0582361
E17.5	chr2	24049379	24002911	2	Hnmt	-1.51049	1.41302e-07	-0.0646048
E17.5	chr17	53990631	53961615	2	Sult1c1	-0.634569	1.41696e-07	-0.0428834
E17.5	chr19	55253369	55296628	1	Acsl5	-0.83245	1.42645e-07	-0.182255
E17.5	chr19	47014698	47024358	1	Ina	-1.03172	1.4357e-07	-0.393427
E17.5	chr5	47983155	48307735	1	Slit2	-0.518896	1.45661e-07	-0.305358
E17.5	chr10	5551482	5020192	2	Syne1	-0.707289	1.47739e-07	-0.341122
E17.5	chr8	74873174	74893506	1	Isx	-1.00722	1.49243e-07	-0.168647
E17.5	chrX	107148927	107173661	1	P2ry10b	-1.9703	1.49243e-07	-0.0699045
E17.5	chrX	72386858	72381870	2	Magea10	-1.71633	1.57785e-07	-0.0708595
E17.5	chr7	18176494	18181862	1	Igfl3	-2.25724	1.6296e-07	-0.0396127
E17.5	chr14	43819639	43818765	2	Ear1	-0.711288	1.6662e-07	-0.0569363
E17.5	chr6	118248454	118246695	2	1700069P05Rik	-1.06678	1.687e-07	-0.212165
E17.5	chr15	57477625	57243771	2	Slc22a22	-1.0793	1.71508e-07	-0.148621
E17.5	chr2	110950244	110655201	2	Ano3	-0.997788	1.72331e-07	-0.160491
E17.5	chr8	129065492	128980019	2	Ccdc7a	-1.957	1.72346e-07	-0.0883342
E17.5	chr7	26403700	26322473	2	Nlrp9c	-2.54222	1.74112e-07	-0.042374
E17.5	chr1	90843971	90766860	2	Col6a3	-0.710031	1.78372e-07	-0.129809
E17.5	chr1	120340582	120343174	1	C1ql2	-0.850476	1.78372e-07	-0.44866
E17.5	chr9	39128167	39145072	1	Olfr27	-1.83077	1.78372e-07	-0.0384403
E17.5	chr19	38524197	38785105	1	Plce1	-0.600788	1.87752e-07	-0.16547
E17.5	chr1	6359331	6394731	1	Alkal1	-0.839673	1.92816e-07	-0.161236
E17.5	chr5	87774450	87788798	1	Csn1s2a	-1.52738	1.95079e-07	-0.049817
E17.5	chr4	110351911	110203737	2	Elavl4	-0.618439	1.95384e-07	-0.257183
E17.5	chr7	120409647	120544813	1	Abca16	-1.22178	1.95384e-07	-0.0928223
E17.5	chr6	117495235	117500077	1	6820426E19Rik	-0.866967	2.04674e-07	-0.0992653
E17.5	chrX	76264306	76267673	1	Cldn34b3	-1.94004	2.06001e-07	-0.0907294
E17.5	chr4	101717407	101815354	1	Lepr	-0.79105	2.14943e-07	-0.0774057
E17.5	chr8	66697422	66706798	1	Npy1r	-0.929396	2.17093e-07	-0.134247
E17.5	chr17	51448269	51425209	2	C330011F03Rik	-1.05165	2.17451e-07	-0.105058
E17.5	chr8	43307009	43295067	2	Zfp42	-0.890281	2.21466e-07	-0.083504
E17.5	chr7	43842269	43851181	1	Klk5	-1.67042	2.23508e-07	-0.0496605
E17.5	chr2	148443535	148436651	2	Cd93	-0.779922	2.30128e-07	-0.107674
E17.5	chr18	46045260	45683487	2	A330093E20Rik	-0.818378	2.3149e-07	-0.15283
E17.5	chr1	60746388	60773359	1	Cd28	-0.94218	2.3149e-07	-0.0820903
E17.5	chr1	6487231	6860940	1	St18	-0.8778	2.3893e-07	-0.252286
E17.5	chr4	3656506	3663108	1	2210414B05Rik	-1.61424	2.5085e-07	-0.0708515
E17.5	chr7	135268619	135272942	1	Nps	-1.0783	2.67534e-07	-0.08913
E17.5	chr19	47937712	48035379	1	Cfap58	-0.529854	2.68168e-07	-0.194419
E17.5	chr10	22402813	22407470	1	Gm10825	-1.27805	2.68938e-07	-0.040939
E17.5	chr10	33083483	33476709	1	Trdn	-1.10839	2.69681e-07	-0.19344
E17.5	chr15	11064790	11346867	1	Adamts12	-0.710458	2.78276e-07	-0.204639
E17.5	chr3	99049822	99053742	1	Gm12440	-1.23749	2.79911e-07	-0.0682864
E17.5	chr5	88887260	89239656	1	Slc4a4	-0.516265	2.95431e-07	-0.219348
E17.5	chr16	64479134	64477810	2	Csnka2ip	-1.54546	2.97389e-07	-0.201308
E17.5	chr13	18382044	18124960	2	Pou6f2	-0.901422	3.07224e-07	-0.205199
E17.5	chr8	16168838	16168757	2	Mir3106	-0.889235	3.17103e-07	-0.0849232
E17.5	chr13	32781779	32700827	2	Mylk4	-1.03386	3.17103e-07	-0.0798648
E17.5	chr6	134403415	134308951	2	4933406J09Rik	-0.902506	3.1838e-07	-0.0946764
E17.5	chr18	9619469	9618419	2	Cetn1	-1.21759	3.25198e-07	-0.173552
E17.5	chr5	17476122	17480936	1	Speer4f1	-0.859036	3.29928e-07	-0.0722255
E17.5	chr8	46986925	47094895	1	Enpp6	-0.981587	3.30316e-07	-0.146056
E17.5	chr3	75270078	75242357	2	Serpini2	-1.05392	3.31243e-07	-0.0633449
E17.5	chr13	33843408	33832345	2	Serpinb6e	-1.82188	3.34474e-07	-0.0472918
E17.5	chr6	18170687	18322770	1	Cftr	-0.944393	3.44386e-07	-0.137997
E17.5	chr4	25800003	25609333	2	Fut9	-0.800779	3.47471e-07	-0.141631
E17.5	chr3	7613760	7572028	2	Il7	-0.631956	3.57892e-07	-0.0795731
E17.5	chr15	54278484	54250619	2	Tnfrsf11b	-1.22894	3.61651e-07	-0.139228
E17.5	chr4	128261044	128262990	1	Hmgb4os	-0.837786	3.68908e-07	-0.248085
E17.5	chr13	33084103	33094380	1	Serpinb1b	-1.64094	3.76888e-07	-0.107385
E17.5	chr17	40727120	40731782	1	Esp1	-1.78663	3.76888e-07	-0.0587692
E17.5	chr13	22726622	22725684	2	Vmn1r207-ps	-1.62406	3.77346e-07	-0.0559045
E17.5	chr2	168767201	168748332	2	Sall4	-0.504305	3.83678e-07	-0.302467
E17.5	chr8	19300677	19304794	1	Defa-ps13	-1.95346	3.88448e-07	-0.0597773
E17.5	chr18	89769136	89301135	2	Dok6	-0.898535	3.92591e-07	-0.203356
E17.5	chr4	94739289	94874976	1	Tek	-0.969696	3.92591e-07	-0.0780318
E17.5	chr18	63387183	63010213	2	Piezo2	-0.705697	3.96356e-07	-0.204345
E17.5	chrX	145348894	145290359	2	Lhfpl1	-1.40298	4.28973e-07	-0.0549045
E17.5	chr4	63634421	63639478	1	Gm11482	-0.766393	4.2906e-07	-0.0601141
E17.5	chr8	25849623	25937934	1	Kcnu1	-0.946992	4.48261e-07	-0.0597958
E17.5	chrX	153832293	153834240	1	Spin2c	-1.35447	4.48261e-07	-0.135329
E17.5	chr16	14562317	14621284	1	A630010A05Rik	-1.70485	4.48261e-07	-0.0734032
E17.5	chr8	56484968	56465622	2	4930518J21Rik	-1.06128	4.54367e-07	-0.074939
E17.5	chrX	76393350	76397979	1	Cldn34b4	-1.60986	4.59811e-07	-0.0567162
E17.5	chr16	85901125	85858157	2	Adamts5	-0.577605	4.66089e-07	-0.136411
E17.5	chr7	76229887	77124698	1	Agbl1	-0.696237	4.68435e-07	-0.330287
E17.5	chr14	114831965	114861327	1	4930524C18Rik	-0.993536	4.71972e-07	-0.156104
E17.5	chr2	10370451	10595253	1	Sfmbt2	-0.625228	4.72462e-07	-0.203029
E17.5	chr8	71140369	71171456	1	Gm7827	-1.62902	4.74123e-07	-0.0225013
E17.5	chr18	20436175	20471821	1	Dsg4	-1.79794	4.74123e-07	-0.0865518
E17.5	chr3	158562221	158082895	2	Lrrc7	-0.565036	4.97136e-07	-0.206706
E17.5	chr10	51677760	51730429	1	Rfx6	-0.9429	5.08805e-07	-0.0824987
E17.5	chr8	30568395	30575573	1	4933433F19Rik	-0.611354	5.10915e-07	-0.109027
E17.5	chr7	82335694	82614448	1	Adamtsl3	-0.807675	5.16768e-07	-0.186849
E17.5	chr6	124024758	124062035	1	Vmn2r26	-1.42871	5.20896e-07	-0.0571937
E17.5	chr3	24784006	23798103	2	Naaladl2	-0.660837	5.21806e-07	-0.367077
E17.5	chr4	121423099	121414735	2	Gm12886	-1.27291	5.25984e-07	-0.0294005
E17.5	chr5	151586924	151561661	2	Vmn2r18	-1.77926	5.32258e-07	-0.0246605
E17.5	chr10	4611989	5005633	1	Esr1	-0.817261	5.32378e-07	-0.255425
E17.5	chr10	78718293	78711995	2	Casp14	-1.20285	5.32378e-07	-0.0690026
E17.5	chr13	118658743	118603410	2	Gm10732	-0.812982	5.36989e-07	-0.100037
E17.5	chr13	13437602	13512275	1	Nid1	-1.0641	5.45085e-07	-0.114127
E17.5	chr4	145246870	145212368	2	Tnfrsf1b	-1.36103	5.50997e-07	-0.105663
E17.5	chr12	104340494	104394257	1	Serpina3m	-1.51061	5.50997e-07	-0.0460955
E17.5	chr4	51216678	51229928	1	Cylc2	-1.05438	5.51891e-07	-0.0631327
E17.5	chr17	49564337	49456022	2	Daam2	-1.04046	5.6941e-07	-0.174647
E17.5	chr15	5496318	5594983	1	5430437J10Rik	-1.26587	5.85572e-07	-0.137488
E17.5	chr6	17197751	17210152	1	D830026I12Rik	-1.21927	5.86909e-07	-0.0556896
E17.5	chr6	41860339	41864322	1	Sval2	-2.03289	5.86909e-07	-0.0671353
E17.5	chr13	31241086	31213410	2	4930401O12Rik	-1.01146	5.94202e-07	-0.0659019
E17.5	chr9	8544142	8680741	1	Trpc6	-0.857338	6.26639e-07	-0.0828701
E17.5	chr4	63745113	63724603	2	Tnfsf15	-0.79833	6.26772e-07	-0.08187
E17.5	chr1	161395438	161418206	1	Tnfsf4	-0.847197	6.26772e-07	-0.0692335
E17.5	chr13	23034338	23035441	1	Vmn1r214	-2.16479	6.26772e-07	-0.0938276
E17.5	chr3	40540767	40704774	1	Intu	-0.684752	6.34297e-07	-0.195743
E17.5	chr10	66145296	66179514	1	4930407I19Rik	-1.08242	6.49139e-07	-0.0633555
E17.5	chr4	17852893	18118734	1	Mmp16	-0.655401	6.63342e-07	-0.21234
E17.5	chrX	78583897	78449610	2	Prrg1	-0.804183	6.66894e-07	-0.0705227
E17.5	chr14	44213237	44191607	2	1700047E10Rik	-1.23664	6.9354e-07	-0.0235066
E17.5	chr16	88962873	88962304	2	Krtap16-3	-1.88911	6.9354e-07	-0.0799602
E17.5	chr7	3915501	3908280	2	Lilra6	-1.84951	6.94829e-07	-0.0274536
E17.5	chrX	21484624	21488833	1	Agtr2	-1.44384	7.07063e-07	-0.0682839
E17.5	chr17	12584189	12628488	1	Slc22a2	-0.996982	7.19593e-07	-0.0777374
E17.5	chr9	37992492	37993439	1	Olfr881	-1.37266	7.44564e-07	-0.0712653
E17.5	chr3	93319749	93333572	1	Hrnr	-1.17599	7.55158e-07	-0.0574987
E17.5	chr14	17082331	16430839	2	Rarb	-0.781299	7.56331e-07	-0.408809
E17.5	chr2	34107735	34018289	2	C230014O12Rik	-0.6526	7.75862e-07	-0.191703
E17.5	chr15	93927111	93904856	2	9430014N10Rik	-0.648748	7.92922e-07	-0.0817853
E17.5	chr16	13471180	13471080	2	Mir6365	-0.906097	8.0309e-07	-0.123992
E17.5	chr6	60944317	60989378	1	Mmrn1	-0.898618	8.03536e-07	-0.144759
E17.5	chr5	17962570	18019668	1	Gnat3	-1.01205	8.27214e-07	-0.081008
E17.5	chrX	168795099	169304440	1	Arhgap6	-0.888982	8.30362e-07	-0.19461
E17.5	chr18	4812486	4850959	1	Gm10556	-0.723978	8.31015e-07	-0.088032
E17.5	chr17	57545314	57508783	2	Vmn2r120	-1.32319	8.46744e-07	-0.0346976
E17.5	chr7	107567433	107591365	1	Olfml1	-1.53658	8.59034e-07	-0.0579443
E17.5	chr16	13520419	13514131	2	2310015D24Rik	-0.680968	8.71526e-07	-0.0676897
E17.5	chr6	141856171	141805440	2	Slco1a4	-0.737502	8.78017e-07	-0.0467242
E17.5	chr8	19293361	19295339	1	Defb3	-2.79962	8.78017e-07	-0.0582653
E17.5	chr13	20794113	21024254	1	Aoah	-0.694776	8.80831e-07	-0.134302
E17.5	chr17	89320227	89327333	1	4933400B14Rik	-0.96434	8.84823e-07	-0.0749709
E17.5	chr13	118714699	118792573	1	Fgf10	-0.757804	9.09829e-07	-0.149698
E17.5	chr17	93199017	93206537	1	Adcyap1	-0.547734	9.33652e-07	-0.185984
E17.5	chr5	58452998	58443239	2	4930459L07Rik	-1.2966	9.41403e-07	-0.103302
E17.5	chr9	109449140	109432318	2	Fbxw16	-1.72913	9.41403e-07	-0.0326472
E17.5	chr9	24098018	24316398	1	Npsr1	-0.760129	9.59964e-07	-0.122865
E17.5	chr3	92500493	92500263	2	Sprr4	-1.46666	9.65293e-07	-0.0686392
E17.5	chr10	11082331	10686059	2	Grm1	-0.902757	9.67144e-07	-0.266547
E17.5	chr13	23075792	23076694	1	Vmn1r215	-2.04666	9.74417e-07	-0.0936286
E17.5	chr11	98587245	98581294	2	Ormdl3	-0.824282	9.81346e-07	-0.137207
E17.5	chrX	21221665	21206580	2	4930453H23Rik	-1.78446	1.00512e-06	-0.0470106
E17.5	chr1	174921819	174833785	2	Grem2	-0.957267	1.02101e-06	-0.101623
E17.5	chr13	70882948	70884503	1	8030423J24Rik	-1.17041	1.03237e-06	-0.110915
E17.5	chrX	111110418	111123874	1	Cylc1	-1.17428	1.03237e-06	-0.0318966
E17.5	chr16	96361757	96525789	1	Igsf5	-0.544658	1.03508e-06	-0.113907
E17.5	chr9	14903951	14885814	2	Izumo1r	-0.785516	1.04271e-06	-0.0700558
E17.5	chr5	62766177	62602445	2	Arap2	-0.832443	1.04826e-06	-0.172661
E17.5	chr2	170731807	170879775	1	Dok5	-0.751373	1.10605e-06	-0.201937
E17.5	chr11	14179041	14072103	2	4930554G24Rik	-0.966255	1.10714e-06	-0.0936711
E17.5	chr8	24824369	24727093	2	Adam5	-1.49194	1.10714e-06	-0.0744297
E17.5	chr7	104842504	104840257	2	Usp17lb	-1.37338	1.14475e-06	-0.0732175
E17.5	chr6	67535822	67534059	2	Tacstd2	-1.72372	1.15319e-06	-0.199085
E17.5	chr12	62687787	62688336	1	Spanxn4	-1.02113	1.16719e-06	-0.0992122
E17.5	chr11	46810799	46844333	1	Timd4	-1.40076	1.16719e-06	-0.0719125
E17.5	chrX	21714900	21742358	1	Slc6a14	-1.23119	1.16949e-06	-0.0421512
E17.5	chr19	17372844	17326141	2	Gcnt1	-0.931439	1.18552e-06	-0.105769
E17.5	chr16	19286741	19285794	2	Olfr164	-1.66513	1.19966e-06	-0.090923
E17.5	chr4	57434475	57896984	1	Pakap	-0.633277	1.20481e-06	-0.355411
E17.5	chr15	64922296	64699035	2	Adcy8	-0.734638	1.22979e-06	-0.217382
E17.5	chr11	33963013	33973638	1	Kcnmb1	-0.948182	1.25249e-06	-0.156387
E17.5	chr1	96997560	96906176	2	Slco6b1	-1.33521	1.25249e-06	-0.0869072
E17.5	chr3	93520496	93526288	1	S100a11	-0.852508	1.25904e-06	-0.129297
E17.5	chr3	159839695	159938664	1	Wls	-1.15771	1.25904e-06	-0.133976
E17.5	chr5	89527429	89583740	1	Npffr2	-0.893044	1.27345e-06	-0.108557
E17.5	chr7	58658202	58829426	1	Atp10a	-0.609072	1.28044e-06	-0.189419
E17.5	chr6	105677745	106699305	1	Cntn4	-0.52893	1.29496e-06	-0.348778
E17.5	chr8	32950026	32888505	2	Gm3985	-0.662658	1.30017e-06	-0.0980717
E17.5	chr13	64917406	64923195	1	Spata31	-1.30921	1.30356e-06	-0.0395863
E17.5	chr17	36084249	36080189	2	H2-Bl	-1.42134	1.31668e-06	-0.255637
E17.5	chr6	42955500	42956432	1	Olfr444	-1.87116	1.32442e-06	-0.140719
E17.5	chr6	43115744	43116676	1	Olfr441	-0.797078	1.39817e-06	-0.0534696
E17.5	chr16	44943678	44981380	1	Cd200r3	-0.691667	1.39942e-06	-0.0244085
E17.5	chr7	139779018	139779126	1	Mir6401	-0.871103	1.40302e-06	-0.223692
E17.5	chr6	65952571	65954014	1	4930544G11Rik	-0.930224	1.40438e-06	-0.142019
E17.5	chr13	82698333	82698275	2	Mir3961	-1.24895	1.41995e-06	-0.201438
E17.5	chr14	49525837	49298520	2	Slc35f4	-0.72151	1.49771e-06	-0.116748
E17.5	chr16	25683765	25892088	1	Trp63	-0.751671	1.49771e-06	-0.177133
E17.5	chr9	37854820	37855755	1	Olfr877	-2.29006	1.53313e-06	-0.119313
E17.5	chr3	141465564	141834924	1	Unc5c	-0.540681	1.53671e-06	-0.301234
E17.5	chr12	33928425	33929310	1	Ferd3l	-0.862794	1.54065e-06	-0.186127
E17.5	chr12	103695529	103688044	2	Serpina1f	-1.74534	1.5551e-06	-0.0482281
E17.5	chrX	107948436	107945735	2	Gm732	-1.20157	1.58802e-06	-0.0430451
E17.5	chr18	9707648	9877995	1	Colec12	-0.767243	1.6116e-06	-0.160992
E17.5	chr5	11918043	11922804	1	4933402N22Rik	-1.25127	1.61294e-06	-0.0469814
E17.5	chr10	78618074	78611669	2	Olfr1357	-1.49041	1.62529e-06	-0.0430291
E17.5	chr13	50417877	50433769	1	Fbxw17	-0.974329	1.62749e-06	-0.124061
E17.5	chrX	146962513	147197277	1	Htr2c	-1.37637	1.62749e-06	-0.122233
E17.5	chr7	26612078	26611119	2	Vmn1r185	-3.32899	1.62749e-06	-0.05187
E17.5	chr3	66296837	66053558	2	Veph1	-0.726504	1.65165e-06	-0.223928
E17.5	chr15	55906949	55639154	2	Sntb1	-0.74238	1.65717e-06	-0.220287
E17.5	chrX	107255878	107296769	1	Gpr174	-1.34189	1.67921e-06	-0.0575093
E17.5	chr4	121622125	121614004	2	Gm12887	-1.37909	1.71769e-06	-0.0466976
E17.5	chr19	21472661	21391307	2	Gda	-1.40833	1.71769e-06	-0.26678
E17.5	chr15	75268421	75272234	1	Ly6f	-0.665841	1.72253e-06	-0.0443821
E17.5	chr6	41951628	41956098	1	Sval1	-1.41768	1.72434e-06	-0.0785411
E17.5	chr5	91767300	91766242	2	1700063O14Rik	-0.722032	1.73112e-06	-0.234822
E17.5	chr16	25286817	25422344	1	Tprg	-0.957345	1.74052e-06	-0.116692
E17.5	chr8	34640316	34589420	2	B930018H19Rik	-0.572233	1.74819e-06	-0.0899099
E17.5	chr13	83504034	83667079	1	Mef2c	-0.535352	1.7674e-06	-0.178947
E17.5	chr3	92014583	92031584	1	Pglyrp3	-0.917876	1.80373e-06	-0.0349788
E17.5	chr5	107289595	107106570	2	Tgfbr3	-0.623609	1.86901e-06	-0.241886
E17.5	chr3	132085292	132180304	1	Dkk2	-0.942182	1.87816e-06	-0.170196
E17.5	chr16	23609919	23614222	1	Rtp4	-0.702117	1.91436e-06	-0.0863662
E17.5	chrX	41400854	41678601	1	Gria3	-0.746036	1.94354e-06	-0.136544
E17.5	chr8	99416471	99024471	2	Cdh8	-0.612575	1.95184e-06	-0.181966
E17.5	chr1	144775421	144752841	2	Rgs18	-0.891909	1.97757e-06	-0.0559655
E17.5	chr4	3678121	3791612	1	Lyn	-0.57911	1.9899e-06	-0.0825067
E17.5	chr6	5496278	5483351	2	Pdk4	-1.03728	1.9899e-06	-0.154467
E17.5	chr1	17727646	17676027	2	Gm16070	-1.03561	2.02431e-06	-0.0614139
E17.5	chr12	105222737	105216753	2	Tcl1	-1.2804	2.03314e-06	-0.120557
E17.5	chr7	41284327	41290183	1	Gm5592	-2.01597	2.03314e-06	-0.0315597
E17.5	chr17	79477885	79475624	2	4930429F11Rik	-1.22442	2.04841e-06	-0.160798
E17.5	chr8	9132288	9125412	2	4933430N04Rik	-1.3844	2.04841e-06	-0.113138
E17.5	chr1	17601901	17630939	1	Pi15	-1.40455	2.06232e-06	-0.0696473
E17.5	chrX	49463945	49500250	1	Arhgap36	-1.0131	2.06363e-06	-0.185446
E17.5	chr6	73471021	73436965	2	1700065L07Rik	-1.04124	2.06363e-06	-0.0904879
E17.5	chr10	33782115	33766424	2	Sult3a2	-1.04278	2.06363e-06	-0.0435412
E17.5	chr19	36057360	35958727	2	Htr7	-0.658105	2.08859e-06	-0.0992627
E17.5	chr6	65381294	65458150	1	C130060K24Rik	-1.04014	2.11278e-06	-0.123348
E17.5	chr1	90915100	90951142	1	Mlph	-0.83752	2.17666e-06	-0.151016
E17.5	chr16	27849930	27926128	1	Gm10823	-1.13882	2.23233e-06	-0.114984
E17.5	chr5	72504540	72300025	2	Corin	-0.768766	2.25241e-06	-0.148051
E17.5	chr1	24587437	24257683	2	Col19a1	-0.669273	2.27468e-06	-0.204822
E17.5	chr3	92589024	92583866	2	Smcp	-1.00271	2.32804e-06	-0.0431379
E17.5	chr1	20679010	20682887	1	Mir133b	-1.22149	2.36305e-06	-0.0711935
E17.5	chr17	49615172	49909847	1	Kif6	-0.663823	2.38152e-06	-0.308167
E17.5	chr6	67376137	67292018	2	Il12rb2	-0.814864	2.42286e-06	-0.0991221
E17.5	chrX	133851008	133865577	1	Tnmd	-2.10821	2.45055e-06	-0.0898514
E17.5	chr13	33569317	33562486	2	Gm6093	-1.52368	2.51638e-06	-0.0406631
E17.5	chr14	44724987	44717167	2	Gm8267	-0.943926	2.53463e-06	-0.0289231
E17.5	chr5	88086556	88109053	1	Smr2	-1.20673	2.54019e-06	-0.0543449
E17.5	chr2	66440880	66547472	1	Gm13629	-1.33744	2.55147e-06	-0.123844
E17.5	chr19	11375488	11392915	1	Ms4a4a	-2.6782	2.55451e-06	-0.0928701
E17.5	chr3	27896368	27866065	2	Tmem212	-0.721368	2.64592e-06	-0.120212
E17.5	chr16	88728862	88729611	1	Krtap13-1	-1.27527	2.64592e-06	-0.081406
E17.5	chr4	144786583	144777204	2	Gm438	-1.70565	2.64592e-06	-0.0544801
E17.5	chr2	110597299	110649345	1	Slc5a12	-0.812393	2.67486e-06	-0.0385783
E17.5	chr10	79645738	79639526	2	Odf3l2	-0.931518	2.69169e-06	-0.175666
E17.5	chr10	103236322	103063198	2	Lrriq1	-0.654008	2.69306e-06	-0.101541
E17.5	chr1	106934449	106957080	1	Serpinb12	-1.18898	2.71148e-06	-0.0397348
E17.5	chr12	104214544	104221129	1	Serpina3f	-1.39648	2.78136e-06	-0.0419363
E17.5	chr6	17281185	17289130	1	Cav2	-1.23502	2.81965e-06	-0.160361
E17.5	chr7	84528954	84578339	1	Gm2115	-1.16209	2.84432e-06	-0.102154
E17.5	chr10	130033628	130034560	1	Olfr821	-1.66048	2.85646e-06	-0.0953342
E17.5	chr1	106546631	106546496	2	Mir3473f	-1.22959	2.88552e-06	-0.235138
E17.5	chr16	14705859	14709385	1	Snai2	-0.707784	2.91124e-06	-0.151085
E17.5	chrX	18461397	18414881	2	4930578C19Rik	-0.920397	2.93064e-06	-0.0389019
E17.5	chr3	93555117	93564645	1	S100a10	-0.762587	3.00283e-06	-0.123181
E17.5	chr2	24291196	24293820	1	Il1f10	-1.65304	3.10451e-06	-0.0833236
E17.5	chr3	59729786	59752397	1	Gm5538	-1.55693	3.13866e-06	-0.100488
E17.5	chr2	10518155	10518279	1	Mir669h	-0.763813	3.15591e-06	-0.107493
E17.5	chr3	93652686	93651542	2	Tdpoz2	-1.1268	3.18295e-06	-0.0523103
E17.5	chr7	61790581	61790519	2	Mir344b	-1.43211	3.21609e-06	-0.0753926
E17.5	chr16	88707962	88707171	2	2310061N02Rik	-1.64365	3.30224e-06	-0.0817985
E17.5	chr5	9266193	9480717	1	9330182L06Rik	-0.592472	3.33716e-06	-0.241867
E17.5	chr10	43825907	43833301	1	4933404K13Rik	-0.775914	3.37144e-06	-0.0675225
E17.5	chr17	4082995	4044658	2	4930470H14Rik	-0.877137	3.38056e-06	-0.0428462
E17.5	chr16	55494731	55494797	1	Mir5118	-0.791111	3.42387e-06	-0.184525
E17.5	chr18	43963241	44022487	1	Spink5	-0.772347	3.47859e-06	-0.0417109
E17.5	chr11	99772913	99771714	2	Gm11595	-1.15745	3.47859e-06	-0.0635225
E17.5	chr6	142804466	142785781	2	Sult6b2	-0.699421	3.47933e-06	-0.127377
E17.5	chr2	111229600	111193254	2	4930430A15Rik	-1.11898	3.47933e-06	-0.0392149
E17.5	chr7	86246201	86225206	2	Vmn2r76	-1.55253	3.55574e-06	-0.0317533
E17.5	chr15	10952332	10980162	1	C1qtnf3	-0.885071	3.59152e-06	-0.120584
E17.5	chr16	56477846	56690135	1	Abi3bp	-0.768894	3.59403e-06	-0.214432
E17.5	chr14	32685272	32659119	2	3425401B19Rik	-0.718173	3.5995e-06	-0.0803343
E17.5	chr2	85331896	85330967	2	Olfr987	-1.00077	3.61423e-06	-0.0943766
E17.5	chr1	121087405	121120975	1	Celrr	-0.792155	3.63781e-06	-0.123138
E17.5	chr7	40674737	40691260	1	4933402C06Rik	-0.707213	3.65061e-06	-0.0599471
E17.5	chr4	52051110	51968094	2	C630028M04Rik	-0.710654	3.73623e-06	-0.0462838
E17.5	chr6	124304651	124330527	1	Cd163	-1.44031	3.74777e-06	-0.0430265
E17.5	chrX	106255372	106235246	2	Fnd3c2	-1.9634	3.91398e-06	-0.0287056
E17.5	chr3	125956653	125865343	2	Ugt8a	-0.646376	4.01965e-06	-0.123769
E17.5	chr9	37918548	37919612	1	Olfr878	-1.58295	4.02677e-06	-0.0620292
E17.5	chr8	92674289	92680956	1	Irx6	-0.514159	4.1773e-06	-0.375732
E17.5	chr18	20059554	20030633	2	Dsc2	-1.1272	4.1773e-06	-0.0806075
E17.5	chrX	139086243	139093403	1	4930513O06Rik	-1.62388	4.1773e-06	-0.0482017
E17.5	chr5	82124710	82122427	2	1700031L13Rik	-0.717241	4.22754e-06	-0.0843343
E17.5	chr19	22139117	22989884	1	Trpm3	-0.537899	4.4075e-06	-0.470629
E17.5	chr2	14388398	14494977	1	Slc39a12	-0.859468	4.45526e-06	-0.0573104
E17.5	chr16	16673979	16673050	2	Olfr19	-0.988011	4.4868e-06	-0.0817932
E17.5	chr5	149847747	149864280	1	4930500F04Rik	-1.10466	4.4868e-06	-0.177711
E17.5	chr7	108523948	108523004	2	Olfr502	-1.65392	4.5146e-06	-0.0515704
E17.5	chr2	85439156	85438209	2	Olfr995	-1.91027	4.5146e-06	-0.0724457
E17.5	chr2	110721494	110739537	1	Muc15	-0.866979	4.52588e-06	-0.0395836
E17.5	chr10	5639218	5647617	1	Vip	-1.3304	4.55407e-06	-0.0679337
E17.5	chr5	86518600	86485877	2	Tmprss11g	-1.13633	4.56586e-06	-0.0584138
E17.5	chr7	108103311	108104258	1	Olfr483	-2.69926	4.56895e-06	-0.0450504
E17.5	chr7	85155902	85136240	2	Vmn2r67	-1.05562	4.56988e-06	-0.0280955
E17.5	chr6	112290319	112286794	2	5031434C07Rik	-1.45532	4.59612e-06	-0.0694562
E17.5	chr17	36111426	36029977	2	H2-T23	-0.818346	4.60208e-06	-0.165051
E17.5	chrX	129051524	129067146	1	4930558G05Rik	-1.34385	4.60208e-06	-0.0414032
E17.5	chr7	18065929	18077986	1	Ceacam12	-1.4487	4.60208e-06	-0.019191
E17.5	chr13	34734850	34747622	1	Fam50b	-0.718538	4.6495e-06	-0.122358
E17.5	chr8	19247592	19250828	1	Defb5	-2.49966	4.69313e-06	-0.0465305
E17.5	chr2	66440837	66270782	2	Scn1a	-0.993177	4.77052e-06	-0.123059
E17.5	chr7	47189416	47185717	2	Mrgpra6	-0.709976	4.77762e-06	-0.103692
E17.5	chr5	95775870	95804230	1	E330014E10Rik	-1.15649	4.79181e-06	-0.0154801
E17.5	chrX	57409149	57488773	1	Gm364	-1.62897	4.92029e-06	-0.0504297
E17.5	chr8	126139382	126395978	1	Slc35f3	-0.622745	5.03343e-06	-0.23243
E17.5	chr3	73481651	73351206	2	4930509J09Rik	-0.589951	5.04433e-06	-0.0554509
E17.5	chr6	118308719	118300167	2	Gm30498	-0.58864	5.05184e-06	-0.209138
E17.5	chr8	32009491	31818028	2	Nrg1	-0.607511	5.05184e-06	-0.208828
E17.5	chr10	3267771	3256208	2	H60c	-1.38674	5.06166e-06	-0.0503953
E17.5	chr7	26686430	26665227	2	Cyp2b23	-2.47344	5.07588e-06	-0.0317427
E17.5	chr1	44020006	44009408	2	Mettl21c	-1.19281	5.12139e-06	-0.0998461
E17.5	chr7	90029159	90049071	1	E230029C05Rik	-0.872725	5.35312e-06	-0.150263
E17.5	chr2	117342877	117279993	2	Rasgrp1	-0.800681	5.36821e-06	-0.120743
E17.5	chr16	14906646	14938120	1	Efcab1	-0.703079	5.39538e-06	-0.0679046
E17.5	chr8	9144669	9149050	1	4930453L07Rik	-1.01272	5.39538e-06	-0.137838
E17.5	chr5	26493314	26460070	2	4930584F24Rik	-0.759563	5.41646e-06	-0.0377958
E17.5	chr3	63295435	63383713	1	Mme	-0.72023	5.49771e-06	-0.103995
E17.5	chr16	96467606	96525789	1	Pcp4	-0.5448	5.54926e-06	-0.093549
E17.5	chr2	111754251	111755189	1	Olfr1301	-1.11379	5.54926e-06	-0.0420663
E17.5	chr3	69859894	69819538	2	Sptssb	-0.690066	5.57486e-06	-0.0934695
E17.5	chr7	125349786	125331782	2	4933440M02Rik	-0.730295	5.63725e-06	-0.0513846
E17.5	chr2	174760619	174784042	1	Edn3	-1.07709	5.67881e-06	-0.151934
E17.5	chr7	108212527	108211583	2	Olfr487	-2.02343	5.67881e-06	-0.0469338
E17.5	chrX	165326981	165129017	2	Glra2	-0.921941	5.72014e-06	-0.0811486
E17.5	chr16	77646273	77646343	1	Mir125b-2	-0.623672	5.73439e-06	-0.269241
E17.5	chr7	87246649	87398710	1	Nox4	-0.990382	5.73439e-06	-0.130958
E17.5	chr10	89257790	88948994	2	Ano4	-0.770853	5.78618e-06	-0.1536
E17.5	chrX	49886401	49885469	2	Olfr1322	-1.37637	5.7952e-06	-0.068008
E17.5	chr7	43966751	43971318	1	Klk1b1	-1.86655	5.80419e-06	-0.0440584
E17.5	chr18	70244584	70240429	2	Dynap	-1.24017	5.8681e-06	-0.0925252
E17.5	chr18	59579630	59579735	1	Mir6355	-0.707379	5.94688e-06	-0.112379
E17.5	chr3	93796398	93797510	1	Tdpoz4	-1.83523	6.01175e-06	-0.0369709
E17.5	chrX	107542582	107543800	1	4933401B06Rik	-1.13005	6.04209e-06	-0.0881088
E17.5	chr7	86585277	86586206	1	Olfr295	-1.92256	6.07319e-06	-0.0817374
E17.5	chr3	64137480	64116432	2	Vmn2r2	-1.12139	6.10534e-06	-0.0618249
E17.5	chrX	105165505	105164378	2	E530001F21Rik	-1.31833	6.19755e-06	-0.101422
E17.5	chr1	71888112	71891204	1	Gm8883	-0.940815	6.23987e-06	-0.13318
E17.5	chr16	88290258	87895897	2	Grik1	-0.623233	6.26788e-06	-0.237074
E17.5	chr8	10153911	10634742	1	Myo16	-0.55142	6.4174e-06	-0.481982
E17.5	chr6	123702821	123742239	1	Vmn2r23	-1.68281	6.4174e-06	-0.0669018
E17.5	chr5	91139599	91148432	1	Areg	-0.689747	6.42207e-06	-0.0929549
E17.5	chr4	91373363	91373284	2	Mir6402	-0.765089	6.4692e-06	-0.721042
E17.5	chrX	105499772	105500639	1	Cypt2	-1.71436	6.4692e-06	-0.115122
E17.5	chrX	127736554	127721175	2	Cldn34c4	-1.13889	6.53887e-06	-0.0398833
E17.5	chr2	160016653	160040620	1	9130015L21Rik	-0.883318	6.57527e-06	-0.0985464
E17.5	chr3	121643485	121634936	2	A730020M07Rik	-0.789565	6.62449e-06	-0.092764
E17.5	chr19	12322825	12321887	2	Olfr1437	-2.00525	6.62449e-06	-0.0690636
E17.5	chr9	4796234	4417893	2	Gria4	-0.671149	6.67953e-06	-0.154814
E17.5	chr3	138277645	138290691	1	Adh1	-0.805371	6.67982e-06	-0.0626552
E17.5	chr4	128166597	128133523	2	Csmd2os	-0.621374	6.68221e-06	-0.247191
E17.5	chr2	66634962	66480080	2	Scn9a	-0.804519	6.68221e-06	-0.101382
E17.5	chr14	90126891	90269760	1	4930474H20Rik	-1.08385	6.68221e-06	-0.108125
E17.5	chr2	124222358	124217679	2	4930583P06Rik	-0.943476	6.74241e-06	-0.0996764
E17.5	chr10	101681487	102391469	1	Mgat4c	-0.698179	6.7719e-06	-0.290839
E17.5	chr15	54410774	54466358	1	Colec10	-1.00311	6.79584e-06	-0.0741034
E17.5	chr13	76384961	77031810	1	Mctp1	-0.501849	6.80086e-06	-0.280982
E17.5	chr1	23102253	23100473	2	4933415F23Rik	-0.882507	6.85738e-06	-0.127082
E17.5	chr11	38520045	38491548	2	Gm12130	-1.40138	7.01293e-06	-0.110135
E17.5	chr15	34837355	34843407	1	Kcns2	-1.08243	7.17035e-06	-0.197642
E17.5	chr14	8666290	8431172	2	4930452B06Rik	-0.669329	7.49498e-06	-0.193469
E17.5	chr5	87254788	87240492	2	Ugt2b37	-0.947364	7.52148e-06	-0.0516525
E17.5	chr2	171962824	171956879	2	1700028P15Rik	-1.39411	7.61281e-06	-0.19422
E17.5	chr4	144408464	144391674	2	Pramef12	-1.90908	7.6132e-06	-0.0279151
E17.5	chr17	4122102	4119446	2	4930548J01Rik	-0.505269	7.66985e-06	-0.0567242
E17.5	chr14	49783367	49681668	2	Armh4	-0.745473	7.69819e-06	-0.194746
E17.5	chr1	20730905	20734496	1	Il17a	-0.941269	7.82353e-06	-0.0963713
E17.5	chr5	62813823	62888318	1	Dthd1	-0.877325	7.84876e-06	-0.0552043
E17.5	chr9	3038743	3038669	2	Mir101c	-2.43464	8.11537e-06	-0.0559496
E17.5	chr8	52356611	52403339	1	1190028D05Rik	-1.14359	8.13668e-06	-0.0807984
E17.5	chr15	90353710	90368444	1	Gm36480	-0.912416	8.14004e-06	-0.101483
E17.5	chr7	85754981	85737784	2	Vmn2r72	-1.32279	8.17825e-06	-0.0281538
E17.5	chr8	68276528	68347704	1	Sh2d4a	-0.692272	8.2151e-06	-0.106478
E17.5	chr5	105293699	105215699	2	Gbp10	-0.95956	8.28204e-06	-0.0368515
E17.5	chr17	37445480	37446517	1	Olfr108	-2.22159	8.31021e-06	-0.0324616
E17.5	chr10	6758593	7038209	1	Oprm1	-0.669234	8.41307e-06	-0.143844
E17.5	chr4	111919555	111950358	1	Skint8	-1.35026	8.42339e-06	-0.0179867
E17.5	chr1	106861180	106883348	1	Serpinb5	-0.857669	8.45896e-06	-0.0380053
E17.5	chr14	44500122	44506345	1	BC061237	-1.64881	8.45896e-06	-0.0353501
E17.5	chr10	43593427	43630914	1	F930017D23Rik	-0.832387	8.50113e-06	-0.0886604
E17.5	chr9	79519302	79444037	2	Gm10635	-0.966474	8.50113e-06	-0.0618038
E17.5	chr14	68655842	68604998	2	Adam28	-0.940072	8.53629e-06	-0.0430583
E17.5	chr11	109828046	109788291	2	1700012B07Rik	-1.22796	8.56554e-06	-0.0827241
E17.5	chr1	195176715	195136811	2	Cr2	-0.818535	8.57861e-06	-0.056313
E17.5	chr17	53845958	53829637	2	Sult1c2	-0.959167	8.64581e-06	-0.0673528
E17.5	chrX	72656246	72432676	2	Gabra3	-0.935453	8.64853e-06	-0.0749284
E17.5	chr17	40319207	40293758	2	Crisp1	-1.72803	8.71381e-06	-0.0582361
E17.5	chr11	39390225	39307703	2	4930553C11Rik	-0.957347	8.76511e-06	-0.0782864
E17.5	chr9	77045781	76951698	2	Tinag	-0.999002	8.80943e-06	-0.0650186
E17.5	chr13	65033058	65038004	1	Spata31d1c	-1.36813	8.81463e-06	-0.0553262
E17.5	chr5	87337195	87324972	2	Ugt2a3	-1.46242	8.87959e-06	-0.0887215
E17.5	chr8	19447606	19445769	2	Defb8	-0.925336	8.88563e-06	-0.0482786
E17.5	chr6	78370885	78373466	1	Reg3b	-1.56045	8.96367e-06	-0.0943236
E17.5	chr15	53902537	53461801	2	Samd12	-0.655518	9.04242e-06	-0.276223
E17.5	chr17	15631788	15641102	1	4933401D09Rik	-1.05506	9.04242e-06	-0.109573
E17.5	chr5	91074617	91093649	1	Ereg	-1.23149	9.13058e-06	-0.0790691
E17.5	chr11	11114016	11267721	1	Vwc2	-0.927945	9.13494e-06	-0.152756
E17.5	chrX	61709616	61710950	1	Ldoc1	-1.59456	9.24509e-06	-0.116711
E17.5	chr2	85518935	85484092	2	4833423E24Rik	-0.568335	9.30611e-06	-0.0231353
E17.5	chr3	81802025	81805161	1	A830029E22Rik	-0.892145	9.30611e-06	-0.0984006
E17.5	chr3	94178193	94174412	2	Gm10696	-1.3542	9.30972e-06	-0.0425305
E17.5	chr10	26772512	26918648	1	Arhgap18	-0.607903	9.34829e-06	-0.166141
E17.5	chr1	18145853	18115191	2	Crisp4	-0.786553	9.39314e-06	-0.0562998
E17.5	chr3	155055407	154786291	2	Tnni3k	-0.519223	9.62694e-06	-0.186284
E17.5	chr5	17888959	17781690	2	Cd36	-0.820176	9.6402e-06	-0.0638329
E17.5	chr7	140247301	140299800	1	5830411N06Rik	-1.74715	9.82833e-06	-0.0242759
E17.5	chr7	26757142	26772630	1	Cyp2b19	-1.90834	9.91878e-06	-0.0680186
E17.5	chr14	67397742	67332042	2	4930438E09Rik	-0.869712	9.97102e-06	-0.158652
E17.5	chr4	57568248	57717146	1	Palm2	-0.930532	1.00498e-05	-0.213393
E17.5	chr18	52331536	52332996	1	Ftmt	-0.925477	1.02435e-05	-0.144138
E17.5	chr1	125676996	125873862	1	Gpr39	-0.616011	1.02647e-05	-0.127247
E17.5	chrX	9104562	9106342	1	4930402K13Rik	-1.25926	1.03085e-05	-0.08013
E17.5	chr3	62605140	62529963	2	Gpr149	-1.07634	1.03569e-05	-0.0905173
E17.5	chr1	13127163	13113428	2	Prdm14	-0.588664	1.0466e-05	-0.142923
E17.5	chr10	87966671	87968017	1	Tyms-ps	-0.805462	1.08028e-05	-0.0596895
E17.5	chr6	67491855	67422932	2	Il23r	-0.969413	1.08028e-05	-0.0451857
E17.5	chr6	78468874	78466268	2	Reg3g	-0.833485	1.10065e-05	-0.0997374
E17.5	chr3	14363117	14374239	1	Gm6300	-1.04066	1.10215e-05	-0.0647056
E17.5	chr12	35695118	35672290	2	9130015A21Rik	-0.622628	1.11931e-05	-0.0464881
E17.5	chr5	50252762	50252868	1	Mir8117	-1.20778	1.12019e-05	-0.145064
E17.5	chrX	78737763	78739410	1	Fam47c	-1.68292	1.12239e-05	-0.0698064
E17.5	chr6	131486422	131491435	1	LOC102638913	-1.47068	1.12475e-05	-0.0992387
E17.5	chr14	49901941	49894258	2	Olfr722	-0.975071	1.15528e-05	-0.0401486
E17.5	chrX	79517285	79482568	2	Gm7173	-0.673838	1.1614e-05	-0.0288939
E17.5	chr9	35687371	35685079	2	Pate1	-0.741253	1.17054e-05	-0.0328171
E17.5	chr5	59986002	59963119	2	4933402J10Rik	-0.826938	1.17054e-05	-0.0483051
E17.5	chr6	43201646	43202587	1	Olfr435	-1.67328	1.1746e-05	-0.0519125
E17.5	chr7	71909695	71939191	1	4930441H08Rik	-1.10373	1.1763e-05	-0.0850054
E17.5	chr12	11150842	11090202	2	Kcns3	-1.00561	1.18523e-05	-0.106289
E17.5	chr16	19408017	19407076	2	Olfr165	-1.30475	1.18849e-05	-0.0474429
E17.5	chr6	132909651	132910586	1	Tas2r125	-3.02742	1.18849e-05	-0.104095
E17.5	chr6	136173511	135729795	2	Grin2b	-0.527853	1.19409e-05	-0.247968
E17.5	chr1	83038448	83012523	2	Slc19a3	-1.01337	1.21325e-05	-0.0894085
E17.5	chr16	81200697	81624290	1	Ncam2	-0.584862	1.21621e-05	-0.190257
E17.5	chr8	89024735	89024831	1	Mir8110	-0.918121	1.22952e-05	-0.41308
E17.5	chr6	142186149	142085768	2	Slco1a6	-0.566237	1.23014e-05	-0.029
E17.5	chr10	56431981	56475416	1	Gm36595	-1.09082	1.23014e-05	-0.0774987
E17.5	chrX	8366978	8754587	1	Ssxb9	-2.08222	1.23937e-05	-0.0927903
E17.5	chr5	103211334	102908547	2	Mapk10	-0.669395	1.23993e-05	-0.183265
E17.5	chr2	52291002	52315240	1	4930573O16Rik	-0.909914	1.26273e-05	-0.0495676
E17.5	chr14	39655663	39685293	1	1700109I08Rik	-0.772685	1.27912e-05	-0.0386207
E17.5	chr7	44102292	44106583	1	Klk1b21	-2.43158	1.29722e-05	-0.0917906
E17.5	chr9	38827615	38828682	1	Olfr923	-3.6788	1.3016e-05	-0.0771644
E17.5	chr13	3149475	3189678	1	Speer6-ps1	-0.651928	1.3091e-05	-0.0187215
E17.5	chr13	35167804	35167146	2	4930529N20Rik	-0.668628	1.33177e-05	-0.0645013
E17.5	chr1	40580227	40630731	1	Slc9a4	-1.15814	1.33877e-05	-0.111963
E17.5	chr7	108125261	108124296	2	Olfr484	-1.54009	1.33877e-05	-0.0392811
E17.5	chr14	52450393	52451402	1	Olfr1509	-2.00896	1.34642e-05	-0.0402228
E17.5	chr9	32636221	32757820	1	Ets1	-0.648433	1.34766e-05	-0.227392
E17.5	chr8	43141486	43129807	2	Triml1	-1.70583	1.34938e-05	-0.0997932
E17.5	chr7	43881172	43885804	1	Klk4	-1.32248	1.3528e-05	-0.190451
E17.5	chr12	8599066	8528483	2	Slc7a15	-0.761372	1.35699e-05	-0.081703
E17.5	chr12	57662911	57661458	2	BC042761	-0.60373	1.37141e-05	-0.0547428
E17.5	chr18	20247340	20285031	1	Dsg1c	-1.01536	1.37914e-05	-0.0579735
E17.5	chr3	92944486	92945730	1	Lce3c	-1.76116	1.38659e-05	-0.048878
E17.5	chr3	93676283	93669333	2	Tdpoz1	-1.05052	1.39251e-05	-0.0119602
E17.5	chr8	21025545	21026517	1	Defa21	-1.97168	1.4266e-05	-0.0354934
E17.5	chr6	123778971	123816280	1	Vmn2r24	-1.51029	1.42871e-05	-0.0750796
E17.5	chr14	44171371	44163167	2	4930503E14Rik	-2.44811	1.42871e-05	-0.0480929
E17.5	chr1	107161114	107153961	2	Serpinb3b	-1.73489	1.43982e-05	-0.07313
E17.5	chr3	129433673	129434712	1	Pou5f1-rs4	-1.21204	1.45207e-05	-0.241735
E17.5	chr5	86926503	86916639	2	Ugt2b1	-1.46878	1.49205e-05	-0.0510106
E17.5	chr12	104314570	104320586	1	Serpina3j	-1.72896	1.50511e-05	-0.0468382
E17.5	chr6	40887494	40878794	2	Moxd2	-0.938499	1.52375e-05	-0.0622148
E17.5	chr12	80518471	80603896	1	Galnt16	-0.722066	1.52486e-05	-0.171536
E17.5	chr6	112388023	112359324	2	Ssu2	-0.997598	1.53885e-05	-0.106493
E17.5	chr14	41185198	41172212	2	Sftpd	-1.66431	1.54476e-05	-0.0566286
E17.5	chr1	52500448	52455849	2	Nab1	-0.60708	1.5591e-05	-0.179058
E17.5	chr9	39019539	39018619	2	Olfr146	-3.30734	1.56168e-05	-0.0858542
E17.5	chr9	42209231	42182238	2	4930546K05Rik	-1.17539	1.56965e-05	-0.121438
E17.5	chr6	57926791	57925883	2	Vmn1r23	-1.78138	1.57599e-05	-0.0951221
E17.5	chr14	46954928	46954830	2	Mir378c	-0.616099	1.58556e-05	-0.131416
E17.5	chr7	44052290	44056712	1	Klk1b27	-2.25073	1.59013e-05	-0.103005
E17.5	chr13	14523226	14226438	2	Hecw1	-0.842058	1.62481e-05	-0.177401
E17.5	chr7	86171724	86148042	2	Vmn2r75	-0.829733	1.62536e-05	-0.0195597
E17.5	chrX	68761839	68804561	1	Fmr1nb	-1.36346	1.62536e-05	-0.0547428
E17.5	chr4	101844022	101834969	2	B020004J07Rik	-1.91772	1.62671e-05	-0.0558673
E17.5	chr4	78594047	78597484	1	A430085M09Rik	-0.627427	1.6296e-05	-0.06352
E17.5	chr9	38061322	38062251	1	Olfr885	-3.43152	1.63229e-05	-0.0714324
E17.5	chr7	66427477	66390892	2	Aldh1a3	-0.661382	1.68793e-05	-0.240661
E17.5	chr18	51117898	51420044	1	Prr16	-0.710499	1.71711e-05	-0.178899
E17.5	chr16	88671654	88671046	2	Krtap27-1	-1.24997	1.71711e-05	-0.0726074
E17.5	chr9	76323578	76225880	2	Hcrtr2	-0.758061	1.72051e-05	-0.0867852
E17.5	chr1	70725715	70885397	1	Vwc2l	-0.936896	1.73185e-05	-0.0976764
E17.5	chr6	133292216	133295790	1	5530400C23Rik	-0.720714	1.73258e-05	-0.026329
E17.5	chr5	150018675	150082186	1	Rxfp2	-0.848516	1.73954e-05	-0.0956233
E17.5	chr3	20367177	20314473	2	Agtr1b	-1.09695	1.74063e-05	-0.0713714
E17.5	chr17	36058371	36055816	2	Gm11127	-1.60014	1.74767e-05	-0.114661
E17.5	chr8	41827267	42046202	1	2810404M03Rik	-0.956635	1.75499e-05	-0.163448
E17.5	chr17	38554192	38560621	1	Esp34	-1.80698	1.75539e-05	-0.0684165
E17.5	chr3	130617448	130635750	1	Etnppl	-0.969124	1.76892e-05	-0.101072
E17.5	chr3	53657355	53513938	2	Frem2	-0.618784	1.77944e-05	-0.162167
E17.5	chrX	114474333	114561129	1	Klhl4	-0.815746	1.7973e-05	-0.059756
E17.5	chr9	3199813	3190269	2	4930433N12Rik	-1.44138	1.80233e-05	-0.053618
E17.5	chr6	107529726	107570228	1	Lrrn1	-0.800886	1.80527e-05	-0.198642
E17.5	chr18	22345089	22530227	1	Asxl3	-0.61119	1.80668e-05	-0.228204
E17.5	chr3	40708871	40726094	1	Slc25a31	-1.04465	1.80812e-05	-0.0679814
E17.5	chr18	43207697	43317481	1	Stk32a	-0.7325	1.84899e-05	-0.18486
E17.5	chr5	28467101	28456840	2	Shh	-0.789091	1.86363e-05	-0.225615
E17.5	chr17	37263662	37262733	2	Olfr98	-2.13784	1.87866e-05	-0.0369602
E17.5	chr17	38639447	38645653	1	Esp31	-2.10716	1.8811e-05	-0.049451
E17.5	chr7	43824544	43832027	1	Klk6	-2.46115	1.8811e-05	-0.0409416
E17.5	chr3	26637631	26983212	1	Spata16	-0.847309	1.89478e-05	-0.236406
E17.5	chr1	144567667	144519690	2	Rgs21	-1.06626	1.91615e-05	-0.0638144
E17.5	chr4	82065380	82102807	1	Gm5860	-0.681748	1.91871e-05	-0.0626659
E17.5	chr9	71163289	71110659	2	Aqp9	-1.25406	1.93929e-05	-0.118576
E17.5	chr7	5351035	5298547	2	Nlrp2	-2.09352	1.94734e-05	-0.0209682
E17.5	chr3	142501262	142619176	1	Gbp2b	-0.824474	1.9958e-05	-0.118836
E17.5	chr2	178430515	178487366	1	Cdh26	-0.693635	2.0094e-05	-0.135584
E17.5	chr10	128790910	128800827	1	Mmp19	-0.990505	2.02618e-05	-0.123501
E17.5	chr17	8236043	8257141	1	Ccr6	-0.76282	2.02917e-05	-0.0859471
E17.5	chr7	61742425	61739350	2	Mir344h-1	-1.55178	2.03518e-05	-0.0473262
E17.5	chr2	58052752	58045115	2	Ermn	-0.969028	2.04334e-05	-0.0610477
E17.5	chr15	82555098	82559413	1	Cyp2d12	-1.47902	2.04334e-05	-0.0785305
E17.5	chr7	135196002	135191765	2	1700120G07Rik	-0.686132	2.04905e-05	-0.0776712
E17.5	chr19	39061006	39093948	1	Cyp2c65	-2.24583	2.04905e-05	-0.0457613
E17.5	chr7	138554242	138566994	1	4930543N07Rik	-0.726864	2.06854e-05	-0.0922839
E17.5	chr9	41376526	41615185	1	3110039I08Rik	-0.681996	2.13521e-05	-0.285053
E17.5	chr18	47452668	47470868	1	9130209A04Rik	-1.2095	2.13521e-05	-0.112578
E17.5	chr7	134938430	134881908	2	Fam196a	-0.526852	2.14795e-05	-0.0814032
E17.5	chr12	113489565	113491835	1	Adam6b	-1.41842	2.1551e-05	-0.0631538
E17.5	chr1	120505084	120474538	2	Marco	-0.674809	2.16246e-05	-0.0733396
E17.5	chr3	66219887	66225806	1	Ptx3	-0.742411	2.16246e-05	-0.195711
E17.5	chr6	36421742	36421825	1	Mir490	-1.18938	2.16246e-05	-0.129536
E17.5	chr6	65778962	65936377	1	Prdm5	-0.629402	2.16515e-05	-0.155899
E17.5	chr1	12692430	12860372	1	Sulf1	-0.625736	2.16775e-05	-0.176486
E17.5	chr12	115695794	115695720	2	Mir6388	-1.12283	2.16775e-05	-0.0712891
E17.5	chr3	14480697	14505819	1	Slc7a12	-1.15094	2.19419e-05	-0.0510345
E17.5	chr17	37232368	37231436	2	Olfr97	-1.96147	2.23664e-05	-0.0532467
E17.5	chr16	57353277	57572804	1	Filip1l	-0.631562	2.2543e-05	-0.253806
E17.5	chr4	88522794	88522025	2	Ifnb1	-1.20775	2.32109e-05	-0.135066
E17.5	chr4	90361314	90359625	2	Gm12633	-1.35149	2.32421e-05	-0.12626
E17.5	chr9	35741049	35742252	1	Gm17677	-1.9826	2.35996e-05	-0.0597772
E17.5	chr12	37108546	37179528	1	Meox2	-0.709064	2.36302e-05	-0.07213
E17.5	chr8	29219636	28646717	2	Unc5d	-0.616138	2.36686e-05	-0.303772
E17.5	chr1	79440090	79434669	2	Scg2	-0.804785	2.37247e-05	-0.163342
E17.5	chr1	105356710	105276917	2	Rnf152	-0.523611	2.42822e-05	-0.115639
E17.5	chr6	42597372	42587213	2	Tcaf3	-1.22465	2.46206e-05	-0.056451
E17.5	chr7	48388526	48389648	1	Mrgprb8	-1.02824	2.46874e-05	-0.0251804
E17.5	chr13	60864416	60842612	2	4930486L24Rik	-1.33292	2.46874e-05	-0.0259257
E17.5	chr6	58009202	58008183	2	Vmn1r26	-2.28138	2.46874e-05	-0.185737
E17.5	chr13	21073299	21072349	2	Olfr1370	-1.60426	2.46979e-05	-0.176801
E17.5	chr9	118606709	118901003	1	Itga9	-0.524328	2.48238e-05	-0.220857
E17.5	chr3	10197283	10179851	2	Pmp2	-1.27017	2.48238e-05	-0.0787852
E17.5	chr3	116129688	116110020	2	Vcam1	-0.748766	2.51111e-05	-0.121199
E17.5	chr12	14261534	14285684	1	Gm16497	-1.04276	2.52531e-05	-0.0855384
E17.5	chr2	172393794	172433757	1	Cass4	-1.06602	2.52974e-05	-0.0905384
E17.5	chr13	21659321	21658368	2	Olfr1361	-2.48841	2.52974e-05	-0.0723422
E17.5	chr8	19026529	19023464	2	Defb38	-3.61791	2.52974e-05	-0.0856711
E17.5	chr17	58991375	58878808	2	Pdzph1	-0.787409	2.53766e-05	-0.0659787
E17.5	chr6	55837018	55978598	1	Itprid1	-0.758606	2.5768e-05	-0.0810902
E17.5	chr7	6977420	6955685	2	Zim3	-0.853746	2.59883e-05	-0.0729894
E17.5	chr8	31367749	31382439	1	7420700N18Rik	-1.06742	2.59883e-05	-0.116851
E17.5	chr12	7977677	8016839	1	Apob	-0.562109	2.60168e-05	-0.0554562
E17.5	chr17	36368417	36365004	2	H2-M10.3	-1.1869	2.60168e-05	-0.0564457
E17.5	chr1	40429570	40465415	1	Il1rl1	-1.16703	2.64943e-05	-0.053252
E17.5	chr13	22592930	22591980	2	Vmn1r205	-2.57198	2.64943e-05	-0.0463661
E17.5	chr16	48816856	48818892	1	Retnlb	-1.79994	2.67921e-05	-0.0805253
E17.5	chr2	139493913	139637674	1	Sptlc3	-0.891683	2.68558e-05	-0.0878595
E17.5	chr17	19362135	19394590	1	Vmn2r99	-1.66256	2.68589e-05	-0.0447347
E17.5	chr19	23448322	23302609	2	Mamdc2	-0.710811	2.69821e-05	-0.152631
E17.5	chr6	66272505	66284845	1	Gm31520	-0.824611	2.73538e-05	-0.0784351
E17.5	chr18	20114773	20083471	2	Dsc1	-0.773653	2.7507e-05	-0.0447665
E17.5	chr5	70842617	70751047	2	Gabrg1	-0.886974	2.75828e-05	-0.0973263
E17.5	chr10	8518825	8204753	2	Ust	-0.722779	2.76703e-05	-0.258727
E17.5	chr7	17812682	17815627	1	Ceacam14	-2.71896	2.8589e-05	-0.0504482
E17.5	chr2	85136360	85139923	1	Aplnr	-0.952529	2.90069e-05	-0.112777
E17.5	chrX	113297510	113836386	1	Dach2	-0.748346	3.00446e-05	-0.19165
E17.5	chr3	85317519	85332027	1	1700036G14Rik	-0.661041	3.01754e-05	-0.0829284
E17.5	chr5	90794534	90803067	1	Cxcl15	-1.57829	3.02108e-05	-0.062772
E17.5	chr1	78816949	78820025	1	Kcne4	-0.918324	3.04197e-05	-0.12244
E17.5	chr16	95259702	95184409	2	Gm31641	-0.849631	3.0904e-05	-0.104974
E17.5	chr5	83355195	83278122	2	Tecrl	-0.838348	3.09579e-05	-0.0885279
E17.5	chr12	118530193	118518297	2	D230030E09Rik	-0.650804	3.09852e-05	-0.160276
E17.5	chr15	21111452	21589533	1	Cdh12	-0.55008	3.14857e-05	-0.169424
E17.5	chr1	20669882	20682958	1	Lincmd1	-1.03482	3.16008e-05	-0.0649655
E17.5	chr3	92765065	92763215	2	Lce1h	-1.8069	3.16715e-05	-0.0600796
E17.5	chr7	79053323	79018053	2	Gm26633	-0.598273	3.17341e-05	-0.0743237
E17.5	chrX	134476490	134460116	2	Taf7l	-1.4231	3.21387e-05	-0.0405995
E17.5	chr7	119617823	119662515	1	Acsm1	-1.4297	3.23202e-05	-0.0697242
E17.5	chr5	108852510	108842947	2	Vmn2r9	-1.82751	3.23953e-05	-0.0367374
E17.5	chr16	55283283	55225175	2	Zpld1	-1.27618	3.28813e-05	-0.117435
E17.5	chr9	78615546	78716260	1	Cd109	-0.891919	3.29728e-05	-0.129284
E17.5	chr7	61683192	61683124	2	Mir344d-1	-1.90206	3.29818e-05	-0.0466021
E17.5	chr17	42742179	42708937	2	Adgrf2	-1.58296	3.31348e-05	-0.0876048
E17.5	chr4	115133977	115108682	2	Cyp4x1	-1.11283	3.31768e-05	-0.0719602
E17.5	chr18	44159885	44156403	2	Gm10267	-1.32336	3.32339e-05	-0.0778461
E17.5	chr17	55749984	55853662	1	Adgre4	-1.41615	3.32596e-05	-0.0444138
E17.5	chr10	23894688	23905343	1	Vnn1	-1.81359	3.36555e-05	-0.0800717
E17.5	chr6	129331781	129322165	2	4922502D21Rik	-1.38128	3.39521e-05	-0.0398992
E17.5	chr7	14659708	14665996	1	Obox7	-1.52862	3.39649e-05	-0.0300717
E17.5	chr3	93068823	93075505	1	Gm4858	-1.40709	3.41467e-05	-0.0424483
E17.5	chr3	117575227	117689508	1	Plppr5	-0.635464	3.4438e-05	-0.129515
E17.5	chr17	40520022	40530702	1	Esp8	-1.85491	3.4532e-05	-0.0685703
E17.5	chr9	97369958	97349562	2	Trim42	-0.869585	3.45706e-05	-0.0707454
E17.5	chr6	16898441	16833381	2	Tfec	-0.900104	3.47247e-05	-0.0908913
E17.5	chr16	14291408	14194527	2	Myh11	-0.866602	3.48881e-05	-0.102066
E17.5	chr16	10480072	10527640	1	Ciita	-0.870922	3.49075e-05	-0.115095
E17.5	chr15	60921348	60917589	2	A1bg	-1.06386	3.58169e-05	-0.11309
E17.5	chr15	84065349	83866712	2	Efcab6	-0.62372	3.59072e-05	-0.27078
E17.5	chr3	146220961	146286214	1	Lpar3	-0.625903	3.59072e-05	-0.138719
E17.5	chr6	133767408	133763998	2	Gm5886	-0.777549	3.63202e-05	-0.0306526
E17.5	chr3	101287939	101275908	2	Cd2	-0.519081	3.63846e-05	-0.145894
E17.5	chr6	129385874	129375513	2	Clec12b	-1.93889	3.66027e-05	-0.0542388
E17.5	chr6	5256233	5220852	2	Pon3	-1.02112	3.7533e-05	-0.0662149
E17.5	chr2	86892163	86890226	2	Olfr1097	-1.51219	3.7533e-05	-0.0402917
E17.5	chr16	48771956	48734690	2	Trat1	-0.621927	3.78633e-05	-0.0385384
E17.5	chr7	4164702	4151260	2	Cdc42ep5	-1.23654	3.81298e-05	-0.126902
E17.5	chr6	42140936	42141895	1	Tas2r139	-0.972833	3.81577e-05	-0.0381884
E17.5	chr9	38448792	38449847	1	Olfr902	-3.84911	3.82102e-05	-0.103589
E17.5	chr10	89533622	89454234	2	Nr1h4	-0.58756	3.83673e-05	-0.0572122
E17.5	chr7	3169203	3154658	2	AU018091	-1.14895	3.84813e-05	-0.0188249
E17.5	chr3	79885930	79946278	1	Fam198b	-0.595077	3.89966e-05	-0.0838594
E17.5	chr8	103603799	103680382	1	4933400L20Rik	-0.668896	3.90401e-05	-0.0771459
E17.5	chr7	108172742	108171798	2	Olfr486	-2.16868	3.9051e-05	-0.0381512
E17.5	chr4	96348680	96294508	2	Cyp2j11	-0.953258	3.94427e-05	-0.0487268
E17.5	chr13	33661405	33671585	1	Serpinb6d	-1.17896	3.94427e-05	-0.0334377
E17.5	chr5	90759298	90761625	1	Cxcl5	-0.674364	3.95706e-05	-0.117607
E17.5	chr2	149830783	150004392	1	Syndig1	-0.599513	3.9755e-05	-0.160077
E17.5	chr3	68690644	68698550	1	Il12a	-0.879598	4.03088e-05	-0.130226
E17.5	chr2	58163974	58177063	1	Gm13546	-1.1688	4.03088e-05	-0.0530849
E17.5	chr2	135215616	135169573	2	4930545L23Rik	-1.2999	4.04633e-05	-0.115597
E17.5	chr9	98903119	98904622	1	7420426K07Rik	-1.04537	4.06431e-05	-0.101048
E17.5	chr2	85951065	85952039	1	Olfr1028	-1.9773	4.12392e-05	-0.0415544
E17.5	chr4	111902796	111875377	2	Slc5a9	-1.39235	4.1407e-05	-0.0942707
E17.5	chr17	37405477	37406509	1	Olfr107	-1.87081	4.1407e-05	-0.031374
E17.5	chr1	31222656	31141078	2	4931428L18Rik	-0.615203	4.14512e-05	-0.0415756
E17.5	chr12	61523167	61857928	1	Lrfn5	-0.536917	4.15381e-05	-0.110279
E17.5	chr16	38294824	38248349	2	Nr1i2	-0.963678	4.20714e-05	-0.164798
E17.5	chr14	44988111	45003820	1	Ptger2	-0.938861	4.26812e-05	-0.0948489
E17.5	chr7	131032076	131121628	1	Dmbt1	-0.599826	4.30538e-05	-0.0858302
E17.5	chr2	89977780	89978712	1	Olfr1260	-1.55746	4.30575e-05	-0.059687
E17.5	chr6	98342754	98238014	2	Gm765	-0.68723	4.31372e-05	-0.0605915
E17.5	chr14	51345489	51317335	2	4930597G03Rik	-0.550347	4.31552e-05	-0.0344854
E17.5	chr6	58216017	58215106	2	Vmn1r27	-1.16488	4.38729e-05	-0.0910452
E17.5	chr9	92192936	92209698	1	Plscr5	-0.967116	4.39774e-05	-0.0650213
E17.5	chr7	41872670	41836881	2	Vmn2r58	-1.92549	4.40182e-05	-0.0164801
E17.5	chr13	22621035	22620097	2	Vmn1r206	-1.95535	4.40451e-05	-0.0596843
E17.5	chr9	81631930	81645156	1	D430036J16Rik	-0.82072	4.41568e-05	-0.215772
E17.5	chr7	47601372	47588950	2	Mrgpra3	-1.19905	4.41568e-05	-0.0166127
E17.5	chr10	43746158	43765836	1	1700027J07Rik	-0.78042	4.44309e-05	-0.162599
E17.5	chr17	32685659	32703349	1	Cyp4f15	-0.706136	4.44912e-05	-0.0478329
E17.5	chr1	164115264	164150026	1	Selp	-0.848076	4.48218e-05	-0.0745916
E17.5	chr2	174643534	174710832	1	Zfp831	-0.782727	4.51395e-05	-0.172549
E17.5	chr7	86616643	86615636	2	Olfr294	-1.84084	4.53213e-05	-0.0788488
E17.5	chr14	52410927	52409889	2	Olfr1510	-1.73508	4.54976e-05	-0.0416313
E17.5	chr17	36642644	36639285	2	H2-M9	-1.0492	4.5528e-05	-0.0301752
E17.5	chr6	139599480	139969284	1	Pik3c2g	-0.635872	4.7105e-05	-0.220443
E17.5	chr9	81863744	82027491	1	Mei4	-0.815698	4.71504e-05	-0.141103
E17.5	chr15	55307750	55520803	1	Col14a1	-0.705302	4.72512e-05	-0.167263
E17.5	chr9	119825456	119753763	2	Scn11a	-0.807569	4.72512e-05	-0.105369
E17.5	chr5	87424203	87409939	2	Ugt2b38	-1.37574	4.73043e-05	-0.0468647
E17.5	chrX	20059570	20097521	1	Chst7	-0.842591	4.74326e-05	-0.0485703
E17.5	chr7	120597625	120598475	1	E130201H02Rik	-0.9844	4.77023e-05	-0.163857
E17.5	chr8	113848843	113698137	2	Adamts18	-0.543551	4.7827e-05	-0.164491
E17.5	chr6	4505618	4541543	1	Col1a2	-0.622806	4.7827e-05	-0.116594
E17.5	chr1	14755966	14753346	2	Msc	-0.868594	4.7827e-05	-0.208297
E17.5	chr10	34044313	34038784	2	Calhm4	-1.01598	4.7827e-05	-0.0312891
E17.5	chr4	58285962	58374303	1	Musk	-1.01881	4.7827e-05	-0.0793554
E17.5	chr6	36390191	36209620	2	9330158H04Rik	-0.668365	4.79496e-05	-0.123239
E17.5	chr11	11685925	11772926	1	Ikzf1	-1.0557	4.79496e-05	-0.138029
E17.5	chr17	21091208	21103347	1	Gm5092	-0.834637	4.82643e-05	-0.0320054
E17.5	chr10	93641049	93745972	1	Ntn4	-0.621225	4.82752e-05	-0.226409
E17.5	chr1	87124973	87127912	1	Akp3	-0.640325	4.8604e-05	-0.146196
E17.5	chr11	67277124	67308634	1	Myh8	-0.561302	4.8752e-05	-0.030504
E17.5	chr8	65618040	66471637	1	March1	-0.621616	4.87887e-05	-0.401109
E17.5	chr3	92485881	92483954	2	Sprr1a	-1.63217	4.88833e-05	-0.0319814
E17.5	chr2	76338653	75991132	2	Pde11a	-0.598312	4.91829e-05	-0.25952
E17.5	chr3	123690852	123526166	2	Ndst3	-0.789358	4.94135e-05	-0.155424
E17.5	chr1	31264847	31268061	1	Gm4850	-1.14965	4.95429e-05	-0.0678859
E17.5	chrX	120290327	120910619	1	Pcdh11x	-0.627396	4.99198e-05	-0.141507
E17.5	chr1	176527269	176430111	2	Gm36536	-0.886669	5.0172e-05	-0.0858382
E17.5	chr13	32965513	32979037	1	Serpinb6b	-1.077	5.0172e-05	-0.0527772
E17.5	chr18	44104523	44108543	1	Spink12	-1.27578	5.04676e-05	-0.0672945
E17.5	chr1	40324627	40365471	1	Il1rl2	-0.888654	5.06877e-05	-0.0720795
E17.5	chr6	65590398	65634040	1	Tnip3	-1.17032	5.06877e-05	-0.105337
E17.5	chr8	56294552	56321046	1	Hpgd	-0.863777	5.09948e-05	-0.123204
E17.5	chr15	66286224	65994915	2	Kcnq3	-0.687638	5.10297e-05	-0.220363
E17.5	chr16	16718121	16707687	2	4933404G15Rik	-1.41335	5.15424e-05	-0.0310425
E17.5	chr12	40134228	40059769	2	Scin	-0.882494	5.1598e-05	-0.0770637
E17.5	chr7	44012678	44016969	1	Klk1b26	-2.23008	5.17289e-05	-0.0503899
E17.5	chr12	119945962	120021245	1	Tmem196	-0.860934	5.2363e-05	-0.0927215
E17.5	chr8	57455923	57477585	1	Scrg1	-0.723944	5.2782e-05	-0.0678726
E17.5	chr7	142899966	142892776	2	Th	-0.548068	5.35747e-05	-0.182634
E17.5	chr4	52911792	52910833	2	Olfr272	-1.02362	5.35747e-05	-0.0858196
E17.5	chr1	171767132	171801184	1	Slamf1	-0.915751	5.39109e-05	-0.0553847
E17.5	chr6	66559708	66552183	2	Vmn1r32	-2.00896	5.40925e-05	-0.0727587
E17.5	chr1	18265138	18250978	2	Defb41	-0.80936	5.41867e-05	-0.0584403
E17.5	chr6	103510876	103750202	1	Chl1	-0.614462	5.65172e-05	-0.166021
E17.5	chr2	21367567	21830544	1	Gpr158	-0.730462	5.68828e-05	-0.193294
E17.5	chr1	139781239	139697919	2	Gm4788	-1.33544	5.68828e-05	-0.0786579
E17.5	chr3	138313286	138331134	1	Adh6a	-1.37409	5.70366e-05	-0.070565
E17.5	chr9	77347870	77102084	2	Mlip	-0.937182	5.70906e-05	-0.140435
E17.5	chr3	93393699	93399442	1	Rptn	-0.937542	5.70906e-05	-0.0554085
E17.5	chr9	26733808	26763097	1	B3gat1	-0.601529	5.80373e-05	-0.175605
E17.5	chr15	62219451	62217541	2	H2afy3	-0.766872	5.86309e-05	-0.0860929
E17.5	chr19	20727556	20692953	2	Aldh1a7	-0.990015	5.87239e-05	-0.089504
E17.5	chr3	100426405	100437754	1	4930406D18Rik	-0.769378	5.89715e-05	-0.124037
E17.5	chr7	41032719	41045302	1	Gm4884	-2.56539	5.90489e-05	-0.0222732
E17.5	chr11	55608198	55514239	2	Glra1	-0.528102	5.95656e-05	-0.109838
E17.5	chr2	117821928	117909136	1	4930412B13Rik	-1.22907	6.04306e-05	-0.0586154
E17.5	chr15	54571366	54602846	1	Mal2	-0.766936	6.05531e-05	-0.07313
E17.5	chr4	88910662	88910557	2	Mir31	-0.624114	6.11703e-05	-0.0978382
E17.5	chr4	25242876	25199909	2	Fhl5	-0.985787	6.12033e-05	-0.0435066
E17.5	chr12	51005156	51062543	1	1700008C04Rik	-0.606843	6.12757e-05	-0.16292
E17.5	chr7	14622478	14530654	2	Nlrp5-ps	-1.29057	6.28113e-05	-0.0369311
E17.5	chr2	24153172	24160103	1	Il1f8	-1.02212	6.28902e-05	-0.0215915
E17.5	chr8	43699491	43673658	2	Gm5347	-1.37126	6.28902e-05	-0.0461778
E17.5	chr3	58885212	58844028	2	Clrn1	-0.698375	6.34519e-05	-0.0841538
E17.5	chr11	28746191	28746276	1	Mir216b	-0.724929	6.38345e-05	-0.21195
E17.5	chrX	96455436	96574485	1	Heph	-1.09437	6.41471e-05	-0.0621406
E17.5	chr13	27513217	27506968	2	Prl8a8	-1.51913	6.4187e-05	-0.0707957
E17.5	chr10	7836381	7836474	1	Mir5104	-0.597335	6.45917e-05	-0.126064
E17.5	chr7	4397744	4368713	2	Gp6	-1.2606	6.47313e-05	-0.0219947
E17.5	chr5	90518949	90553544	1	Afm	-1.50426	6.50773e-05	-0.037374
E17.5	chr18	20002097	19960930	2	Dsc3	-0.884854	6.54609e-05	-0.0612095
E17.5	chr13	23099149	23100045	1	Vmn1r216	-1.82964	6.56626e-05	-0.0869203
E17.5	chr7	23385889	23441923	1	Nlrp5	-2.81651	6.6193e-05	-0.047122
E17.5	chr16	50591154	50589859	2	Ccdc54	-0.720855	6.63034e-05	-0.0695093
E17.5	chr6	58307297	58308208	1	Vmn1r29	-1.22624	6.70137e-05	-0.0682678
E17.5	chr2	150485063	150470991	2	Zfp345	-1.54857	6.7291e-05	-0.0446897
E17.5	chr6	117751769	117679207	2	1700030F04Rik	-0.991582	6.80196e-05	-0.0898913
E17.5	chr4	115518287	115622366	1	Cyp4a10	-1.28266	6.81506e-05	-0.0530849
E17.5	chrX	16522869	16523691	1	Cypt1	-0.766194	6.83891e-05	-0.0483369
E17.5	chr11	49187089	49168325	2	Btnl9	-1.40327	6.89531e-05	-0.0770796
E17.5	chr3	35666163	35597152	2	Gm6639	-0.817581	6.91681e-05	-0.0482466
E17.5	chr9	39961044	39954257	2	Olfr976	-2.62012	6.91681e-05	-0.0506472
E17.5	chr5	11680823	11109800	2	4930558F17Rik	-0.688626	6.95853e-05	-0.016191
E17.5	chr12	30132624	30054661	2	Tpo	-0.840349	7.00119e-05	-0.0820929
E17.5	chr7	103252505	103250086	2	Usp17ld	-1.66581	7.07435e-05	-0.0307666
E17.5	chr9	5298517	5307281	1	Casp1	-0.59045	7.14187e-05	-0.0306234
E17.5	chr14	78191478	78191373	2	Mir1971	-0.827795	7.31155e-05	-0.164199
E17.5	chr18	20376729	20412183	1	Dsg1b	-1.2237	7.31584e-05	-0.0412254
E17.5	chrX	86044199	86047313	1	Samt3	-1.32068	7.32517e-05	-0.0504775
E17.5	chr5	87140340	87124946	2	Ugt2b5	-1.21486	7.37517e-05	-0.0657508
E17.5	chr1	98131467	98144655	1	1810006J02Rik	-0.651624	7.39989e-05	-0.119066
E17.5	chr3	102964133	102939658	2	Nr1h5	-1.19527	7.39989e-05	-0.0679629
E17.5	chr9	104547286	105034544	1	Cpne4	-0.613331	7.48926e-05	-0.179647
E17.5	chr12	104153872	104146907	2	Serpina3c	-1.93903	7.50281e-05	-0.0406075
E17.5	chr6	118880158	118885543	1	4931430N09Rik	-0.567592	7.51057e-05	-0.0923793
E17.5	chr2	63184287	62702946	2	Kcnh7	-0.535387	7.57389e-05	-0.197494
E17.5	chr4	84675086	84272542	2	Bnc2	-0.642037	7.57389e-05	-0.340822
E17.5	chr1	130826684	130852249	1	Pigr	-0.692102	7.61272e-05	-0.0245013
E17.5	chr1	45503282	45374331	2	Col5a2	-0.86635	7.63545e-05	-0.0826843
E17.5	chr8	3946863	3940222	2	Cd209c	-1.59136	7.63545e-05	-0.0529072
E17.5	chr6	124357086	124347593	2	1700013D24Rik	-2.52507	7.67036e-05	-0.0543979
E17.5	chrX	134221956	134086421	2	Nox1	-0.983126	7.70298e-05	-0.105491
E17.5	chr19	39113898	39186756	1	Cyp2c66	-1.57551	7.70417e-05	-0.0158223
E17.5	chrX	71991849	72010218	1	Cnga2	-1.11082	7.70931e-05	-0.0499496
E17.5	chr15	9436028	9466035	1	Capsl	-0.590721	7.7318e-05	-0.0283077
E17.5	chr3	113156727	113147656	2	Amy2b	-0.78778	7.77743e-05	-0.0527374
E17.5	chr4	63861284	63832824	2	Tnfsf8	-0.885505	7.85564e-05	-0.0756578
E17.5	chr13	13784059	13827895	1	Gng4	-0.767905	7.87167e-05	-0.130647
E17.5	chr16	75586061	75540514	2	Lipi	-1.28507	7.87167e-05	-0.0910451
E17.5	chr9	7445822	7455975	1	Mmp3	-1.31258	7.9039e-05	-0.0519231
E17.5	chr17	39950520	39955287	1	Esp38	-0.951126	7.92679e-05	-0.029061
E17.5	chr5	9375704	9375779	1	Mir879	-0.844904	8.04268e-05	-0.159751
E17.5	chrX	116681178	116681525	1	H2afb2	-0.929112	8.09131e-05	-0.0574165
E17.5	chr7	18245347	18266092	1	Mill1	-3.19015	8.19605e-05	-0.103302
E17.5	chr14	101729928	101934693	1	Lmo7	-0.562604	8.27048e-05	-0.104581
E17.5	chr19	40187286	40153361	2	Cyp2c70	-1.28362	8.29298e-05	-0.0284881
E17.5	chr13	22556201	22557109	1	Vmn1r204	-1.39416	8.33194e-05	-0.032053
E17.5	chr11	99665960	99665043	2	Krtap4-6	-0.912749	8.36328e-05	-0.0341486
E17.5	chr7	142969264	142966822	2	Ascl2	-0.541842	8.41734e-05	-0.172923
E17.5	chr7	26435113	26475458	1	Nlrp4a	-1.13521	8.45108e-05	-0.0250663
E17.5	chr6	58435845	58434937	2	Vmn1r30	-1.03912	8.46396e-05	-0.0521247
E17.5	chr15	20666750	20665214	2	Acot10	-0.729447	8.47473e-05	-0.0910052
E17.5	chr1	49244616	49340431	1	C230029F24Rik	-0.829442	8.51423e-05	-0.0604615
E17.5	chr15	10829051	10832713	1	Gm19276	-0.758606	8.52312e-05	-0.121504
E17.5	chr5	17574816	17730268	1	Sema3c	-0.574058	8.529e-05	-0.105989
E17.5	chr5	137962959	137953809	2	Gjc3	-1.73004	8.62118e-05	-0.0326154
E17.5	chr16	49057486	49199104	1	Myh15	-0.680659	8.74334e-05	-0.0727667
E17.5	chr7	13837410	13796246	2	Sult2a1	-1.59701	8.77911e-05	-0.0207188
E17.5	chr1	125912928	125867622	2	Lypd1	-0.691854	8.83906e-05	-0.143589
E17.5	chr2	24336860	24351491	1	Il1rn	-1.16276	8.97161e-05	-0.0351379
E17.5	chr4	120532231	120536661	1	Slfnl1	-1.11327	9.03588e-05	-0.0982307
E17.5	chr6	57323635	57322724	2	Vmn1r16	-0.536951	9.11331e-05	-0.0275996
E17.5	chr7	88278085	88315861	1	Ctsc	-0.749938	9.11331e-05	-0.0917321
E17.5	chr10	51590460	51585450	2	Fam162b	-0.869191	9.11331e-05	-0.116374
E17.5	chr8	43528137	43519864	2	Adam26b	-1.34734	9.14101e-05	-0.078512
E17.5	chr1	186967416	186970627	1	D1Pas1	-0.694678	9.21136e-05	-0.225992
E17.5	chr16	23520590	23451785	2	Masp1	-0.610394	9.2838e-05	-0.0914907
E17.5	chr1	31176435	31204725	1	Lgsn	-1.03261	9.32925e-05	-0.0347003
E17.5	chr2	82053658	82259879	1	Zfp804a	-0.505251	9.45103e-05	-0.0905862
E17.5	chr16	26463135	26482765	1	Cldn16	-0.581752	9.45103e-05	-0.0389257
E17.5	chr9	98490537	98509771	1	Rbp2	-0.734788	9.45103e-05	-0.0962652
E17.5	chr1	109982327	110139903	1	Cdh7	-0.757689	9.45103e-05	-0.118541
E17.5	chr8	39297980	39368268	1	Gm6213	-1.00211	9.49174e-05	-0.0926287
E17.5	chr18	66949961	66924762	2	Gm19784	-1.20099	9.51152e-05	-0.051618
E17.5	chr9	38377883	38378833	1	Olfr900	-2.19355	9.51388e-05	-0.0408912
E17.5	chr3	46900782	46900668	2	Mir6379	-0.669638	9.62837e-05	-0.0986738
E17.5	chr4	49845769	49661611	2	Grin3a	-0.825403	9.62837e-05	-0.165456
E17.5	chr4	111972927	111988223	1	Skint7	-2.05904	9.69737e-05	-0.0437426
E17.5	chr13	40361450	40001882	2	Ofcc1	-0.748252	9.71015e-05	-0.195748
E17.5	chr10	28986306	28972288	2	2310057J18Rik	-0.927246	9.74765e-05	-0.0592334
E17.5	chr12	104236242	104241934	1	Serpina3g	-2.57389	9.74765e-05	-0.0472679
E17.5	chr1	164048234	164057677	1	Sele	-0.680112	9.75106e-05	-0.0313209
E17.5	chr4	101893789	101890024	2	C130073F10Rik	-1.1029	9.75106e-05	-0.0322678
E17.5	chr5	129096750	129204599	1	Adgrd1	-0.514621	9.8139e-05	-0.132117
E17.5	chr12	104338486	104345739	1	Serpina3k	-2.45035	9.8139e-05	-0.0319098
E17.5	chr16	45535266	45607001	1	Slc9c1	-1.0527	9.88914e-05	-0.0692096
E17.5	chr6	58265174	58266082	1	Vmn1r28	-1.35459	9.92063e-05	-0.0398276
E17.5	chrX	169187209	169176114	2	Amelx	-2.03298	9.94974e-05	-0.0436392
E17.5	chr4	115242084	115254557	1	Cyp4a29	-0.516479	9.98105e-05	-0.011748
E17.5	chr7	49636835	49631499	2	Dbx1	-0.607727	0.000100128	-0.317841
E17.5	chr5	104982717	104935057	2	Abcg3	-1.72361	0.000100665	-0.0589337
E17.5	chr8	40823009	40826861	1	Adam39	-2.36126	0.000100665	-0.09239
E17.5	chr7	18718090	18727248	1	Psg22	-1.23058	0.000103418	-0.0436737
E17.5	chr5	8660092	8748570	1	Abcb1a	-1.10754	0.000103697	-0.107812
E17.5	chrX	101263992	101261373	2	Gm614	-1.2682	0.000103764	-0.122512
E17.5	chr18	17019076	17137559	1	1700001G01Rik	-1.12244	0.00010412	-0.0880584
E17.5	chr7	44112673	44116922	1	Klk1b22	-3.09145	0.00010412	-0.0835173
E17.5	chr13	33159754	33149275	2	Serpinb9c	-1.05729	0.000104132	-0.0202812
E17.5	chr13	101397580	101391871	2	4922502H24Rik	-0.711234	0.000104211	-0.0999125
E17.5	chr16	65105784	64924729	2	Htr1f	-0.850037	0.000104211	-0.13982
E17.5	chr7	108713355	108714335	1	Olfr512	-1.60957	0.000104211	-0.0517693
E17.5	chr17	32809931	32795676	2	Zfp811	-0.668232	0.000105026	-0.164212
E17.5	chr7	102803480	102804430	1	Olfr564	-1.461	0.00010511	-0.0412441
E17.5	chr13	22502245	22501337	2	Vmn1r202	-2.29869	0.000105256	-0.0477586
E17.5	chr16	97611195	97564682	2	Tmprss2	-1.05259	0.000105693	-0.0867693
E17.5	chr18	45268860	45685883	1	Kcnn2	-0.591844	0.00010639	-0.331533
E17.5	chr14	73025603	73026890	1	Gm9199	-0.66903	0.00010674	-0.0818196
E17.5	chr7	102857271	102856321	2	Olfr566	-2.80663	0.000107615	-0.117337
E17.5	chr3	111881903	112082001	1	Gm6602	-0.830954	0.000108099	-0.0909284
E17.5	chrX	152781921	152808646	1	Gpr143	-0.857059	0.000108726	-0.0369257
E17.5	chr7	73310380	73315193	1	4930429H19Rik	-0.543451	0.000108824	-0.1187
E17.5	chr17	42315947	42507741	1	Ptchd4	-0.723021	0.000108824	-0.104167
E17.5	chr4	19818727	19842213	1	Slc7a13	-0.739816	0.000108919	-0.0357639
E17.5	chr7	26808927	26821197	1	Cyp2g1	-1.79656	0.000108938	-0.0401008
E17.5	chr18	74531124	74495678	2	1700120E14Rik	-0.658195	0.000109263	-0.0679391
E17.5	chr5	86468990	86410410	2	Tmprss11a	-0.804799	0.000109721	-0.0749418
E17.5	chr2	89789350	89788406	2	Olfr1254	-1.93138	0.000109828	-0.0363979
E17.5	chr17	75435905	75529054	1	Rasgrp3	-1.05309	0.000109969	-0.0886632
E17.5	chr1	85961055	85939537	2	Gpr55	-0.837578	0.000110512	-0.0522228
E17.5	chr16	56886163	56805161	2	Tmem45a	-1.16217	0.000111535	-0.0757772
E17.5	chr7	106790999	106790049	2	Olfr699	-1.73703	0.000112136	-0.0298276
E17.5	chr5	74949194	74966368	1	Gm6116	-0.588062	0.000112254	-0.103236
E17.5	chr6	133529189	133532762	1	Gm5885	-1.11426	0.000112254	-0.0492414
E17.5	chr3	142496934	142522344	1	Gbp5	-0.643357	0.000113102	-0.0509549
E17.5	chr17	79510486	79506049	2	Gm10494	-1.36609	0.000114423	-0.178875
E17.5	chr17	20687508	20688404	1	Vmn1r226	-1.96768	0.000114423	-0.0422653
E17.5	chr13	23011249	23012403	1	Vmn1r213	-1.60858	0.000115269	-0.0617082
E17.5	chr15	9529876	9506159	2	Il7r	-1.03701	0.000115451	-0.0350106
E17.5	chr9	38855060	38855990	1	Olfr26	-4.39555	0.000116406	-0.0881114
E17.5	chr6	142614595	142626462	1	5330439B14Rik	-0.615313	0.000116559	-0.0553899
E17.5	chr9	109404294	109378406	2	Fbxw22	-1.61371	0.000116563	-0.0279708
E17.5	chr19	33517770	33499049	2	Lipo4	-1.13922	0.000117123	-0.0655571
E17.5	chrX	17319368	17132049	2	Efhc2	-1.00363	0.000118846	-0.0946287
E17.5	chr7	120328684	120407687	1	Abca15	-1.40551	0.000119293	-0.0782254
E17.5	chr10	25536386	25673343	1	Gm29571	-0.550475	0.000119491	-0.0679205
E17.5	chr6	66805332	66804415	2	Vmn1r39	-1.12727	0.000121133	-0.0661062
E17.5	chr7	6662368	6651748	2	Zim2	-1.13581	0.000122176	-0.0522096
E17.5	chrX	109196756	109200445	1	Gm6377	-0.844452	0.000122346	-0.0412626
E17.5	chr5	90561209	90597906	1	5830473C10Rik	-1.25889	0.000124795	-0.111915
E17.5	chr3	64287417	64258961	2	Vmn2r3	-0.843235	0.000124839	-0.0472334
E17.5	chr5	89457898	89417511	2	Gc	-0.633593	0.000125046	-0.0445995
E17.5	chr8	105048599	105058414	1	Ces3a	-0.539401	0.000125165	-0.0184005
E17.5	chr3	14808365	14766214	2	Car1	-1.18984	0.000125348	-0.0488143
E17.5	chr8	18978116	18974940	2	Defb40	-2.98958	0.000125348	-0.0364801
E17.5	chr6	57158920	57159843	1	Vmn1r12	-1.63831	0.00012584	-0.0684403
E17.5	chr12	104236242	104254405	1	Serpina3h	-1.63719	0.00012604	-0.0406949
E17.5	chr13	4523344	4486856	2	Akr1c20	-1.37394	0.000126317	-0.0588621
E17.5	chr6	57070895	57071945	1	Vmn1r9	-1.64602	0.000126432	-0.0749178
E17.5	chr2	147710693	147717632	1	A530006G24Rik	-0.632788	0.000126586	-0.0773104
E17.5	chr13	75645046	75645141	1	Mir682	-0.894928	0.000126586	-0.111817
E17.5	chr18	50278369	50283019	1	Fam170a	-1.12964	0.000126586	-0.101223
E17.5	chr9	39646728	39647672	1	Olfr961	-1.22993	0.000126586	-0.0582441
E17.5	chr8	43576707	43568273	2	Adam26a	-1.46411	0.000126586	-0.0410292
E17.5	chrX	36112108	36171262	1	Il13ra1	-1.07981	0.000126667	-0.0711565
E17.5	chr5	87850359	87853012	1	Gm7337	-0.935333	0.00012728	-0.0469815
E17.5	chr8	99007127	99032740	1	Gm15679	-0.897595	0.000128924	-0.033122
E17.5	chr3	117360876	117319145	2	Plppr4	-0.527217	0.000128978	-0.0932891
E17.5	chr5	76484077	76516628	1	Gm7271	-1.16154	0.000128978	-0.13161
E17.5	chr18	42579652	42578020	2	Gpr151	-0.950201	0.000129383	-0.16061
E17.5	chr5	5479143	5437827	2	1700015F17Rik	-1.04779	0.000129787	-0.0548118
E17.5	chr17	37953022	37952051	2	Olfr761	-1.76293	0.000129787	-0.0525253
E17.5	chr3	92870205	92868359	2	2310050C09Rik	-1.16333	0.000130271	-0.0409443
E17.5	chr2	58195531	58129139	2	Cytip	-0.672625	0.00013068	-0.0466022
E17.5	chr17	17703941	17734167	1	Vmn2r90	-0.515585	0.000131982	-0.0321405
E17.5	chr4	115411624	115439034	1	Cyp4a12b	-2.14709	0.000131982	-0.036695
E17.5	chr13	23136485	23137381	1	Vmn1r218	-1.62959	0.000132824	-0.065366
E17.5	chr3	59925214	59937949	1	C130079G13Rik	-0.993356	0.000132979	-0.035748
E17.5	chr19	23652812	23558760	2	1700028P14Rik	-0.917113	0.000133175	-0.112005
E17.5	chr3	117077765	117060522	2	1700061I17Rik	-0.51321	0.000133228	-0.0722096
E17.5	chr19	13704829	13705788	1	Olfr1491	-1.98527	0.000133658	-0.0761194
E17.5	chr10	38821779	38820541	2	Rfpl4b	-0.68481	0.000134083	-0.0900664
E17.5	chr15	26309048	26409586	1	March11	-0.598184	0.00013451	-0.149761
E17.5	chr18	59175340	59411336	1	Chsy3	-0.711109	0.00013451	-0.248599
E17.5	chr13	75089987	75132498	1	Pcsk1	-0.722731	0.000135675	-0.0749125
E17.5	chr3	152165900	152093841	2	Gipc2	-0.587725	0.000135726	-0.151952
E17.5	chr5	26089264	26082172	2	Gm10471	-1.88699	0.000136602	-0.0253183
E17.5	chr13	105443693	105448133	1	Htr1a	-0.694791	0.000137025	-0.126321
E17.5	chr9	38084838	38085767	1	Olfr887	-2.72967	0.000138576	-0.0778913
E17.5	chr13	101254319	101293396	1	4933416M06Rik	-0.798254	0.00013867	-0.0587374
E17.5	chr8	64205993	64014770	2	Tll1	-0.556275	0.000138937	-0.144008
E17.5	chr8	43180541	43193884	1	Triml2	-0.608151	0.000139787	-0.064833
E17.5	chr9	120539818	120568327	1	Entpd3	-0.832774	0.000141424	-0.0713687
E17.5	chr7	104996902	104995964	2	Olfr672	-2.37758	0.000141803	-0.0693502
E17.5	chr6	43173988	43174920	1	Olfr13	-1.94406	0.000142318	-0.0931407
E17.5	chr6	18030445	17988940	2	Wnt2	-0.865585	0.000143538	-0.0779709
E17.5	chr4	115647705	115624728	2	Cyp4b1	-0.810553	0.000143911	-0.0604987
E17.5	chr5	73406078	73453425	1	Cwh43	-0.846538	0.000144137	-0.124459
E17.5	chr9	81632552	81631392	2	Htr1b	-0.86607	0.000144246	-0.40399
E17.5	chr15	56694546	56665627	2	Has2	-0.67994	0.0001444	-0.103809
E17.5	chr16	36666077	36603869	2	Cd86	-0.551343	0.000144785	-0.0299443
E17.5	chr3	29891017	29924191	1	Mannr	-0.926663	0.000144973	-0.0497321
E17.5	chrX	85821945	85891499	1	5430427O19Rik	-0.970128	0.00014598	-0.0574722
E17.5	chr2	57998155	58039228	1	Galnt5	-1.01691	0.000146263	-0.0759921
E17.5	chr3	90726906	90741517	1	Pglyrp4	-0.977784	0.000146316	-0.0374403
E17.5	chr2	85086461	85073614	2	4930443O20Rik	-0.96796	0.000147765	-0.062695
E17.5	chr3	8463098	8461387	2	Gm6194	-0.611368	0.000148691	-0.0534775
E17.5	chr6	131316398	131299144	2	Styk1	-1.22324	0.000148998	-0.0535862
E17.5	chr16	12811390	12848653	1	1700003L19Rik	-0.784245	0.000149162	-0.120361
E17.5	chr19	58670365	58681788	1	Pnlip	-1.09552	0.000149162	-0.0546313
E17.5	chr7	18532227	18519702	2	Psg25	-2.46075	0.000149162	-0.042756
E17.5	chr1	72005195	71958998	2	4933417E11Rik	-0.7789	0.000149172	-0.0690531
E17.5	chr15	87795943	87795850	2	Mir6393	-0.995213	0.000149172	-0.195674
E17.5	chr13	112594360	112519898	2	Il31ra	-0.734777	0.000149455	-0.0520637
E17.5	chr16	89571183	89570176	2	Krtap11-1	-0.921925	0.000149455	-0.173971
E17.5	chr15	3270767	3280508	1	Selenop	-0.514153	0.000150019	-0.0470426
E17.5	chr8	39642678	39581700	2	Msr1	-0.896072	0.000150175	-0.0796155
E17.5	chr14	13670876	13683148	1	Sntn	-1.24487	0.000150251	-0.142114
E17.5	chr4	104766317	104804548	1	C8b	-0.751875	0.000151158	-0.12687
E17.5	chr11	26785108	26787860	1	Gm12070	-0.761026	0.000151246	-0.145446
E17.5	chr17	18424104	18452324	1	Vmn2r95	-0.892221	0.000151246	-0.0172228
E17.5	chr10	64090255	63928497	2	Lrrtm3	-0.535507	0.000151817	-0.104974
E17.5	chr10	24836195	24773814	2	Enpp3	-0.718498	0.000154129	-0.0687773
E17.5	chr10	21295979	21368889	1	Hbs1l	-0.654922	0.000154144	-0.059931
E17.5	chrX	51972772	51968695	2	1700080O16Rik	-1.22625	0.00015492	-0.126424
E17.5	chr15	29713404	29713331	2	Mir3964	-0.727287	0.000155621	-0.119416
E17.5	chrX	50635321	50555745	2	Firre	-1.03182	0.0001576	-0.275
E17.5	chr6	133853667	133849855	2	Kap	-1.18453	0.0001576	-0.0712149
E17.5	chr18	83325884	83292792	2	4921531P14Rik	-0.673357	0.000158006	-0.118085
E17.5	chr4	8239041	8141493	2	Car8	-0.591025	0.00015863	-0.100241
E17.5	chrX	16911774	16885521	2	Ndp	-1.05116	0.00015933	-0.0716208
E17.5	chr1	161494657	161505290	1	Tnfsf18	-0.694978	0.000159458	-0.0417427
E17.5	chr8	66688094	66679965	2	Npy5r	-0.715846	0.000159458	-0.0957585
E17.5	chr9	13105855	13091267	2	4930568E12Rik	-0.947394	0.000159458	-0.0541247
E17.5	chr1	40805601	40855267	1	Tmem182	-0.54093	0.00016057	-0.0519974
E17.5	chr13	19697760	19645078	2	Nme8	-1.0922	0.00016057	-0.0657003
E17.5	chr7	108612309	108613253	1	Olfr506	-3.50735	0.000161545	-0.0936738
E17.5	chrX	51801233	51753959	2	Usp26	-0.794343	0.000162058	-0.0408143
E17.5	chrX	135302316	135312636	1	Pramel3	-1.15423	0.000162558	-0.0182679
E17.5	chr7	85569088	85558703	2	Vmn2r70	-1.57953	0.000162668	-0.0369257
E17.5	chr1	193201546	193175504	2	Traf3ip3	-0.779353	0.000164008	-0.0549602
E17.5	chrX	157818435	157821060	1	Klhl34	-0.646033	0.000164261	-0.11309
E17.5	chrX	8413305	8805970	1	Ssxb1	-1.63583	0.000164782	-0.0689044
E17.5	chr7	86364335	86363376	2	Olfr305	-2.58483	0.000165597	-0.0730027
E17.5	chr15	52295553	52335733	1	Slc30a8	-0.931	0.000166138	-0.0719337
E17.5	chr9	38349085	38350035	1	Olfr898	-2.21973	0.000166535	-0.0497188
E17.5	chr7	103416696	103419174	1	Usp17lc	-1.83022	0.000168412	-0.0330981
E17.5	chr7	71962018	71947527	2	Gm36633	-0.867834	0.000168573	-0.065252
E17.5	chr6	138581968	138364481	2	Lmo3	-0.643038	0.000170475	-0.240037
E17.5	chr13	70841810	70727808	2	Adamts16	-0.663702	0.000170475	-0.0869815
E17.5	chr18	4352953	4331327	2	Map3k8	-0.745943	0.000170475	-0.095
E17.5	chr10	93683322	93674218	2	Gm15915	-0.82235	0.000170475	-0.146873
E17.5	chr1	130629606	130576706	2	Zp3r	-0.999429	0.000170475	-0.0636287
E17.5	chr5	137921619	137892933	2	Cyp3a13	-1.03315	0.000170475	-0.031947
E17.5	chr3	87376387	87402934	1	Fcrl1	-1.05632	0.000170475	-0.0504217
E17.5	chr6	90269106	90270053	1	Vmn1r54	-1.68222	0.000172423	-0.0535544
E17.5	chr3	54755582	54801269	1	Smad9	-1.00029	0.000173599	-0.210854
E17.5	chr5	50151333	50156092	1	4930448I18Rik	-1.08217	0.000174702	-0.116894
E17.5	chr7	43351341	43359470	1	Siglecf	-0.816512	0.000174832	-0.0531326
E17.5	chr9	18397538	18323021	2	Naalad2	-1.02907	0.000175424	-0.0461884
E17.5	chr3	27371351	27378010	1	Ghsr	-0.861389	0.00017632	-0.13605
E17.5	chr4	115452604	115471062	1	Cyp4a30b	-1.39675	0.00017789	-0.0311671
E17.5	chr4	115563649	115579015	1	Cyp4a31	-1.21914	0.000178079	-0.0259416
E17.5	chr1	86703804	87050097	1	Dis3l2	-0.514087	0.000178883	-0.198308
E17.5	chr8	10928457	10924427	2	3930402G23Rik	-0.582837	0.000181414	-0.153894
E17.5	chr14	76677568	76687108	1	1700108F19Rik	-0.533413	0.000182239	-0.129249
E17.5	chr8	27447670	27495172	1	Poteg	-0.607011	0.000182239	-0.0408462
E17.5	chr16	45224337	45252895	1	Btla	-0.814356	0.000182865	-0.0508143
E17.5	chr4	52596274	52612163	1	Toporsl	-0.899345	0.000182865	-0.0855465
E17.5	chr9	8221889	8241987	1	1700128F08Rik	-1.31115	0.000182865	-0.0418091
E17.5	chr19	47050906	47033617	2	Pcgf6	-0.760098	0.000182962	-0.167146
E17.5	chr3	93468754	93471980	1	Tchhl1	-1.05024	0.000183959	-0.0536631
E17.5	chr6	10974378	10971468	2	AA545190	-0.555025	0.000185332	-0.0908145
E17.5	chr12	34984761	34986436	1	Prps1l1	-1.6244	0.000185332	-0.160369
E17.5	chr7	24818795	24840275	1	Gm5893	-0.806477	0.000185755	-0.0783263
E17.5	chr6	102794384	102794485	1	Mir6373	-0.875333	0.000186735	-0.101852
E17.5	chr4	96141152	96099318	2	Cyp2j12	-0.900164	0.000188797	-0.039642
E17.5	chr3	98814443	98805504	2	Hsd3b6	-1.18147	0.000188947	-0.0350186
E17.5	chr15	18818947	19014236	1	Cdh10	-0.627675	0.000192065	-0.115188
E17.5	chr2	24215417	24225701	1	Il1f6	-0.66144	0.000192065	-0.0136127
E17.5	chr17	38420185	38416474	2	Esp36	-1.28679	0.000192065	-0.0497799
E17.5	chr2	52338798	52136647	2	Neb	-0.680328	0.000192154	-0.112607
E17.5	chr16	57606867	57302000	2	Cmss1	-0.549613	0.000192206	-0.298297
E17.5	chr16	17898637	17900024	1	Tssk2	-2.38673	0.000193908	-0.14556
E17.5	chr16	69863744	69856874	2	Speer2	-0.82865	0.000194062	-0.0548753
E17.5	chr3	52927666	52906756	2	Gm20750	-0.560198	0.000194101	-0.0544006
E17.5	chr6	142964452	142821541	2	St8sia1	-0.515094	0.000194374	-0.162971
E17.5	chr16	89015277	89015846	1	Gm10229	-1.58261	0.000194374	-0.0575304
E17.5	chr1	16688456	16709605	1	Ly96	-0.796199	0.000195034	-0.103769
E17.5	chr19	33625249	33613149	2	Gm8978	-0.906683	0.000195034	-0.0224854
E17.5	chrX	65047644	65049017	1	Ctag2	-2.15815	0.00019531	-0.115019
E17.5	chr4	58206596	58042796	2	Svep1	-0.601452	0.000196124	-0.0784535
E17.5	chr16	89205861	89206394	1	Krtap20-2	-0.868013	0.000196626	-0.0764695
E17.5	chr9	13431361	13432751	1	Phxr4	-0.50479	0.000197321	-0.110997
E17.5	chr17	19773363	19812536	1	Vmn2r103	-1.10013	0.000197321	-0.0191432
E17.5	chr7	26939386	26931631	2	Cyp2a22	-2.42334	0.00019904	-0.0330955
E17.5	chr6	90224438	90223317	2	Vmn1r53	-2.39713	0.000199594	-0.118721
E17.5	chrX	154120685	154001590	2	4921511M17Rik	-1.11854	0.00020583	-0.0184297
E17.5	chr7	6569993	6570919	1	Olfr1350	-0.894792	0.000207397	-0.0292016
E17.5	chr6	115762466	115729131	2	Tmem40	-0.869109	0.000208359	-0.135552
E17.5	chr7	14562171	14561242	2	Vmn1r90	-1.17775	0.000208359	-0.0290584
E17.5	chr9	38718268	38743337	1	Vwa5a	-1.29653	0.000208359	-0.0332918
E17.5	chr6	24168092	24088283	2	Slc13a1	-0.800737	0.00020888	-0.0936817
E17.5	chr1	165485183	165576773	1	Adcy10	-1.00083	0.00020888	-0.0833104
E17.5	chr7	103041481	103042440	1	Olfr582	-2.21998	0.000209576	-0.0315518
E17.5	chr1	161159314	161156823	2	Tex50	-0.650821	0.000209899	-0.141408
E17.5	chr7	29727015	29697219	2	Catsperg2	-0.851024	0.000210557	-0.0408223
E17.5	chr7	30880342	30865404	2	Cd22	-1.18192	0.000210633	-0.0727108
E17.5	chr1	19103022	19166338	1	Tfap2d	-0.545507	0.000210645	-0.130799
E17.5	chr7	110862953	110850607	2	Lyve1	-0.864231	0.000212766	-0.0760398
E17.5	chr7	20008023	20073306	1	Nlrp9b	-1.97202	0.000213116	-0.0227109
E17.5	chr6	36388084	36524774	1	Chrm2	-0.787904	0.000213722	-0.110234
E17.5	chr1	107511423	107525600	1	Serpinb2	-1.05314	0.000214273	-0.0338622
E17.5	chr1	165295766	165326745	1	Gpr161	-0.896546	0.000214472	-0.145517
E17.5	chr10	51631458	51614823	2	Gprc6a	-1.30087	0.000216426	-0.0570558
E17.5	chr6	41704325	41686330	2	Kel	-0.623108	0.000217324	-0.0215517
E17.5	chr7	103051300	103052259	1	Olfr583	-2.29032	0.000217324	-0.0476286
E17.5	chr2	24475599	24420551	2	Pax8	-0.616642	0.00021747	-0.111716
E17.5	chrX	6574663	6452376	2	5430428K19Rik	-0.542205	0.000219446	-0.0387162
E17.5	chr11	99936291	99937225	1	Krtap31-2	-3.65598	0.000219525	-0.0461141
E17.5	chr13	30749258	30766927	1	Irf4	-0.716634	0.000221676	-0.0969417
E17.5	chr7	43769100	43773481	1	Klk12	-0.814742	0.000222598	-0.0302466
E17.5	chr1	21368331	21369743	1	Khdc1c	-2.09324	0.000222865	-0.0339098
E17.5	chr5	87699425	87692619	2	Csn2	-1.17554	0.000224072	-0.0392255
E17.5	chr1	106980984	107001195	1	Serpinb13	-1.57622	0.000224858	-0.0655333
E17.5	chr5	90891245	90893121	1	Cxcl1	-0.827592	0.000225083	-0.163528
E17.5	chr7	55768178	55778925	1	Siglech	-0.549178	0.000225954	-0.0514111
E17.5	chr2	11172382	11301226	1	Prkcq	-0.741681	0.000226222	-0.183106
E17.5	chr2	42447568	42447439	2	Mir6336	-0.862709	0.000226364	-0.0950053
E17.5	chr8	112570043	112882707	1	Cntnap4	-0.624354	0.000226764	-0.126634
E17.5	chr3	16006332	15948070	2	Gm5150	-1.13394	0.00022921	-0.0409735
E17.5	chr7	102588819	102587741	2	Olfr551	-2.12148	0.000230544	-0.0472573
E17.5	chr9	79718722	79598987	2	Col12a1	-0.734907	0.000230777	-0.147289
E17.5	chr1	31096454	31019188	2	Gm29669	-0.750213	0.000231038	-0.0471115
[truncated: 2,915 more rows]

## Sheet: H&A
group_name	seqnames	start	end	strand	name	Log2FC	FDR	MeanDiff
[truncated: 4,868 more rows]

[truncated: 1 more sheets: RGC]
