# Supplementary material for: Key transcription factors influence the epigenetic landscape to regulate retinal cell differentiation
Source: Nucleic Acids Res. 2023 Jan 30;51(5):2151–76. doi: 10.1093/nar/gkad026 (PMC10018358; doi:10.1093/nar/gkad026)
Supplement: gkad026_Supplemental_Files [file gkad026_supplemental_files.zip › Suppl Dataset 6 CUT&Tag peaks for Atoh7, Otx2, Pou4f2 and Isl1.xlsx]

## Sheet: Atoh7HA
chr	start	end	Peak ID	fold change	chr	start	end	gene	cluster
chr1	3671797	3671798	Atoh7HA_mergepeak_BAMPE2271_peak_3	22.8383	chr1	3671497	3671997		C4,C6
chr1	4802721	4802722	Atoh7HA_mergepeak_BAMPE2271_peak_22	21.7252	chr1	4802488	4802988	Lypla1	C9,C3
chr1	9578902	9578903	Atoh7HA_mergepeak_BAMPE2271_peak_99	13.5561	chr1	9578649	9579149		C5,C7,C6
chr1	9584146	9584147	Atoh7HA_mergepeak_BAMPE2271_peak_100	3.5962	chr1	9583854	9584354	Vcpip1	C6,C9
chr1	9622729	9622730	Atoh7HA_mergepeak_BAMPE2271_peak_101	8.56793	chr1	9622545	9623045	Sgk3	C9
chr1	9649410	9649411	Atoh7HA_mergepeak_BAMPE2271_peak_105	96.0303	chr1	9649169	9649669	Mybl1	C9
chr1	13290328	13290329	Atoh7HA_mergepeak_BAMPE2271_peak_155	12.0579	chr1	13290145	13290645		C4,C7,C9
chr1	14506671	14506672	Atoh7HA_mergepeak_BAMPE2271_peak_175	21.1461	chr1	14506443	14506943		C9
chr1	15349282	15349283	Atoh7HA_mergepeak_BAMPE2271_peak_186	7.48757	chr1	15349063	15349563		C7,C9,C3,C6
chr1	18168453	18168454	Atoh7HA_mergepeak_BAMPE2271_peak_233	7.57871	chr1	18168209	18168709		C9
chr1	18911836	18911837	Atoh7HA_mergepeak_BAMPE2271_peak_247	16.9035	chr1	18911603	18912103		C6,C4
chr1	19209907	19209908	Atoh7HA_mergepeak_BAMPE2271_peak_250	3.5962	chr1	19209724	19210224		C9
chr1	19927952	19927953	Atoh7HA_mergepeak_BAMPE2271_peak_265	7.83292	chr1	19927719	19928219		C4
chr1	20058425	20058426	Atoh7HA_mergepeak_BAMPE2271_peak_268	6.29115	chr1	20058203	20058703		C9,C7,C6
chr1	20302598	20302599	Atoh7HA_mergepeak_BAMPE2271_peak_272	24.4103	chr1	20302436	20302936		C6
chr1	23761774	23761775	Atoh7HA_mergepeak_BAMPE2271_peak_318	6.20028	chr1	23761635	23762135	B3gat2	C4
chr1	24226435	24226436	Atoh7HA_mergepeak_BAMPE2271_peak_331	34.1112	chr1	24226182	24226682		C9,C6
chr1	30589009	30589010	Atoh7HA_mergepeak_BAMPE2271_peak_414	5.16385	chr1	30588828	30589328		C7,C3
chr1	34011203	34011204	Atoh7HA_mergepeak_BAMPE2271_peak_456	13.5561	chr1	34010964	34011464		C6
chr1	34041503	34041504	Atoh7HA_mergepeak_BAMPE2271_peak_457	46.4473	chr1	34041269	34041769		C9
chr1	34183082	34183083	Atoh7HA_mergepeak_BAMPE2271_peak_461	12.0579	chr1	34182817	34183317		C9,C3,C7,C6
chr1	34211279	34211280	Atoh7HA_mergepeak_BAMPE2271_peak_462	4.8638	chr1	34211030	34211530		C3
chr1	34212046	34212047	Atoh7HA_mergepeak_BAMPE2271_peak_463	10.5312	chr1	34211716	34212216		C3,C9
chr1	34236451	34236452	Atoh7HA_mergepeak_BAMPE2271_peak_464	10.8327	chr1	34236257	34236757		C6
chr1	36492656	36492657	Atoh7HA_mergepeak_BAMPE2271_peak_512	6.20028	chr1	36492385	36492885		C3
chr1	36512925	36512926	Atoh7HA_mergepeak_BAMPE2271_peak_515	4.42586	chr1	36512768	36513268		C7
chr1	36939991	36939992	Atoh7HA_mergepeak_BAMPE2271_peak_530	2.14371	chr1	36939955	36940455		C5
chr1	37081852	37081853	Atoh7HA_mergepeak_BAMPE2271_peak_533	7.57871	chr1	37081604	37082104	Tmem131	C9,C3
chr1	37122476	37122477	Atoh7HA_mergepeak_BAMPE2271_peak_534	10.5312	chr1	37122232	37122732	Inpp4a	C3,C7,C6
chr1	37530126	37530127	Atoh7HA_mergepeak_BAMPE2271_peak_541	15.0803	chr1	37529766	37530266		C3
chr1	37997266	37997267	Atoh7HA_mergepeak_BAMPE2271_peak_550	6.41702	chr1	37997063	37997563		C5
chr1	38132277	38132278	Atoh7HA_mergepeak_BAMPE2271_peak_554	3.5962	chr1	38132043	38132543	Txndc9	C4,C7
chr1	38786066	38786067	Atoh7HA_mergepeak_BAMPE2271_peak_562	6.51761	chr1	38785817	38786317	Pdcl3	C4
chr1	38877221	38877222	Atoh7HA_mergepeak_BAMPE2271_peak_563	10.6154	chr1	38876930	38877430		C9
chr1	39010770	39010771	Atoh7HA_mergepeak_BAMPE2271_peak_566	3.5962	chr1	39010637	39011137		C4
chr1	39772913	39772914	Atoh7HA_mergepeak_BAMPE2271_peak_581	6.99564	chr1	39772638	39773138	Cnot11	C9
chr1	39970282	39970283	Atoh7HA_mergepeak_BAMPE2271_peak_585	2.42709	chr1	39969968	39970468		C9
chr1	42889586	42889587	Atoh7HA_mergepeak_BAMPE2271_peak_618	15.0803	chr1	42889315	42889815		C5,C6
chr1	43164107	43164108	Atoh7HA_mergepeak_BAMPE2271_peak_621	15.8653	chr1	43163757	43164257	Fhl2	C5
chr1	43358407	43358408	Atoh7HA_mergepeak_BAMPE2271_peak_622	9.74504	chr1	43358155	43358655	Nck2	C9
chr1	43446097	43446098	Atoh7HA_mergepeak_BAMPE2271_peak_623	3.5962	chr1	43445992	43446492		C5
chr1	45905194	45905195	Atoh7HA_mergepeak_BAMPE2271_peak_661	4.70265	chr1	45904985	45905485	Wdr75	C3
chr1	51650507	51650508	Atoh7HA_mergepeak_BAMPE2271_peak_721	9.20316	chr1	51650286	51650786		C9,C6
chr1	51888229	51888230	Atoh7HA_mergepeak_BAMPE2271_peak_726	18.3319	chr1	51887998	51888498	Myo1b	C6,C7,C3
chr1	52150174	52150175	Atoh7HA_mergepeak_BAMPE2271_peak_734	10.5312	chr1	52149961	52150461		C3,C9
chr1	53413140	53413141	Atoh7HA_mergepeak_BAMPE2271_peak_758	6.51761	chr1	53412909	53413409		C6
chr1	55400099	55400100	Atoh7HA_mergepeak_BAMPE2271_peak_787	6.29115	chr1	55399858	55400358		C3
chr1	55405828	55405829	Atoh7HA_mergepeak_BAMPE2271_peak_788	9.99851	chr1	55405601	55406101		C9
chr1	55489458	55489459	Atoh7HA_mergepeak_BAMPE2271_peak_793	9.20316	chr1	55489287	55489787		C9
chr1	59406959	59406960	Atoh7HA_mergepeak_BAMPE2271_peak_850	4.8638	chr1	59406798	59407298		C9
chr1	59423101	59423102	Atoh7HA_mergepeak_BAMPE2271_peak_851	4.8638	chr1	59423065	59423565		C9
chr1	59423355	59423356	Atoh7HA_mergepeak_BAMPE2271_peak_852	6.20028	chr1	59423065	59423565		C9
chr1	59482160	59482161	Atoh7HA_mergepeak_BAMPE2271_peak_853	8.72987	chr1	59481745	59482245	Nop58	C10
chr1	61301349	61301350	Atoh7HA_mergepeak_BAMPE2271_peak_879	20.2979	chr1	61301032	61301532		C6
chr1	61398097	61398098	Atoh7HA_mergepeak_BAMPE2271_peak_882	6.29115	chr1	61397793	61398293		C9,C6
chr1	62826135	62826136	Atoh7HA_mergepeak_BAMPE2271_peak_904	3.5962	chr1	62825647	62826147		C9,C3
chr1	62905983	62905984	Atoh7HA_mergepeak_BAMPE2271_peak_905	10.5312	chr1	62905710	62906210	Ino80d	C6,C9,C3
chr1	63667345	63667346	Atoh7HA_mergepeak_BAMPE2271_peak_913	7.57871	chr1	63667087	63667587		C5,C6
chr1	64067113	64067114	Atoh7HA_mergepeak_BAMPE2271_peak_920	38.7316	chr1	64066790	64067290	Klf7	C7,C6,C5
chr1	64079014	64079015	Atoh7HA_mergepeak_BAMPE2271_peak_921	78.1975	chr1	64078746	64079246		C6,C3,C7
chr1	64191807	64191808	Atoh7HA_mergepeak_BAMPE2271_peak_932	5.16385	chr1	64191453	64191953	Klf7	C5,C7,C6
chr1	64226441	64226442	Atoh7HA_mergepeak_BAMPE2271_peak_933	20.2979	chr1	64226166	64226666	Klf7	C7,C6
chr1	64446179	64446180	Atoh7HA_mergepeak_BAMPE2271_peak_939	4.06771	chr1	64445953	64446453		C6
chr1	64739010	64739011	Atoh7HA_mergepeak_BAMPE2271_peak_946	2.41704	chr1	64738778	64739278	Fzd5	C10
chr1	64852383	64852384	Atoh7HA_mergepeak_BAMPE2271_peak_952	6.40335	chr1	64852192	64852692	Mettl21a	C10
chr1	64853887	64853888	Atoh7HA_mergepeak_BAMPE2271_peak_953	6.29115	chr1	64853617	64854117	Mettl21a	C10
chr1	64903647	64903648	Atoh7HA_mergepeak_BAMPE2271_peak_955	9.99851	chr1	64903398	64903898	Fzd5	C9
chr1	66364561	66364562	Atoh7HA_mergepeak_BAMPE2271_peak_981	4.8638	chr1	66364337	66364837	Unc80	C3
chr1	68749219	68749220	Atoh7HA_mergepeak_BAMPE2271_peak_1001	7.83292	chr1	68748909	68749409		C9,C6
chr1	71100095	71100096	Atoh7HA_mergepeak_BAMPE2271_peak_1028	40.6788	chr1	71099885	71100385		C6,C9
chr1	71292182	71292183	Atoh7HA_mergepeak_BAMPE2271_peak_1031	18.3319	chr1	71291873	71292373		C9
chr1	71341321	71341322	Atoh7HA_mergepeak_BAMPE2271_peak_1032	16.8715	chr1	71341317	71341817	Bard1	C6,C10
chr1	71838061	71838062	Atoh7HA_mergepeak_BAMPE2271_peak_1035	4.21163	chr1	71837756	71838256		C9
chr1	72171273	72171274	Atoh7HA_mergepeak_BAMPE2271_peak_1039	13.6367	chr1	72171047	72171547		C5,C7,C3,C6
chr1	72286962	72286963	Atoh7HA_mergepeak_BAMPE2271_peak_1048	5.25799	chr1	72286751	72287251		C7,C6
chr1	72536256	72536257	Atoh7HA_mergepeak_BAMPE2271_peak_1051	2.41704	chr1	72536074	72536574		C7,C6
chr1	72577667	72577668	Atoh7HA_mergepeak_BAMPE2271_peak_1052	3.5962	chr1	72577484	72577984	Smarcal1	C3
chr1	72870414	72870415	Atoh7HA_mergepeak_BAMPE2271_peak_1057	5.16385	chr1	72870134	72870634		C5
chr1	72969584	72969585	Atoh7HA_mergepeak_BAMPE2271_peak_1058	21.4408	chr1	72969351	72969851		C9,C6,C3
chr1	73055336	73055337	Atoh7HA_mergepeak_BAMPE2271_peak_1059	32.9955	chr1	73055146	73055646	Igfbp5	C4,C9,C3
chr1	73056045	73056046	Atoh7HA_mergepeak_BAMPE2271_peak_1060	4.8638	chr1	73055752	73056252	Igfbp5	C9
chr1	73060390	73060391	Atoh7HA_mergepeak_BAMPE2271_peak_1061	9.0269	chr1	73060160	73060660		C10,C9
chr1	73758843	73758844	Atoh7HA_mergepeak_BAMPE2271_peak_1069	54.1713	chr1	73758560	73759060		C6,C9
chr1	73824564	73824565	Atoh7HA_mergepeak_BAMPE2271_peak_1072	6.20028	chr1	73824304	73824804		C3
chr1	73963100	73963101	Atoh7HA_mergepeak_BAMPE2271_peak_1076	3.53743	chr1	73962947	73963447		C3
chr1	74111610	74111611	Atoh7HA_mergepeak_BAMPE2271_peak_1080	20.2979	chr1	74111322	74111822		C9
chr1	74208145	74208146	Atoh7HA_mergepeak_BAMPE2271_peak_1081	9.0269	chr1	74207928	74208428		C6
chr1	74295826	74295827	Atoh7HA_mergepeak_BAMPE2271_peak_1086	16.6304	chr1	74295399	74295899	Aamp	C7,C6,C3
chr1	74391458	74391459	Atoh7HA_mergepeak_BAMPE2271_peak_1090	4.21163	chr1	74391310	74391810	Ctdsp1	C10
chr1	74790278	74790279	Atoh7HA_mergepeak_BAMPE2271_peak_1105	4.8638	chr1	74789817	74790317		C6
chr1	74794877	74794878	Atoh7HA_mergepeak_BAMPE2271_peak_1107	6.20028	chr1	74794461	74794961		C5
chr1	74797675	74797676	Atoh7HA_mergepeak_BAMPE2271_peak_1108	54.4811	chr1	74797331	74797831		C9,C6
chr1	74803258	74803259	Atoh7HA_mergepeak_BAMPE2271_peak_1110	6.20028	chr1	74802969	74803469		C5
chr1	75289567	75289568	Atoh7HA_mergepeak_BAMPE2271_peak_1124	13.6367	chr1	75289345	75289845	Stk16	C4,C5,C6
chr1	75400050	75400051	Atoh7HA_mergepeak_BAMPE2271_peak_1128	9.0269	chr1	75399807	75400307		C6
chr1	75447935	75447936	Atoh7HA_mergepeak_BAMPE2271_peak_1129	23.8135	chr1	75447709	75448209		C9,C3,C4
chr1	75449167	75449168	Atoh7HA_mergepeak_BAMPE2271_peak_1130	18.3319	chr1	75448950	75449450		C9,C4,C3
chr1	75450496	75450497	Atoh7HA_mergepeak_BAMPE2271_peak_1131	4.8638	chr1	75450230	75450730	Stk16	C5,C6
chr1	75456092	75456093	Atoh7HA_mergepeak_BAMPE2271_peak_1132	10.6266	chr1	75455858	75456358		C9
chr1	78142023	78142024	Atoh7HA_mergepeak_BAMPE2271_peak_1168	7.57871	chr1	78141671	78142171		C6,C9,C5
chr1	78182083	78182084	Atoh7HA_mergepeak_BAMPE2271_peak_1169	13.5106	chr1	78181839	78182339		C9,C3
chr1	78311234	78311235	Atoh7HA_mergepeak_BAMPE2271_peak_1174	11.3048	chr1	78311012	78311512	Farsb	C6
chr1	78338478	78338479	Atoh7HA_mergepeak_BAMPE2271_peak_1175	10.5312	chr1	78338152	78338652		C5,C6
chr1	81077193	81077194	Atoh7HA_mergepeak_BAMPE2271_peak_1209	6.20028	chr1	81076961	81077461	Nyap2	C6,C5
chr1	82293055	82293056	Atoh7HA_mergepeak_BAMPE2271_peak_1221	4.8638	chr1	82292746	82293246		C5,C4
chr1	82746604	82746605	Atoh7HA_mergepeak_BAMPE2271_peak_1233	10.5312	chr1	82746325	82746825		C3
chr1	83697619	83697620	Atoh7HA_mergepeak_BAMPE2271_peak_1241	16.9035	chr1	83697362	83697862		C6,C7,C5
chr1	84524609	84524610	Atoh7HA_mergepeak_BAMPE2271_peak_1255	10.0572	chr1	84524368	84524868		C6
chr1	84694540	84694541	Atoh7HA_mergepeak_BAMPE2271_peak_1261	13.6367	chr1	84694249	84694749	Dner	C6,C5
chr1	85720440	85720441	Atoh7HA_mergepeak_BAMPE2271_peak_1284	23.113	chr1	85720108	85720608	Cab39	C5,C6
chr1	86435507	86435508	Atoh7HA_mergepeak_BAMPE2271_peak_1294	2.41704	chr1	86435234	86435734	Pde6d	C9
chr1	86440752	86440753	Atoh7HA_mergepeak_BAMPE2271_peak_1295	5.38667	chr1	86440457	86440957		C7
chr1	86498787	86498788	Atoh7HA_mergepeak_BAMPE2271_peak_1300	24.7932	chr1	86498539	86499039	Ptma	C5,C6,C7
chr1	86504287	86504288	Atoh7HA_mergepeak_BAMPE2271_peak_1303	12.0579	chr1	86503965	86504465	Ncl	C9
chr1	86505678	86505679	Atoh7HA_mergepeak_BAMPE2271_peak_1305	41.1386	chr1	86505396	86505896	Pde6d	C3,C9
chr1	86509590	86509591	Atoh7HA_mergepeak_BAMPE2271_peak_1307	22.0462	chr1	86509383	86509883	Ptma	C6
chr1	86511095	86511096	Atoh7HA_mergepeak_BAMPE2271_peak_1308	12.0579	chr1	86510871	86511371	Pde6d	C6
chr1	87067818	87067819	Atoh7HA_mergepeak_BAMPE2271_peak_1320	2.42709	chr1	87067686	87068186		C6,C3
chr1	87175846	87175847	Atoh7HA_mergepeak_BAMPE2271_peak_1325	2.95697	chr1	87175686	87176186		C5
chr1	87684971	87684972	Atoh7HA_mergepeak_BAMPE2271_peak_1337	5.99898	chr1	87684706	87685206		C9,C6,C3
chr1	87855032	87855033	Atoh7HA_mergepeak_BAMPE2271_peak_1341	9.20316	chr1	87854915	87855415	Dgkd	C3,C9,C7
chr1	88345772	88345773	Atoh7HA_mergepeak_BAMPE2271_peak_1349	6.20028	chr1	88345534	88346034	Dnajb3	C7,C6
chr1	88924343	88924344	Atoh7HA_mergepeak_BAMPE2271_peak_1358	6.57464	chr1	88924075	88924575		C4,C9
chr1	89103000	89103001	Atoh7HA_mergepeak_BAMPE2271_peak_1362	3.5962	chr1	89102767	89103267		C9
chr1	89117330	89117331	Atoh7HA_mergepeak_BAMPE2271_peak_1363	4.8638	chr1	89117052	89117552		C3
chr1	89456631	89456632	Atoh7HA_mergepeak_BAMPE2271_peak_1370	4.8638	chr1	89456348	89456848		C5
chr1	89577189	89577190	Atoh7HA_mergepeak_BAMPE2271_peak_1374	4.8638	chr1	89576803	89577303		C3
chr1	89586857	89586858	Atoh7HA_mergepeak_BAMPE2271_peak_1380	2.95697	chr1	89586490	89586990	Agap1	C3,C9
chr1	89643040	89643041	Atoh7HA_mergepeak_BAMPE2271_peak_1382	4.8638	chr1	89642653	89643153		C6,C7
chr1	89846355	89846356	Atoh7HA_mergepeak_BAMPE2271_peak_1385	13.6367	chr1	89846089	89846589		C4
chr1	89848377	89848378	Atoh7HA_mergepeak_BAMPE2271_peak_1386	9.20316	chr1	89848216	89848716		C10
chr1	90268326	90268327	Atoh7HA_mergepeak_BAMPE2271_peak_1393	5.67475	chr1	90268098	90268598		C3,C6,C7
chr1	90744131	90744132	Atoh7HA_mergepeak_BAMPE2271_peak_1401	4.06771	chr1	90743756	90744256		C4,C5
chr1	90775935	90775936	Atoh7HA_mergepeak_BAMPE2271_peak_1402	26.5008	chr1	90775784	90776284		C9,C6
chr1	91017308	91017309	Atoh7HA_mergepeak_BAMPE2271_peak_1405	2.14371	chr1	91017188	91017688		C10
chr1	91053043	91053044	Atoh7HA_mergepeak_BAMPE2271_peak_1406	12.0579	chr1	91052812	91053312		C4
chr1	91331495	91331496	Atoh7HA_mergepeak_BAMPE2271_peak_1410	4.8638	chr1	91331304	91331804		C5
chr1	91366363	91366364	Atoh7HA_mergepeak_BAMPE2271_peak_1412	4.8638	chr1	91366145	91366645		C5
chr1	91413323	91413324	Atoh7HA_mergepeak_BAMPE2271_peak_1414	46.1318	chr1	91413080	91413580	Hes6	C9
chr1	91414333	91414334	Atoh7HA_mergepeak_BAMPE2271_peak_1415	85.961	chr1	91413962	91414462	Hes6	C6
chr1	92033650	92033651	Atoh7HA_mergepeak_BAMPE2271_peak_1425	2.42709	chr1	92033384	92033884		C6
chr1	92212335	92212336	Atoh7HA_mergepeak_BAMPE2271_peak_1428	10.5312	chr1	92212022	92212522		C9,C7
chr1	92699245	92699246	Atoh7HA_mergepeak_BAMPE2271_peak_1436	6.20028	chr1	92699020	92699520		C6,C7
chr1	93101990	93101991	Atoh7HA_mergepeak_BAMPE2271_peak_1440	25.6103	chr1	93101673	93102173	Kif1a	C5
chr1	93373054	93373055	Atoh7HA_mergepeak_BAMPE2271_peak_1447	3.5962	chr1	93372757	93373257		C7,C6,C9
chr1	97848662	97848663	Atoh7HA_mergepeak_BAMPE2271_peak_1510	6.20028	chr1	97848485	97848985		C6,C5,C7
chr1	98054166	98054167	Atoh7HA_mergepeak_BAMPE2271_peak_1512	7.57871	chr1	98053918	98054418		C4,C7
chr1	98190266	98190267	Atoh7HA_mergepeak_BAMPE2271_peak_1515	31.1161	chr1	98190098	98190598		C9
chr1	98350172	98350173	Atoh7HA_mergepeak_BAMPE2271_peak_1522	2.95697	chr1	98349936	98350436		C3,C9
chr1	99351763	99351764	Atoh7HA_mergepeak_BAMPE2271_peak_1537	31.7205	chr1	99351746	99352246		C4
chr1	99654437	99654438	Atoh7HA_mergepeak_BAMPE2271_peak_1540	10.5312	chr1	99654353	99654853		C4
chr1	104754714	104754715	Atoh7HA_mergepeak_BAMPE2271_peak_1610	6.20028	chr1	104754428	104754928		C9,C6
chr1	104832060	104832061	Atoh7HA_mergepeak_BAMPE2271_peak_1611	9.0269	chr1	104832053	104832553		C5
chr1	106202144	106202145	Atoh7HA_mergepeak_BAMPE2271_peak_1632	12.0579	chr1	106201874	106202374		C9,C6
chr1	106702903	106702904	Atoh7HA_mergepeak_BAMPE2271_peak_1637	4.06771	chr1	106702701	106703201		C9
chr1	108649813	108649814	Atoh7HA_mergepeak_BAMPE2271_peak_1674	3.5962	chr1	108649620	108650120		C6,C4,C7
chr1	109972296	109972297	Atoh7HA_mergepeak_BAMPE2271_peak_1697	2.14371	chr1	109972072	109972572		C6,C5
chr1	114528795	114528796	Atoh7HA_mergepeak_BAMPE2271_peak_1762	32.4558	chr1	114528549	114529049		C9
chr1	118759485	118759486	Atoh7HA_mergepeak_BAMPE2271_peak_1824	13.5561	chr1	118759199	118759699		C6
chr1	118864885	118864886	Atoh7HA_mergepeak_BAMPE2271_peak_1826	22.8548	chr1	118864611	118865111		C9,C6,C7
chr1	118881008	118881009	Atoh7HA_mergepeak_BAMPE2271_peak_1827	4.8638	chr1	118880827	118881327		C5,C6,C7
chr1	118913115	118913116	Atoh7HA_mergepeak_BAMPE2271_peak_1828	12.0579	chr1	118912856	118913356		C3,C9
chr1	118916603	118916604	Atoh7HA_mergepeak_BAMPE2271_peak_1829	4.8638	chr1	118916386	118916886		C9
chr1	118952546	118952547	Atoh7HA_mergepeak_BAMPE2271_peak_1830	6.20028	chr1	118952294	118952794		C3
chr1	118954987	118954988	Atoh7HA_mergepeak_BAMPE2271_peak_1832	2.95697	chr1	118954817	118955317		C5,C6,C7,C3
chr1	118982589	118982590	Atoh7HA_mergepeak_BAMPE2271_peak_1834	26.5008	chr1	118982388	118982888		C9
chr1	119048206	119048207	Atoh7HA_mergepeak_BAMPE2271_peak_1836	4.06771	chr1	119047964	119048464		C9
chr1	119120076	119120077	Atoh7HA_mergepeak_BAMPE2271_peak_1838	6.51761	chr1	119119823	119120323		C9,C3
chr1	119257017	119257018	Atoh7HA_mergepeak_BAMPE2271_peak_1840	15.0803	chr1	119256765	119257265		C9
chr1	119649038	119649039	Atoh7HA_mergepeak_BAMPE2271_peak_1843	9.0269	chr1	119648721	119649221	Epb41l5	C3
chr1	119902316	119902317	Atoh7HA_mergepeak_BAMPE2271_peak_1848	2.42709	chr1	119902290	119902790		C9,C4,C3
chr1	125216308	125216309	Atoh7HA_mergepeak_BAMPE2271_peak_1894	4.06771	chr1	125216114	125216614		C6
chr1	126492934	126492935	Atoh7HA_mergepeak_BAMPE2271_peak_1925	10.5312	chr1	126492610	126493110		C4
chr1	126597503	126597504	Atoh7HA_mergepeak_BAMPE2271_peak_1926	8.9774	chr1	126597325	126597825	Nckap5	C6,C9
chr1	126600824	126600825	Atoh7HA_mergepeak_BAMPE2271_peak_1927	9.0269	chr1	126600552	126601052	Nckap5	C9,C6
chr1	126862110	126862111	Atoh7HA_mergepeak_BAMPE2271_peak_1936	4.43401	chr1	126861860	126862360	Nckap5	C9
chr1	127134335	127134336	Atoh7HA_mergepeak_BAMPE2271_peak_1940	6.20028	chr1	127134164	127134664		C3
chr1	127168362	127168363	Atoh7HA_mergepeak_BAMPE2271_peak_1941	4.06771	chr1	127168122	127168622		C4
chr1	127496984	127496985	Atoh7HA_mergepeak_BAMPE2271_peak_1944	3.5962	chr1	127496689	127497189		C5
chr1	127531336	127531337	Atoh7HA_mergepeak_BAMPE2271_peak_1946	29.1634	chr1	127531114	127531614		C9
chr1	128290438	128290439	Atoh7HA_mergepeak_BAMPE2271_peak_1965	3.5962	chr1	128290239	128290739		C9,C7
chr1	128359729	128359730	Atoh7HA_mergepeak_BAMPE2271_peak_1966	5.2354	chr1	128359446	128359946	Dars	C10
chr1	128567441	128567442	Atoh7HA_mergepeak_BAMPE2271_peak_1969	4.8638	chr1	128567211	128567711		C9
chr1	128833274	128833275	Atoh7HA_mergepeak_BAMPE2271_peak_1977	14.2962	chr1	128832974	128833474		C9
chr1	129006184	129006185	Atoh7HA_mergepeak_BAMPE2271_peak_1979	22.8548	chr1	129005899	129006399		C7,C9
chr1	129273207	129273208	Atoh7HA_mergepeak_BAMPE2271_peak_1982	4.21163	chr1	129273085	129273585	Thsd7b	C5,C7
chr1	129473636	129473637	Atoh7HA_mergepeak_BAMPE2271_peak_1990	38.551	chr1	129473424	129473924	Thsd7b	C5,C7,C6
chr1	130302064	130302065	Atoh7HA_mergepeak_BAMPE2271_peak_1996	9.0269	chr1	130301884	130302384		C6,C5
chr1	131051272	131051273	Atoh7HA_mergepeak_BAMPE2271_peak_2014	3.5962	chr1	131051090	131051590		C9
chr1	131078983	131078984	Atoh7HA_mergepeak_BAMPE2271_peak_2015	27.4255	chr1	131078681	131079181	Mapkapk2	C9,C3
chr1	131084701	131084702	Atoh7HA_mergepeak_BAMPE2271_peak_2016	4.8638	chr1	131084400	131084900		C9
chr1	131378786	131378787	Atoh7HA_mergepeak_BAMPE2271_peak_2023	5.80276	chr1	131378374	131378874		C9
chr1	131794779	131794780	Atoh7HA_mergepeak_BAMPE2271_peak_2035	6.20028	chr1	131794547	131795047		C7,C6
chr1	131957969	131957970	Atoh7HA_mergepeak_BAMPE2271_peak_2041	3.5962	chr1	131957799	131958299	Slc41a1	C3,C7
chr1	131971189	131971190	Atoh7HA_mergepeak_BAMPE2271_peak_2043	4.8638	chr1	131971044	131971544		C9,C3
chr1	132125488	132125489	Atoh7HA_mergepeak_BAMPE2271_peak_2047	3.5962	chr1	132125197	132125697	Nuak2	C9
chr1	132168342	132168343	Atoh7HA_mergepeak_BAMPE2271_peak_2052	6.20028	chr1	132168103	132168603		C6
chr1	132200779	132200780	Atoh7HA_mergepeak_BAMPE2271_peak_2053	29.9746	chr1	132200584	132201084	Nuak2	C10
chr1	132213295	132213296	Atoh7HA_mergepeak_BAMPE2271_peak_2054	6.29115	chr1	132213081	132213581		C9
chr1	132281923	132281924	Atoh7HA_mergepeak_BAMPE2271_peak_2056	7.27059	chr1	132281747	132282247	Nuak2	C4,C9
chr1	132290231	132290232	Atoh7HA_mergepeak_BAMPE2271_peak_2057	18.3361	chr1	132289989	132290489	Dstyk	C4,C7,C3,C9,C6
chr1	132322779	132322780	Atoh7HA_mergepeak_BAMPE2271_peak_2059	63.8042	chr1	132322621	132323121	Nuak2	C10,C9
chr1	132326986	132326987	Atoh7HA_mergepeak_BAMPE2271_peak_2060	6.20028	chr1	132326758	132327258	Dstyk	C4,C3
chr1	132333939	132333940	Atoh7HA_mergepeak_BAMPE2271_peak_2061	52.2152	chr1	132333677	132334177		C9,C10
chr1	132390362	132390363	Atoh7HA_mergepeak_BAMPE2271_peak_2064	4.8638	chr1	132390135	132390635	Nuak2	C6
chr1	132530969	132530970	Atoh7HA_mergepeak_BAMPE2271_peak_2068	36.8063	chr1	132530705	132531205	Cntn2	C6,C5,C7
chr1	132542862	132542863	Atoh7HA_mergepeak_BAMPE2271_peak_2069	7.57871	chr1	132542677	132543177	Cntn2	C6,C5
chr1	132558193	132558194	Atoh7HA_mergepeak_BAMPE2271_peak_2070	36.8063	chr1	132557995	132558495	Nuak2	C9
chr1	132559208	132559209	Atoh7HA_mergepeak_BAMPE2271_peak_2071	9.20316	chr1	132559021	132559521	Cntn2	C6,C9,C7
chr1	132660690	132660691	Atoh7HA_mergepeak_BAMPE2271_peak_2073	31.1161	chr1	132660403	132660903	Dstyk	C3,C4,C7,C6
chr1	132800561	132800562	Atoh7HA_mergepeak_BAMPE2271_peak_2077	10.5312	chr1	132800359	132800859		C7,C3,C4
chr1	132853537	132853538	Atoh7HA_mergepeak_BAMPE2271_peak_2078	10.6154	chr1	132853276	132853776		C6
chr1	132881629	132881630	Atoh7HA_mergepeak_BAMPE2271_peak_2082	15.262	chr1	132881358	132881858	Lrrn2	C9
chr1	133077309	133077310	Atoh7HA_mergepeak_BAMPE2271_peak_2087	6.20028	chr1	133077111	133077611		C10
chr1	133079659	133079660	Atoh7HA_mergepeak_BAMPE2271_peak_2088	5.25799	chr1	133079400	133079900	Lrrn2	C9
chr1	133080498	133080499	Atoh7HA_mergepeak_BAMPE2271_peak_2089	27.5709	chr1	133080198	133080698	Lrrn2	C9
chr1	133181325	133181326	Atoh7HA_mergepeak_BAMPE2271_peak_2091	16.8715	chr1	133181195	133181695		C5
chr1	133182510	133182511	Atoh7HA_mergepeak_BAMPE2271_peak_2092	15.262	chr1	133182252	133182752		C6,C7
chr1	133188078	133188079	Atoh7HA_mergepeak_BAMPE2271_peak_2093	33.5268	chr1	133187874	133188374		C10,C4
chr1	133201592	133201593	Atoh7HA_mergepeak_BAMPE2271_peak_2094	9.0269	chr1	133201372	133201872	Plekha6	C7
chr1	133246008	133246009	Atoh7HA_mergepeak_BAMPE2271_peak_2095	6.20028	chr1	133245836	133246336	Pik3c2b	C5
chr1	133323472	133323473	Atoh7HA_mergepeak_BAMPE2271_peak_2097	3.05675	chr1	133323160	133323660		C6
chr1	133720518	133720519	Atoh7HA_mergepeak_BAMPE2271_peak_2101	4.8638	chr1	133720267	133720767		C6
chr1	133789020	133789021	Atoh7HA_mergepeak_BAMPE2271_peak_2103	2.14371	chr1	133788710	133789210		C6
chr1	133825729	133825730	Atoh7HA_mergepeak_BAMPE2271_peak_2105	15.4273	chr1	133825523	133826023		C4
chr1	133908284	133908285	Atoh7HA_mergepeak_BAMPE2271_peak_2108	9.0269	chr1	133907957	133908457	Btg2	C9
chr1	134022585	134022586	Atoh7HA_mergepeak_BAMPE2271_peak_2111	6.29115	chr1	134022520	134023020		C5
chr1	134062826	134062827	Atoh7HA_mergepeak_BAMPE2271_peak_2114	4.06771	chr1	134062483	134062983	Btg2	C3,C9
chr1	134063503	134063504	Atoh7HA_mergepeak_BAMPE2271_peak_2115	41.8409	chr1	134063385	134063885	Btg2	C3,C9
chr1	134067659	134067660	Atoh7HA_mergepeak_BAMPE2271_peak_2116	10.5312	chr1	134067652	134068152		C3
chr1	134071517	134071518	Atoh7HA_mergepeak_BAMPE2271_peak_2117	16.6304	chr1	134071261	134071761	Btg2	C3,C9
chr1	134078268	134078269	Atoh7HA_mergepeak_BAMPE2271_peak_2118	3.5962	chr1	134078023	134078523	Btg2	C3
chr1	134093061	134093062	Atoh7HA_mergepeak_BAMPE2271_peak_2120	24.7932	chr1	134092822	134093322	Btg2	C3
chr1	134096203	134096204	Atoh7HA_mergepeak_BAMPE2271_peak_2121	9.0269	chr1	134095950	134096450	Btg2	C9
chr1	134096793	134096794	Atoh7HA_mergepeak_BAMPE2271_peak_2122	13.6367	chr1	134096487	134096987	Btg2	C9
chr1	134196274	134196275	Atoh7HA_mergepeak_BAMPE2271_peak_2128	4.06771	chr1	134196018	134196518		C6
chr1	134245239	134245240	Atoh7HA_mergepeak_BAMPE2271_peak_2129	3.5962	chr1	134244954	134245454	Tmem183a	C6
chr1	134342453	134342454	Atoh7HA_mergepeak_BAMPE2271_peak_2134	10.5312	chr1	134342203	134342703	Kdm5b	C3
chr1	134713832	134713833	Atoh7HA_mergepeak_BAMPE2271_peak_2139	27.4255	chr1	134713427	134713927	Ppp1r12b	C3,C7,C4,C9
chr1	134714309	134714310	Atoh7HA_mergepeak_BAMPE2271_peak_2140	5.16385	chr1	134714115	134714615		C9
chr1	134837336	134837337	Atoh7HA_mergepeak_BAMPE2271_peak_2143	15.0803	chr1	134836995	134837495		C6,C5
chr1	135554742	135554743	Atoh7HA_mergepeak_BAMPE2271_peak_2164	4.8638	chr1	135554530	135555030		C6
chr1	135645970	135645971	Atoh7HA_mergepeak_BAMPE2271_peak_2166	3.27963	chr1	135645635	135646135		C10
chr1	135699541	135699542	Atoh7HA_mergepeak_BAMPE2271_peak_2169	2.41704	chr1	135699279	135699779		C5
chr1	135741296	135741297	Atoh7HA_mergepeak_BAMPE2271_peak_2171	33.5268	chr1	135741020	135741520		C7,C9,C3,C6
chr1	135794938	135794939	Atoh7HA_mergepeak_BAMPE2271_peak_2174	4.06771	chr1	135794630	135795130		C9
chr1	135889998	135889999	Atoh7HA_mergepeak_BAMPE2271_peak_2176	10.5312	chr1	135889743	135890243		C3,C7
chr1	136008030	136008031	Atoh7HA_mergepeak_BAMPE2271_peak_2178	12.0579	chr1	136007806	136008306		C3
chr1	136052668	136052669	Atoh7HA_mergepeak_BAMPE2271_peak_2180	4.8638	chr1	136052468	136052968		C3
chr1	136119025	136119026	Atoh7HA_mergepeak_BAMPE2271_peak_2182	5.16385	chr1	136118799	136119299		C6,C7,C9
chr1	136137985	136137986	Atoh7HA_mergepeak_BAMPE2271_peak_2184	6.29115	chr1	136137672	136138172		C3
chr1	136174294	136174295	Atoh7HA_mergepeak_BAMPE2271_peak_2186	20.2979	chr1	136174065	136174565		C9,C6
chr1	136213001	136213002	Atoh7HA_mergepeak_BAMPE2271_peak_2187	4.8638	chr1	136212755	136213255		C3
chr1	136228448	136228449	Atoh7HA_mergepeak_BAMPE2271_peak_2188	4.8638	chr1	136228275	136228775		C6
chr1	136769018	136769019	Atoh7HA_mergepeak_BAMPE2271_peak_2201	4.8638	chr1	136768853	136769353		C4
chr1	136812270	136812271	Atoh7HA_mergepeak_BAMPE2271_peak_2205	2.42709	chr1	136811963	136812463		C5
chr1	137374932	137374933	Atoh7HA_mergepeak_BAMPE2271_peak_2219	7.57871	chr1	137374611	137375111		C9
chr1	137691393	137691394	Atoh7HA_mergepeak_BAMPE2271_peak_2221	12.0579	chr1	137691141	137691641		C3,C7,C6
chr1	137751861	137751862	Atoh7HA_mergepeak_BAMPE2271_peak_2223	4.8638	chr1	137751617	137752117		C9
chr1	151158184	151158185	Atoh7HA_mergepeak_BAMPE2271_peak_2417	6.51761	chr1	151157966	151158466		C10,C9
chr1	151251001	151251002	Atoh7HA_mergepeak_BAMPE2271_peak_2421	4.8638	chr1	151250713	151251213	Ivns1abp	C9
chr1	151755225	151755226	Atoh7HA_mergepeak_BAMPE2271_peak_2433	23.113	chr1	151754932	151755432		C6
chr1	151943434	151943435	Atoh7HA_mergepeak_BAMPE2271_peak_2439	6.51761	chr1	151943165	151943665		C7,C4,C6
chr1	152810046	152810047	Atoh7HA_mergepeak_BAMPE2271_peak_2454	13.6367	chr1	152809803	152810303		C4
chr1	152815409	152815410	Atoh7HA_mergepeak_BAMPE2271_peak_2455	19.8144	chr1	152815111	152815611		C6,C9,C3
chr1	153016646	153016647	Atoh7HA_mergepeak_BAMPE2271_peak_2458	12.0579	chr1	153016416	153016916		C9
chr1	153071761	153071762	Atoh7HA_mergepeak_BAMPE2271_peak_2459	2.95697	chr1	153071545	153072045		C5
chr1	153355849	153355850	Atoh7HA_mergepeak_BAMPE2271_peak_2463	5.25799	chr1	153355820	153356320		C7,C4,C6,C5
chr1	153641744	153641745	Atoh7HA_mergepeak_BAMPE2271_peak_2471	29.2603	chr1	153641504	153642004	Dhx9	C6,C9
chr1	153662498	153662499	Atoh7HA_mergepeak_BAMPE2271_peak_2474	12.0579	chr1	153662263	153662763	Rgs16	C9
chr1	153665306	153665307	Atoh7HA_mergepeak_BAMPE2271_peak_2475	34.8907	chr1	153665055	153665555	Dhx9	C10,C9
chr1	153680477	153680478	Atoh7HA_mergepeak_BAMPE2271_peak_2476	10.4668	chr1	153680247	153680747	Dhx9	C7,C6,C9
chr1	153704380	153704381	Atoh7HA_mergepeak_BAMPE2271_peak_2478	7.5043	chr1	153704134	153704634	Rgs16	C6
chr1	153705202	153705203	Atoh7HA_mergepeak_BAMPE2271_peak_2479	9.74504	chr1	153704890	153705390	Rgs16	C6,C9
chr1	153733339	153733340	Atoh7HA_mergepeak_BAMPE2271_peak_2480	12.0579	chr1	153733156	153733656	Rgs16	C6,C9,C7
chr1	153737308	153737309	Atoh7HA_mergepeak_BAMPE2271_peak_2481	13.6367	chr1	153737061	153737561	Rgs16	C9
chr1	153746305	153746306	Atoh7HA_mergepeak_BAMPE2271_peak_2483	20.2979	chr1	153746048	153746548		C9,C6
chr1	153900584	153900585	Atoh7HA_mergepeak_BAMPE2271_peak_2485	4.06771	chr1	153900296	153900796		C5
chr1	155000823	155000824	Atoh7HA_mergepeak_BAMPE2271_peak_2499	3.5962	chr1	155000675	155001175		C6
chr1	155063149	155063150	Atoh7HA_mergepeak_BAMPE2271_peak_2501	7.57871	chr1	155062865	155063365		C9
chr1	155206154	155206155	Atoh7HA_mergepeak_BAMPE2271_peak_2507	4.8638	chr1	155205736	155206236	Ier5	C4
chr1	155212230	155212231	Atoh7HA_mergepeak_BAMPE2271_peak_2509	4.06771	chr1	155211789	155212289		C7,C5
chr1	155212768	155212769	Atoh7HA_mergepeak_BAMPE2271_peak_2510	3.5423	chr1	155212455	155212955		C6
chr1	155230097	155230098	Atoh7HA_mergepeak_BAMPE2271_peak_2513	48.6127	chr1	155229848	155230348	Stx6	C9,C6
chr1	155232614	155232615	Atoh7HA_mergepeak_BAMPE2271_peak_2514	2.42709	chr1	155232409	155232909		C3,C9
chr1	155704354	155704355	Atoh7HA_mergepeak_BAMPE2271_peak_2520	23.113	chr1	155704090	155704590	Acbd6	C9,C7,C3
chr1	155743004	155743005	Atoh7HA_mergepeak_BAMPE2271_peak_2521	10.5312	chr1	155742747	155743247	Lhx4	C3
chr1	155750865	155750866	Atoh7HA_mergepeak_BAMPE2271_peak_2522	2.42709	chr1	155750441	155750941		C7
chr1	155777671	155777672	Atoh7HA_mergepeak_BAMPE2271_peak_2523	25.6103	chr1	155777449	155777949	Lhx4	C9,C3
chr1	155790744	155790745	Atoh7HA_mergepeak_BAMPE2271_peak_2525	16.9035	chr1	155790362	155790862	Tor1aip2	C9,C6
chr1	155810271	155810272	Atoh7HA_mergepeak_BAMPE2271_peak_2526	27.4255	chr1	155810018	155810518	Qsox1	C3,C4,C9
chr1	156090375	156090376	Atoh7HA_mergepeak_BAMPE2271_peak_2531	40.8846	chr1	156089908	156090408	Tor1aip2	C6,C5,C9,C7
chr1	156614232	156614233	Atoh7HA_mergepeak_BAMPE2271_peak_2536	12.0579	chr1	156613921	156614421	Abl2	C9
chr1	156990333	156990334	Atoh7HA_mergepeak_BAMPE2271_peak_2541	50.6432	chr1	156990055	156990555		C5
chr1	156992738	156992739	Atoh7HA_mergepeak_BAMPE2271_peak_2542	2.42709	chr1	156992481	156992981		C9
chr1	157101677	157101678	Atoh7HA_mergepeak_BAMPE2271_peak_2546	16.6304	chr1	157101401	157101901		C6,C5,C7
chr1	157536681	157536682	Atoh7HA_mergepeak_BAMPE2271_peak_2552	4.06771	chr1	157536443	157536943		C5
chr1	157684534	157684535	Atoh7HA_mergepeak_BAMPE2271_peak_2554	22.0462	chr1	157684304	157684804	Sec16b	C7,C9,C4,C6
chr1	158220309	158220310	Atoh7HA_mergepeak_BAMPE2271_peak_2559	18.5911	chr1	158220085	158220585		C6,C5,C9
chr1	158267079	158267080	Atoh7HA_mergepeak_BAMPE2271_peak_2561	9.0269	chr1	158266663	158267163		C9
chr1	158546699	158546700	Atoh7HA_mergepeak_BAMPE2271_peak_2568	7.57871	chr1	158546445	158546945		C3,C9
chr1	159604926	159604927	Atoh7HA_mergepeak_BAMPE2271_peak_2578	2.42709	chr1	159604615	159605115		C3
chr1	160533499	160533500	Atoh7HA_mergepeak_BAMPE2271_peak_2590	8.75698	chr1	160533379	160533879		C6
chr1	161969146	161969147	Atoh7HA_mergepeak_BAMPE2271_peak_2607	12.0579	chr1	161968947	161969447		C5
chr1	164392352	164392353	Atoh7HA_mergepeak_BAMPE2271_peak_2645	27.4255	chr1	164392143	164392643	Atp1b1	C6,C7
chr1	165653733	165653734	Atoh7HA_mergepeak_BAMPE2271_peak_2667	4.8638	chr1	165653468	165653968		C9,C3
chr1	165708034	165708035	Atoh7HA_mergepeak_BAMPE2271_peak_2668	3.5962	chr1	165707799	165708299		C10
chr1	165839423	165839424	Atoh7HA_mergepeak_BAMPE2271_peak_2671	4.8638	chr1	165839169	165839669	Pou2f1	C9,C3
chr1	165966651	165966652	Atoh7HA_mergepeak_BAMPE2271_peak_2672	3.5962	chr1	165966454	165966954		C10,C9
chr1	166014651	166014652	Atoh7HA_mergepeak_BAMPE2271_peak_2675	40.6788	chr1	166014440	166014940		C9
chr1	166279959	166279960	Atoh7HA_mergepeak_BAMPE2271_peak_2682	4.8638	chr1	166279632	166280132		C4
chr1	166282856	166282857	Atoh7HA_mergepeak_BAMPE2271_peak_2683	19.8144	chr1	166282542	166283042	Ildr2	C10
chr1	167069792	167069793	Atoh7HA_mergepeak_BAMPE2271_peak_2703	3.5962	chr1	167069565	167070065	Fam78b	C6,C3,C7
chr1	167082930	167082931	Atoh7HA_mergepeak_BAMPE2271_peak_2705	18.3319	chr1	167082700	167083200	Fam78b	C5,C7
chr1	167182452	167182453	Atoh7HA_mergepeak_BAMPE2271_peak_2707	31.7414	chr1	167182219	167182719	Tmco1	C9,C3
chr1	167195008	167195009	Atoh7HA_mergepeak_BAMPE2271_peak_2708	24.5148	chr1	167194712	167195212	Tmco1	C6,C9
chr1	167240375	167240376	Atoh7HA_mergepeak_BAMPE2271_peak_2710	4.8638	chr1	167240327	167240827	Aldh9a1	C3,C9
chr1	167240594	167240595	Atoh7HA_mergepeak_BAMPE2271_peak_2711	4.8638	chr1	167240327	167240827	Aldh9a1	C3,C9
chr1	167257021	167257022	Atoh7HA_mergepeak_BAMPE2271_peak_2712	7.57871	chr1	167256730	167257230		C6
chr1	167267259	167267260	Atoh7HA_mergepeak_BAMPE2271_peak_2713	4.8638	chr1	167266870	167267370		C6
chr1	167349947	167349948	Atoh7HA_mergepeak_BAMPE2271_peak_2717	2.95697	chr1	167349743	167350243		C3
chr1	167506266	167506267	Atoh7HA_mergepeak_BAMPE2271_peak_2720	3.05675	chr1	167506039	167506539	Tmco1	C7,C9
chr1	167598499	167598500	Atoh7HA_mergepeak_BAMPE2271_peak_2721	15.262	chr1	167598272	167598772	Mgst3	C5,C3,C6
chr1	167803655	167803656	Atoh7HA_mergepeak_BAMPE2271_peak_2724	2.42709	chr1	167803444	167803944		C3
chr1	167915423	167915424	Atoh7HA_mergepeak_BAMPE2271_peak_2732	3.5962	chr1	167915156	167915656		C3
chr1	167928314	167928315	Atoh7HA_mergepeak_BAMPE2271_peak_2733	5.83444	chr1	167928058	167928558		C4
chr1	167929841	167929842	Atoh7HA_mergepeak_BAMPE2271_peak_2734	7.83292	chr1	167929633	167930133		C6
chr1	168007705	168007706	Atoh7HA_mergepeak_BAMPE2271_peak_2735	4.06771	chr1	168007434	168007934		C10
chr1	168046458	168046459	Atoh7HA_mergepeak_BAMPE2271_peak_2736	2.42709	chr1	168046180	168046680		C10
chr1	169051752	169051753	Atoh7HA_mergepeak_BAMPE2271_peak_2749	5.61611	chr1	169051479	169051979		C6,C5
chr1	169916924	169916925	Atoh7HA_mergepeak_BAMPE2271_peak_2766	9.0269	chr1	169916635	169917135	Rgs4	C7,C6,C5
chr1	170477745	170477746	Atoh7HA_mergepeak_BAMPE2271_peak_2779	6.20028	chr1	170477568	170478068		C3
chr1	170521706	170521707	Atoh7HA_mergepeak_BAMPE2271_peak_2781	12.2368	chr1	170521490	170521990	Nos1ap	C10
chr1	170655813	170655814	Atoh7HA_mergepeak_BAMPE2271_peak_2784	28.2282	chr1	170655497	170655997	Dusp12	C9,C3,C6,C7
chr1	170657360	170657361	Atoh7HA_mergepeak_BAMPE2271_peak_2785	5.25799	chr1	170657108	170657608		C4
chr1	172049507	172049508	Atoh7HA_mergepeak_BAMPE2271_peak_2822	3.5962	chr1	172049373	172049873	Nhlh1	C6,C7
chr1	172057765	172057766	Atoh7HA_mergepeak_BAMPE2271_peak_2823	18.2095	chr1	172057431	172057931	Nhlh1	C3,C6,C7
chr1	172060827	172060828	Atoh7HA_mergepeak_BAMPE2271_peak_2824	15.262	chr1	172060600	172061100	Nhlh1	C9,C5,C7
chr1	172061402	172061403	Atoh7HA_mergepeak_BAMPE2271_peak_2825	14.4756	chr1	172061101	172061601	Ncstn	C3,C9,C7
chr1	172202537	172202538	Atoh7HA_mergepeak_BAMPE2271_peak_2832	6.57464	chr1	172202223	172202723	Igsf8	C10
chr1	172320217	172320218	Atoh7HA_mergepeak_BAMPE2271_peak_2838	7.57871	chr1	172319916	172320416	Igsf8	C9
chr1	172338027	172338028	Atoh7HA_mergepeak_BAMPE2271_peak_2839	9.0269	chr1	172337750	172338250	Igsf8	C9
chr1	172350521	172350522	Atoh7HA_mergepeak_BAMPE2271_peak_2840	4.06771	chr1	172350468	172350968	Tagln2	C10
chr1	176754481	176754482	Atoh7HA_mergepeak_BAMPE2271_peak_2895	10.5312	chr1	176754234	176754734	Cep170	C6,C7
chr1	176989478	176989479	Atoh7HA_mergepeak_BAMPE2271_peak_2900	3.5962	chr1	176989270	176989770		C4
chr1	176994887	176994888	Atoh7HA_mergepeak_BAMPE2271_peak_2901	3.5962	chr1	176994512	176995012	Sdccag8	C9
chr1	177444604	177444605	Atoh7HA_mergepeak_BAMPE2271_peak_2914	15.262	chr1	177444354	177444854	Zbtb18	C6,C3,C9
chr1	177555779	177555780	Atoh7HA_mergepeak_BAMPE2271_peak_2916	18.5911	chr1	177555598	177556098		C9
chr1	177645553	177645554	Atoh7HA_mergepeak_BAMPE2271_peak_2918	16.9035	chr1	177645367	177645867		C6,C9
chr1	177646356	177646357	Atoh7HA_mergepeak_BAMPE2271_peak_2919	14.3555	chr1	177646166	177646666		C9,C7,C6
chr1	177983253	177983254	Atoh7HA_mergepeak_BAMPE2271_peak_2931	19.8144	chr1	177982934	177983434		C5
chr1	178489348	178489349	Atoh7HA_mergepeak_BAMPE2271_peak_2950	9.0269	chr1	178489120	178489620	Cox20	C3,C9
chr1	178856053	178856054	Atoh7HA_mergepeak_BAMPE2271_peak_2952	18.5911	chr1	178855856	178856356		C6
chr1	178864136	178864137	Atoh7HA_mergepeak_BAMPE2271_peak_2953	4.8638	chr1	178863854	178864354		C3
chr1	179609963	179609964	Atoh7HA_mergepeak_BAMPE2271_peak_2960	10.5312	chr1	179609715	179610215	Cnst	C5,C7,C6
chr1	179951806	179951807	Atoh7HA_mergepeak_BAMPE2271_peak_2970	16.9035	chr1	179951525	179952025		C9
chr1	180215215	180215216	Atoh7HA_mergepeak_BAMPE2271_peak_2974	6.17324	chr1	180214973	180215473		C3
chr1	180313095	180313096	Atoh7HA_mergepeak_BAMPE2271_peak_2982	14.0259	chr1	180312855	180313355		C4,C7,C5,C6
chr1	180604743	180604744	Atoh7HA_mergepeak_BAMPE2271_peak_2988	34.8907	chr1	180604490	180604990	Acbd3	C3
chr1	181552657	181552658	Atoh7HA_mergepeak_BAMPE2271_peak_3015	4.06771	chr1	181552389	181552889		C4,C7,C6,C9
chr1	181888997	181888998	Atoh7HA_mergepeak_BAMPE2271_peak_3020	4.21163	chr1	181888797	181889297		C5
chr1	182053110	182053111	Atoh7HA_mergepeak_BAMPE2271_peak_3022	4.8638	chr1	182052931	182053431		C6
chr1	182797239	182797240	Atoh7HA_mergepeak_BAMPE2271_peak_3036	7.57871	chr1	182796955	182797455		C7,C9
chr1	182908551	182908552	Atoh7HA_mergepeak_BAMPE2271_peak_3038	6.20028	chr1	182908348	182908848		C9
chr1	183147546	183147547	Atoh7HA_mergepeak_BAMPE2271_peak_3041	16.6304	chr1	183147370	183147870		C6,C3
chr1	183150661	183150662	Atoh7HA_mergepeak_BAMPE2271_peak_3042	13.5106	chr1	183150379	183150879	Disp1	C6,C4
chr1	185441665	185441666	Atoh7HA_mergepeak_BAMPE2271_peak_3071	7.83292	chr1	185441533	185442033		C5
chr1	185482119	185482120	Atoh7HA_mergepeak_BAMPE2271_peak_3072	2.42709	chr1	185481948	185482448		C4
chr1	185482643	185482644	Atoh7HA_mergepeak_BAMPE2271_peak_3073	7.83292	chr1	185482582	185483082		C7,C5
chr1	186223586	186223587	Atoh7HA_mergepeak_BAMPE2271_peak_3082	9.0269	chr1	186223312	186223812		C10
chr1	186986248	186986249	Atoh7HA_mergepeak_BAMPE2271_peak_3089	2.42709	chr1	186985919	186986419	Gpatch2	C9,C3
chr1	187003634	187003635	Atoh7HA_mergepeak_BAMPE2271_peak_3091	4.07944	chr1	187003333	187003833		C9
chr1	187136046	187136047	Atoh7HA_mergepeak_BAMPE2271_peak_3094	5.16385	chr1	187135851	187136351		C7,C6,C5
chr1	187345335	187345336	Atoh7HA_mergepeak_BAMPE2271_peak_3098	3.5962	chr1	187345098	187345598	Gpatch2	C3
chr1	187356332	187356333	Atoh7HA_mergepeak_BAMPE2271_peak_3099	9.0269	chr1	187356036	187356536		C10
chr1	187804173	187804174	Atoh7HA_mergepeak_BAMPE2271_peak_3110	3.5962	chr1	187803893	187804393		C9,C3
chr1	187821747	187821748	Atoh7HA_mergepeak_BAMPE2271_peak_3111	6.29115	chr1	187821451	187821951		C5,C6
chr1	188014584	188014585	Atoh7HA_mergepeak_BAMPE2271_peak_3112	6.20028	chr1	188014402	188014902		C6
chr1	188714356	188714357	Atoh7HA_mergepeak_BAMPE2271_peak_3122	4.06771	chr1	188714069	188714569		C7,C4,C5
chr1	189792106	189792107	Atoh7HA_mergepeak_BAMPE2271_peak_3142	16.6304	chr1	189791749	189792249	Ptpn14	C9
chr1	189800163	189800164	Atoh7HA_mergepeak_BAMPE2271_peak_3143	9.0269	chr1	189800138	189800638	Ptpn14	C3,C9,C6
chr1	189887036	189887037	Atoh7HA_mergepeak_BAMPE2271_peak_3146	4.8638	chr1	189886783	189887283	Smyd2	C7
chr1	189887731	189887732	Atoh7HA_mergepeak_BAMPE2271_peak_3147	9.0269	chr1	189887447	189887947		C4
chr1	190334268	190334269	Atoh7HA_mergepeak_BAMPE2271_peak_3159	6.20028	chr1	190333967	190334467	Prox1	C10
chr1	190380305	190380306	Atoh7HA_mergepeak_BAMPE2271_peak_3161	9.0269	chr1	190380067	190380567		C9,C4
chr1	190563390	190563391	Atoh7HA_mergepeak_BAMPE2271_peak_3162	2.37643	chr1	190563002	190563502		C3
chr1	190758077	190758078	Atoh7HA_mergepeak_BAMPE2271_peak_3166	4.8638	chr1	190757875	190758375	Vash2	C5,C4,C7,C6
chr1	190809157	190809158	Atoh7HA_mergepeak_BAMPE2271_peak_3169	12.0579	chr1	190808879	190809379	Vash2	C6,C7
chr1	190911660	190911661	Atoh7HA_mergepeak_BAMPE2271_peak_3175	8.72987	chr1	190911549	190912049		C5
chr1	191325865	191325866	Atoh7HA_mergepeak_BAMPE2271_peak_3189	12.0579	chr1	191325632	191326132		C6
chr1	191748638	191748639	Atoh7HA_mergepeak_BAMPE2271_peak_3205	4.8638	chr1	191748408	191748908	Ints7	C4,C9
chr1	191981634	191981635	Atoh7HA_mergepeak_BAMPE2271_peak_3216	31.1161	chr1	191981434	191981934	Rd3	C3,C7
chr1	192544262	192544263	Atoh7HA_mergepeak_BAMPE2271_peak_3224	7.57871	chr1	192544013	192544513		C7,C4
chr1	192558095	192558096	Atoh7HA_mergepeak_BAMPE2271_peak_3225	31.1161	chr1	192557882	192558382		C7,C9
chr1	192823393	192823394	Atoh7HA_mergepeak_BAMPE2271_peak_3230	16.8715	chr1	192823205	192823705	Sertad4	C9,C7,C4
chr1	192830624	192830625	Atoh7HA_mergepeak_BAMPE2271_peak_3231	6.20028	chr1	192830308	192830808		C6
chr1	193087194	193087195	Atoh7HA_mergepeak_BAMPE2271_peak_3237	9.0269	chr1	193087164	193087664	Sertad4	C6
chr1	193305597	193305598	Atoh7HA_mergepeak_BAMPE2271_peak_3242	25.6103	chr1	193305353	193305853		C3,C9
chr1	193361191	193361192	Atoh7HA_mergepeak_BAMPE2271_peak_3243	6.29115	chr1	193361121	193361621		C9,C7,C6
chr1	193386314	193386315	Atoh7HA_mergepeak_BAMPE2271_peak_3244	9.20316	chr1	193386085	193386585		C9
chr1	193433955	193433956	Atoh7HA_mergepeak_BAMPE2271_peak_3247	17.5063	chr1	193433606	193434106		C3,C9
chr1	193552859	193552860	Atoh7HA_mergepeak_BAMPE2271_peak_3249	15.4273	chr1	193552364	193552864		C6
chr1	194161180	194161181	Atoh7HA_mergepeak_BAMPE2271_peak_3255	11.3048	chr1	194161018	194161518		C6,C9
chr1	194223236	194223237	Atoh7HA_mergepeak_BAMPE2271_peak_3256	4.8638	chr1	194222944	194223444		C5
chr1	194310563	194310564	Atoh7HA_mergepeak_BAMPE2271_peak_3258	10.5312	chr1	194310275	194310775		C9,C4,C7
chr1	194363632	194363633	Atoh7HA_mergepeak_BAMPE2271_peak_3259	16.6304	chr1	194363359	194363859		C6,C9
chr1	194774128	194774129	Atoh7HA_mergepeak_BAMPE2271_peak_3267	21.4496	chr1	194773897	194774397		C4
chr1	194782549	194782550	Atoh7HA_mergepeak_BAMPE2271_peak_3269	4.8638	chr1	194782468	194782968		C3,C9
chr10	5194793	5194794	Atoh7HA_mergepeak_BAMPE2271_peak_3309	12.0579	chr10	5194544	5195044		C5,C7
chr10	7832488	7832489	Atoh7HA_mergepeak_BAMPE2271_peak_3354	7.57871	chr10	7832227	7832727	Lrp11	C5
chr10	8518842	8518843	Atoh7HA_mergepeak_BAMPE2271_peak_3362	4.8638	chr10	8518653	8519153		C10
chr10	8804470	8804471	Atoh7HA_mergepeak_BAMPE2271_peak_3369	6.20028	chr10	8804238	8804738		C6,C7
chr10	8826047	8826048	Atoh7HA_mergepeak_BAMPE2271_peak_3371	10.5312	chr10	8825783	8826283		C9,C6
chr10	11149391	11149392	Atoh7HA_mergepeak_BAMPE2271_peak_3401	5.16385	chr10	11149144	11149644		C5
chr10	13373764	13373765	Atoh7HA_mergepeak_BAMPE2271_peak_3428	3.05675	chr10	13373544	13374044		C9
chr10	13714768	13714769	Atoh7HA_mergepeak_BAMPE2271_peak_3431	2.95697	chr10	13714510	13715010		C7,C3
chr10	16052723	16052724	Atoh7HA_mergepeak_BAMPE2271_peak_3470	7.83292	chr10	16052471	16052971		C4,C6
chr10	17230357	17230358	Atoh7HA_mergepeak_BAMPE2271_peak_3477	7.57871	chr10	17230149	17230649		C3,C9
chr10	17478938	17478939	Atoh7HA_mergepeak_BAMPE2271_peak_3481	6.51761	chr10	17478604	17479104		C9
chr10	17878178	17878179	Atoh7HA_mergepeak_BAMPE2271_peak_3488	20.2979	chr10	17877950	17878450	Heca	C3,C9
chr10	18419716	18419717	Atoh7HA_mergepeak_BAMPE2271_peak_3502	3.05675	chr10	18419446	18419946	Ccdc28a	C4,C5,C6
chr10	19310316	19310317	Atoh7HA_mergepeak_BAMPE2271_peak_3508	7.57871	chr10	19309986	19310486		C6,C9
chr10	19401385	19401386	Atoh7HA_mergepeak_BAMPE2271_peak_3510	6.20028	chr10	19401082	19401582		C7,C6,C5
chr10	20170653	20170654	Atoh7HA_mergepeak_BAMPE2271_peak_3526	19.6759	chr10	20170418	20170918		C4
chr10	21102294	21102295	Atoh7HA_mergepeak_BAMPE2271_peak_3538	2.64419	chr10	21102036	21102536	Myb	C9
chr10	21109575	21109576	Atoh7HA_mergepeak_BAMPE2271_peak_3539	3.5962	chr10	21109291	21109791	Myb	C10,C9
chr10	26695391	26695392	Atoh7HA_mergepeak_BAMPE2271_peak_3619	3.27304	chr10	26695137	26695637		C3,C5
chr10	27307616	27307617	Atoh7HA_mergepeak_BAMPE2271_peak_3630	5.25799	chr10	27307386	27307886		C10
chr10	31478079	31478080	Atoh7HA_mergepeak_BAMPE2271_peak_3677	6.20028	chr10	31477758	31478258		C9
chr10	36471339	36471340	Atoh7HA_mergepeak_BAMPE2271_peak_3739	6.20028	chr10	36471081	36471581		C7,C9,C3
chr10	36555723	36555724	Atoh7HA_mergepeak_BAMPE2271_peak_3740	9.0269	chr10	36555522	36556022		C6,C7
chr10	37397402	37397403	Atoh7HA_mergepeak_BAMPE2271_peak_3753	52.6905	chr10	37397181	37397681		C7,C3,C9
chr10	39427348	39427349	Atoh7HA_mergepeak_BAMPE2271_peak_3775	2.14371	chr10	39427070	39427570	Fyn	C5,C4
chr10	39462256	39462257	Atoh7HA_mergepeak_BAMPE2271_peak_3777	5.25799	chr10	39461869	39462369		C6,C9
chr10	40302273	40302274	Atoh7HA_mergepeak_BAMPE2271_peak_3789	18.1345	chr10	40302031	40302531		C5
chr10	41553072	41553073	Atoh7HA_mergepeak_BAMPE2271_peak_3822	4.21163	chr10	41552885	41553385		C5
chr10	41679018	41679019	Atoh7HA_mergepeak_BAMPE2271_peak_3824	4.8638	chr10	41678712	41679212		C9
chr10	42591272	42591273	Atoh7HA_mergepeak_BAMPE2271_peak_3842	2.95697	chr10	42591085	42591585	Nr2e1	C10
chr10	43022689	43022690	Atoh7HA_mergepeak_BAMPE2271_peak_3849	12.0579	chr10	43022419	43022919		C9
chr10	43106438	43106439	Atoh7HA_mergepeak_BAMPE2271_peak_3852	9.0269	chr10	43106153	43106653		C6,C4,C7
chr10	43112457	43112458	Atoh7HA_mergepeak_BAMPE2271_peak_3853	7.17341	chr10	43112206	43112706		C9
chr10	44458678	44458679	Atoh7HA_mergepeak_BAMPE2271_peak_3869	9.0269	chr10	44458521	44459021	Prdm1	C3
chr10	44478334	44478335	Atoh7HA_mergepeak_BAMPE2271_peak_3870	2.42709	chr10	44478214	44478714	Prdm1	C3,C9
chr10	45075878	45075879	Atoh7HA_mergepeak_BAMPE2271_peak_3877	10.6154	chr10	45075554	45076054		C3,C9
chr10	46923045	46923046	Atoh7HA_mergepeak_BAMPE2271_peak_3898	7.83292	chr10	46922717	46923217		C10
chr10	51235773	51235774	Atoh7HA_mergepeak_BAMPE2271_peak_3960	14.0259	chr10	51235507	51236007		C4
chr10	51257916	51257917	Atoh7HA_mergepeak_BAMPE2271_peak_3961	9.0269	chr10	51257683	51258183		C9
chr10	53612419	53612420	Atoh7HA_mergepeak_BAMPE2271_peak_3993	15.262	chr10	53612168	53612668		C7,C6,C9
chr10	53694987	53694988	Atoh7HA_mergepeak_BAMPE2271_peak_3995	7.57871	chr10	53694715	53695215		C6
chr10	53746160	53746161	Atoh7HA_mergepeak_BAMPE2271_peak_3996	5.15885	chr10	53745726	53746226		C5
chr10	57569433	57569434	Atoh7HA_mergepeak_BAMPE2271_peak_4056	13.6367	chr10	57569188	57569688	Smpdl3a	C3,C9,C4
chr10	57675765	57675766	Atoh7HA_mergepeak_BAMPE2271_peak_4057	3.88042	chr10	57675733	57676233	Pkib	C9
chr10	58907234	58907235	Atoh7HA_mergepeak_BAMPE2271_peak_4076	5.25799	chr10	58907030	58907530		C9
chr10	58929218	58929219	Atoh7HA_mergepeak_BAMPE2271_peak_4078	36.6111	chr10	58928982	58929482		C9
chr10	59964668	59964669	Atoh7HA_mergepeak_BAMPE2271_peak_4098	7.57871	chr10	59964370	59964870		C9
chr10	60105677	60105678	Atoh7HA_mergepeak_BAMPE2271_peak_4106	6.20028	chr10	60105238	60105738		C9,C7
chr10	60106863	60106864	Atoh7HA_mergepeak_BAMPE2271_peak_4107	4.8638	chr10	60106633	60107133	Anapc16	C3
chr10	60195166	60195167	Atoh7HA_mergepeak_BAMPE2271_peak_4110	16.9035	chr10	60194945	60195445	Anapc16	C9
chr10	60213113	60213114	Atoh7HA_mergepeak_BAMPE2271_peak_4111	4.8638	chr10	60212871	60213371		C10
chr10	60859052	60859053	Atoh7HA_mergepeak_BAMPE2271_peak_4130	6.20028	chr10	60858768	60859268	Pcbd1	C6
chr10	60918276	60918277	Atoh7HA_mergepeak_BAMPE2271_peak_4132	4.8638	chr10	60917970	60918470		C7
chr10	60981902	60981903	Atoh7HA_mergepeak_BAMPE2271_peak_4133	5.16385	chr10	60981696	60982196	Pcbd1	C5,C6
chr10	61225954	61225955	Atoh7HA_mergepeak_BAMPE2271_peak_4137	6.29115	chr10	61225698	61226198	Sgpl1	C7,C3,C9
chr10	61550184	61550185	Atoh7HA_mergepeak_BAMPE2271_peak_4141	9.74504	chr10	61549959	61550459	Aifm2	C4,C6,C5
chr10	62017255	62017256	Atoh7HA_mergepeak_BAMPE2271_peak_4150	7.5043	chr10	62016996	62017496		C5,C6,C4
chr10	62114172	62114173	Atoh7HA_mergepeak_BAMPE2271_peak_4152	9.0269	chr10	62113822	62114322		C9
chr10	62216781	62216782	Atoh7HA_mergepeak_BAMPE2271_peak_4154	69.0702	chr10	62216537	62217037		C6
chr10	62522575	62522576	Atoh7HA_mergepeak_BAMPE2271_peak_4161	3.05675	chr10	62522246	62522746		C9
chr10	63089471	63089472	Atoh7HA_mergepeak_BAMPE2271_peak_4172	13.6367	chr10	63089163	63089663	Hnrnph3	C9,C10
chr10	63090423	63090424	Atoh7HA_mergepeak_BAMPE2271_peak_4173	32.4558	chr10	63090111	63090611	Atoh7	C3,C6,C9
chr10	63097710	63097711	Atoh7HA_mergepeak_BAMPE2271_peak_4174	4.06771	chr10	63097439	63097939	Atoh7	C3,C9
chr10	63098415	63098416	Atoh7HA_mergepeak_BAMPE2271_peak_4175	16.9035	chr10	63098239	63098739	Atoh7	C7,C9,C6
chr10	63099681	63099682	Atoh7HA_mergepeak_BAMPE2271_peak_4176	45.1405	chr10	63099401	63099901	Atoh7	C6,C7,C9
chr10	64887083	64887084	Atoh7HA_mergepeak_BAMPE2271_peak_4205	7.57871	chr10	64886994	64887494		C5,C7,C6
chr10	66558431	66558432	Atoh7HA_mergepeak_BAMPE2271_peak_4225	2.41704	chr10	66558241	66558741		C9
chr10	67185675	67185676	Atoh7HA_mergepeak_BAMPE2271_peak_4233	3.5962	chr10	67185420	67185920	Jmjd1c	C6
chr10	67221461	67221462	Atoh7HA_mergepeak_BAMPE2271_peak_4234	2.42709	chr10	67221184	67221684	Reep3	C5,C9
chr10	67536866	67536867	Atoh7HA_mergepeak_BAMPE2271_peak_4236	13.6367	chr10	67536744	67537244	Egr2	C3,C9
chr10	68798702	68798703	Atoh7HA_mergepeak_BAMPE2271_peak_4253	2.95697	chr10	68798234	68798734		C5
chr10	69238567	69238568	Atoh7HA_mergepeak_BAMPE2271_peak_4264	21.6672	chr10	69238268	69238768		C4,C5,C7,C6
chr10	69274571	69274572	Atoh7HA_mergepeak_BAMPE2271_peak_4266	9.20316	chr10	69274228	69274728	Rhobtb1	C3
chr10	69398311	69398312	Atoh7HA_mergepeak_BAMPE2271_peak_4268	9.0269	chr10	69398107	69398607	Cdk1	C7
chr10	69535646	69535647	Atoh7HA_mergepeak_BAMPE2271_peak_4269	6.20028	chr10	69535515	69536015	Ank3	C5
chr10	69701461	69701462	Atoh7HA_mergepeak_BAMPE2271_peak_4270	103.899	chr10	69701164	69701664		C5,C7,C6
chr10	70809546	70809547	Atoh7HA_mergepeak_BAMPE2271_peak_4282	6.29115	chr10	70809327	70809827		C7,C5
chr10	71285335	71285336	Atoh7HA_mergepeak_BAMPE2271_peak_4295	6.51761	chr10	71285013	71285513		C6
chr10	73821840	73821841	Atoh7HA_mergepeak_BAMPE2271_peak_4332	5.25799	chr10	73821538	73822038		C6,C5
chr10	74855388	74855389	Atoh7HA_mergepeak_BAMPE2271_peak_4342	2.64419	chr10	74855216	74855716		C9
chr10	75000233	75000234	Atoh7HA_mergepeak_BAMPE2271_peak_4346	9.0269	chr10	75000012	75000512		C3
chr10	75098655	75098656	Atoh7HA_mergepeak_BAMPE2271_peak_4350	40.6788	chr10	75098441	75098941		C3,C9
chr10	75344720	75344721	Atoh7HA_mergepeak_BAMPE2271_peak_4357	6.51761	chr10	75344515	75345015		C3,C6
chr10	75444689	75444690	Atoh7HA_mergepeak_BAMPE2271_peak_4359	52.2152	chr10	75444435	75444935		C6
chr10	75643840	75643841	Atoh7HA_mergepeak_BAMPE2271_peak_4363	46.5162	chr10	75643653	75644153		C3,C9
chr10	75667127	75667128	Atoh7HA_mergepeak_BAMPE2271_peak_4365	3.5962	chr10	75666930	75667430		C6
chr10	75694558	75694559	Atoh7HA_mergepeak_BAMPE2271_peak_4366	4.8638	chr10	75694199	75694699	Smarcb1	C7,C6,C5
chr10	75764432	75764433	Atoh7HA_mergepeak_BAMPE2271_peak_4367	7.83292	chr10	75764108	75764608		C6
chr10	75872976	75872977	Atoh7HA_mergepeak_BAMPE2271_peak_4371	3.27304	chr10	75872714	75873214	Mif	C5
chr10	76513365	76513366	Atoh7HA_mergepeak_BAMPE2271_peak_4382	3.5962	chr10	76513131	76513631		C5
chr10	76726046	76726047	Atoh7HA_mergepeak_BAMPE2271_peak_4384	4.8638	chr10	76725808	76726308		C4
chr10	76729958	76729959	Atoh7HA_mergepeak_BAMPE2271_peak_4385	7.57871	chr10	76729622	76730122		C4
chr10	76810105	76810106	Atoh7HA_mergepeak_BAMPE2271_peak_4387	19.8144	chr10	76809898	76810398		C4,C7
chr10	76816766	76816767	Atoh7HA_mergepeak_BAMPE2271_peak_4388	9.0269	chr10	76816484	76816984	Slc19a1	C3
chr10	76964173	76964174	Atoh7HA_mergepeak_BAMPE2271_peak_4392	12.0579	chr10	76963955	76964455		C6,C7
chr10	76964653	76964654	Atoh7HA_mergepeak_BAMPE2271_peak_4393	12.0579	chr10	76964613	76965113		C6
chr10	77008348	77008349	Atoh7HA_mergepeak_BAMPE2271_peak_4395	12.6487	chr10	77008137	77008637	Slc19a1	C3,C9
chr10	77111055	77111056	Atoh7HA_mergepeak_BAMPE2271_peak_4398	16.6304	chr10	77110829	77111329		C5,C7,C6,C3
chr10	77128151	77128152	Atoh7HA_mergepeak_BAMPE2271_peak_4401	2.42709	chr10	77127833	77128333		C6
chr10	77152296	77152297	Atoh7HA_mergepeak_BAMPE2271_peak_4402	12.092	chr10	77152126	77152626	Col18a1	C10
chr10	77506678	77506679	Atoh7HA_mergepeak_BAMPE2271_peak_4406	29.2603	chr10	77506432	77506932	Adarb1	C6
chr10	77696828	77696829	Atoh7HA_mergepeak_BAMPE2271_peak_4412	36.9852	chr10	77696349	77696849		C6
chr10	77726557	77726558	Atoh7HA_mergepeak_BAMPE2271_peak_4413	13.6367	chr10	77726253	77726753		C6
chr10	77741935	77741936	Atoh7HA_mergepeak_BAMPE2271_peak_4414	40.8117	chr10	77741825	77742325		C9,C7
chr10	77750702	77750703	Atoh7HA_mergepeak_BAMPE2271_peak_4415	15.262	chr10	77750422	77750922		C7
chr10	77794580	77794581	Atoh7HA_mergepeak_BAMPE2271_peak_4425	86.2885	chr10	77794174	77794674	Ube2g2	C6
chr10	77826558	77826559	Atoh7HA_mergepeak_BAMPE2271_peak_4429	49.6484	chr10	77826144	77826644		C6
chr10	77853336	77853337	Atoh7HA_mergepeak_BAMPE2271_peak_4432	117.465	chr10	77853221	77853721		C6,C9
chr10	77862434	77862435	Atoh7HA_mergepeak_BAMPE2271_peak_4433	53.6285	chr10	77862386	77862886		C6
chr10	77864493	77864494	Atoh7HA_mergepeak_BAMPE2271_peak_4434	6.29115	chr10	77864296	77864796		C10
chr10	78399401	78399402	Atoh7HA_mergepeak_BAMPE2271_peak_4450	3.27304	chr10	78399178	78399678	Rrp1	C6
chr10	78775942	78775943	Atoh7HA_mergepeak_BAMPE2271_peak_4459	9.0269	chr10	78775805	78776305	Slc1a6	C4
chr10	79616000	79616001	Atoh7HA_mergepeak_BAMPE2271_peak_4476	5.38667	chr10	79615794	79616294		C5
chr10	79638995	79638996	Atoh7HA_mergepeak_BAMPE2271_peak_4477	5.16385	chr10	79638760	79639260	Plppr3	C6,C4,C5
chr10	79741026	79741027	Atoh7HA_mergepeak_BAMPE2271_peak_4481	2.42709	chr10	79740780	79741280	Prtn3	C3
chr10	79767133	79767134	Atoh7HA_mergepeak_BAMPE2271_peak_4483	20.251	chr10	79766878	79767378	Ptbp1	C10
chr10	79901128	79901129	Atoh7HA_mergepeak_BAMPE2271_peak_4492	5.16385	chr10	79900949	79901449	Ptbp1	C10
chr10	79920331	79920332	Atoh7HA_mergepeak_BAMPE2271_peak_4497	16.6304	chr10	79919959	79920459		C9
chr10	79932911	79932912	Atoh7HA_mergepeak_BAMPE2271_peak_4498	3.5962	chr10	79932687	79933187		C9
chr10	79946086	79946087	Atoh7HA_mergepeak_BAMPE2271_peak_4500	6.51761	chr10	79945811	79946311	Ptbp1	C7
chr10	80045925	80045926	Atoh7HA_mergepeak_BAMPE2271_peak_4506	7.57871	chr10	80045694	80046194	Sbno2	C3
chr10	80088802	80088803	Atoh7HA_mergepeak_BAMPE2271_peak_4509	15.4273	chr10	80088799	80089299		C4
chr10	80118657	80118658	Atoh7HA_mergepeak_BAMPE2271_peak_4511	6.29115	chr10	80118450	80118950	Prtn3	C6,C3
chr10	80147711	80147712	Atoh7HA_mergepeak_BAMPE2271_peak_4513	3.25774	chr10	80147435	80147935		C5
chr10	80155641	80155642	Atoh7HA_mergepeak_BAMPE2271_peak_4516	3.5962	chr10	80155224	80155724		C7
chr10	80161796	80161797	Atoh7HA_mergepeak_BAMPE2271_peak_4519	6.29115	chr10	80161458	80161958	Mex3d	C10
chr10	80166019	80166020	Atoh7HA_mergepeak_BAMPE2271_peak_4522	23.8135	chr10	80165702	80166202	Gamt	C6,C5,C3,C7
chr10	80260057	80260058	Atoh7HA_mergepeak_BAMPE2271_peak_4526	10.5312	chr10	80259788	80260288	Gamt	C7,C6,C4
chr10	80316399	80316400	Atoh7HA_mergepeak_BAMPE2271_peak_4532	6.20028	chr10	80316380	80316880		C6
chr10	80329953	80329954	Atoh7HA_mergepeak_BAMPE2271_peak_4534	26.6141	chr10	80329804	80330304	Tcf3	C6
chr10	80345386	80345387	Atoh7HA_mergepeak_BAMPE2271_peak_4536	3.5962	chr10	80345034	80345534	Sbno2	C3
chr10	80348493	80348494	Atoh7HA_mergepeak_BAMPE2271_peak_4537	3.5962	chr10	80348292	80348792	Tcf3	C10
chr10	80358420	80358421	Atoh7HA_mergepeak_BAMPE2271_peak_4540	10.5312	chr10	80358115	80358615		C3
chr10	80385848	80385849	Atoh7HA_mergepeak_BAMPE2271_peak_4542	3.53743	chr10	80385674	80386174	Dazap1	C6,C5
chr10	80424110	80424111	Atoh7HA_mergepeak_BAMPE2271_peak_4547	8.9774	chr10	80423805	80424305	Gamt	C6
chr10	80506380	80506381	Atoh7HA_mergepeak_BAMPE2271_peak_4552	5.83444	chr10	80506148	80506648		C5
chr10	80539157	80539158	Atoh7HA_mergepeak_BAMPE2271_peak_4553	6.20028	chr10	80538984	80539484	Tcf3	C10
chr10	80627932	80627933	Atoh7HA_mergepeak_BAMPE2271_peak_4562	26.5008	chr10	80627655	80628155	Lsm7	C6,C7
chr10	80757935	80757936	Atoh7HA_mergepeak_BAMPE2271_peak_4573	3.05675	chr10	80757675	80758175		C6
chr10	80838057	80838058	Atoh7HA_mergepeak_BAMPE2271_peak_4579	27.4255	chr10	80837779	80838279	Oaz1	C3
chr10	80840969	80840970	Atoh7HA_mergepeak_BAMPE2271_peak_4580	3.5962	chr10	80840960	80841460	Oaz1	C5
chr10	81106519	81106520	Atoh7HA_mergepeak_BAMPE2271_peak_4601	25.6103	chr10	81106051	81106551	Hmg20b	C6
chr10	81142814	81142815	Atoh7HA_mergepeak_BAMPE2271_peak_4603	9.0269	chr10	81142597	81143097	Map2k2	C7
chr10	81165279	81165280	Atoh7HA_mergepeak_BAMPE2271_peak_4604	4.8638	chr10	81165009	81165509		C3,C6
chr10	81365278	81365279	Atoh7HA_mergepeak_BAMPE2271_peak_4617	3.5962	chr10	81365045	81365545		C10
chr10	81401843	81401844	Atoh7HA_mergepeak_BAMPE2271_peak_4620	10.5312	chr10	81401694	81402194	Hmg20b	C10
chr10	81402925	81402926	Atoh7HA_mergepeak_BAMPE2271_peak_4622	2.42709	chr10	81402925	81403425	Nfic	C6
chr10	81403631	81403632	Atoh7HA_mergepeak_BAMPE2271_peak_4623	5.25799	chr10	81403471	81403971	Nfic	C7,C6,C5
chr10	81416759	81416760	Atoh7HA_mergepeak_BAMPE2271_peak_4628	13.6367	chr10	81416565	81417065	Hmg20b	C10
chr10	81464533	81464534	Atoh7HA_mergepeak_BAMPE2271_peak_4631	10.5312	chr10	81464380	81464880		C6
chr10	81484774	81484775	Atoh7HA_mergepeak_BAMPE2271_peak_4633	4.8638	chr10	81484451	81484951	Dohh	C6,C5
chr10	81518800	81518801	Atoh7HA_mergepeak_BAMPE2271_peak_4636	4.8638	chr10	81518526	81519026		C9
chr10	81565518	81565519	Atoh7HA_mergepeak_BAMPE2271_peak_4638	6.20028	chr10	81565230	81565730	Smim24	C3,C6
chr10	81583614	81583615	Atoh7HA_mergepeak_BAMPE2271_peak_4640	4.8638	chr10	81583327	81583827		C5
chr10	82769211	82769212	Atoh7HA_mergepeak_BAMPE2271_peak_4669	6.20028	chr10	82768922	82769422	Txnrd1	C6,C7,C5
chr10	83097877	83097878	Atoh7HA_mergepeak_BAMPE2271_peak_4672	4.8638	chr10	83097581	83098081		C6,C3
chr10	83266869	83266870	Atoh7HA_mergepeak_BAMPE2271_peak_4676	9.99851	chr10	83266630	83267130		C9,C5,C7,C6
chr10	83534038	83534039	Atoh7HA_mergepeak_BAMPE2271_peak_4680	3.05675	chr10	83533843	83534343		C5
chr10	83851078	83851079	Atoh7HA_mergepeak_BAMPE2271_peak_4691	6.20028	chr10	83850845	83851345		C5,C6
chr10	84387569	84387570	Atoh7HA_mergepeak_BAMPE2271_peak_4698	6.20028	chr10	84387268	84387768	Tcp11l2	C6,C3,C7
chr10	84477972	84477973	Atoh7HA_mergepeak_BAMPE2271_peak_4706	16.148	chr10	84477720	84478220	Polr3b	C9
chr10	84549124	84549125	Atoh7HA_mergepeak_BAMPE2271_peak_4709	3.5962	chr10	84549087	84549587		C4
chr10	85128114	85128115	Atoh7HA_mergepeak_BAMPE2271_peak_4714	12.6487	chr10	85127841	85128341		C5
chr10	85393190	85393191	Atoh7HA_mergepeak_BAMPE2271_peak_4716	4.8638	chr10	85392999	85393499		C9
chr10	85393968	85393969	Atoh7HA_mergepeak_BAMPE2271_peak_4717	6.20028	chr10	85393685	85394185		C9
chr10	85421499	85421500	Atoh7HA_mergepeak_BAMPE2271_peak_4718	16.7602	chr10	85421226	85421726		C9,C3,C6
chr10	86637094	86637095	Atoh7HA_mergepeak_BAMPE2271_peak_4733	5.25799	chr10	86636771	86637271		C5
chr10	86702575	86702576	Atoh7HA_mergepeak_BAMPE2271_peak_4738	6.20028	chr10	86702267	86702767		C3,C9
chr10	87037234	87037235	Atoh7HA_mergepeak_BAMPE2271_peak_4743	6.20028	chr10	87036994	87037494		C9
chr10	87447898	87447899	Atoh7HA_mergepeak_BAMPE2271_peak_4751	4.07944	chr10	87447638	87448138		C10
chr10	87489007	87489008	Atoh7HA_mergepeak_BAMPE2271_peak_4752	8.72987	chr10	87488694	87489194	Ascl1	C9
chr10	87927550	87927551	Atoh7HA_mergepeak_BAMPE2271_peak_4755	3.5962	chr10	87927218	87927718		C9
chr10	88300349	88300350	Atoh7HA_mergepeak_BAMPE2271_peak_4759	2.95697	chr10	88300239	88300739		C4
chr10	88439787	88439788	Atoh7HA_mergepeak_BAMPE2271_peak_4762	4.8638	chr10	88439687	88440187		C5,C6
chr10	91229586	91229587	Atoh7HA_mergepeak_BAMPE2271_peak_4797	14.8623	chr10	91229379	91229879		C4
chr10	92081492	92081493	Atoh7HA_mergepeak_BAMPE2271_peak_4807	6.29115	chr10	92081209	92081709		C9
chr10	92314833	92314834	Atoh7HA_mergepeak_BAMPE2271_peak_4810	15.262	chr10	92314569	92315069		C3,C9
chr10	92333121	92333122	Atoh7HA_mergepeak_BAMPE2271_peak_4813	18.3319	chr10	92332973	92333473	Rmst	C10
chr10	92426627	92426628	Atoh7HA_mergepeak_BAMPE2271_peak_4814	7.57871	chr10	92426419	92426919		C9
chr10	93194943	93194944	Atoh7HA_mergepeak_BAMPE2271_peak_4820	7.5043	chr10	93194669	93195169		C4
chr10	93275924	93275925	Atoh7HA_mergepeak_BAMPE2271_peak_4823	6.20028	chr10	93275751	93276251		C3
chr10	93636151	93636152	Atoh7HA_mergepeak_BAMPE2271_peak_4831	4.8638	chr10	93635895	93636395		C3,C9
chr10	93736485	93736486	Atoh7HA_mergepeak_BAMPE2271_peak_4832	9.0269	chr10	93736193	93736693		C6,C9
chr10	94093883	94093884	Atoh7HA_mergepeak_BAMPE2271_peak_4837	28.2282	chr10	94093579	94094079	Fgd6	C7,C9,C6
chr10	94129832	94129833	Atoh7HA_mergepeak_BAMPE2271_peak_4838	15.262	chr10	94129549	94130049	Ndufa12	C9,C10
chr10	94148377	94148378	Atoh7HA_mergepeak_BAMPE2271_peak_4839	3.5962	chr10	94148131	94148631		C4
chr10	94249733	94249734	Atoh7HA_mergepeak_BAMPE2271_peak_4843	3.5962	chr10	94249462	94249962		C5
chr10	94253369	94253370	Atoh7HA_mergepeak_BAMPE2271_peak_4844	4.06771	chr10	94253314	94253814	Vezt	C3,C4
chr10	94458903	94458904	Atoh7HA_mergepeak_BAMPE2271_peak_4851	12.0579	chr10	94458645	94459145		C6
chr10	95143734	95143735	Atoh7HA_mergepeak_BAMPE2271_peak_4858	2.41704	chr10	95143632	95144132		C5
chr10	95259630	95259631	Atoh7HA_mergepeak_BAMPE2271_peak_4859	3.5962	chr10	95259195	95259695		C5
chr10	95596116	95596117	Atoh7HA_mergepeak_BAMPE2271_peak_4866	7.57871	chr10	95595861	95596361	Nudt4	C10,C9
chr10	96309260	96309261	Atoh7HA_mergepeak_BAMPE2271_peak_4881	7.43253	chr10	96308872	96309372		C10
chr10	96646626	96646627	Atoh7HA_mergepeak_BAMPE2271_peak_4884	6.29115	chr10	96646140	96646640		C9
chr10	96659093	96659094	Atoh7HA_mergepeak_BAMPE2271_peak_4885	6.20028	chr10	96658830	96659330		C4,C6
chr10	100128323	100128324	Atoh7HA_mergepeak_BAMPE2271_peak_4927	9.73176	chr10	100128274	100128774	Kitl	C7,C5
chr10	106632379	106632380	Atoh7HA_mergepeak_BAMPE2271_peak_5022	9.0269	chr10	106632154	106632654		C4,C3
chr10	107123658	107123659	Atoh7HA_mergepeak_BAMPE2271_peak_5026	7.83292	chr10	107123408	107123908		C3
chr10	108765779	108765780	Atoh7HA_mergepeak_BAMPE2271_peak_5048	9.0269	chr10	108765534	108766034		C4
chr10	109010885	109010886	Atoh7HA_mergepeak_BAMPE2271_peak_5051	2.95697	chr10	109010734	109011234		C4
chr10	109684748	109684749	Atoh7HA_mergepeak_BAMPE2271_peak_5057	23.156	chr10	109684551	109685051		C9,C7
chr10	110992218	110992219	Atoh7HA_mergepeak_BAMPE2271_peak_5081	13.6367	chr10	110991967	110992467		C9
chr10	111012685	111012686	Atoh7HA_mergepeak_BAMPE2271_peak_5084	6.20028	chr10	111012437	111012937		C5
chr10	111026286	111026287	Atoh7HA_mergepeak_BAMPE2271_peak_5085	76.4077	chr10	111026024	111026524		C5,C6,C7
chr10	111476547	111476548	Atoh7HA_mergepeak_BAMPE2271_peak_5093	7.57871	chr10	111476273	111476773	Bbs10	C3
chr10	111506683	111506684	Atoh7HA_mergepeak_BAMPE2271_peak_5094	3.5962	chr10	111506203	111506703	Nap1l1	C3
chr10	111523011	111523012	Atoh7HA_mergepeak_BAMPE2271_peak_5095	2.95697	chr10	111522809	111523309		C9
chr10	111669324	111669325	Atoh7HA_mergepeak_BAMPE2271_peak_5096	2.41704	chr10	111669115	111669615		C7,C9
chr10	111669877	111669878	Atoh7HA_mergepeak_BAMPE2271_peak_5097	25.6103	chr10	111669624	111670124		C6,C9
chr10	111826257	111826258	Atoh7HA_mergepeak_BAMPE2271_peak_5099	10.6154	chr10	111825969	111826469	Krr1	C6,C3
chr10	111929103	111929104	Atoh7HA_mergepeak_BAMPE2271_peak_5101	9.0269	chr10	111928758	111929258		C5,C9,C7
chr10	114801665	114801666	Atoh7HA_mergepeak_BAMPE2271_peak_5145	10.6154	chr10	114801280	114801780	Trhde	C3,C7
chr10	114890887	114890888	Atoh7HA_mergepeak_BAMPE2271_peak_5147	7.57871	chr10	114890634	114891134		C6,C3,C7
chr10	115050317	115050318	Atoh7HA_mergepeak_BAMPE2271_peak_5152	6.40335	chr10	115050099	115050599	Trhde	C7,C3
chr10	115618707	115618708	Atoh7HA_mergepeak_BAMPE2271_peak_5162	5.25799	chr10	115618434	115618934		C6
chr10	116645442	116645443	Atoh7HA_mergepeak_BAMPE2271_peak_5176	3.27304	chr10	116644945	116645445		C4
chr10	116986679	116986680	Atoh7HA_mergepeak_BAMPE2271_peak_5180	4.8638	chr10	116986441	116986941	Rab3ip	C6,C7
chr10	117417649	117417650	Atoh7HA_mergepeak_BAMPE2271_peak_5190	4.8638	chr10	117417312	117417812	Yeats4	C5
chr10	118103331	118103332	Atoh7HA_mergepeak_BAMPE2271_peak_5205	4.06771	chr10	118103079	118103579		C5
chr10	118640523	118640524	Atoh7HA_mergepeak_BAMPE2271_peak_5214	9.0269	chr10	118640292	118640792		C9,C7
chr10	118641274	118641275	Atoh7HA_mergepeak_BAMPE2271_peak_5215	12.0579	chr10	118641010	118641510	Dyrk2	C9,C7
chr10	118821077	118821078	Atoh7HA_mergepeak_BAMPE2271_peak_5220	7.57871	chr10	118820850	118821350	Dyrk2	C9
chr10	119132152	119132153	Atoh7HA_mergepeak_BAMPE2271_peak_5226	43.4848	chr10	119131912	119132412		C6
chr10	119198665	119198666	Atoh7HA_mergepeak_BAMPE2271_peak_5227	2.42709	chr10	119198307	119198807		C3,C6
chr10	119270802	119270803	Atoh7HA_mergepeak_BAMPE2271_peak_5229	38.8177	chr10	119270603	119271103		C9,C6
chr10	119691756	119691757	Atoh7HA_mergepeak_BAMPE2271_peak_5231	5.25799	chr10	119691519	119692019		C4
chr10	120825723	120825724	Atoh7HA_mergepeak_BAMPE2271_peak_5244	15.4273	chr10	120825488	120825988		C10
chr10	120950316	120950317	Atoh7HA_mergepeak_BAMPE2271_peak_5249	3.05675	chr10	120950055	120950555		C6
chr10	121282575	121282576	Atoh7HA_mergepeak_BAMPE2271_peak_5255	3.5962	chr10	121282299	121282799	Rassf3	C3
chr10	121305690	121305691	Atoh7HA_mergepeak_BAMPE2271_peak_5256	7.57871	chr10	121305458	121305958		C7,C9,C4
chr10	121386544	121386545	Atoh7HA_mergepeak_BAMPE2271_peak_5258	3.5962	chr10	121386321	121386821	Tbc1d30	C5,C7
chr10	121510332	121510333	Atoh7HA_mergepeak_BAMPE2271_peak_5268	18.5911	chr10	121510103	121510603	Rassf3	C7,C9,C6
chr10	121581671	121581672	Atoh7HA_mergepeak_BAMPE2271_peak_5274	9.0269	chr10	121581451	121581951		C9
chr10	121586852	121586853	Atoh7HA_mergepeak_BAMPE2271_peak_5275	4.06771	chr10	121586526	121587026		C10
chr10	122602613	122602614	Atoh7HA_mergepeak_BAMPE2271_peak_5299	12.0579	chr10	122602335	122602835		C3
chr10	122845760	122845761	Atoh7HA_mergepeak_BAMPE2271_peak_5306	6.20028	chr10	122845460	122845960		C9,C6,C4
chr10	122884274	122884275	Atoh7HA_mergepeak_BAMPE2271_peak_5308	2.95697	chr10	122883995	122884495		C7
chr10	122885441	122885442	Atoh7HA_mergepeak_BAMPE2271_peak_5309	3.5962	chr10	122885215	122885715		C6,C5
chr10	122886861	122886862	Atoh7HA_mergepeak_BAMPE2271_peak_5311	3.05675	chr10	122886625	122887125		C4,C3
chr10	123013684	123013685	Atoh7HA_mergepeak_BAMPE2271_peak_5313	13.5561	chr10	123013392	123013892	Usp15	C7,C3,C6
chr10	125288812	125288813	Atoh7HA_mergepeak_BAMPE2271_peak_5336	4.06771	chr10	125288550	125289050		C7,C9
chr10	126845407	126845408	Atoh7HA_mergepeak_BAMPE2271_peak_5353	4.8638	chr10	126845163	126845663	Tspan31	C9
chr10	126931100	126931101	Atoh7HA_mergepeak_BAMPE2271_peak_5357	12.205	chr10	126930726	126931226	Tsfm	C10
chr10	126957874	126957875	Atoh7HA_mergepeak_BAMPE2271_peak_5359	32.2457	chr10	126957678	126958178	Cdk4	C6
chr10	126972164	126972165	Atoh7HA_mergepeak_BAMPE2271_peak_5361	4.8638	chr10	126971926	126972426	Tsfm	C10
chr10	127184983	127184984	Atoh7HA_mergepeak_BAMPE2271_peak_5371	7.57871	chr10	127184703	127185203	Cdk4	C6,C7
chr10	127289096	127289097	Atoh7HA_mergepeak_BAMPE2271_peak_5376	5.83444	chr10	127288613	127289113	Shmt2	C3
chr10	127289402	127289403	Atoh7HA_mergepeak_BAMPE2271_peak_5377	11.3048	chr10	127289136	127289636	Ddit3	C3
chr10	127510556	127510557	Atoh7HA_mergepeak_BAMPE2271_peak_5388	6.51761	chr10	127510159	127510659	Mbd6	C9
chr10	127513113	127513114	Atoh7HA_mergepeak_BAMPE2271_peak_5391	29.9746	chr10	127512879	127513379	Ddit3	C3
chr10	127536783	127536784	Atoh7HA_mergepeak_BAMPE2271_peak_5394	6.20028	chr10	127536512	127537012		C9
chr10	128094822	128094823	Atoh7HA_mergepeak_BAMPE2271_peak_5404	8.72987	chr10	128094557	128095057	Naca	C10
chr10	128490329	128490330	Atoh7HA_mergepeak_BAMPE2271_peak_5419	4.8638	chr10	128490115	128490615		C6
chr10	128646687	128646688	Atoh7HA_mergepeak_BAMPE2271_peak_5428	6.20028	chr10	128646340	128646840	Rps26	C10
chr10	128909761	128909762	Atoh7HA_mergepeak_BAMPE2271_peak_5438	38.7316	chr10	128909453	128909953		C6
chr10	130244546	130244547	Atoh7HA_mergepeak_BAMPE2271_peak_5464	10.5312	chr10	130244257	130244757	Neurod4	C9,C3
chr10	130282125	130282126	Atoh7HA_mergepeak_BAMPE2271_peak_5465	7.57871	chr10	130281933	130282433	Neurod4	C7,C3,C9
chr10	130282403	130282404	Atoh7HA_mergepeak_BAMPE2271_peak_5466	8.72987	chr10	130281933	130282433	Neurod4	C7,C3,C9
chr11	3371489	3371490	Atoh7HA_mergepeak_BAMPE2271_peak_5503	16.9035	chr11	3371200	3371700		C5
chr11	3542135	3542136	Atoh7HA_mergepeak_BAMPE2271_peak_5508	3.5962	chr11	3541817	3542317		C9,C7,C6
chr11	4503806	4503807	Atoh7HA_mergepeak_BAMPE2271_peak_5528	2.42709	chr11	4503637	4504137		C9
chr11	4731960	4731961	Atoh7HA_mergepeak_BAMPE2271_peak_5534	14.0259	chr11	4731722	4732222	Mtmr3	C7,C3,C4
chr11	4874714	4874715	Atoh7HA_mergepeak_BAMPE2271_peak_5541	3.5962	chr11	4874509	4875009		C5
chr11	5061296	5061297	Atoh7HA_mergepeak_BAMPE2271_peak_5547	6.20028	chr11	5061016	5061516		C6
chr11	5129194	5129195	Atoh7HA_mergepeak_BAMPE2271_peak_5550	34.8907	chr11	5128960	5129460	Ewsr1	C9
chr11	5147982	5147983	Atoh7HA_mergepeak_BAMPE2271_peak_5553	2.95697	chr11	5147821	5148321		C5
chr11	5184592	5184593	Atoh7HA_mergepeak_BAMPE2271_peak_5559	16.6304	chr11	5184332	5184832	Emid1	C4
chr11	5255735	5255736	Atoh7HA_mergepeak_BAMPE2271_peak_5563	2.41704	chr11	5255357	5255857	Ewsr1	C10
chr11	5277681	5277682	Atoh7HA_mergepeak_BAMPE2271_peak_5565	13.5561	chr11	5277482	5277982		C9
chr11	5732632	5732633	Atoh7HA_mergepeak_BAMPE2271_peak_5580	42.6713	chr11	5732351	5732851	Mrps24	C6
chr11	5891640	5891641	Atoh7HA_mergepeak_BAMPE2271_peak_5586	5.88572	chr11	5891482	5891982		C5
chr11	5914239	5914240	Atoh7HA_mergepeak_BAMPE2271_peak_5587	2.64419	chr11	5913907	5914407	Ube2d-ps	C3
chr11	6000501	6000502	Atoh7HA_mergepeak_BAMPE2271_peak_5590	5.61611	chr11	6000238	6000738	Pold2	C9
chr11	6515121	6515122	Atoh7HA_mergepeak_BAMPE2271_peak_5605	9.0269	chr11	6514829	6515329	Tbrg4	C7,C3
chr11	6644817	6644818	Atoh7HA_mergepeak_BAMPE2271_peak_5611	21.4496	chr11	6644590	6645090		C6,C7,C5
chr11	6860355	6860356	Atoh7HA_mergepeak_BAMPE2271_peak_5619	6.20028	chr11	6860068	6860568		C9
chr11	6905842	6905843	Atoh7HA_mergepeak_BAMPE2271_peak_5621	2.95697	chr11	6905605	6906105	Ramp3	C5
chr11	6926254	6926255	Atoh7HA_mergepeak_BAMPE2271_peak_5622	4.8638	chr11	6926014	6926514	Adcy1	C5,C6
chr11	7182501	7182502	Atoh7HA_mergepeak_BAMPE2271_peak_5624	7.83292	chr11	7182320	7182820		C3
chr11	8624787	8624788	Atoh7HA_mergepeak_BAMPE2271_peak_5638	5.25799	chr11	8624436	8624936		C9
chr11	9010986	9010987	Atoh7HA_mergepeak_BAMPE2271_peak_5647	4.06771	chr11	9010959	9011459	Hus1	C10
chr11	11844767	11844768	Atoh7HA_mergepeak_BAMPE2271_peak_5689	33.5268	chr11	11844458	11844958		C9,C6
chr11	11850684	11850685	Atoh7HA_mergepeak_BAMPE2271_peak_5691	6.51761	chr11	11850385	11850885		C4
chr11	11868351	11868352	Atoh7HA_mergepeak_BAMPE2271_peak_5692	22.0462	chr11	11868100	11868600		C3,C9
chr11	12257496	12257497	Atoh7HA_mergepeak_BAMPE2271_peak_5701	8.72987	chr11	12257373	12257873	Grb10	C10
chr11	16772913	16772914	Atoh7HA_mergepeak_BAMPE2271_peak_5760	3.5962	chr11	16772636	16773136		C9,C6
chr11	18900414	18900415	Atoh7HA_mergepeak_BAMPE2271_peak_5788	7.57871	chr11	18900202	18900702		C6
chr11	18907556	18907557	Atoh7HA_mergepeak_BAMPE2271_peak_5789	4.8638	chr11	18907209	18907709		C6,C9
chr11	18916816	18916817	Atoh7HA_mergepeak_BAMPE2271_peak_5790	11.3048	chr11	18916588	18917088		C6,C3,C9
chr11	19008330	19008331	Atoh7HA_mergepeak_BAMPE2271_peak_5791	4.06771	chr11	19008100	19008600		C3
chr11	19138710	19138711	Atoh7HA_mergepeak_BAMPE2271_peak_5797	3.5962	chr11	19138373	19138873		C10
chr11	19746460	19746461	Atoh7HA_mergepeak_BAMPE2271_peak_5810	3.05675	chr11	19746188	19746688		C3,C9
chr11	20561452	20561453	Atoh7HA_mergepeak_BAMPE2271_peak_5833	16.148	chr11	20561231	20561731		C6
chr11	20655911	20655912	Atoh7HA_mergepeak_BAMPE2271_peak_5835	9.20316	chr11	20655700	20656200		C9,C4
chr11	20854190	20854191	Atoh7HA_mergepeak_BAMPE2271_peak_5838	6.20028	chr11	20853956	20854456		C3,C9
chr11	20923284	20923285	Atoh7HA_mergepeak_BAMPE2271_peak_5839	3.5962	chr11	20923044	20923544	Aftph	C3,C7
chr11	22990513	22990514	Atoh7HA_mergepeak_BAMPE2271_peak_5873	5.25799	chr11	22990325	22990825		C5
chr11	23067875	23067876	Atoh7HA_mergepeak_BAMPE2271_peak_5874	3.78843	chr11	23067597	23068097		C5
chr11	23140898	23140899	Atoh7HA_mergepeak_BAMPE2271_peak_5877	4.8638	chr11	23140674	23141174	Usp34	C3
chr11	24062956	24062957	Atoh7HA_mergepeak_BAMPE2271_peak_5898	3.5962	chr11	24062694	24063194		C9,C3
chr11	24370737	24370738	Atoh7HA_mergepeak_BAMPE2271_peak_5900	15.0803	chr11	24370430	24370930		C9
chr11	28692943	28692944	Atoh7HA_mergepeak_BAMPE2271_peak_5948	10.5312	chr11	28692741	28693241		C7,C6,C10
chr11	28693548	28693549	Atoh7HA_mergepeak_BAMPE2271_peak_5949	4.8638	chr11	28693271	28693771		C7
chr11	28730358	28730359	Atoh7HA_mergepeak_BAMPE2271_peak_5950	14.0259	chr11	28730092	28730592		C3,C9
chr11	29132187	29132188	Atoh7HA_mergepeak_BAMPE2271_peak_5958	6.51761	chr11	29131953	29132453		C6
chr11	29638476	29638477	Atoh7HA_mergepeak_BAMPE2271_peak_5974	5.25799	chr11	29638225	29638725	Rtn4	C5,C7,C6
chr11	29774472	29774473	Atoh7HA_mergepeak_BAMPE2271_peak_5977	12.0579	chr11	29774250	29774750		C9,C3
chr11	30161327	30161328	Atoh7HA_mergepeak_BAMPE2271_peak_5980	25.6103	chr11	30161114	30161614		C3,C9
chr11	32010537	32010538	Atoh7HA_mergepeak_BAMPE2271_peak_6004	6.20028	chr11	32010276	32010776	Nsg2	C5,C7,C6
chr11	32040884	32040885	Atoh7HA_mergepeak_BAMPE2271_peak_6007	3.05675	chr11	32040702	32041202	Nsg2	C6,C5
chr11	32226411	32226412	Atoh7HA_mergepeak_BAMPE2271_peak_6013	3.05675	chr11	32226235	32226735		C5
chr11	32227257	32227258	Atoh7HA_mergepeak_BAMPE2271_peak_6014	7.57871	chr11	32227036	32227536	Mpg	C7,C9
chr11	32357900	32357901	Atoh7HA_mergepeak_BAMPE2271_peak_6017	6.20028	chr11	32357573	32358073		C4,C5,C7
chr11	32550406	32550407	Atoh7HA_mergepeak_BAMPE2271_peak_6020	11.3048	chr11	32550147	32550647	Fbxw11	C9,C6,C7
chr11	32592410	32592411	Atoh7HA_mergepeak_BAMPE2271_peak_6021	4.85169	chr11	32592167	32592667		C3,C4,C7
chr11	32602005	32602006	Atoh7HA_mergepeak_BAMPE2271_peak_6022	23.788	chr11	32601802	32602302	Fbxw11	C6
chr11	32676955	32676956	Atoh7HA_mergepeak_BAMPE2271_peak_6025	6.20028	chr11	32676740	32677240		C3,C6
chr11	33781877	33781878	Atoh7HA_mergepeak_BAMPE2271_peak_6037	2.42709	chr11	33781621	33782121		C3,C5
chr11	33963271	33963272	Atoh7HA_mergepeak_BAMPE2271_peak_6039	12.0579	chr11	33962946	33963446		C9,C6,C7
chr11	35318324	35318325	Atoh7HA_mergepeak_BAMPE2271_peak_6049	13.5547	chr11	35318111	35318611		C3,C9
chr11	35558640	35558641	Atoh7HA_mergepeak_BAMPE2271_peak_6053	4.06771	chr11	35558358	35558858		C9
chr11	35608994	35608995	Atoh7HA_mergepeak_BAMPE2271_peak_6054	6.51761	chr11	35608734	35609234		C6,C5
chr11	35857808	35857809	Atoh7HA_mergepeak_BAMPE2271_peak_6060	2.42709	chr11	35857348	35857848		C9,C3
chr11	35874078	35874079	Atoh7HA_mergepeak_BAMPE2271_peak_6061	3.5962	chr11	35873802	35874302	Wwc1	C3,C5
chr11	35878436	35878437	Atoh7HA_mergepeak_BAMPE2271_peak_6062	6.57464	chr11	35878241	35878741	Rars	C5,C7,C6
chr11	35934083	35934084	Atoh7HA_mergepeak_BAMPE2271_peak_6063	6.20028	chr11	35933677	35934177		C3
chr11	36106783	36106784	Atoh7HA_mergepeak_BAMPE2271_peak_6064	37.1356	chr11	36106603	36107103		C9,C7
chr11	36138045	36138046	Atoh7HA_mergepeak_BAMPE2271_peak_6065	12.0579	chr11	36137767	36138267		C7,C9
chr11	36161832	36161833	Atoh7HA_mergepeak_BAMPE2271_peak_6068	10.5312	chr11	36161677	36162177		C5,C6
chr11	36492468	36492469	Atoh7HA_mergepeak_BAMPE2271_peak_6072	5.25799	chr11	36492252	36492752		C9,C6,C7
chr11	38373439	38373440	Atoh7HA_mergepeak_BAMPE2271_peak_6084	3.5962	chr11	38373212	38373712		C3
chr11	39924236	39924237	Atoh7HA_mergepeak_BAMPE2271_peak_6092	3.5962	chr11	39923962	39924462		C9,C7,C6
chr11	40491774	40491775	Atoh7HA_mergepeak_BAMPE2271_peak_6103	2.14371	chr11	40491584	40492084	Mat2b	C4,C6,C9,C7
chr11	40510742	40510743	Atoh7HA_mergepeak_BAMPE2271_peak_6105	46.605	chr11	40510485	40510985	Mat2b	C9,C3,C6
chr11	40540016	40540017	Atoh7HA_mergepeak_BAMPE2271_peak_6106	15.4273	chr11	40539716	40540216	Hmmr	C6
chr11	43540109	43540110	Atoh7HA_mergepeak_BAMPE2271_peak_6145	7.57871	chr11	43539813	43540313		C9
chr11	43548394	43548395	Atoh7HA_mergepeak_BAMPE2271_peak_6146	6.20028	chr11	43548158	43548658	Pttg1	C9
chr11	43653220	43653221	Atoh7HA_mergepeak_BAMPE2271_peak_6151	27.4255	chr11	43653039	43653539	Pwwp2a	C9,C6,C5
chr11	43796168	43796169	Atoh7HA_mergepeak_BAMPE2271_peak_6156	6.20028	chr11	43795887	43796387		C6
chr11	44617255	44617256	Atoh7HA_mergepeak_BAMPE2271_peak_6162	6.51761	chr11	44616978	44617478		C5
chr11	44697109	44697110	Atoh7HA_mergepeak_BAMPE2271_peak_6165	8.56793	chr11	44696795	44697295		C4,C9
chr11	44892961	44892962	Atoh7HA_mergepeak_BAMPE2271_peak_6166	7.5043	chr11	44892724	44893224		C7,C6,C3
chr11	45577890	45577891	Atoh7HA_mergepeak_BAMPE2271_peak_6173	13.5106	chr11	45577680	45578180		C3,C6,C7,C4
chr11	45925630	45925631	Atoh7HA_mergepeak_BAMPE2271_peak_6183	2.95697	chr11	45925384	45925884		C6
chr11	46065480	46065481	Atoh7HA_mergepeak_BAMPE2271_peak_6187	6.29115	chr11	46065452	46065952	Thg1l	C3,C4
chr11	46310626	46310627	Atoh7HA_mergepeak_BAMPE2271_peak_6190	3.5962	chr11	46310241	46310741		C9
chr11	46312391	46312392	Atoh7HA_mergepeak_BAMPE2271_peak_6191	4.42586	chr11	46312113	46312613		C5
chr11	46431377	46431378	Atoh7HA_mergepeak_BAMPE2271_peak_6194	5.16385	chr11	46431107	46431607		C4
chr11	49244015	49244016	Atoh7HA_mergepeak_BAMPE2271_peak_6226	4.40855	chr11	49243640	49244140		C10
chr11	49846601	49846602	Atoh7HA_mergepeak_BAMPE2271_peak_6233	24.129	chr11	49846385	49846885		C3
chr11	49918680	49918681	Atoh7HA_mergepeak_BAMPE2271_peak_6234	9.0269	chr11	49918448	49918948		C5
chr11	49938925	49938926	Atoh7HA_mergepeak_BAMPE2271_peak_6238	16.8899	chr11	49938630	49939130		C7,C9,C6
chr11	50131263	50131264	Atoh7HA_mergepeak_BAMPE2271_peak_6242	6.40335	chr11	50131049	50131549		C3
chr11	51552273	51552274	Atoh7HA_mergepeak_BAMPE2271_peak_6272	4.06771	chr11	51552016	51552516	Rmnd5b	C5,C6
chr11	52000851	52000852	Atoh7HA_mergepeak_BAMPE2271_peak_6286	5.25799	chr11	52000505	52001005		C5
chr11	52451971	52451972	Atoh7HA_mergepeak_BAMPE2271_peak_6293	7.57871	chr11	52451865	52452365		C4,C5,C7
chr11	52460334	52460335	Atoh7HA_mergepeak_BAMPE2271_peak_6294	7.57871	chr11	52460128	52460628		C7,C6
chr11	52561563	52561564	Atoh7HA_mergepeak_BAMPE2271_peak_6298	53.5036	chr11	52561260	52561760	Fstl4	C5,C6
chr11	52642071	52642072	Atoh7HA_mergepeak_BAMPE2271_peak_6299	4.21163	chr11	52641650	52642150		C3,C9
chr11	52728731	52728732	Atoh7HA_mergepeak_BAMPE2271_peak_6304	23.8135	chr11	52728438	52728938		C4,C6,C3
chr11	52939981	52939982	Atoh7HA_mergepeak_BAMPE2271_peak_6308	10.5312	chr11	52939643	52940143	Fstl4	C6,C5
chr11	53025908	53025909	Atoh7HA_mergepeak_BAMPE2271_peak_6309	16.6304	chr11	53025647	53026147		C7,C6,C9
chr11	53049620	53049621	Atoh7HA_mergepeak_BAMPE2271_peak_6310	14.2978	chr11	53049121	53049621		C7,C4
chr11	53067883	53067884	Atoh7HA_mergepeak_BAMPE2271_peak_6312	6.29115	chr11	53067733	53068233		C9
chr11	53252490	53252491	Atoh7HA_mergepeak_BAMPE2271_peak_6313	6.51761	chr11	53252289	53252789	Sowaha	C9
chr11	53505208	53505209	Atoh7HA_mergepeak_BAMPE2271_peak_6320	6.20028	chr11	53504948	53505448	Zcchc10	C9
chr11	53539115	53539116	Atoh7HA_mergepeak_BAMPE2271_peak_6322	9.0269	chr11	53539056	53539556		C4
chr11	53539332	53539333	Atoh7HA_mergepeak_BAMPE2271_peak_6323	3.5962	chr11	53539056	53539556		C4
chr11	54067518	54067519	Atoh7HA_mergepeak_BAMPE2271_peak_6335	10.5312	chr11	54067264	54067764	Pdlim4	C4
chr11	54257225	54257226	Atoh7HA_mergepeak_BAMPE2271_peak_6342	2.14371	chr11	54257013	54257513		C9,C6
chr11	54336316	54336317	Atoh7HA_mergepeak_BAMPE2271_peak_6344	35.3237	chr11	54336084	54336584	Fnip1	C6,C3,C9
chr11	54354744	54354745	Atoh7HA_mergepeak_BAMPE2271_peak_6345	19.8144	chr11	54354482	54354982	Acsl6	C4
chr11	55461230	55461231	Atoh7HA_mergepeak_BAMPE2271_peak_6372	21.4496	chr11	55460960	55461460		C6
chr11	55634045	55634046	Atoh7HA_mergepeak_BAMPE2271_peak_6377	3.5962	chr11	55633897	55634397		C7,C9
chr11	55974793	55974794	Atoh7HA_mergepeak_BAMPE2271_peak_6382	3.5962	chr11	55974476	55974976		C3
chr11	57415581	57415582	Atoh7HA_mergepeak_BAMPE2271_peak_6406	3.5962	chr11	57415340	57415840		C4
chr11	57518603	57518604	Atoh7HA_mergepeak_BAMPE2271_peak_6409	3.5962	chr11	57518417	57518917		C5
chr11	57634260	57634261	Atoh7HA_mergepeak_BAMPE2271_peak_6413	4.8638	chr11	57634011	57634511		C5,C6
chr11	57727778	57727779	Atoh7HA_mergepeak_BAMPE2271_peak_6415	3.5962	chr11	57727511	57728011		C6
chr11	57774168	57774169	Atoh7HA_mergepeak_BAMPE2271_peak_6416	11.3048	chr11	57773878	57774378		C10
chr11	57884030	57884031	Atoh7HA_mergepeak_BAMPE2271_peak_6418	12.0579	chr11	57883909	57884409		C7
chr11	58239371	58239372	Atoh7HA_mergepeak_BAMPE2271_peak_6426	6.20028	chr11	58239007	58239507		C6
chr11	58965014	58965015	Atoh7HA_mergepeak_BAMPE2271_peak_6445	12.0579	chr11	58964760	58965260	Fam183b	C9
chr11	58994574	58994575	Atoh7HA_mergepeak_BAMPE2271_peak_6446	5.16385	chr11	58994358	58994858	Mrpl55	C5,C3
chr11	59068746	59068747	Atoh7HA_mergepeak_BAMPE2271_peak_6447	6.20028	chr11	59068480	59068980		C9
chr11	59082239	59082240	Atoh7HA_mergepeak_BAMPE2271_peak_6449	5.38667	chr11	59082071	59082571		C4
chr11	59239081	59239082	Atoh7HA_mergepeak_BAMPE2271_peak_6456	23.113	chr11	59238909	59239409		C9
chr11	59239441	59239442	Atoh7HA_mergepeak_BAMPE2271_peak_6457	4.8638	chr11	59239429	59239929		C7
chr11	59264016	59264017	Atoh7HA_mergepeak_BAMPE2271_peak_6458	6.51761	chr11	59263719	59264219		C7,C5
chr11	59308321	59308322	Atoh7HA_mergepeak_BAMPE2271_peak_6459	7.57871	chr11	59308026	59308526	Zfp867	C3
chr11	59589725	59589726	Atoh7HA_mergepeak_BAMPE2271_peak_6463	19.8144	chr11	59589479	59589979	Mprip	C6
chr11	60154263	60154264	Atoh7HA_mergepeak_BAMPE2271_peak_6474	6.29115	chr11	60153970	60154470		C9,C6
chr11	60176828	60176829	Atoh7HA_mergepeak_BAMPE2271_peak_6476	9.0269	chr11	60176583	60177083		C5
chr11	60210478	60210479	Atoh7HA_mergepeak_BAMPE2271_peak_6480	4.21163	chr11	60210259	60210759	Rasd1	C10
chr11	60811325	60811326	Atoh7HA_mergepeak_BAMPE2271_peak_6499	6.20028	chr11	60811030	60811530	Shmt1	C10
chr11	60941540	60941541	Atoh7HA_mergepeak_BAMPE2271_peak_6508	16.9035	chr11	60941341	60941841	Flii	C5,C4
chr11	61042820	61042821	Atoh7HA_mergepeak_BAMPE2271_peak_6509	4.06771	chr11	61042565	61043065	Kcnj12	C5,C6
chr11	61453418	61453419	Atoh7HA_mergepeak_BAMPE2271_peak_6520	3.5962	chr11	61453157	61453657		C3
chr11	61484814	61484815	Atoh7HA_mergepeak_BAMPE2271_peak_6521	15.262	chr11	61484522	61485022	Mfap4	C9,C7,C6
chr11	61550865	61550866	Atoh7HA_mergepeak_BAMPE2271_peak_6523	6.20028	chr11	61550619	61551119		C9
chr11	62030472	62030473	Atoh7HA_mergepeak_BAMPE2271_peak_6529	5.25799	chr11	62030205	62030705		C6,C4
chr11	62598468	62598469	Atoh7HA_mergepeak_BAMPE2271_peak_6541	5.25799	chr11	62598217	62598717		C6
chr11	62606685	62606686	Atoh7HA_mergepeak_BAMPE2271_peak_6544	3.5962	chr11	62606450	62606950	Mmgt2	C7,C3
chr11	62625219	62625220	Atoh7HA_mergepeak_BAMPE2271_peak_6546	31.7414	chr11	62624979	62625479		C9
chr11	62675961	62675962	Atoh7HA_mergepeak_BAMPE2271_peak_6548	3.05675	chr11	62675727	62676227	Mmgt2	C3
chr11	62997848	62997849	Atoh7HA_mergepeak_BAMPE2271_peak_6556	3.5962	chr11	62997601	62998101		C3,C9
chr11	63180643	63180644	Atoh7HA_mergepeak_BAMPE2271_peak_6557	2.42709	chr11	63180274	63180774		C4
chr11	63891765	63891766	Atoh7HA_mergepeak_BAMPE2271_peak_6573	6.20028	chr11	63891586	63892086		C3
chr11	63952481	63952482	Atoh7HA_mergepeak_BAMPE2271_peak_6576	15.262	chr11	63952244	63952744		C6
chr11	64396697	64396698	Atoh7HA_mergepeak_BAMPE2271_peak_6579	13.5561	chr11	64396417	64396917		C6,C7,C9
chr11	64663743	64663744	Atoh7HA_mergepeak_BAMPE2271_peak_6583	3.5962	chr11	64663530	64664030		C9,C3
chr11	64672156	64672157	Atoh7HA_mergepeak_BAMPE2271_peak_6584	6.25892	chr11	64671823	64672323		C10
chr11	64968662	64968663	Atoh7HA_mergepeak_BAMPE2271_peak_6591	3.27304	chr11	64968450	64968950		C6
chr11	66892474	66892475	Atoh7HA_mergepeak_BAMPE2271_peak_6618	5.16385	chr11	66892254	66892754	Adprm	C3,C9
chr11	66983003	66983004	Atoh7HA_mergepeak_BAMPE2271_peak_6623	6.40335	chr11	66982748	66983248		C6
chr11	67077622	67077623	Atoh7HA_mergepeak_BAMPE2271_peak_6625	18.5911	chr11	67077401	67077901		C9,C6
chr11	67081413	67081414	Atoh7HA_mergepeak_BAMPE2271_peak_6627	29.9746	chr11	67081162	67081662		C7,C3,C6
chr11	67589086	67589087	Atoh7HA_mergepeak_BAMPE2271_peak_6630	12.0579	chr11	67588849	67589349		C9
chr11	69157082	69157083	Atoh7HA_mergepeak_BAMPE2271_peak_6650	9.0269	chr11	69156757	69157257	Vamp2	C6,C7,C4
chr11	69211655	69211656	Atoh7HA_mergepeak_BAMPE2271_peak_6651	3.5962	chr11	69211341	69211841	Ctc1	C9
chr11	69415330	69415331	Atoh7HA_mergepeak_BAMPE2271_peak_6659	5.38667	chr11	69415150	69415650		C7
chr11	69605987	69605988	Atoh7HA_mergepeak_BAMPE2271_peak_6668	3.5423	chr11	69605765	69606265	Atp1b2	C10
chr11	69901653	69901654	Atoh7HA_mergepeak_BAMPE2271_peak_6679	7.83292	chr11	69901487	69901987		C10
chr11	69997336	69997337	Atoh7HA_mergepeak_BAMPE2271_peak_6685	12.7492	chr11	69997188	69997688		C3
chr11	70005705	70005706	Atoh7HA_mergepeak_BAMPE2271_peak_6686	7.57871	chr11	70005481	70005981		C9
chr11	71389898	71389899	Atoh7HA_mergepeak_BAMPE2271_peak_6723	44.7002	chr11	71389699	71390199		C3,C7
chr11	71439974	71439975	Atoh7HA_mergepeak_BAMPE2271_peak_6724	13.1371	chr11	71439724	71440224		C9
chr11	72072785	72072786	Atoh7HA_mergepeak_BAMPE2271_peak_6737	9.0269	chr11	72072525	72073025	Aipl1	C3,C9
chr11	72126068	72126069	Atoh7HA_mergepeak_BAMPE2271_peak_6738	2.41704	chr11	72125734	72126234	Aipl1	C3
chr11	72207584	72207585	Atoh7HA_mergepeak_BAMPE2271_peak_6741	6.29115	chr11	72207288	72207788	Slc13a5	C10
chr11	72338616	72338617	Atoh7HA_mergepeak_BAMPE2271_peak_6746	3.05675	chr11	72338460	72338960	Xaf1	C9
chr11	72411805	72411806	Atoh7HA_mergepeak_BAMPE2271_peak_6750	9.0269	chr11	72411533	72412033	Slc13a5	C10
chr11	72488815	72488816	Atoh7HA_mergepeak_BAMPE2271_peak_6751	6.20028	chr11	72488583	72489083	Spns2	C5,C4
chr11	72490023	72490024	Atoh7HA_mergepeak_BAMPE2271_peak_6752	12.0579	chr11	72489767	72490267	Spns2	C4
chr11	73030964	73030965	Atoh7HA_mergepeak_BAMPE2271_peak_6767	6.38286	chr11	73030738	73031238		C5
chr11	73031804	73031805	Atoh7HA_mergepeak_BAMPE2271_peak_6768	11.4805	chr11	73031533	73032033	Ncbp3	C9,C3
chr11	73036974	73036975	Atoh7HA_mergepeak_BAMPE2271_peak_6769	7.57871	chr11	73036768	73037268	Tax1bp3	C6,C7
chr11	74468297	74468298	Atoh7HA_mergepeak_BAMPE2271_peak_6796	23.8135	chr11	74468133	74468633	Ccdc92b	C6,C3,C7,C4
chr11	74649409	74649410	Atoh7HA_mergepeak_BAMPE2271_peak_6802	12.0579	chr11	74649077	74649577	Rap1gap2	C3
chr11	74724455	74724456	Atoh7HA_mergepeak_BAMPE2271_peak_6804	6.29115	chr11	74724119	74724619		C10
chr11	74830860	74830861	Atoh7HA_mergepeak_BAMPE2271_peak_6806	6.8583	chr11	74830636	74831136		C10
chr11	74877009	74877010	Atoh7HA_mergepeak_BAMPE2271_peak_6809	16.6304	chr11	74876749	74877249	Srr	C5,C6
chr11	75199022	75199023	Atoh7HA_mergepeak_BAMPE2271_peak_6817	12.0579	chr11	75198749	75199249	Rtn4rl1	C7,C5,C6,C3
chr11	75213980	75213981	Atoh7HA_mergepeak_BAMPE2271_peak_6819	6.51761	chr11	75213766	75214266		C3,C4
chr11	75260474	75260475	Atoh7HA_mergepeak_BAMPE2271_peak_6820	7.5043	chr11	75260204	75260704		C3,C7,C4
chr11	75263794	75263795	Atoh7HA_mergepeak_BAMPE2271_peak_6822	3.27304	chr11	75263622	75264122	Smyd4	C10
chr11	75264076	75264077	Atoh7HA_mergepeak_BAMPE2271_peak_6823	11.0187	chr11	75263622	75264122	Smyd4	C10
chr11	75291694	75291695	Atoh7HA_mergepeak_BAMPE2271_peak_6824	2.42709	chr11	75291434	75291934	Wdr81	C5,C3
chr11	75400210	75400211	Atoh7HA_mergepeak_BAMPE2271_peak_6828	6.20028	chr11	75400098	75400598	Slc43a2	C6,C7
chr11	75552021	75552022	Atoh7HA_mergepeak_BAMPE2271_peak_6835	4.8638	chr11	75551813	75552313	Slc43a2	C6,C4
chr11	75572385	75572386	Atoh7HA_mergepeak_BAMPE2271_peak_6836	3.5962	chr11	75572206	75572706	Slc43a2	C7,C6,C4
chr11	75788466	75788467	Atoh7HA_mergepeak_BAMPE2271_peak_6844	2.42709	chr11	75788257	75788757	Ywhae	C6,C5,C7
chr11	75807828	75807829	Atoh7HA_mergepeak_BAMPE2271_peak_6845	3.5962	chr11	75807516	75808016		C6,C3
chr11	75841789	75841790	Atoh7HA_mergepeak_BAMPE2271_peak_6847	3.5962	chr11	75841749	75842249	Doc2b	C3,C4
chr11	75846863	75846864	Atoh7HA_mergepeak_BAMPE2271_peak_6849	19.1097	chr11	75846528	75847028		C7,C6,C4
chr11	75870059	75870060	Atoh7HA_mergepeak_BAMPE2271_peak_6850	12.0579	chr11	75869882	75870382		C9
chr11	75904788	75904789	Atoh7HA_mergepeak_BAMPE2271_peak_6851	5.25799	chr11	75904433	75904933		C6,C7
chr11	76254060	76254061	Atoh7HA_mergepeak_BAMPE2271_peak_6856	10.5312	chr11	76253805	76254305		C7,C6
chr11	76262697	76262698	Atoh7HA_mergepeak_BAMPE2271_peak_6857	13.5561	chr11	76262668	76263168		C7,C5,C6
chr11	76286983	76286984	Atoh7HA_mergepeak_BAMPE2271_peak_6858	7.57871	chr11	76286741	76287241	Nxn	C3,C9,C4
chr11	76290589	76290590	Atoh7HA_mergepeak_BAMPE2271_peak_6859	22.0462	chr11	76290288	76290788	Nxn	C3,C9,C4,C6
chr11	76294454	76294455	Atoh7HA_mergepeak_BAMPE2271_peak_6860	2.42709	chr11	76293997	76294497	Nxn	C3,C9
chr11	76295011	76295012	Atoh7HA_mergepeak_BAMPE2271_peak_6861	18.5911	chr11	76294780	76295280	Nxn	C9,C3
chr11	76317501	76317502	Atoh7HA_mergepeak_BAMPE2271_peak_6864	4.8638	chr11	76317296	76317796	Nxn	C3
chr11	76327819	76327820	Atoh7HA_mergepeak_BAMPE2271_peak_6865	4.8638	chr11	76327533	76328033		C10
chr11	76359740	76359741	Atoh7HA_mergepeak_BAMPE2271_peak_6867	9.20316	chr11	76359497	76359997	Nxn	C9
chr11	76469851	76469852	Atoh7HA_mergepeak_BAMPE2271_peak_6871	6.51761	chr11	76469551	76470051		C6,C4
chr11	76510551	76510552	Atoh7HA_mergepeak_BAMPE2271_peak_6873	9.0269	chr11	76510286	76510786		C5,C4,C6,C7
chr11	76523498	76523499	Atoh7HA_mergepeak_BAMPE2271_peak_6874	3.5962	chr11	76523307	76523807		C5,C7
chr11	76569640	76569641	Atoh7HA_mergepeak_BAMPE2271_peak_6879	18.5911	chr11	76569409	76569909	Nxn	C9
chr11	77763920	77763921	Atoh7HA_mergepeak_BAMPE2271_peak_6908	46.605	chr11	77763638	77764138		C9,C6
chr11	77766575	77766576	Atoh7HA_mergepeak_BAMPE2271_peak_6909	2.42709	chr11	77766287	77766787		C4
chr11	77801266	77801267	Atoh7HA_mergepeak_BAMPE2271_peak_6911	12.0579	chr11	77801048	77801548		C6
chr11	77934375	77934376	Atoh7HA_mergepeak_BAMPE2271_peak_6915	16.9035	chr11	77934157	77934657		C9
chr11	78188660	78188661	Atoh7HA_mergepeak_BAMPE2271_peak_6924	7.57871	chr11	78188493	78188993	Spag5	C10
chr11	78188830	78188831	Atoh7HA_mergepeak_BAMPE2271_peak_6925	6.20028	chr11	78188493	78188993	Spag5	C10
chr11	78398398	78398399	Atoh7HA_mergepeak_BAMPE2271_peak_6929	10.2217	chr11	78398156	78398656	Nek8	C7
chr11	78466049	78466050	Atoh7HA_mergepeak_BAMPE2271_peak_6932	6.29115	chr11	78465828	78466328		C4
chr11	78512235	78512236	Atoh7HA_mergepeak_BAMPE2271_peak_6936	12.0579	chr11	78511944	78512444	Spag5	C3
chr11	78768913	78768914	Atoh7HA_mergepeak_BAMPE2271_peak_6942	3.5962	chr11	78768652	78769152		C4,C10
chr11	78816190	78816191	Atoh7HA_mergepeak_BAMPE2271_peak_6944	6.57464	chr11	78815937	78816437		C10
chr11	78820547	78820548	Atoh7HA_mergepeak_BAMPE2271_peak_6945	9.0269	chr11	78820293	78820793	Nlk	C6,C9
chr11	78844612	78844613	Atoh7HA_mergepeak_BAMPE2271_peak_6947	4.8638	chr11	78844399	78844899		C5,C7,C6
chr11	79047568	79047569	Atoh7HA_mergepeak_BAMPE2271_peak_6951	4.8638	chr11	79047327	79047827		C6
chr11	79116954	79116955	Atoh7HA_mergepeak_BAMPE2271_peak_6952	62.7991	chr11	79116656	79117156	Wsb1	C6,C9
chr11	79144925	79144926	Atoh7HA_mergepeak_BAMPE2271_peak_6954	7.57871	chr11	79144687	79145187		C9
chr11	79593700	79593701	Atoh7HA_mergepeak_BAMPE2271_peak_6958	13.5106	chr11	79593460	79593960	Rab11fip4	C6
chr11	79635118	79635119	Atoh7HA_mergepeak_BAMPE2271_peak_6960	7.5043	chr11	79634910	79635410		C7,C6,C4
chr11	79789645	79789646	Atoh7HA_mergepeak_BAMPE2271_peak_6964	16.6304	chr11	79789235	79789735		C9,C3
chr11	79792910	79792911	Atoh7HA_mergepeak_BAMPE2271_peak_6966	7.57871	chr11	79792656	79793156		C6
chr11	80292608	80292609	Atoh7HA_mergepeak_BAMPE2271_peak_6978	15.0803	chr11	80292389	80292889	Rhbdl3	C9,C7
chr11	80301891	80301892	Atoh7HA_mergepeak_BAMPE2271_peak_6980	15.4273	chr11	80301642	80302142	Rhot1	C3,C9
chr11	80312292	80312293	Atoh7HA_mergepeak_BAMPE2271_peak_6983	12.0579	chr11	80312006	80312506	Zfp207	C4,C9
chr11	80314984	80314985	Atoh7HA_mergepeak_BAMPE2271_peak_6984	4.06771	chr11	80314806	80315306	Rhot1	C3
chr11	80316193	80316194	Atoh7HA_mergepeak_BAMPE2271_peak_6985	12.0579	chr11	80315948	80316448		C7,C9,C5
chr11	80335858	80335859	Atoh7HA_mergepeak_BAMPE2271_peak_6988	31.7414	chr11	80335599	80336099	Zfp207	C9
chr11	80482472	80482473	Atoh7HA_mergepeak_BAMPE2271_peak_6994	2.42709	chr11	80482192	80482692		C5
chr11	80489320	80489321	Atoh7HA_mergepeak_BAMPE2271_peak_6996	7.57871	chr11	80489106	80489606		C9
chr11	80504175	80504176	Atoh7HA_mergepeak_BAMPE2271_peak_6997	6.40335	chr11	80503972	80504472	Cdk5r1	C5
chr11	80518570	80518571	Atoh7HA_mergepeak_BAMPE2271_peak_6998	4.74254	chr11	80518484	80518984	Psmd11	C10
chr11	80577893	80577894	Atoh7HA_mergepeak_BAMPE2271_peak_7001	7.58785	chr11	80577679	80578179	Cdk5r1	C4
chr11	80747402	80747403	Atoh7HA_mergepeak_BAMPE2271_peak_7002	3.05675	chr11	80747123	80747623		C5,C6
chr11	81121511	81121512	Atoh7HA_mergepeak_BAMPE2271_peak_7005	6.51761	chr11	81121252	81121752		C6,C5
chr11	81461867	81461868	Atoh7HA_mergepeak_BAMPE2271_peak_7009	7.57871	chr11	81461579	81462079		C3
chr11	81926571	81926572	Atoh7HA_mergepeak_BAMPE2271_peak_7021	9.74504	chr11	81926348	81926848		C3,C4
chr11	82216736	82216737	Atoh7HA_mergepeak_BAMPE2271_peak_7024	9.0269	chr11	82216536	82217036		C3
chr11	82291012	82291013	Atoh7HA_mergepeak_BAMPE2271_peak_7025	10.5312	chr11	82290762	82291262	Tmem132e	C6,C5
chr11	82370364	82370365	Atoh7HA_mergepeak_BAMPE2271_peak_7031	6.51761	chr11	82370156	82370656	Tmem132e	C5,C3,C7,C6,C4
chr11	82406489	82406490	Atoh7HA_mergepeak_BAMPE2271_peak_7032	44.3821	chr11	82406234	82406734		C6,C10
chr11	82422040	82422041	Atoh7HA_mergepeak_BAMPE2271_peak_7034	40.6788	chr11	82421785	82422285	Tmem132e	C7,C3,C6
chr11	82473506	82473507	Atoh7HA_mergepeak_BAMPE2271_peak_7035	7.83292	chr11	82473205	82473705	Tmem132e	C5,C6
chr11	82589774	82589775	Atoh7HA_mergepeak_BAMPE2271_peak_7036	5.67475	chr11	82589710	82590210	Tmem132e	C6
chr11	82902166	82902167	Atoh7HA_mergepeak_BAMPE2271_peak_7042	2.42709	chr11	82901829	82902329		C3
chr11	84013301	84013302	Atoh7HA_mergepeak_BAMPE2271_peak_7056	9.20316	chr11	84013072	84013572	Tada2a	C4,C9
chr11	84043621	84043622	Atoh7HA_mergepeak_BAMPE2271_peak_7057	14.0259	chr11	84043352	84043852	Ddx52	C10
chr11	84048252	84048253	Atoh7HA_mergepeak_BAMPE2271_peak_7059	6.20028	chr11	84048018	84048518		C3
chr11	84395216	84395217	Atoh7HA_mergepeak_BAMPE2271_peak_7064	10.5312	chr11	84395052	84395552		C7,C6
chr11	84579048	84579049	Atoh7HA_mergepeak_BAMPE2271_peak_7068	16.6304	chr11	84578767	84579267		C7,C6,C9
chr11	84637571	84637572	Atoh7HA_mergepeak_BAMPE2271_peak_7069	16.9035	chr11	84637144	84637644		C6,C9
chr11	84676883	84676884	Atoh7HA_mergepeak_BAMPE2271_peak_7070	35.3076	chr11	84676636	84677136		C3,C9
chr11	85281462	85281463	Atoh7HA_mergepeak_BAMPE2271_peak_7078	4.8638	chr11	85281151	85281651		C10
chr11	85402572	85402573	Atoh7HA_mergepeak_BAMPE2271_peak_7088	2.42709	chr11	85402349	85402849		C4
chr11	85876570	85876571	Atoh7HA_mergepeak_BAMPE2271_peak_7096	3.5962	chr11	85876452	85876952		C4
chr11	86051587	86051588	Atoh7HA_mergepeak_BAMPE2271_peak_7097	32.9955	chr11	86051380	86051880	Brip1	C9
chr11	86351950	86351951	Atoh7HA_mergepeak_BAMPE2271_peak_7103	5.2354	chr11	86351746	86352246	Rps6kb1	C4,C6,C7
chr11	87127061	87127062	Atoh7HA_mergepeak_BAMPE2271_peak_7122	4.8638	chr11	87126822	87127322	Prr11	C10
chr11	87443356	87443357	Atoh7HA_mergepeak_BAMPE2271_peak_7127	41.3833	chr11	87443270	87443770		C6
chr11	87573972	87573973	Atoh7HA_mergepeak_BAMPE2271_peak_7136	9.0269	chr11	87573688	87574188	Mtmr4	C6,C7
chr11	87579067	87579068	Atoh7HA_mergepeak_BAMPE2271_peak_7137	2.42709	chr11	87578911	87579411		C3
chr11	87817100	87817101	Atoh7HA_mergepeak_BAMPE2271_peak_7145	14.0259	chr11	87816793	87817293		C7,C6
chr11	88087107	88087108	Atoh7HA_mergepeak_BAMPE2271_peak_7151	7.83292	chr11	88086821	88087321		C3
chr11	88118931	88118932	Atoh7HA_mergepeak_BAMPE2271_peak_7152	4.95587	chr11	88118737	88119237	Mrps23	C6,C5
chr11	88140231	88140232	Atoh7HA_mergepeak_BAMPE2271_peak_7153	2.14371	chr11	88139986	88140486	Cuedc1	C3
chr11	88181104	88181105	Atoh7HA_mergepeak_BAMPE2271_peak_7158	5.25799	chr11	88180863	88181363	Srsf1	C9
chr11	88231451	88231452	Atoh7HA_mergepeak_BAMPE2271_peak_7161	16.9035	chr11	88231165	88231665	Ccdc182	C6
chr11	88235330	88235331	Atoh7HA_mergepeak_BAMPE2271_peak_7162	12.6487	chr11	88235244	88235744		C10
chr11	88253076	88253077	Atoh7HA_mergepeak_BAMPE2271_peak_7165	36.9852	chr11	88252883	88253383	Ccdc182	C7,C4,C6
chr11	88275321	88275322	Atoh7HA_mergepeak_BAMPE2271_peak_7167	9.20316	chr11	88274845	88275345	Srsf1	C9
chr11	88299573	88299574	Atoh7HA_mergepeak_BAMPE2271_peak_7169	15.262	chr11	88299283	88299783		C9
chr11	88357137	88357138	Atoh7HA_mergepeak_BAMPE2271_peak_7171	10.5312	chr11	88356855	88357355		C5
chr11	88389686	88389687	Atoh7HA_mergepeak_BAMPE2271_peak_7172	7.57871	chr11	88389491	88389991		C4,C6
chr11	88399592	88399593	Atoh7HA_mergepeak_BAMPE2271_peak_7173	3.5962	chr11	88399367	88399867		C6
chr11	88481817	88481818	Atoh7HA_mergepeak_BAMPE2271_peak_7175	15.262	chr11	88481507	88482007		C6,C9
chr11	88488761	88488762	Atoh7HA_mergepeak_BAMPE2271_peak_7177	32.9955	chr11	88488524	88489024		C6,C9
chr11	88507940	88507941	Atoh7HA_mergepeak_BAMPE2271_peak_7178	3.5962	chr11	88507818	88508318		C6,C5
chr11	88538895	88538896	Atoh7HA_mergepeak_BAMPE2271_peak_7179	12.0579	chr11	88538624	88539124		C6,C9
chr11	88551180	88551181	Atoh7HA_mergepeak_BAMPE2271_peak_7180	15.0803	chr11	88550949	88551449		C6,C9,C7
chr11	88557344	88557345	Atoh7HA_mergepeak_BAMPE2271_peak_7181	7.83292	chr11	88557063	88557563		C10
chr11	89060530	89060531	Atoh7HA_mergepeak_BAMPE2271_peak_7198	7.83292	chr11	89060497	89060997		C5
chr11	89143019	89143020	Atoh7HA_mergepeak_BAMPE2271_peak_7202	2.42709	chr11	89142702	89143202		C3
chr11	89508789	89508790	Atoh7HA_mergepeak_BAMPE2271_peak_7204	2.42709	chr11	89508369	89508869		C7,C6
chr11	89528213	89528214	Atoh7HA_mergepeak_BAMPE2271_peak_7205	5.25799	chr11	89527834	89528334		C6,C7,C9
chr11	89765926	89765927	Atoh7HA_mergepeak_BAMPE2271_peak_7209	3.5962	chr11	89765623	89766123		C4,C3
chr11	90393483	90393484	Atoh7HA_mergepeak_BAMPE2271_peak_7216	5.25799	chr11	90393457	90393957	Hlf	C5,C4
chr11	94130891	94130892	Atoh7HA_mergepeak_BAMPE2271_peak_7273	4.06771	chr11	94130619	94131119		C6,C7,C9
chr11	94239900	94239901	Atoh7HA_mergepeak_BAMPE2271_peak_7280	4.06771	chr11	94239663	94240163	Abcc3	C4,C3
chr11	94246522	94246523	Atoh7HA_mergepeak_BAMPE2271_peak_7283	40.6788	chr11	94246306	94246806	Tob1	C3,C9,C4
chr11	94328403	94328404	Atoh7HA_mergepeak_BAMPE2271_peak_7287	3.27304	chr11	94328203	94328703	Luc7l3	C9,C10
chr11	94340437	94340438	Atoh7HA_mergepeak_BAMPE2271_peak_7288	22.0462	chr11	94340197	94340697		C6,C7
chr11	94344208	94344209	Atoh7HA_mergepeak_BAMPE2271_peak_7289	7.57871	chr11	94343899	94344399		C3,C9
chr11	94407881	94407882	Atoh7HA_mergepeak_BAMPE2271_peak_7290	5.16385	chr11	94407649	94408149	Cacna1g	C7
chr11	94429230	94429231	Atoh7HA_mergepeak_BAMPE2271_peak_7291	40.6788	chr11	94428962	94429462	Tob1	C9,C6
chr11	94526664	94526665	Atoh7HA_mergepeak_BAMPE2271_peak_7293	27.4255	chr11	94526431	94526931		C9,C6
chr11	94929033	94929034	Atoh7HA_mergepeak_BAMPE2271_peak_7302	89.7112	chr11	94928727	94929227		C6,C9
chr11	94985539	94985540	Atoh7HA_mergepeak_BAMPE2271_peak_7304	2.42709	chr11	94985286	94985786	Pdk2	C3
chr11	95001251	95001252	Atoh7HA_mergepeak_BAMPE2271_peak_7306	19.1097	chr11	95000969	95001469	Samd14	C6,C5
chr11	95028142	95028143	Atoh7HA_mergepeak_BAMPE2271_peak_7310	3.05675	chr11	95027910	95028410		C3
chr11	95028325	95028326	Atoh7HA_mergepeak_BAMPE2271_peak_7311	6.29115	chr11	95027910	95028410		C3
chr11	95125540	95125541	Atoh7HA_mergepeak_BAMPE2271_peak_7314	6.20028	chr11	95125302	95125802		C6
chr11	95128591	95128592	Atoh7HA_mergepeak_BAMPE2271_peak_7316	15.262	chr11	95128348	95128848		C6,C9,C7,C3
chr11	95211028	95211029	Atoh7HA_mergepeak_BAMPE2271_peak_7319	7.57871	chr11	95210666	95211166		C10
chr11	95264380	95264381	Atoh7HA_mergepeak_BAMPE2271_peak_7320	10.4668	chr11	95264071	95264571	Kat7	C3
chr11	95392448	95392449	Atoh7HA_mergepeak_BAMPE2271_peak_7324	6.20028	chr11	95392223	95392723		C6
chr11	95586389	95586390	Atoh7HA_mergepeak_BAMPE2271_peak_7335	5.25799	chr11	95586188	95586688		C5
chr11	95991424	95991425	Atoh7HA_mergepeak_BAMPE2271_peak_7347	6.25892	chr11	95991233	95991733	Igf2bp1	C10
chr11	96003565	96003566	Atoh7HA_mergepeak_BAMPE2271_peak_7348	4.06771	chr11	96003288	96003788	Igf2bp1	C9
chr11	96713803	96713804	Atoh7HA_mergepeak_BAMPE2271_peak_7363	4.8638	chr11	96713539	96714039		C4
chr11	96824210	96824211	Atoh7HA_mergepeak_BAMPE2271_peak_7368	12.0579	chr11	96823967	96824467		C6
chr11	96829575	96829576	Atoh7HA_mergepeak_BAMPE2271_peak_7369	10.6154	chr11	96829304	96829804	Cbx1	C10
chr11	96860681	96860682	Atoh7HA_mergepeak_BAMPE2271_peak_7371	2.95697	chr11	96860457	96860957		C4
chr11	96886145	96886146	Atoh7HA_mergepeak_BAMPE2271_peak_7374	9.74504	chr11	96885831	96886331	Cbx1	C9
chr11	96899631	96899632	Atoh7HA_mergepeak_BAMPE2271_peak_7375	13.3246	chr11	96899378	96899878	Scrn2	C4
chr11	96906794	96906795	Atoh7HA_mergepeak_BAMPE2271_peak_7376	15.262	chr11	96906398	96906898		C6
chr11	97025856	97025857	Atoh7HA_mergepeak_BAMPE2271_peak_7381	2.41704	chr11	97025678	97026178	Copz2	C10
chr11	97080476	97080477	Atoh7HA_mergepeak_BAMPE2271_peak_7383	3.5962	chr11	97080202	97080702		C3
chr11	97416266	97416267	Atoh7HA_mergepeak_BAMPE2271_peak_7394	5.25799	chr11	97415971	97416471	Kpnb1	C10
chr11	97435245	97435246	Atoh7HA_mergepeak_BAMPE2271_peak_7395	4.8638	chr11	97434989	97435489	Socs7	C10
chr11	97435944	97435945	Atoh7HA_mergepeak_BAMPE2271_peak_7396	2.42709	chr11	97435717	97436217		C4,C7
chr11	97441981	97441982	Atoh7HA_mergepeak_BAMPE2271_peak_7397	15.262	chr11	97441778	97442278		C9,C3
chr11	97512036	97512037	Atoh7HA_mergepeak_BAMPE2271_peak_7398	4.8638	chr11	97511915	97512415		C9
chr11	97533128	97533129	Atoh7HA_mergepeak_BAMPE2271_peak_7401	7.57871	chr11	97533001	97533501		C9
chr11	97568857	97568858	Atoh7HA_mergepeak_BAMPE2271_peak_7403	24.4103	chr11	97568594	97569094	Rpl23	C10
chr11	97804991	97804992	Atoh7HA_mergepeak_BAMPE2271_peak_7416	5.16385	chr11	97804762	97805262	Rpl23	C9
chr11	97818154	97818155	Atoh7HA_mergepeak_BAMPE2271_peak_7417	10.5312	chr11	97817937	97818437	Mllt6	C9,C3
chr11	97823108	97823109	Atoh7HA_mergepeak_BAMPE2271_peak_7418	9.0269	chr11	97822827	97823327	Mllt6	C9,C3
chr11	97957290	97957291	Atoh7HA_mergepeak_BAMPE2271_peak_7422	2.14371	chr11	97957135	97957635		C9
chr11	97980727	97980728	Atoh7HA_mergepeak_BAMPE2271_peak_7423	21.4496	chr11	97980512	97981012		C9,C4,C6
chr11	98035010	98035011	Atoh7HA_mergepeak_BAMPE2271_peak_7425	44.6115	chr11	98034776	98035276		C9,C7,C4,C6
chr11	98036190	98036191	Atoh7HA_mergepeak_BAMPE2271_peak_7426	4.8638	chr11	98035840	98036340		C5,C6
chr11	98328494	98328495	Atoh7HA_mergepeak_BAMPE2271_peak_7431	7.57871	chr11	98328483	98328983		C4
chr11	98488821	98488822	Atoh7HA_mergepeak_BAMPE2271_peak_7435	9.0269	chr11	98488491	98488991	Psmd3	C5,C6
chr11	98767353	98767354	Atoh7HA_mergepeak_BAMPE2271_peak_7443	12.0579	chr11	98767274	98767774	Nr1d1	C4
chr11	98768608	98768609	Atoh7HA_mergepeak_BAMPE2271_peak_7444	6.20028	chr11	98768235	98768735		C5
chr11	98907734	98907735	Atoh7HA_mergepeak_BAMPE2271_peak_7454	10.5312	chr11	98907476	98907976	Top2a	C10
chr11	98928711	98928712	Atoh7HA_mergepeak_BAMPE2271_peak_7458	4.06771	chr11	98928478	98928978		C4
chr11	98940965	98940966	Atoh7HA_mergepeak_BAMPE2271_peak_7460	4.8638	chr11	98940720	98941220	Med24	C3
chr11	99132186	99132187	Atoh7HA_mergepeak_BAMPE2271_peak_7465	15.0803	chr11	99131950	99132450		C3
chr11	99772739	99772740	Atoh7HA_mergepeak_BAMPE2271_peak_7475	6.29115	chr11	99772377	99772877		C9
chr11	100391467	100391468	Atoh7HA_mergepeak_BAMPE2271_peak_7491	7.5043	chr11	100391177	100391677	Jup	C6,C7,C5
chr11	100414809	100414810	Atoh7HA_mergepeak_BAMPE2271_peak_7493	4.06771	chr11	100414542	100415042		C5
chr11	100527144	100527145	Atoh7HA_mergepeak_BAMPE2271_peak_7495	12.6487	chr11	100526981	100527481		C10
chr11	100527364	100527365	Atoh7HA_mergepeak_BAMPE2271_peak_7496	4.42586	chr11	100526981	100527481		C10
chr11	100566972	100566973	Atoh7HA_mergepeak_BAMPE2271_peak_7498	2.42709	chr11	100566784	100567284	Eif1	C9,C6
chr11	100991338	100991339	Atoh7HA_mergepeak_BAMPE2271_peak_7509	3.5962	chr11	100991050	100991550	Stat3	C3
chr11	101190087	101190088	Atoh7HA_mergepeak_BAMPE2271_peak_7516	60.0976	chr11	101189794	101190294		C7,C6,C9
chr11	101477334	101477335	Atoh7HA_mergepeak_BAMPE2271_peak_7523	12.0579	chr11	101477107	101477607	Vat1	C7,C5,C6
chr11	101479459	101479460	Atoh7HA_mergepeak_BAMPE2271_peak_7524	2.64419	chr11	101479309	101479809	Rpl27	C9,C10
chr11	101552667	101552668	Atoh7HA_mergepeak_BAMPE2271_peak_7527	7.5043	chr11	101552430	101552930		C5
chr11	101784752	101784753	Atoh7HA_mergepeak_BAMPE2271_peak_7536	3.5962	chr11	101784561	101785061	Rdm1	C10
chr11	101832142	101832143	Atoh7HA_mergepeak_BAMPE2271_peak_7538	4.8638	chr11	101831930	101832430	Arl4d	C3,C5,C6
chr11	101889969	101889970	Atoh7HA_mergepeak_BAMPE2271_peak_7541	29.2603	chr11	101889735	101890235	Arl4d	C6,C3
chr11	101964026	101964027	Atoh7HA_mergepeak_BAMPE2271_peak_7543	2.42709	chr11	101963714	101964214		C3
chr11	102010359	102010360	Atoh7HA_mergepeak_BAMPE2271_peak_7546	10.9584	chr11	102010140	102010640		C9,C4
chr11	102096998	102096999	Atoh7HA_mergepeak_BAMPE2271_peak_7547	9.78123	chr11	102096878	102097378		C10
chr11	102267611	102267612	Atoh7HA_mergepeak_BAMPE2271_peak_7554	12.0579	chr11	102267366	102267866		C3
chr11	102276625	102276626	Atoh7HA_mergepeak_BAMPE2271_peak_7555	7.57871	chr11	102276419	102276919		C5
chr11	102437705	102437706	Atoh7HA_mergepeak_BAMPE2271_peak_7567	6.20028	chr11	102437430	102437930		C10
chr11	102610777	102610778	Atoh7HA_mergepeak_BAMPE2271_peak_7575	15.262	chr11	102610538	102611038	Fzd2	C7
chr11	102625262	102625263	Atoh7HA_mergepeak_BAMPE2271_peak_7576	16.9035	chr11	102625036	102625536	Fzd2	C9,C3
chr11	102753468	102753469	Atoh7HA_mergepeak_BAMPE2271_peak_7579	19.4551	chr11	102753095	102753595		C9
chr11	102763303	102763304	Atoh7HA_mergepeak_BAMPE2271_peak_7580	18.5911	chr11	102763114	102763614	Adam11	C7,C6,C5
chr11	102770939	102770940	Atoh7HA_mergepeak_BAMPE2271_peak_7581	6.51761	chr11	102770488	102770988	Kif18b	C10
chr11	102938053	102938054	Atoh7HA_mergepeak_BAMPE2271_peak_7585	4.06771	chr11	102937767	102938267	Adam11	C5,C7,C6
chr11	102946833	102946834	Atoh7HA_mergepeak_BAMPE2271_peak_7586	4.06771	chr11	102946543	102947043	Kif18b	C10
chr11	102983278	102983279	Atoh7HA_mergepeak_BAMPE2271_peak_7587	3.5962	chr11	102982944	102983444	Eftud2	C3
chr11	102984941	102984942	Atoh7HA_mergepeak_BAMPE2271_peak_7589	9.0269	chr11	102984569	102985069		C3,C9
chr11	102985353	102985354	Atoh7HA_mergepeak_BAMPE2271_peak_7590	18.5911	chr11	102985134	102985634	Eftud2	C3,C9
chr11	103144966	103144967	Atoh7HA_mergepeak_BAMPE2271_peak_7604	5.25799	chr11	103144728	103145228		C3,C7
chr11	103158713	103158714	Atoh7HA_mergepeak_BAMPE2271_peak_7605	7.57871	chr11	103158460	103158960	Acbd4	C10
chr11	103360496	103360497	Atoh7HA_mergepeak_BAMPE2271_peak_7610	2.14371	chr11	103360160	103360660		C10
chr11	103877533	103877534	Atoh7HA_mergepeak_BAMPE2271_peak_7611	5.2354	chr11	103877097	103877597		C4
chr11	103890848	103890849	Atoh7HA_mergepeak_BAMPE2271_peak_7613	31.1161	chr11	103890620	103891120	Nsf	C5,C6,C3,C7
chr11	104114876	104114877	Atoh7HA_mergepeak_BAMPE2271_peak_7617	9.0269	chr11	104114642	104115142		C10
chr11	104155469	104155470	Atoh7HA_mergepeak_BAMPE2271_peak_7618	6.20028	chr11	104155178	104155678		C9,C6,C7
chr11	104320764	104320765	Atoh7HA_mergepeak_BAMPE2271_peak_7623	18.2095	chr11	104320481	104320981	Mapt	C6,C7,C5
chr11	105153569	105153570	Atoh7HA_mergepeak_BAMPE2271_peak_7632	6.20028	chr11	105153327	105153827	Tlk2	C3
chr11	105402643	105402644	Atoh7HA_mergepeak_BAMPE2271_peak_7638	6.51761	chr11	105402371	105402871	Tanc2	C9
chr11	105523955	105523956	Atoh7HA_mergepeak_BAMPE2271_peak_7643	12.0579	chr11	105523714	105524214	Tanc2	C4,C7
chr11	105935071	105935072	Atoh7HA_mergepeak_BAMPE2271_peak_7647	15.0803	chr11	105934827	105935327	Limd2	C9,C3
chr11	106013871	106013872	Atoh7HA_mergepeak_BAMPE2271_peak_7650	5.25799	chr11	106013588	106014088	Ace	C3
chr11	106154294	106154295	Atoh7HA_mergepeak_BAMPE2271_peak_7656	4.42586	chr11	106154004	106154504	Limd2	C6
chr11	106366517	106366518	Atoh7HA_mergepeak_BAMPE2271_peak_7669	3.5962	chr11	106366271	106366771	Ftsj3	C3
chr11	106519602	106519603	Atoh7HA_mergepeak_BAMPE2271_peak_7674	6.20028	chr11	106519361	106519861		C3,C5,C6
chr11	106674732	106674733	Atoh7HA_mergepeak_BAMPE2271_peak_7680	7.83292	chr11	106674507	106675007	Ddx5	C4
chr11	107768621	107768622	Atoh7HA_mergepeak_BAMPE2271_peak_7710	4.8638	chr11	107768318	107768818	Cacng4	C6,C5
chr11	107778836	107778837	Atoh7HA_mergepeak_BAMPE2271_peak_7711	6.51761	chr11	107778790	107779290	Cacng4	C5
chr11	107792331	107792332	Atoh7HA_mergepeak_BAMPE2271_peak_7716	25.6103	chr11	107792183	107792683		C9,C4
chr11	107904180	107904181	Atoh7HA_mergepeak_BAMPE2271_peak_7717	7.36249	chr11	107903895	107904395		C9
chr11	108958684	108958685	Atoh7HA_mergepeak_BAMPE2271_peak_7732	12.0579	chr11	108958363	108958863	Axin2	C4,C6,C5,C7
chr11	109356889	109356890	Atoh7HA_mergepeak_BAMPE2271_peak_7738	6.20028	chr11	109356587	109357087		C4
chr11	109751976	109751977	Atoh7HA_mergepeak_BAMPE2271_peak_7751	7.57871	chr11	109751648	109752148	Wipi1	C9
chr11	112708412	112708413	Atoh7HA_mergepeak_BAMPE2271_peak_7781	11.8689	chr11	112708245	112708745	Sox9	C9
chr11	112781894	112781895	Atoh7HA_mergepeak_BAMPE2271_peak_7783	5.25799	chr11	112781866	112782366	Sox9	C10,C9
chr11	112973506	112973507	Atoh7HA_mergepeak_BAMPE2271_peak_7786	6.29115	chr11	112973251	112973751		C9
chr11	113014323	113014324	Atoh7HA_mergepeak_BAMPE2271_peak_7787	21.0242	chr11	113014172	113014672		C9
chr11	113014909	113014910	Atoh7HA_mergepeak_BAMPE2271_peak_7788	4.8638	chr11	113014802	113015302		C5,C9
chr11	113308770	113308771	Atoh7HA_mergepeak_BAMPE2271_peak_7794	10.5312	chr11	113308510	113309010		C7,C9
chr11	113326622	113326623	Atoh7HA_mergepeak_BAMPE2271_peak_7795	28.2282	chr11	113326381	113326881		C7
chr11	113368279	113368280	Atoh7HA_mergepeak_BAMPE2271_peak_7799	3.5962	chr11	113368061	113368561		C9
chr11	113431266	113431267	Atoh7HA_mergepeak_BAMPE2271_peak_7801	3.27304	chr11	113431071	113431571	Sstr2	C10,C9
chr11	113439790	113439791	Atoh7HA_mergepeak_BAMPE2271_peak_7803	17.8244	chr11	113439540	113440040	Sstr2	C9
chr11	113467476	113467477	Atoh7HA_mergepeak_BAMPE2271_peak_7804	16.9035	chr11	113467255	113467755	Slc39a11	C7,C3,C6,C9
chr11	113473781	113473782	Atoh7HA_mergepeak_BAMPE2271_peak_7805	4.8638	chr11	113473490	113473990	Sstr2	C9
chr11	113584314	113584315	Atoh7HA_mergepeak_BAMPE2271_peak_7809	13.5106	chr11	113583993	113584493	Sstr2	C9
chr11	113602459	113602460	Atoh7HA_mergepeak_BAMPE2271_peak_7810	6.20028	chr11	113602132	113602632	Cog1	C9
chr11	113611874	113611875	Atoh7HA_mergepeak_BAMPE2271_peak_7811	21.7252	chr11	113611598	113612098	Sstr2	C3,C9
chr11	113616413	113616414	Atoh7HA_mergepeak_BAMPE2271_peak_7812	7.57871	chr11	113616381	113616881	Sstr2	C9
chr11	113651367	113651368	Atoh7HA_mergepeak_BAMPE2271_peak_7814	6.20028	chr11	113650882	113651382	Slc39a11	C3,C6,C9
chr11	113749309	113749310	Atoh7HA_mergepeak_BAMPE2271_peak_7820	2.41704	chr11	113748983	113749483		C9
chr11	113798176	113798177	Atoh7HA_mergepeak_BAMPE2271_peak_7824	7.57871	chr11	113797992	113798492	Sstr2	C7
chr11	113898712	113898713	Atoh7HA_mergepeak_BAMPE2271_peak_7826	3.5962	chr11	113898597	113899097	Cog1	C3
chr11	113923222	113923223	Atoh7HA_mergepeak_BAMPE2271_peak_7832	7.57871	chr11	113922982	113923482		C9
chr11	113930231	113930232	Atoh7HA_mergepeak_BAMPE2271_peak_7833	2.42709	chr11	113929967	113930467	Sdk2	C4
chr11	113982340	113982341	Atoh7HA_mergepeak_BAMPE2271_peak_7834	3.5962	chr11	113982144	113982644		C6
chr11	114005991	114005992	Atoh7HA_mergepeak_BAMPE2271_peak_7835	7.57871	chr11	114005745	114006245		C3
chr11	114017003	114017004	Atoh7HA_mergepeak_BAMPE2271_peak_7836	7.43253	chr11	114016763	114017263		C4,C6
chr11	114040706	114040707	Atoh7HA_mergepeak_BAMPE2271_peak_7837	12.0579	chr11	114040511	114041011		C10
chr11	114055158	114055159	Atoh7HA_mergepeak_BAMPE2271_peak_7838	18.4893	chr11	114054846	114055346		C9,C10
chr11	114239386	114239387	Atoh7HA_mergepeak_BAMPE2271_peak_7842	6.17083	chr11	114239123	114239623		C6
chr11	114314099	114314100	Atoh7HA_mergepeak_BAMPE2271_peak_7844	4.21163	chr11	114313885	114314385	Sdk2	C4
chr11	114379784	114379785	Atoh7HA_mergepeak_BAMPE2271_peak_7846	18.8879	chr11	114379607	114380107		C9,C6,C3
chr11	114404640	114404641	Atoh7HA_mergepeak_BAMPE2271_peak_7847	5.38667	chr11	114404390	114404890		C3,C9
chr11	114468125	114468126	Atoh7HA_mergepeak_BAMPE2271_peak_7849	24.7932	chr11	114467857	114468357		C9
chr11	114637070	114637071	Atoh7HA_mergepeak_BAMPE2271_peak_7852	18.2095	chr11	114636755	114637255		C6
chr11	114675455	114675456	Atoh7HA_mergepeak_BAMPE2271_peak_7857	16.9035	chr11	114675181	114675681	Btbd17	C3
chr11	114685193	114685194	Atoh7HA_mergepeak_BAMPE2271_peak_7859	52.6905	chr11	114684967	114685467	Btbd17	C9,C3
chr11	114730064	114730065	Atoh7HA_mergepeak_BAMPE2271_peak_7862	6.20028	chr11	114729812	114730312	Ttyh2	C3
chr11	114745300	114745301	Atoh7HA_mergepeak_BAMPE2271_peak_7863	6.51761	chr11	114745061	114745561	Btbd17	C9
chr11	114756120	114756121	Atoh7HA_mergepeak_BAMPE2271_peak_7864	3.5962	chr11	114755857	114756357	Btbd17	C3
chr11	114779703	114779704	Atoh7HA_mergepeak_BAMPE2271_peak_7866	3.5962	chr11	114779510	114780010	Btbd17	C3
chr11	114780289	114780290	Atoh7HA_mergepeak_BAMPE2271_peak_7867	16.9035	chr11	114780060	114780560	Btbd17	C3,C6
chr11	114794142	114794143	Atoh7HA_mergepeak_BAMPE2271_peak_7869	4.8638	chr11	114793851	114794351		C6
chr11	114795293	114795294	Atoh7HA_mergepeak_BAMPE2271_peak_7870	57.4427	chr11	114795137	114795637	Btbd17	C6
chr11	114807672	114807673	Atoh7HA_mergepeak_BAMPE2271_peak_7872	3.5962	chr11	114807580	114808080	Btbd17	C7,C3,C6
chr11	114844323	114844324	Atoh7HA_mergepeak_BAMPE2271_peak_7873	25.6103	chr11	114844067	114844567	Btbd17	C9,C3,C7
chr11	114873286	114873287	Atoh7HA_mergepeak_BAMPE2271_peak_7875	29.1879	chr11	114873120	114873620		C5,C6,C7
chr11	114875465	114875466	Atoh7HA_mergepeak_BAMPE2271_peak_7876	29.2603	chr11	114875200	114875700	Btbd17	C7
chr11	114998463	114998464	Atoh7HA_mergepeak_BAMPE2271_peak_7880	6.51761	chr11	114998193	114998693	Kif19a	C3
chr11	115163271	115163272	Atoh7HA_mergepeak_BAMPE2271_peak_7884	18.8879	chr11	115163028	115163528	Slc9a3r1	C9,C10
chr11	115165093	115165094	Atoh7HA_mergepeak_BAMPE2271_peak_7885	3.5962	chr11	115164800	115165300	Fdxr	C4
chr11	115210114	115210115	Atoh7HA_mergepeak_BAMPE2271_peak_7889	9.20316	chr11	115209894	115210394		C7,C4
chr11	115228151	115228152	Atoh7HA_mergepeak_BAMPE2271_peak_7890	4.8638	chr11	115228019	115228519		C5
chr11	115234100	115234101	Atoh7HA_mergepeak_BAMPE2271_peak_7893	65.9685	chr11	115233830	115234330	Grin2c	C9
chr11	115234716	115234717	Atoh7HA_mergepeak_BAMPE2271_peak_7894	7.41676	chr11	115234459	115234959	Grin2c	C9
chr11	115467518	115467519	Atoh7HA_mergepeak_BAMPE2271_peak_7905	4.8638	chr11	115467198	115467698	Nt5c	C5,C6,C3
chr11	115779426	115779427	Atoh7HA_mergepeak_BAMPE2271_peak_7922	7.5043	chr11	115779164	115779664	Nup85	C10
chr11	116009185	116009186	Atoh7HA_mergepeak_BAMPE2271_peak_7932	4.8638	chr11	116008915	116009415	Wbp2	C9,C6
chr11	116012749	116012750	Atoh7HA_mergepeak_BAMPE2271_peak_7933	6.20028	chr11	116012464	116012964	Tmem94	C10
chr11	116128098	116128099	Atoh7HA_mergepeak_BAMPE2271_peak_7938	6.20028	chr11	116127902	116128402	H3f3b	C3,C9
chr11	116239898	116239899	Atoh7HA_mergepeak_BAMPE2271_peak_7944	12.0579	chr11	116239802	116240302		C6
chr11	116241876	116241877	Atoh7HA_mergepeak_BAMPE2271_peak_7945	6.51761	chr11	116241634	116242134	H3f3b	C9
chr11	116286048	116286049	Atoh7HA_mergepeak_BAMPE2271_peak_7947	13.6367	chr11	116285793	116286293	Prpsap1	C5,C4,C6
chr11	116286707	116286708	Atoh7HA_mergepeak_BAMPE2271_peak_7948	46.605	chr11	116286357	116286857	Prpsap1	C4,C6
chr11	116493980	116493981	Atoh7HA_mergepeak_BAMPE2271_peak_7956	8.72987	chr11	116493786	116494286	Prpsap1	C4
chr11	116494680	116494681	Atoh7HA_mergepeak_BAMPE2271_peak_7957	3.5962	chr11	116494593	116495093	Prpsap1	C5,C3,C6
chr11	116530512	116530513	Atoh7HA_mergepeak_BAMPE2271_peak_7959	3.5962	chr11	116530464	116530964		C10
chr11	116814603	116814604	Atoh7HA_mergepeak_BAMPE2271_peak_7978	7.83292	chr11	116814467	116814967	St6galnac2	C6
chr11	116825356	116825357	Atoh7HA_mergepeak_BAMPE2271_peak_7979	3.5962	chr11	116825170	116825670		C3
chr11	117267557	117267558	Atoh7HA_mergepeak_BAMPE2271_peak_7988	5.25799	chr11	117267321	117267821		C10
chr11	117296590	117296591	Atoh7HA_mergepeak_BAMPE2271_peak_7989	3.5962	chr11	117296306	117296806	2022-09-09	C6
chr11	117317904	117317905	Atoh7HA_mergepeak_BAMPE2271_peak_7991	26.6141	chr11	117317687	117318187	2022-09-09	C9,C6,C7
chr11	117318264	117318265	Atoh7HA_mergepeak_BAMPE2271_peak_7992	3.86945	chr11	117318256	117318756		C5
chr11	117319752	117319753	Atoh7HA_mergepeak_BAMPE2271_peak_7993	15.262	chr11	117319521	117320021		C6,C9
chr11	117320017	117320018	Atoh7HA_mergepeak_BAMPE2271_peak_7994	4.8638	chr11	117319521	117320021		C6,C9
chr11	117437024	117437025	Atoh7HA_mergepeak_BAMPE2271_peak_7999	4.06771	chr11	117436657	117437157		C10
chr11	117809620	117809621	Atoh7HA_mergepeak_BAMPE2271_peak_8016	3.5962	chr11	117809406	117809906	Birc5	C9
chr11	117810577	117810578	Atoh7HA_mergepeak_BAMPE2271_peak_8017	6.29115	chr11	117810372	117810872	Birc5	C10
chr11	117880466	117880467	Atoh7HA_mergepeak_BAMPE2271_peak_8020	6.20028	chr11	117880250	117880750		C6,C5
chr11	117966521	117966522	Atoh7HA_mergepeak_BAMPE2271_peak_8025	3.5962	chr11	117966467	117966967	Pgs1	C3
chr11	117969331	117969332	Atoh7HA_mergepeak_BAMPE2271_peak_8026	3.05675	chr11	117969115	117969615	Syngr2	C10
chr11	117978144	117978145	Atoh7HA_mergepeak_BAMPE2271_peak_8028	9.20316	chr11	117977877	117978377		C9
chr11	118010067	118010068	Atoh7HA_mergepeak_BAMPE2271_peak_8032	18.5911	chr11	118009775	118010275	Pgs1	C4,C3
chr11	118043486	118043487	Atoh7HA_mergepeak_BAMPE2271_peak_8033	6.20028	chr11	118043261	118043761		C6,C3
chr11	118173010	118173011	Atoh7HA_mergepeak_BAMPE2271_peak_8036	13.5561	chr11	118172745	118173245	Pgs1	C3
chr11	118197844	118197845	Atoh7HA_mergepeak_BAMPE2271_peak_8038	7.57871	chr11	118197665	118198165		C9
chr11	118202706	118202707	Atoh7HA_mergepeak_BAMPE2271_peak_8039	6.51761	chr11	118202468	118202968	Cyth1	C4
chr11	118211945	118211946	Atoh7HA_mergepeak_BAMPE2271_peak_8040	3.5962	chr11	118211626	118212126	Pgs1	C3
chr11	118322884	118322885	Atoh7HA_mergepeak_BAMPE2271_peak_8044	4.06771	chr11	118322589	118323089		C3,C9
chr11	118470320	118470321	Atoh7HA_mergepeak_BAMPE2271_peak_8048	16.9035	chr11	118470157	118470657		C9,C3,C4
chr11	118529562	118529563	Atoh7HA_mergepeak_BAMPE2271_peak_8052	6.20028	chr11	118529279	118529779		C6,C7
chr11	118554604	118554605	Atoh7HA_mergepeak_BAMPE2271_peak_8053	4.8638	chr11	118554494	118554994		C3
chr11	118600393	118600394	Atoh7HA_mergepeak_BAMPE2271_peak_8055	6.20028	chr11	118600018	118600518		C5,C7,C6
chr11	118600769	118600770	Atoh7HA_mergepeak_BAMPE2271_peak_8056	3.5962	chr11	118600536	118601036		C6,C5
chr11	118628101	118628102	Atoh7HA_mergepeak_BAMPE2271_peak_8059	3.5962	chr11	118627642	118628142		C5,C6
chr11	118729548	118729549	Atoh7HA_mergepeak_BAMPE2271_peak_8064	3.5962	chr11	118729391	118729891		C3
chr11	118745015	118745016	Atoh7HA_mergepeak_BAMPE2271_peak_8066	15.262	chr11	118744712	118745212		C9
chr11	118752579	118752580	Atoh7HA_mergepeak_BAMPE2271_peak_8067	9.74504	chr11	118752302	118752802	Rbfox3	C6,C7,C5
chr11	118760761	118760762	Atoh7HA_mergepeak_BAMPE2271_peak_8068	6.20028	chr11	118760529	118761029	Rbfox3	C3,C9,C7
chr11	118863590	118863591	Atoh7HA_mergepeak_BAMPE2271_peak_8070	4.8638	chr11	118863302	118863802		C5
chr11	118875400	118875401	Atoh7HA_mergepeak_BAMPE2271_peak_8071	2.42709	chr11	118875184	118875684	Rbfox3	C6,C5
chr11	118881288	118881289	Atoh7HA_mergepeak_BAMPE2271_peak_8072	2.95697	chr11	118880990	118881490		C5
chr11	118909565	118909566	Atoh7HA_mergepeak_BAMPE2271_peak_8073	6.20028	chr11	118909431	118909931	Rbfox3	C5,C3
chr11	118909910	118909911	Atoh7HA_mergepeak_BAMPE2271_peak_8074	3.5962	chr11	118909431	118909931	Rbfox3	C5,C3
chr11	118964101	118964102	Atoh7HA_mergepeak_BAMPE2271_peak_8075	9.0269	chr11	118963937	118964437	Cbx2	C6
chr11	118973207	118973208	Atoh7HA_mergepeak_BAMPE2271_peak_8077	42.6365	chr11	118972917	118973417	Cbx2	C6,C3,C7,C9
chr11	118995690	118995691	Atoh7HA_mergepeak_BAMPE2271_peak_8079	16.9035	chr11	118995440	118995940	Cbx2	C9,C6
chr11	119053396	119053397	Atoh7HA_mergepeak_BAMPE2271_peak_8084	2.64419	chr11	119053206	119053706	Ccdc40	C5
chr11	119105966	119105967	Atoh7HA_mergepeak_BAMPE2271_peak_8087	4.8638	chr11	119105669	119106169	Rbfox3	C5
chr11	119111579	119111580	Atoh7HA_mergepeak_BAMPE2271_peak_8088	12.0579	chr11	119111287	119111787		C9,C3
chr11	119145323	119145324	Atoh7HA_mergepeak_BAMPE2271_peak_8090	10.5312	chr11	119145019	119145519		C4,C3
chr11	119150700	119150701	Atoh7HA_mergepeak_BAMPE2271_peak_8091	15.262	chr11	119150496	119150996	Rbfox3	C7,C6,C3
chr11	119187756	119187757	Atoh7HA_mergepeak_BAMPE2271_peak_8093	3.27304	chr11	119187400	119187900		C5
chr11	119208075	119208076	Atoh7HA_mergepeak_BAMPE2271_peak_8096	4.8638	chr11	119207922	119208422	Tbc1d16	C5,C3,C7
chr11	119355531	119355532	Atoh7HA_mergepeak_BAMPE2271_peak_8105	5.16385	chr11	119355290	119355790	Rptor	C10
chr11	119515107	119515108	Atoh7HA_mergepeak_BAMPE2271_peak_8111	30.4357	chr11	119514871	119515371	Endov	C3,C6,C4
chr11	119559066	119559067	Atoh7HA_mergepeak_BAMPE2271_peak_8114	2.42709	chr11	119558888	119559388	Nptx1	C5,C3
chr11	119565088	119565089	Atoh7HA_mergepeak_BAMPE2271_peak_8115	3.5962	chr11	119564859	119565359		C7,C5,C6
chr11	119585841	119585842	Atoh7HA_mergepeak_BAMPE2271_peak_8116	3.5962	chr11	119585701	119586201		C6
chr11	120023125	120023126	Atoh7HA_mergepeak_BAMPE2271_peak_8128	8.72987	chr11	120022807	120023307		C9,C5
chr11	120051281	120051282	Atoh7HA_mergepeak_BAMPE2271_peak_8132	16.9035	chr11	120051032	120051532		C9,C7,C6
chr11	120051568	120051569	Atoh7HA_mergepeak_BAMPE2271_peak_8133	5.16385	chr11	120051546	120052046	Slc38a10	C7,C9,C6
chr11	120052626	120052627	Atoh7HA_mergepeak_BAMPE2271_peak_8134	4.8638	chr11	120052236	120052736		C3
chr11	120280489	120280490	Atoh7HA_mergepeak_BAMPE2271_peak_8147	4.06771	chr11	120280487	120280987	Bahcc1	C3
chr11	120369766	120369767	Atoh7HA_mergepeak_BAMPE2271_peak_8160	10.6154	chr11	120369572	120370072		C6
chr11	120491876	120491877	Atoh7HA_mergepeak_BAMPE2271_peak_8166	3.5962	chr11	120491589	120492089	Alyref	C10
chr11	120665590	120665591	Atoh7HA_mergepeak_BAMPE2271_peak_8170	16.9035	chr11	120665328	120665828	Oxld1	C9,C6,C4,C7
chr11	121231855	121231856	Atoh7HA_mergepeak_BAMPE2271_peak_8194	6.51761	chr11	121231543	121232043	Wdr45b	C3
chr11	121388354	121388355	Atoh7HA_mergepeak_BAMPE2271_peak_8197	6.51761	chr11	121388107	121388607		C5
chr12	3808156	3808157	Atoh7HA_mergepeak_BAMPE2271_peak_8227	2.14371	chr12	3807677	3808177		C10
chr12	3870988	3870989	Atoh7HA_mergepeak_BAMPE2271_peak_8230	10.6154	chr12	3870712	3871212	Efr3b	C6,C4
chr12	3942251	3942252	Atoh7HA_mergepeak_BAMPE2271_peak_8232	2.42709	chr12	3941977	3942477	Efr3b	C5
chr12	3947713	3947714	Atoh7HA_mergepeak_BAMPE2271_peak_8233	6.20028	chr12	3947403	3947903		C6,C4
chr12	4007243	4007244	Atoh7HA_mergepeak_BAMPE2271_peak_8237	3.5962	chr12	4007010	4007510		C6,C7
chr12	4476505	4476506	Atoh7HA_mergepeak_BAMPE2271_peak_8239	14.2978	chr12	4476272	4476772		C6
chr12	4523511	4523512	Atoh7HA_mergepeak_BAMPE2271_peak_8241	3.5962	chr12	4523255	4523755	Ncoa1	C9
chr12	4696000	4696001	Atoh7HA_mergepeak_BAMPE2271_peak_8245	10.5312	chr12	4695715	4696215		C6
chr12	4709140	4709141	Atoh7HA_mergepeak_BAMPE2271_peak_8247	13.5561	chr12	4708880	4709380	Atad2b	C3,C6,C7
chr12	4874327	4874328	Atoh7HA_mergepeak_BAMPE2271_peak_8251	4.8638	chr12	4874133	4874633		C3
chr12	5186814	5186815	Atoh7HA_mergepeak_BAMPE2271_peak_8256	13.6367	chr12	5186562	5187062		C9,C3
chr12	5189040	5189041	Atoh7HA_mergepeak_BAMPE2271_peak_8257	2.64419	chr12	5188807	5189307		C5
chr12	5191390	5191391	Atoh7HA_mergepeak_BAMPE2271_peak_8258	7.57871	chr12	5191133	5191633		C3
chr12	5192256	5192257	Atoh7HA_mergepeak_BAMPE2271_peak_8259	21.3273	chr12	5192063	5192563		C9,C3
chr12	5215990	5215991	Atoh7HA_mergepeak_BAMPE2271_peak_8260	6.20028	chr12	5215739	5216239		C6,C7,C5
chr12	5239624	5239625	Atoh7HA_mergepeak_BAMPE2271_peak_8261	13.6367	chr12	5239132	5239632		C9
chr12	5239982	5239983	Atoh7HA_mergepeak_BAMPE2271_peak_8262	7.57871	chr12	5239739	5240239		C6,C9
chr12	6084912	6084913	Atoh7HA_mergepeak_BAMPE2271_peak_8272	2.41704	chr12	6084791	6085291		C5
chr12	6878500	6878501	Atoh7HA_mergepeak_BAMPE2271_peak_8287	5.25799	chr12	6878318	6878818		C3
chr12	8498675	8498676	Atoh7HA_mergepeak_BAMPE2271_peak_8307	2.42709	chr12	8498197	8498697		C5
chr12	8773010	8773011	Atoh7HA_mergepeak_BAMPE2271_peak_8314	4.8638	chr12	8772738	8773238		C5
chr12	12420993	12420994	Atoh7HA_mergepeak_BAMPE2271_peak_8364	4.8638	chr12	12420821	12421321		C7
chr12	12611113	12611114	Atoh7HA_mergepeak_BAMPE2271_peak_8368	34.8907	chr12	12610838	12611338		C9
chr12	12620484	12620485	Atoh7HA_mergepeak_BAMPE2271_peak_8369	18.5911	chr12	12620204	12620704		C7,C6,C9
chr12	12716167	12716168	Atoh7HA_mergepeak_BAMPE2271_peak_8374	3.5962	chr12	12715919	12716419		C9,C3
chr12	12765710	12765711	Atoh7HA_mergepeak_BAMPE2271_peak_8375	10.5312	chr12	12765482	12765982		C7,C6,C5
chr12	12813001	12813002	Atoh7HA_mergepeak_BAMPE2271_peak_8377	63.0995	chr12	12812734	12813234		C4,C6,C9,C7
chr12	12829024	12829025	Atoh7HA_mergepeak_BAMPE2271_peak_8379	5.16385	chr12	12828797	12829297	Mycn	C4
chr12	12995411	12995412	Atoh7HA_mergepeak_BAMPE2271_peak_8383	5.2354	chr12	12995149	12995649	Mycn	C6,C5
chr12	13053415	13053416	Atoh7HA_mergepeak_BAMPE2271_peak_8384	4.06771	chr12	13053265	13053765	Mycn	C5,C6
chr12	13461151	13461152	Atoh7HA_mergepeak_BAMPE2271_peak_8389	10.5312	chr12	13461072	13461572		C5
chr12	16041395	16041396	Atoh7HA_mergepeak_BAMPE2271_peak_8418	6.73265	chr12	16041135	16041635		C3,C9
chr12	16550732	16550733	Atoh7HA_mergepeak_BAMPE2271_peak_8424	4.06771	chr12	16550460	16550960		C6,C7,C5
chr12	16644085	16644086	Atoh7HA_mergepeak_BAMPE2271_peak_8428	3.5962	chr12	16643951	16644451	Lpin1	C4
chr12	17049153	17049154	Atoh7HA_mergepeak_BAMPE2271_peak_8434	4.8638	chr12	17049105	17049605	Kcnf1	C7,C4,C6
chr12	17506191	17506192	Atoh7HA_mergepeak_BAMPE2271_peak_8442	9.20316	chr12	17505911	17506411		C4,C3
chr12	17558171	17558172	Atoh7HA_mergepeak_BAMPE2271_peak_8446	6.20028	chr12	17557936	17558436	Odc1	C9
chr12	17626294	17626295	Atoh7HA_mergepeak_BAMPE2271_peak_8447	10.5312	chr12	17625981	17626481	Odc1	C10
chr12	17738750	17738751	Atoh7HA_mergepeak_BAMPE2271_peak_8449	7.43253	chr12	17738356	17738856		C3
chr12	20614988	20614989	Atoh7HA_mergepeak_BAMPE2271_peak_8497	4.21163	chr12	20614690	20615190		C5
chr12	21164544	21164545	Atoh7HA_mergepeak_BAMPE2271_peak_8510	2.42709	chr12	21164439	21164939	Iah1	C5
chr12	21229745	21229746	Atoh7HA_mergepeak_BAMPE2271_peak_8511	2.14371	chr12	21229482	21229982		C4,C7
chr12	24974905	24974906	Atoh7HA_mergepeak_BAMPE2271_peak_8560	4.06771	chr12	24974684	24975184		C7
chr12	25099007	25099008	Atoh7HA_mergepeak_BAMPE2271_peak_8562	6.29115	chr12	25098655	25099155	Id2	C10
chr12	25544427	25544428	Atoh7HA_mergepeak_BAMPE2271_peak_8568	5.29266	chr12	25544200	25544700		C6,C9,C7
chr12	25871335	25871336	Atoh7HA_mergepeak_BAMPE2271_peak_8574	5.25799	chr12	25871141	25871641		C7,C6,C9
chr12	26075818	26075819	Atoh7HA_mergepeak_BAMPE2271_peak_8580	9.0269	chr12	26075778	26076278		C3,C4,C9
chr12	26403934	26403935	Atoh7HA_mergepeak_BAMPE2271_peak_8583	6.29115	chr12	26403646	26404146		C3,C9
chr12	26534300	26534301	Atoh7HA_mergepeak_BAMPE2271_peak_8586	3.5962	chr12	26534088	26534588		C7,C5,C6,C4
chr12	26534527	26534528	Atoh7HA_mergepeak_BAMPE2271_peak_8587	3.5962	chr12	26534088	26534588		C7,C5,C6,C4
chr12	26535400	26535401	Atoh7HA_mergepeak_BAMPE2271_peak_8589	15.262	chr12	26535140	26535640		C4,C7,C6
chr12	26635848	26635849	Atoh7HA_mergepeak_BAMPE2271_peak_8592	2.42709	chr12	26635676	26636176		C3,C9
chr12	26734717	26734718	Atoh7HA_mergepeak_BAMPE2271_peak_8594	27.4255	chr12	26734367	26734867		C9
chr12	26781775	26781776	Atoh7HA_mergepeak_BAMPE2271_peak_8595	6.51761	chr12	26781475	26781975		C6,C9
chr12	26903653	26903654	Atoh7HA_mergepeak_BAMPE2271_peak_8596	16.9035	chr12	26903466	26903966		C6,C5,C7
chr12	27061152	27061153	Atoh7HA_mergepeak_BAMPE2271_peak_8597	9.0269	chr12	27060889	27061389		C4
chr12	27082899	27082900	Atoh7HA_mergepeak_BAMPE2271_peak_8599	6.20028	chr12	27082609	27083109		C6,C5
chr12	27140525	27140526	Atoh7HA_mergepeak_BAMPE2271_peak_8601	18.3319	chr12	27140293	27140793	Sox11	C6,C9,C4
chr12	27357165	27357166	Atoh7HA_mergepeak_BAMPE2271_peak_8605	9.0269	chr12	27356924	27357424		C5
chr12	27646619	27646620	Atoh7HA_mergepeak_BAMPE2271_peak_8610	6.51761	chr12	27646484	27646984		C9
chr12	28376906	28376907	Atoh7HA_mergepeak_BAMPE2271_peak_8618	10.5312	chr12	28376633	28377133		C5,C6
chr12	28589618	28589619	Atoh7HA_mergepeak_BAMPE2271_peak_8625	7.99982	chr12	28589364	28589864		C4,C7,C5
chr12	28675385	28675386	Atoh7HA_mergepeak_BAMPE2271_peak_8626	5.99898	chr12	28675101	28675601		C3
chr12	28710678	28710679	Atoh7HA_mergepeak_BAMPE2271_peak_8627	12.0579	chr12	28710467	28710967		C4
chr12	28800321	28800322	Atoh7HA_mergepeak_BAMPE2271_peak_8630	6.29115	chr12	28800064	28800564		C6,C7
chr12	28817559	28817560	Atoh7HA_mergepeak_BAMPE2271_peak_8631	19.8144	chr12	28817313	28817813		C3
chr12	28849433	28849434	Atoh7HA_mergepeak_BAMPE2271_peak_8633	16.873	chr12	28849193	28849693		C6,C7
chr12	28910141	28910142	Atoh7HA_mergepeak_BAMPE2271_peak_8636	6.20028	chr12	28909860	28910360		C7
chr12	28910774	28910775	Atoh7HA_mergepeak_BAMPE2271_peak_8637	4.8638	chr12	28910492	28910992		C7
chr12	29048601	29048602	Atoh7HA_mergepeak_BAMPE2271_peak_8640	9.46935	chr12	29048520	29049020		C4
chr12	29083511	29083512	Atoh7HA_mergepeak_BAMPE2271_peak_8642	8.56793	chr12	29083500	29084000		C5
chr12	29096234	29096235	Atoh7HA_mergepeak_BAMPE2271_peak_8643	4.8638	chr12	29095953	29096453		C5
chr12	29121479	29121480	Atoh7HA_mergepeak_BAMPE2271_peak_8644	16.6304	chr12	29121181	29121681		C6
chr12	29280553	29280554	Atoh7HA_mergepeak_BAMPE2271_peak_8645	7.83292	chr12	29280301	29280801	Myt1l	C5,C4,C6
chr12	29702124	29702125	Atoh7HA_mergepeak_BAMPE2271_peak_8650	11.3048	chr12	29701828	29702328	Myt1l	C5
chr12	30003937	30003938	Atoh7HA_mergepeak_BAMPE2271_peak_8653	5.25799	chr12	30003740	30004240	Pxdn	C9
chr12	30373402	30373403	Atoh7HA_mergepeak_BAMPE2271_peak_8656	10.5312	chr12	30373090	30373590		C4
chr12	31895620	31895621	Atoh7HA_mergepeak_BAMPE2271_peak_8679	7.57871	chr12	31895253	31895753	Hbp1	C3
chr12	31897116	31897117	Atoh7HA_mergepeak_BAMPE2271_peak_8681	7.57871	chr12	31896873	31897373		C6
chr12	31905829	31905830	Atoh7HA_mergepeak_BAMPE2271_peak_8682	10.5312	chr12	31905617	31906117		C6,C4
chr12	31973629	31973630	Atoh7HA_mergepeak_BAMPE2271_peak_8686	5.25799	chr12	31973395	31973895		C9,C4
chr12	33003662	33003663	Atoh7HA_mergepeak_BAMPE2271_peak_8706	3.5962	chr12	33003334	33003834		C4,C3
chr12	33085281	33085282	Atoh7HA_mergepeak_BAMPE2271_peak_8709	16.148	chr12	33085063	33085563		C7
chr12	34528413	34528414	Atoh7HA_mergepeak_BAMPE2271_peak_8725	4.06771	chr12	34528193	34528693		C5
chr12	39956609	39956610	Atoh7HA_mergepeak_BAMPE2271_peak_8768	21.3273	chr12	39956379	39956879		C6,C5
chr12	41486004	41486005	Atoh7HA_mergepeak_BAMPE2271_peak_8789	9.0269	chr12	41485740	41486240		C7,C5
chr12	43916934	43916935	Atoh7HA_mergepeak_BAMPE2271_peak_8825	2.42709	chr12	43916745	43917245		C6
chr12	44329996	44329997	Atoh7HA_mergepeak_BAMPE2271_peak_8833	13.5106	chr12	44329767	44330267	Pnpla8	C4
chr12	44344293	44344294	Atoh7HA_mergepeak_BAMPE2271_peak_8835	6.20028	chr12	44344127	44344627		C6
chr12	44481611	44481612	Atoh7HA_mergepeak_BAMPE2271_peak_8836	4.8638	chr12	44481377	44481877		C3,C9
chr12	44519506	44519507	Atoh7HA_mergepeak_BAMPE2271_peak_8839	6.20028	chr12	44519346	44519846		C5
chr12	44852148	44852149	Atoh7HA_mergepeak_BAMPE2271_peak_8851	3.05675	chr12	44851931	44852431	Stxbp6	C10
chr12	50614576	50614577	Atoh7HA_mergepeak_BAMPE2271_peak_8911	3.41264	chr12	50614302	50614802		C9,C3
chr12	52671622	52671623	Atoh7HA_mergepeak_BAMPE2271_peak_8934	52.2152	chr12	52671382	52671882	Akap6	C7,C4,C6
chr12	52848176	52848177	Atoh7HA_mergepeak_BAMPE2271_peak_8936	7.5043	chr12	52848034	52848534	Akap6	C7,C5,C6
chr12	53875328	53875329	Atoh7HA_mergepeak_BAMPE2271_peak_8954	15.4273	chr12	53875111	53875611		C4
chr12	54536242	54536243	Atoh7HA_mergepeak_BAMPE2271_peak_8964	16.9035	chr12	54535861	54536361		C7
chr12	54789907	54789908	Atoh7HA_mergepeak_BAMPE2271_peak_8982	4.06771	chr12	54789685	54790185		C7,C6
chr12	55446822	55446823	Atoh7HA_mergepeak_BAMPE2271_peak_8994	10.6154	chr12	55446599	55447099	Insm2	C6
chr12	55518201	55518202	Atoh7HA_mergepeak_BAMPE2271_peak_8996	20.2979	chr12	55518004	55518504	Psma6	C7,C9
chr12	55527350	55527351	Atoh7HA_mergepeak_BAMPE2271_peak_8997	9.0269	chr12	55527107	55527607	Psma6	C4,C5
chr12	55600457	55600458	Atoh7HA_mergepeak_BAMPE2271_peak_8999	2.95697	chr12	55600144	55600644		C10
chr12	55608079	55608080	Atoh7HA_mergepeak_BAMPE2271_peak_9000	5.25799	chr12	55607838	55608338	Insm2	C6,C3,C9
chr12	55620540	55620541	Atoh7HA_mergepeak_BAMPE2271_peak_9002	4.8638	chr12	55620264	55620764	Insm2	C6,C9
chr12	55622707	55622708	Atoh7HA_mergepeak_BAMPE2271_peak_9003	7.83292	chr12	55622511	55623011		C9
chr12	56005548	56005549	Atoh7HA_mergepeak_BAMPE2271_peak_9009	9.0269	chr12	56005261	56005761		C9
chr12	56792815	56792816	Atoh7HA_mergepeak_BAMPE2271_peak_9021	2.42709	chr12	56792611	56793111		C4,C3,C7,C5
chr12	68547164	68547165	Atoh7HA_mergepeak_BAMPE2271_peak_9171	15.262	chr12	68546894	68547394		C6
chr12	69790750	69790751	Atoh7HA_mergepeak_BAMPE2271_peak_9204	6.20028	chr12	69790419	69790919		C4
chr12	70070499	70070500	Atoh7HA_mergepeak_BAMPE2271_peak_9208	36.8063	chr12	70070274	70070774	Nin	C9,C3
chr12	70108296	70108297	Atoh7HA_mergepeak_BAMPE2271_peak_9211	12.0579	chr12	70108089	70108589		C6,C9
chr12	70367807	70367808	Atoh7HA_mergepeak_BAMPE2271_peak_9215	18.8879	chr12	70367587	70368087		C5
chr12	70422904	70422905	Atoh7HA_mergepeak_BAMPE2271_peak_9218	24.4103	chr12	70422669	70423169	Trim9	C7,C4,C3,C9
chr12	70453100	70453101	Atoh7HA_mergepeak_BAMPE2271_peak_9219	9.20316	chr12	70452851	70453351		C5
chr12	71048323	71048324	Atoh7HA_mergepeak_BAMPE2271_peak_9229	4.8638	chr12	71048048	71048548		C5,C4
chr12	71855933	71855934	Atoh7HA_mergepeak_BAMPE2271_peak_9243	3.5962	chr12	71855581	71856081		C9
chr12	72198267	72198268	Atoh7HA_mergepeak_BAMPE2271_peak_9250	4.8638	chr12	72198007	72198507	L3hypdh	C7,C6
chr12	72230883	72230884	Atoh7HA_mergepeak_BAMPE2271_peak_9252	8.72987	chr12	72230554	72231054		C4,C5
chr12	72236773	72236774	Atoh7HA_mergepeak_BAMPE2271_peak_9253	4.06771	chr12	72236473	72236973		C5
chr12	72305198	72305199	Atoh7HA_mergepeak_BAMPE2271_peak_9255	32.9955	chr12	72304961	72305461		C7
chr12	72832028	72832029	Atoh7HA_mergepeak_BAMPE2271_peak_9267	23.113	chr12	72831777	72832277		C3,C4,C9
chr12	73110758	73110759	Atoh7HA_mergepeak_BAMPE2271_peak_9271	4.8638	chr12	73110273	73110773		C3
chr12	73268696	73268697	Atoh7HA_mergepeak_BAMPE2271_peak_9274	4.8638	chr12	73268468	73268968		C6,C7
chr12	74109857	74109858	Atoh7HA_mergepeak_BAMPE2271_peak_9281	4.8638	chr12	74109569	74110069		C6
chr12	76191015	76191016	Atoh7HA_mergepeak_BAMPE2271_peak_9306	5.25799	chr12	76190909	76191409		C6
chr12	76230635	76230636	Atoh7HA_mergepeak_BAMPE2271_peak_9307	7.40132	chr12	76230516	76231016		C5
chr12	76405679	76405680	Atoh7HA_mergepeak_BAMPE2271_peak_9313	2.42709	chr12	76405490	76405990	Hspa2	C9
chr12	76623576	76623577	Atoh7HA_mergepeak_BAMPE2271_peak_9316	12.0579	chr12	76623350	76623850	Sptb	C3
chr12	76781387	76781388	Atoh7HA_mergepeak_BAMPE2271_peak_9331	12.0579	chr12	76780926	76781426	Sptb	C9,C3
chr12	76820757	76820758	Atoh7HA_mergepeak_BAMPE2271_peak_9334	47.19	chr12	76820533	76821033	Rab15	C6,C9,C3
chr12	77000224	77000225	Atoh7HA_mergepeak_BAMPE2271_peak_9337	5.16385	chr12	77000005	77000505	Rab15	C4,C6
chr12	77000908	77000909	Atoh7HA_mergepeak_BAMPE2271_peak_9338	18.5911	chr12	77000687	77001187	Rab15	C6,C7,C4
chr12	79130744	79130745	Atoh7HA_mergepeak_BAMPE2271_peak_9368	2.27483	chr12	79130512	79131012	Arg2	C5,C3
chr12	79296224	79296225	Atoh7HA_mergepeak_BAMPE2271_peak_9371	4.8638	chr12	79296034	79296534		C5
chr12	79612922	79612923	Atoh7HA_mergepeak_BAMPE2271_peak_9377	3.5423	chr12	79612695	79613195		C9
chr12	79661408	79661409	Atoh7HA_mergepeak_BAMPE2271_peak_9379	9.0269	chr12	79661133	79661633		C9
chr12	79719311	79719312	Atoh7HA_mergepeak_BAMPE2271_peak_9380	5.16385	chr12	79718999	79719499		C10
chr12	79732922	79732923	Atoh7HA_mergepeak_BAMPE2271_peak_9381	7.57871	chr12	79732626	79733126		C7,C9
chr12	79742340	79742341	Atoh7HA_mergepeak_BAMPE2271_peak_9382	15.262	chr12	79742174	79742674		C9,C3,C6
chr12	79859756	79859757	Atoh7HA_mergepeak_BAMPE2271_peak_9383	9.20316	chr12	79859478	79859978		C9,C10
chr12	79879777	79879778	Atoh7HA_mergepeak_BAMPE2271_peak_9384	6.25892	chr12	79879535	79880035	Zfp36l1	C10,C9
chr12	80191580	80191581	Atoh7HA_mergepeak_BAMPE2271_peak_9387	7.5043	chr12	80191393	80191893		C6,C7,C9
chr12	80228071	80228072	Atoh7HA_mergepeak_BAMPE2271_peak_9388	36.8063	chr12	80227858	80228358	Exd2	C9,C5
chr12	80798465	80798466	Atoh7HA_mergepeak_BAMPE2271_peak_9404	7.57871	chr12	80798229	80798729	Susd6	C9
chr12	80816840	80816841	Atoh7HA_mergepeak_BAMPE2271_peak_9405	18.2095	chr12	80816612	80817112	Susd6	C9,C3
chr12	80858450	80858451	Atoh7HA_mergepeak_BAMPE2271_peak_9406	20.2979	chr12	80858224	80858724		C6,C9,C3
chr12	80879364	80879365	Atoh7HA_mergepeak_BAMPE2271_peak_9407	22.0462	chr12	80879206	80879706	Susd6	C9,C6
chr12	81003035	81003036	Atoh7HA_mergepeak_BAMPE2271_peak_9411	4.21163	chr12	81002780	81003280		C9
chr12	81321182	81321183	Atoh7HA_mergepeak_BAMPE2271_peak_9416	2.64419	chr12	81320927	81321427		C9,C10
chr12	82287047	82287048	Atoh7HA_mergepeak_BAMPE2271_peak_9432	4.8638	chr12	82286742	82287242		C5,C6
chr12	83099861	83099862	Atoh7HA_mergepeak_BAMPE2271_peak_9441	2.42709	chr12	83099418	83099918		C4
chr12	83287260	83287261	Atoh7HA_mergepeak_BAMPE2271_peak_9444	2.95697	chr12	83287133	83287633		C9
chr12	83302440	83302441	Atoh7HA_mergepeak_BAMPE2271_peak_9446	2.95697	chr12	83302410	83302910	Dpf3	C5
chr12	83302674	83302675	Atoh7HA_mergepeak_BAMPE2271_peak_9447	12.0579	chr12	83302410	83302910	Dpf3	C5
chr12	84114337	84114338	Atoh7HA_mergepeak_BAMPE2271_peak_9464	6.20028	chr12	84114096	84114596		C10
chr12	84175752	84175753	Atoh7HA_mergepeak_BAMPE2271_peak_9467	5.25799	chr12	84175514	84176014	Rnf113a2	C4
chr12	84176490	84176491	Atoh7HA_mergepeak_BAMPE2271_peak_9468	3.14696	chr12	84176175	84176675		C5
chr12	84404517	84404518	Atoh7HA_mergepeak_BAMPE2271_peak_9473	5.16385	chr12	84404507	84405007	Entpd5	C9
chr12	84487765	84487766	Atoh7HA_mergepeak_BAMPE2271_peak_9477	21.4496	chr12	84487557	84488057		C7
chr12	84541838	84541839	Atoh7HA_mergepeak_BAMPE2271_peak_9481	7.48757	chr12	84541524	84542024	Vsx2	C10,C9
chr12	84546972	84546973	Atoh7HA_mergepeak_BAMPE2271_peak_9483	16.148	chr12	84546769	84547269	Coq6	C3,C9
chr12	84696227	84696228	Atoh7HA_mergepeak_BAMPE2271_peak_9486	6.20028	chr12	84695944	84696444		C5
chr12	85145724	85145725	Atoh7HA_mergepeak_BAMPE2271_peak_9489	16.8715	chr12	85145534	85146034	Arel1	C9,C6
chr12	85176215	85176216	Atoh7HA_mergepeak_BAMPE2271_peak_9492	3.5962	chr12	85175834	85176334		C3
chr12	85262690	85262691	Atoh7HA_mergepeak_BAMPE2271_peak_9495	7.57871	chr12	85262443	85262943		C6
chr12	85524592	85524593	Atoh7HA_mergepeak_BAMPE2271_peak_9503	2.14371	chr12	85524369	85524869		C9
chr12	85621765	85621766	Atoh7HA_mergepeak_BAMPE2271_peak_9505	3.5962	chr12	85621610	85622110		C5
chr12	86036632	86036633	Atoh7HA_mergepeak_BAMPE2271_peak_9510	6.40335	chr12	86036338	86036838	Ttll5	C3,C9
chr12	86167201	86167202	Atoh7HA_mergepeak_BAMPE2271_peak_9512	18.5911	chr12	86166956	86167456	Ift43	C6,C9,C7
chr12	86181561	86181562	Atoh7HA_mergepeak_BAMPE2271_peak_9513	8.72987	chr12	86181281	86181781	Ift43	C3,C9
chr12	86700288	86700289	Atoh7HA_mergepeak_BAMPE2271_peak_9520	21.3273	chr12	86699823	86700323	Vash1	C9,C3
chr12	86816334	86816335	Atoh7HA_mergepeak_BAMPE2271_peak_9525	4.8638	chr12	86816081	86816581		C5
chr12	86911528	86911529	Atoh7HA_mergepeak_BAMPE2271_peak_9529	9.0269	chr12	86911404	86911904		C4,C6,C9,C7
chr12	87043362	87043363	Atoh7HA_mergepeak_BAMPE2271_peak_9531	12.0579	chr12	87043064	87043564	Ahsa1	C6,C3,C9
chr12	87044928	87044929	Atoh7HA_mergepeak_BAMPE2271_peak_9532	2.95697	chr12	87044712	87045212	Ahsa1	C3
chr12	88819017	88819018	Atoh7HA_mergepeak_BAMPE2271_peak_9552	11.3021	chr12	88818749	88819249		C9
chr12	89041880	89041881	Atoh7HA_mergepeak_BAMPE2271_peak_9553	56.1341	chr12	89041619	89042119		C6,C4,C7
chr12	89049487	89049488	Atoh7HA_mergepeak_BAMPE2271_peak_9554	10.5312	chr12	89049219	89049719		C7,C6,C9,C3
chr12	89075037	89075038	Atoh7HA_mergepeak_BAMPE2271_peak_9555	10.5312	chr12	89074825	89075325		C9,C3
chr12	89106559	89106560	Atoh7HA_mergepeak_BAMPE2271_peak_9556	7.57871	chr12	89106295	89106795		C7,C3
chr12	89291099	89291100	Atoh7HA_mergepeak_BAMPE2271_peak_9558	2.42709	chr12	89290684	89291184		C3
chr12	90027269	90027270	Atoh7HA_mergepeak_BAMPE2271_peak_9565	3.86945	chr12	90026939	90027439		C9,C3
chr12	90930199	90930200	Atoh7HA_mergepeak_BAMPE2271_peak_9572	4.8638	chr12	90929946	90930446		C9
chr12	91682750	91682751	Atoh7HA_mergepeak_BAMPE2271_peak_9596	3.5962	chr12	91682514	91683014		C9
chr12	91686055	91686056	Atoh7HA_mergepeak_BAMPE2271_peak_9597	4.8638	chr12	91685880	91686380		C5
chr12	91711151	91711152	Atoh7HA_mergepeak_BAMPE2271_peak_9599	15.0803	chr12	91710930	91711430		C9,C4,C6
chr12	92738134	92738135	Atoh7HA_mergepeak_BAMPE2271_peak_9607	7.57871	chr12	92737878	92738378		C6,C9,C7
chr12	97512032	97512033	Atoh7HA_mergepeak_BAMPE2271_peak_9662	4.8638	chr12	97511822	97512322		C6
chr12	98574799	98574800	Atoh7HA_mergepeak_BAMPE2271_peak_9671	3.5962	chr12	98574525	98575025	Kcnk10	C5
chr12	98745805	98745806	Atoh7HA_mergepeak_BAMPE2271_peak_9673	6.20028	chr12	98745489	98745989	Zc3h14	C3,C9
chr12	98974437	98974438	Atoh7HA_mergepeak_BAMPE2271_peak_9677	5.25799	chr12	98974195	98974695	Ttc8	C7,C9
chr12	99011418	99011419	Atoh7HA_mergepeak_BAMPE2271_peak_9678	12.0579	chr12	99011144	99011644		C9,C6
chr12	99220558	99220559	Atoh7HA_mergepeak_BAMPE2271_peak_9681	22.0462	chr12	99220309	99220809	Foxn3	C9
chr12	99221647	99221648	Atoh7HA_mergepeak_BAMPE2271_peak_9682	6.20028	chr12	99221418	99221918	Foxn3	C9
chr12	99247607	99247608	Atoh7HA_mergepeak_BAMPE2271_peak_9683	2.95697	chr12	99247316	99247816	Foxn3	C9
chr12	99299412	99299413	Atoh7HA_mergepeak_BAMPE2271_peak_9685	6.20028	chr12	99299167	99299667	Foxn3	C9
chr12	99342293	99342294	Atoh7HA_mergepeak_BAMPE2271_peak_9689	7.57871	chr12	99342046	99342546	Foxn3	C9
chr12	99441165	99441166	Atoh7HA_mergepeak_BAMPE2271_peak_9691	10.5312	chr12	99440961	99441461		C3,C6
chr12	99468083	99468084	Atoh7HA_mergepeak_BAMPE2271_peak_9692	21.4496	chr12	99467849	99468349	Foxn3	C9,C3
chr12	100168360	100168361	Atoh7HA_mergepeak_BAMPE2271_peak_9701	12.0579	chr12	100168150	100168650		C3,C9
chr12	100176575	100176576	Atoh7HA_mergepeak_BAMPE2271_peak_9702	15.0803	chr12	100176336	100176836		C9
chr12	100235146	100235147	Atoh7HA_mergepeak_BAMPE2271_peak_9705	12.0579	chr12	100234885	100235385	Calm1	C7,C6
chr12	100239537	100239538	Atoh7HA_mergepeak_BAMPE2271_peak_9706	4.06771	chr12	100239291	100239791	Psmc1	C6
chr12	100308148	100308149	Atoh7HA_mergepeak_BAMPE2271_peak_9709	42.6713	chr12	100307859	100308359	Calm1	C9,C6,C7
chr12	100390130	100390131	Atoh7HA_mergepeak_BAMPE2271_peak_9711	3.05675	chr12	100389966	100390466		C9
chr12	100411322	100411323	Atoh7HA_mergepeak_BAMPE2271_peak_9712	7.57871	chr12	100411068	100411568		C6
chr12	100696828	100696829	Atoh7HA_mergepeak_BAMPE2271_peak_9718	4.8638	chr12	100696565	100697065	Rps6ka5	C3,C9,C5
chr12	100990511	100990512	Atoh7HA_mergepeak_BAMPE2271_peak_9722	6.17324	chr12	100990313	100990813	Ccdc88c	C3
chr12	100999513	100999514	Atoh7HA_mergepeak_BAMPE2271_peak_9724	4.8638	chr12	100999299	100999799		C7,C6
chr12	101005063	101005064	Atoh7HA_mergepeak_BAMPE2271_peak_9725	35.3863	chr12	101004872	101005372		C3,C9
chr12	102439782	102439783	Atoh7HA_mergepeak_BAMPE2271_peak_9744	4.8638	chr12	102439544	102440044		C5
chr12	102511587	102511588	Atoh7HA_mergepeak_BAMPE2271_peak_9746	18.5911	chr12	102511313	102511813	Ubr7	C9,C10
chr12	102640661	102640662	Atoh7HA_mergepeak_BAMPE2271_peak_9748	6.51761	chr12	102640399	102640899	Itpk1	C5,C6,C7
chr12	102702211	102702212	Atoh7HA_mergepeak_BAMPE2271_peak_9751	9.0269	chr12	102701970	102702470		C6
chr12	103115163	103115164	Atoh7HA_mergepeak_BAMPE2271_peak_9755	6.51761	chr12	103114957	103115457		C7
chr12	103353796	103353797	Atoh7HA_mergepeak_BAMPE2271_peak_9757	31.7414	chr12	103353493	103353993		C9
chr12	104247933	104247934	Atoh7HA_mergepeak_BAMPE2271_peak_9768	2.13582	chr12	104247633	104248133		C5
chr12	104830419	104830420	Atoh7HA_mergepeak_BAMPE2271_peak_9778	3.5962	chr12	104830393	104830893		C5,C4
chr12	104908268	104908269	Atoh7HA_mergepeak_BAMPE2271_peak_9782	12.0579	chr12	104908002	104908502	Dicer1	C9
chr12	104912691	104912692	Atoh7HA_mergepeak_BAMPE2271_peak_9784	2.42709	chr12	104912507	104913007		C4
chr12	105002943	105002944	Atoh7HA_mergepeak_BAMPE2271_peak_9785	6.51761	chr12	105002490	105002990		C9
chr12	105093653	105093654	Atoh7HA_mergepeak_BAMPE2271_peak_9788	6.51761	chr12	105093444	105093944		C5,C6
chr12	105546087	105546088	Atoh7HA_mergepeak_BAMPE2271_peak_9798	9.0269	chr12	105545847	105546347		C6,C9
chr12	105583678	105583679	Atoh7HA_mergepeak_BAMPE2271_peak_9800	5.16385	chr12	105583432	105583932		C9
chr12	105705996	105705997	Atoh7HA_mergepeak_BAMPE2271_peak_9802	10.8327	chr12	105705765	105706265		C9
chr12	105875340	105875341	Atoh7HA_mergepeak_BAMPE2271_peak_9804	10.5312	chr12	105874973	105875473	Gskip	C7,C3
chr12	105876537	105876538	Atoh7HA_mergepeak_BAMPE2271_peak_9805	3.05675	chr12	105876305	105876805	Gskip	C3,C6
chr12	105974117	105974118	Atoh7HA_mergepeak_BAMPE2271_peak_9808	16.8715	chr12	105973632	105974132	Vrk1	C10
chr12	106010257	106010258	Atoh7HA_mergepeak_BAMPE2271_peak_9809	12.6487	chr12	106009943	106010443		C6
chr12	106282462	106282463	Atoh7HA_mergepeak_BAMPE2271_peak_9814	6.51761	chr12	106282444	106282944		C3
chr12	108088910	108088911	Atoh7HA_mergepeak_BAMPE2271_peak_9831	4.06771	chr12	108088766	108089266		C5
chr12	108207381	108207382	Atoh7HA_mergepeak_BAMPE2271_peak_9834	2.42709	chr12	108207168	108207668		C4
chr12	108259420	108259421	Atoh7HA_mergepeak_BAMPE2271_peak_9840	10.5312	chr12	108259196	108259696		C9,C7
chr12	108266043	108266044	Atoh7HA_mergepeak_BAMPE2271_peak_9843	12.6487	chr12	108265752	108266252	Ccdc85c	C10,C9
chr12	108285396	108285397	Atoh7HA_mergepeak_BAMPE2271_peak_9847	2.64419	chr12	108285172	108285672		C3
chr12	108386924	108386925	Atoh7HA_mergepeak_BAMPE2271_peak_9854	4.8638	chr12	108386747	108387247		C3
chr12	108410616	108410617	Atoh7HA_mergepeak_BAMPE2271_peak_9855	13.6367	chr12	108410350	108410850	Evl	C5
chr12	108953966	108953967	Atoh7HA_mergepeak_BAMPE2271_peak_9868	12.0579	chr12	108953727	108954227		C6
chr12	109044571	109044572	Atoh7HA_mergepeak_BAMPE2271_peak_9873	3.5962	chr12	109044458	109044958		C6
chr12	109090712	109090713	Atoh7HA_mergepeak_BAMPE2271_peak_9875	27.5709	chr12	109090419	109090919		C9,C6,C7
chr12	109443471	109443472	Atoh7HA_mergepeak_BAMPE2271_peak_9879	7.57871	chr12	109443189	109443689		C3,C9
chr12	109449490	109449491	Atoh7HA_mergepeak_BAMPE2271_peak_9880	6.20028	chr12	109449224	109449724		C9,C3
chr12	109456728	109456729	Atoh7HA_mergepeak_BAMPE2271_peak_9881	2.42709	chr12	109456443	109456943	Dlk1	C5,C4
chr12	109509641	109509642	Atoh7HA_mergepeak_BAMPE2271_peak_9882	6.29115	chr12	109509555	109510055		C6
chr12	109975781	109975782	Atoh7HA_mergepeak_BAMPE2271_peak_9898	4.06771	chr12	109975553	109976053		C7,C9
chr12	110214986	110214987	Atoh7HA_mergepeak_BAMPE2271_peak_9903	2.42709	chr12	110214830	110215330		C5,C6,C7
chr12	110298844	110298845	Atoh7HA_mergepeak_BAMPE2271_peak_9904	33.5268	chr12	110298613	110299113		C4,C6,C9,C7
chr12	110465681	110465682	Atoh7HA_mergepeak_BAMPE2271_peak_9908	4.17984	chr12	110465188	110465688		C3
chr12	110557017	110557018	Atoh7HA_mergepeak_BAMPE2271_peak_9911	20.2979	chr12	110556799	110557299	Wdr20	C4,C3
chr12	110806548	110806549	Atoh7HA_mergepeak_BAMPE2271_peak_9922	2.42709	chr12	110806516	110807016	Rcor1	C3
chr12	110845255	110845256	Atoh7HA_mergepeak_BAMPE2271_peak_9924	6.20028	chr12	110844975	110845475		C9
chr12	110979312	110979313	Atoh7HA_mergepeak_BAMPE2271_peak_9928	2.41704	chr12	110978914	110979414	Tecpr2	C10
chr12	111370443	111370444	Atoh7HA_mergepeak_BAMPE2271_peak_9932	4.8638	chr12	111370154	111370654		C6
chr12	111481164	111481165	Atoh7HA_mergepeak_BAMPE2271_peak_9940	13.5561	chr12	111480728	111481228	Mark3	C7,C6,C5
chr12	111664549	111664550	Atoh7HA_mergepeak_BAMPE2271_peak_9945	12.092	chr12	111664309	111664809	Eif5	C3,C9,C6
chr12	111677923	111677924	Atoh7HA_mergepeak_BAMPE2271_peak_9950	4.8638	chr12	111677830	111678330		C6
chr12	111687924	111687925	Atoh7HA_mergepeak_BAMPE2271_peak_9951	7.57871	chr12	111687707	111688207	Ckb	C3
chr12	111694108	111694109	Atoh7HA_mergepeak_BAMPE2271_peak_9953	10.8327	chr12	111693767	111694267	Ckb	C10
chr12	111695121	111695122	Atoh7HA_mergepeak_BAMPE2271_peak_9954	2.64419	chr12	111694893	111695393	Ckb	C10
chr12	111759840	111759841	Atoh7HA_mergepeak_BAMPE2271_peak_9960	2.95697	chr12	111759567	111760067	Klc1	C7,C5
chr12	111809930	111809931	Atoh7HA_mergepeak_BAMPE2271_peak_9961	51.479	chr12	111809681	111810181	Mark3	C4
chr12	111812236	111812237	Atoh7HA_mergepeak_BAMPE2271_peak_9963	2.42709	chr12	111811849	111812349		C5,C6
chr12	112164219	112164220	Atoh7HA_mergepeak_BAMPE2271_peak_9973	21.4408	chr12	112163935	112164435		C4
chr12	112195237	112195238	Atoh7HA_mergepeak_BAMPE2271_peak_9974	3.05675	chr12	112195033	112195533		C9
chr12	112221854	112221855	Atoh7HA_mergepeak_BAMPE2271_peak_9975	5.25799	chr12	112221643	112222143		C6,C5,C7
chr12	112243375	112243376	Atoh7HA_mergepeak_BAMPE2271_peak_9977	2.41704	chr12	112243150	112243650		C3,C9
chr12	112330231	112330232	Atoh7HA_mergepeak_BAMPE2271_peak_9981	5.83444	chr12	112329937	112330437	Tmem179	C6,C5
chr12	112333535	112333536	Atoh7HA_mergepeak_BAMPE2271_peak_9983	14.5837	chr12	112333272	112333772		C9,C7,C6,C4
chr12	112350161	112350162	Atoh7HA_mergepeak_BAMPE2271_peak_9985	13.6367	chr12	112349864	112350364		C7,C9
chr12	112350868	112350869	Atoh7HA_mergepeak_BAMPE2271_peak_9986	13.5561	chr12	112350679	112351179		C7,C5,C4
chr12	112473903	112473904	Atoh7HA_mergepeak_BAMPE2271_peak_9988	11.3048	chr12	112473722	112474222		C5,C6
chr12	112484121	112484122	Atoh7HA_mergepeak_BAMPE2271_peak_9989	6.20028	chr12	112483914	112484414	Tmem179	C6,C5
chr12	112507473	112507474	Atoh7HA_mergepeak_BAMPE2271_peak_9991	9.0269	chr12	112507195	112507695	Akt1	C5,C6
chr12	112605468	112605469	Atoh7HA_mergepeak_BAMPE2271_peak_9997	9.74504	chr12	112605202	112605702		C6
chr12	112618173	112618174	Atoh7HA_mergepeak_BAMPE2271_peak_9998	2.95697	chr12	112617917	112618417		C3,C5
chr12	112747391	112747392	Atoh7HA_mergepeak_BAMPE2271_peak_10010	16.8715	chr12	112747225	112747725	Akt1	C5,C4
chr12	112922739	112922740	Atoh7HA_mergepeak_BAMPE2271_peak_10034	10.9584	chr12	112922531	112923031		C7,C6,C4,C9
chr12	112938126	112938127	Atoh7HA_mergepeak_BAMPE2271_peak_10035	5.38667	chr12	112937850	112938350	Nudt14	C3
chr12	112939020	112939021	Atoh7HA_mergepeak_BAMPE2271_peak_10036	16.9035	chr12	112938794	112939294		C3
chr12	113028276	113028277	Atoh7HA_mergepeak_BAMPE2271_peak_10043	80.5987	chr12	113028058	113028558		C7,C9,C6
chr12	113029094	113029095	Atoh7HA_mergepeak_BAMPE2271_peak_10044	12.6487	chr12	113028841	113029341		C6,C7,C9,C3
chr12	116147190	116147191	Atoh7HA_mergepeak_BAMPE2271_peak_10081	8.65899	chr12	116146900	116147400		C7,C4,C5
chr12	116157246	116157247	Atoh7HA_mergepeak_BAMPE2271_peak_10082	7.57871	chr12	116157049	116157549		C9,C3
chr12	117187093	117187094	Atoh7HA_mergepeak_BAMPE2271_peak_10100	4.8638	chr12	117186857	117187357		C9
chr12	117770419	117770420	Atoh7HA_mergepeak_BAMPE2271_peak_10110	18.5911	chr12	117770134	117770634		C6
chr12	117806089	117806090	Atoh7HA_mergepeak_BAMPE2271_peak_10113	5.30669	chr12	117805978	117806478	Cdca7l	C9,C10
chr12	118187390	118187391	Atoh7HA_mergepeak_BAMPE2271_peak_10116	4.8638	chr12	118187006	118187506	Sp4	C4
chr12	118650969	118650970	Atoh7HA_mergepeak_BAMPE2271_peak_10122	7.58785	chr12	118650734	118651234		C10
chr12	118726086	118726087	Atoh7HA_mergepeak_BAMPE2271_peak_10125	4.06771	chr12	118725865	118726365	Sp8	C9
chr12	118846973	118846974	Atoh7HA_mergepeak_BAMPE2271_peak_10126	2.42709	chr12	118846897	118847397	Sp8	C5,C6
chr12	119947505	119947506	Atoh7HA_mergepeak_BAMPE2271_peak_10143	15.262	chr12	119947360	119947860		C5
chr13	9329500	9329501	Atoh7HA_mergepeak_BAMPE2271_peak_10235	6.51761	chr13	9329268	9329768		C6
chr13	9355446	9355447	Atoh7HA_mergepeak_BAMPE2271_peak_10236	2.42709	chr13	9355233	9355733		C9
chr13	9630661	9630662	Atoh7HA_mergepeak_BAMPE2271_peak_10239	3.5962	chr13	9630439	9630939		C3
chr13	12503647	12503648	Atoh7HA_mergepeak_BAMPE2271_peak_10280	7.57871	chr13	12503412	12503912	Heatr1	C9
chr13	13747050	13747051	Atoh7HA_mergepeak_BAMPE2271_peak_10298	3.27304	chr13	13746856	13747356		C3,C7,C6
chr13	13784572	13784573	Atoh7HA_mergepeak_BAMPE2271_peak_10301	4.8638	chr13	13784321	13784821	Gng4	C5
chr13	15463170	15463171	Atoh7HA_mergepeak_BAMPE2271_peak_10324	14.0259	chr13	15462972	15463472		C10
chr13	18457790	18457791	Atoh7HA_mergepeak_BAMPE2271_peak_10359	3.5962	chr13	18457530	18458030		C6
chr13	20041344	20041345	Atoh7HA_mergepeak_BAMPE2271_peak_10368	5.16385	chr13	20041110	20041610		C9
chr13	20232308	20232309	Atoh7HA_mergepeak_BAMPE2271_peak_10369	3.5962	chr13	20232099	20232599		C3
chr13	21408617	21408618	Atoh7HA_mergepeak_BAMPE2271_peak_10386	6.51761	chr13	21408326	21408826		C3
chr13	21716710	21716711	Atoh7HA_mergepeak_BAMPE2271_peak_10392	13.2432	chr13	21716681	21717181	Hist1h2ap	C10
chr13	21722392	21722393	Atoh7HA_mergepeak_BAMPE2271_peak_10395	13.6367	chr13	21722270	21722770	Hist1h1b	C10
chr13	22041085	22041086	Atoh7HA_mergepeak_BAMPE2271_peak_10412	6.20028	chr13	22040610	22041110	Hist1h2bj	C10
chr13	22051059	22051060	Atoh7HA_mergepeak_BAMPE2271_peak_10415	6.40335	chr13	22050813	22051313		C5
chr13	23746969	23746970	Atoh7HA_mergepeak_BAMPE2271_peak_10453	8.56793	chr13	23746889	23747389	Hist1h1e	C9
chr13	23752612	23752613	Atoh7HA_mergepeak_BAMPE2271_peak_10455	10.8327	chr13	23752559	23753059	Hist1h2ae	C10
chr13	23757256	23757257	Atoh7HA_mergepeak_BAMPE2271_peak_10456	4.8638	chr13	23757176	23757676	Hist1h4d	C9
chr13	23762119	23762120	Atoh7HA_mergepeak_BAMPE2271_peak_10458	12.6487	chr13	23761688	23762188	Hist1h4d	C10
chr13	24576799	24576800	Atoh7HA_mergepeak_BAMPE2271_peak_10468	7.54695	chr13	24576588	24577088		C4,C6
chr13	24638574	24638575	Atoh7HA_mergepeak_BAMPE2271_peak_10470	15.262	chr13	24638260	24638760		C5
chr13	24651229	24651230	Atoh7HA_mergepeak_BAMPE2271_peak_10471	9.0269	chr13	24650973	24651473	Tdp2	C9,C3
chr13	24786239	24786240	Atoh7HA_mergepeak_BAMPE2271_peak_10472	3.5962	chr13	24786127	24786627		C5
chr13	26119528	26119529	Atoh7HA_mergepeak_BAMPE2271_peak_10488	7.57871	chr13	26119300	26119800		C4
chr13	26155148	26155149	Atoh7HA_mergepeak_BAMPE2271_peak_10489	21.4496	chr13	26154894	26155394		C9,C3
chr13	27960458	27960459	Atoh7HA_mergepeak_BAMPE2271_peak_10514	2.14371	chr13	27960270	27960770		C3,C9
chr13	28416468	28416469	Atoh7HA_mergepeak_BAMPE2271_peak_10523	27.4255	chr13	28416213	28416713		C9,C6
chr13	28481506	28481507	Atoh7HA_mergepeak_BAMPE2271_peak_10528	35.4768	chr13	28481253	28481753		C9,C6
chr13	28718669	28718670	Atoh7HA_mergepeak_BAMPE2271_peak_10530	18.2095	chr13	28718401	28718901		C9
chr13	28774843	28774844	Atoh7HA_mergepeak_BAMPE2271_peak_10533	3.5962	chr13	28774525	28775025		C4
chr13	29271788	29271789	Atoh7HA_mergepeak_BAMPE2271_peak_10540	29.5091	chr13	29271361	29271861		C6,C7,C9
chr13	29274515	29274516	Atoh7HA_mergepeak_BAMPE2271_peak_10541	9.68915	chr13	29274298	29274798		C9,C7
chr13	29486900	29486901	Atoh7HA_mergepeak_BAMPE2271_peak_10542	10.6154	chr13	29486624	29487124		C6,C4
chr13	29610205	29610206	Atoh7HA_mergepeak_BAMPE2271_peak_10543	12.0579	chr13	29609937	29610437		C9,C6
chr13	29610696	29610697	Atoh7HA_mergepeak_BAMPE2271_peak_10544	7.57871	chr13	29610467	29610967		C6,C9
chr13	29746722	29746723	Atoh7HA_mergepeak_BAMPE2271_peak_10545	18.5911	chr13	29746462	29746962		C6
chr13	29769856	29769857	Atoh7HA_mergepeak_BAMPE2271_peak_10546	2.95697	chr13	29769587	29770087		C6,C7
chr13	29824103	29824104	Atoh7HA_mergepeak_BAMPE2271_peak_10547	6.20028	chr13	29823862	29824362		C6
chr13	30003342	30003343	Atoh7HA_mergepeak_BAMPE2271_peak_10553	7.83292	chr13	30003092	30003592		C7,C9,C6
chr13	30966594	30966595	Atoh7HA_mergepeak_BAMPE2271_peak_10560	5.25799	chr13	30966349	30966849		C5
chr13	31818486	31818487	Atoh7HA_mergepeak_BAMPE2271_peak_10572	5.25799	chr13	31818256	31818756		C6
chr13	32180081	32180082	Atoh7HA_mergepeak_BAMPE2271_peak_10573	4.06771	chr13	32179808	32180308		C3
chr13	34130506	34130507	Atoh7HA_mergepeak_BAMPE2271_peak_10603	7.89655	chr13	34130262	34130762	Tubb2b	C6
chr13	34814590	34814591	Atoh7HA_mergepeak_BAMPE2271_peak_10613	7.83292	chr13	34814388	34814888		C3,C9
chr13	35486315	35486316	Atoh7HA_mergepeak_BAMPE2271_peak_10629	4.8638	chr13	35486086	35486586		C5
chr13	37311815	37311816	Atoh7HA_mergepeak_BAMPE2271_peak_10659	7.78406	chr13	37311378	37311878		C6,C5,C7
chr13	37504775	37504776	Atoh7HA_mergepeak_BAMPE2271_peak_10661	13.6367	chr13	37504388	37504888		C6,C7,C9
chr13	37505873	37505874	Atoh7HA_mergepeak_BAMPE2271_peak_10662	4.8638	chr13	37505593	37506093		C9,C3
chr13	37509566	37509567	Atoh7HA_mergepeak_BAMPE2271_peak_10664	20.2979	chr13	37509311	37509811		C3,C7,C6
chr13	37541429	37541430	Atoh7HA_mergepeak_BAMPE2271_peak_10665	3.5962	chr13	37540956	37541456		C10
chr13	37579965	37579966	Atoh7HA_mergepeak_BAMPE2271_peak_10666	22.0462	chr13	37579644	37580144	Rreb1	C9,C3
chr13	37681047	37681048	Atoh7HA_mergepeak_BAMPE2271_peak_10667	5.16385	chr13	37680825	37681325		C6
chr13	37826000	37826001	Atoh7HA_mergepeak_BAMPE2271_peak_10668	6.20028	chr13	37825772	37826272	Rreb1	C3,C10
chr13	41482814	41482815	Atoh7HA_mergepeak_BAMPE2271_peak_10714	35.0195	chr13	41482599	41483099	Nedd9	C9,C10
chr13	42772413	42772414	Atoh7HA_mergepeak_BAMPE2271_peak_10727	26.3558	chr13	42772208	42772708		C9
chr13	42829088	42829089	Atoh7HA_mergepeak_BAMPE2271_peak_10731	6.29115	chr13	42829040	42829540		C9
chr13	42866858	42866859	Atoh7HA_mergepeak_BAMPE2271_peak_10733	6.51761	chr13	42866586	42867086		C4
chr13	43365474	43365475	Atoh7HA_mergepeak_BAMPE2271_peak_10740	4.06771	chr13	43365437	43365937		C5
chr13	43733211	43733212	Atoh7HA_mergepeak_BAMPE2271_peak_10749	3.5962	chr13	43733101	43733601		C4
chr13	44043656	44043657	Atoh7HA_mergepeak_BAMPE2271_peak_10751	4.06771	chr13	44043432	44043932		C10
chr13	44231638	44231639	Atoh7HA_mergepeak_BAMPE2271_peak_10752	8.87016	chr13	44231295	44231795		C9,C3
chr13	45539099	45539100	Atoh7HA_mergepeak_BAMPE2271_peak_10774	12.0579	chr13	45538841	45539341		C5
chr13	46008906	46008907	Atoh7HA_mergepeak_BAMPE2271_peak_10781	4.8638	chr13	46008612	46009112		C9,C7
chr13	46173353	46173354	Atoh7HA_mergepeak_BAMPE2271_peak_10784	2.42709	chr13	46173075	46173575		C6,C9
chr13	46418396	46418397	Atoh7HA_mergepeak_BAMPE2271_peak_10790	7.57871	chr13	46418035	46418535	Rbm24	C5
chr13	46534535	46534536	Atoh7HA_mergepeak_BAMPE2271_peak_10794	2.42709	chr13	46534361	46534861	Rbm24	C3,C9
chr13	47273602	47273603	Atoh7HA_mergepeak_BAMPE2271_peak_10801	4.60938	chr13	47273425	47273925	Dek	C4,C10
chr13	48159253	48159254	Atoh7HA_mergepeak_BAMPE2271_peak_10809	27.4255	chr13	48159044	48159544		C9,C3
chr13	48227855	48227856	Atoh7HA_mergepeak_BAMPE2271_peak_10810	2.95697	chr13	48227666	48228166		C10
chr13	48513555	48513556	Atoh7HA_mergepeak_BAMPE2271_peak_10817	12.0579	chr13	48513253	48513753		C5
chr13	48514423	48514424	Atoh7HA_mergepeak_BAMPE2271_peak_10818	4.8638	chr13	48514184	48514684		C5
chr13	48686922	48686923	Atoh7HA_mergepeak_BAMPE2271_peak_10823	9.0269	chr13	48686632	48687132	Phf2	C9,C3
chr13	49015509	49015510	Atoh7HA_mergepeak_BAMPE2271_peak_10828	9.0269	chr13	49015320	49015820		C9
chr13	49016540	49016541	Atoh7HA_mergepeak_BAMPE2271_peak_10829	47.9029	chr13	49016288	49016788	Phf2	C9
chr13	49020431	49020432	Atoh7HA_mergepeak_BAMPE2271_peak_10830	44.6115	chr13	49020122	49020622	Phf2	C3,C4,C9
chr13	49025682	49025683	Atoh7HA_mergepeak_BAMPE2271_peak_10831	12.6487	chr13	49025462	49025962	Phf2	C3,C9
chr13	49352798	49352799	Atoh7HA_mergepeak_BAMPE2271_peak_10841	98.9211	chr13	49352563	49353063		C5,C6,C7
chr13	49371581	49371582	Atoh7HA_mergepeak_BAMPE2271_peak_10842	4.8638	chr13	49371332	49371832	Ippk	C7,C4,C9
chr13	51170782	51170783	Atoh7HA_mergepeak_BAMPE2271_peak_10870	6.29115	chr13	51170484	51170984	Nxnl2	C3
chr13	51202801	51202802	Atoh7HA_mergepeak_BAMPE2271_peak_10872	4.06771	chr13	51202637	51203137		C3
chr13	51313663	51313664	Atoh7HA_mergepeak_BAMPE2271_peak_10879	5.25799	chr13	51313415	51313915		C6,C4
chr13	51314680	51314681	Atoh7HA_mergepeak_BAMPE2271_peak_10880	9.20316	chr13	51314445	51314945		C6
chr13	51378481	51378482	Atoh7HA_mergepeak_BAMPE2271_peak_10881	2.95697	chr13	51378091	51378591		C7
chr13	51778068	51778069	Atoh7HA_mergepeak_BAMPE2271_peak_10884	7.57871	chr13	51777829	51778329		C5,C6
chr13	51792413	51792414	Atoh7HA_mergepeak_BAMPE2271_peak_10885	2.95697	chr13	51792077	51792577	Sema4d	C10
chr13	51833808	51833809	Atoh7HA_mergepeak_BAMPE2271_peak_10886	7.57871	chr13	51833534	51834034	Gadd45g	C6,C7,C9
chr13	51848853	51848854	Atoh7HA_mergepeak_BAMPE2271_peak_10890	13.6367	chr13	51848611	51849111	Gadd45g	C3,C9
chr13	51902520	51902521	Atoh7HA_mergepeak_BAMPE2271_peak_10891	18.5911	chr13	51902293	51902793	Gadd45g	C9,C7,C3
chr13	51903351	51903352	Atoh7HA_mergepeak_BAMPE2271_peak_10892	18.2095	chr13	51903267	51903767	Gadd45g	C9,C4
chr13	51918042	51918043	Atoh7HA_mergepeak_BAMPE2271_peak_10893	24.4103	chr13	51917624	51918124	Gadd45g	C9
chr13	51919295	51919296	Atoh7HA_mergepeak_BAMPE2271_peak_10894	10.5312	chr13	51919012	51919512	Gadd45g	C3,C9
chr13	51920879	51920880	Atoh7HA_mergepeak_BAMPE2271_peak_10895	28.2282	chr13	51920477	51920977	Sema4d	C10,C9
chr13	51962432	51962433	Atoh7HA_mergepeak_BAMPE2271_peak_10897	11.8689	chr13	51962200	51962700	Gadd45g	C7,C6
chr13	52025692	52025693	Atoh7HA_mergepeak_BAMPE2271_peak_10899	4.06771	chr13	52025428	52025928	Gadd45g	C9,C6
chr13	52457991	52457992	Atoh7HA_mergepeak_BAMPE2271_peak_10911	6.51761	chr13	52457781	52458281		C7
chr13	52643495	52643496	Atoh7HA_mergepeak_BAMPE2271_peak_10918	5.25799	chr13	52643287	52643787		C3,C4
chr13	53393970	53393971	Atoh7HA_mergepeak_BAMPE2271_peak_10927	9.0269	chr13	53393736	53394236		C9
chr13	54199224	54199225	Atoh7HA_mergepeak_BAMPE2271_peak_10934	3.5962	chr13	54198954	54199454		C10
chr13	54266649	54266650	Atoh7HA_mergepeak_BAMPE2271_peak_10936	52.2152	chr13	54266471	54266971		C6,C5,C7,C9
chr13	54296292	54296293	Atoh7HA_mergepeak_BAMPE2271_peak_10937	6.51761	chr13	54296120	54296620	Cplx2	C3
chr13	54309556	54309557	Atoh7HA_mergepeak_BAMPE2271_peak_10938	6.20028	chr13	54309267	54309767	Sfxn1	C7
chr13	54322809	54322810	Atoh7HA_mergepeak_BAMPE2271_peak_10939	3.5962	chr13	54322669	54323169	Cplx2	C9,C3
chr13	54325944	54325945	Atoh7HA_mergepeak_BAMPE2271_peak_10940	3.27304	chr13	54325855	54326355	Simc1	C6,C5
chr13	54372783	54372784	Atoh7HA_mergepeak_BAMPE2271_peak_10943	2.95697	chr13	54372656	54373156	Cplx2	C3
chr13	54412511	54412512	Atoh7HA_mergepeak_BAMPE2271_peak_10944	7.57871	chr13	54412252	54412752		C9
chr13	54749514	54749515	Atoh7HA_mergepeak_BAMPE2271_peak_10954	3.05675	chr13	54749465	54749965	Higd2a	C9
chr13	54759598	54759599	Atoh7HA_mergepeak_BAMPE2271_peak_10955	4.06771	chr13	54759438	54759938	Sncb	C9,C7
chr13	54760572	54760573	Atoh7HA_mergepeak_BAMPE2271_peak_10956	12.0579	chr13	54760285	54760785	Higd2a	C3,C9
chr13	54824233	54824234	Atoh7HA_mergepeak_BAMPE2271_peak_10959	3.5962	chr13	54823869	54824369	Higd2a	C9
chr13	55169240	55169241	Atoh7HA_mergepeak_BAMPE2271_peak_10966	87.7109	chr13	55168982	55169482		C6,C4,C7
chr13	55210262	55210263	Atoh7HA_mergepeak_BAMPE2271_peak_10971	6.20028	chr13	55209935	55210435	Lman2	C10
chr13	55329787	55329788	Atoh7HA_mergepeak_BAMPE2271_peak_10975	12.0579	chr13	55329290	55329790	Mxd3	C10
chr13	55330288	55330289	Atoh7HA_mergepeak_BAMPE2271_peak_10976	2.42709	chr13	55329826	55330326	Mxd3	C10
chr13	55484731	55484732	Atoh7HA_mergepeak_BAMPE2271_peak_10984	9.0269	chr13	55484507	55485007	Dbn1	C9,C6
chr13	55485947	55485948	Atoh7HA_mergepeak_BAMPE2271_peak_10986	9.20316	chr13	55485498	55485998	Dbn1	C6,C5
chr13	55569942	55569943	Atoh7HA_mergepeak_BAMPE2271_peak_10992	3.5962	chr13	55569526	55570026		C4
chr13	55736608	55736609	Atoh7HA_mergepeak_BAMPE2271_peak_10998	3.5962	chr13	55736275	55736775		C3
chr13	56209014	56209015	Atoh7HA_mergepeak_BAMPE2271_peak_11004	12.0579	chr13	56209014	56209514	H2afy	C9
chr13	56251960	56251961	Atoh7HA_mergepeak_BAMPE2271_peak_11006	4.8638	chr13	56251895	56252395	H2afy	C10
chr13	56315333	56315334	Atoh7HA_mergepeak_BAMPE2271_peak_11007	3.5962	chr13	56315171	56315671		C10
chr13	56397786	56397787	Atoh7HA_mergepeak_BAMPE2271_peak_11008	27.2823	chr13	56397487	56397987		C6,C7,C3
chr13	56582318	56582319	Atoh7HA_mergepeak_BAMPE2271_peak_11012	44.8633	chr13	56582047	56582547		C6
chr13	56664417	56664418	Atoh7HA_mergepeak_BAMPE2271_peak_11013	2.42709	chr13	56664168	56664668		C6
chr13	56773426	56773427	Atoh7HA_mergepeak_BAMPE2271_peak_11021	4.8638	chr13	56773237	56773737		C5
chr13	57087819	57087820	Atoh7HA_mergepeak_BAMPE2271_peak_11023	4.42586	chr13	57087355	57087855		C9
chr13	57170452	57170453	Atoh7HA_mergepeak_BAMPE2271_peak_11025	10.6154	chr13	57170135	57170635		C6,C5,C7
chr13	57317886	57317887	Atoh7HA_mergepeak_BAMPE2271_peak_11030	3.5962	chr13	57317682	57318182		C9
chr13	57624265	57624266	Atoh7HA_mergepeak_BAMPE2271_peak_11034	2.70101	chr13	57624028	57624528		C3
chr13	57772216	57772217	Atoh7HA_mergepeak_BAMPE2271_peak_11037	22.4416	chr13	57771910	57772410		C6,C9
chr13	57782149	57782150	Atoh7HA_mergepeak_BAMPE2271_peak_11038	12.6487	chr13	57781930	57782430		C9,C5
chr13	57782605	57782606	Atoh7HA_mergepeak_BAMPE2271_peak_11039	5.25799	chr13	57782476	57782976	Spock1	C7
chr13	57789455	57789456	Atoh7HA_mergepeak_BAMPE2271_peak_11041	5.25799	chr13	57788989	57789489		C4
chr13	57790025	57790026	Atoh7HA_mergepeak_BAMPE2271_peak_11042	10.5312	chr13	57789757	57790257		C9
chr13	57889191	57889192	Atoh7HA_mergepeak_BAMPE2271_peak_11043	12.0579	chr13	57888860	57889360	Spock1	C7,C5,C6
chr13	57938043	57938044	Atoh7HA_mergepeak_BAMPE2271_peak_11045	10.6154	chr13	57937772	57938272		C6,C9
chr13	58129027	58129028	Atoh7HA_mergepeak_BAMPE2271_peak_11050	16.9035	chr13	58128712	58129212	Gkap1	C10
chr13	58293009	58293010	Atoh7HA_mergepeak_BAMPE2271_peak_11053	15.262	chr13	58292778	58293278	Ubqln1	C4,C7
chr13	58440019	58440020	Atoh7HA_mergepeak_BAMPE2271_peak_11067	5.25799	chr13	58439816	58440316		C4,C3
chr13	58480532	58480533	Atoh7HA_mergepeak_BAMPE2271_peak_11069	7.57871	chr13	58480312	58480812		C3,C6,C4
chr13	60177723	60177724	Atoh7HA_mergepeak_BAMPE2271_peak_11094	12.205	chr13	60177459	60177959	Gas1	C10,C9
chr13	60738062	60738063	Atoh7HA_mergepeak_BAMPE2271_peak_11105	3.05675	chr13	60737847	60738347		C6,C7
chr13	62908301	62908302	Atoh7HA_mergepeak_BAMPE2271_peak_11131	10.5312	chr13	62908045	62908545		C6
chr13	63068534	63068535	Atoh7HA_mergepeak_BAMPE2271_peak_11135	12.0579	chr13	63068323	63068823		C9
chr13	63204115	63204116	Atoh7HA_mergepeak_BAMPE2271_peak_11145	4.06771	chr13	63203844	63204344		C9
chr13	63279096	63279097	Atoh7HA_mergepeak_BAMPE2271_peak_11149	10.5312	chr13	63278774	63279274		C6,C4
chr13	63301427	63301428	Atoh7HA_mergepeak_BAMPE2271_peak_11150	4.8638	chr13	63301046	63301546		C4
chr13	63497171	63497172	Atoh7HA_mergepeak_BAMPE2271_peak_11154	6.20028	chr13	63496914	63497414		C9
chr13	63552700	63552701	Atoh7HA_mergepeak_BAMPE2271_peak_11155	46.4473	chr13	63552473	63552973		C6,C9,C7
chr13	64003262	64003263	Atoh7HA_mergepeak_BAMPE2271_peak_11164	6.20028	chr13	64003067	64003567	Zfp367	C10
chr13	64021227	64021228	Atoh7HA_mergepeak_BAMPE2271_peak_11165	27.5709	chr13	64020931	64021431	Ercc6l2	C6
chr13	64108812	64108813	Atoh7HA_mergepeak_BAMPE2271_peak_11166	3.05675	chr13	64108541	64109041	Habp4	C9,C7
chr13	64178693	64178694	Atoh7HA_mergepeak_BAMPE2271_peak_11169	13.6367	chr13	64178461	64178961	Habp4	C9,C3
chr13	64205382	64205383	Atoh7HA_mergepeak_BAMPE2271_peak_11170	22.0462	chr13	64205100	64205600	Cdc14b	C9,C6
chr13	64432475	64432476	Atoh7HA_mergepeak_BAMPE2271_peak_11176	40.3165	chr13	64432244	64432744		C5
chr13	67526143	67526144	Atoh7HA_mergepeak_BAMPE2271_peak_11243	4.06771	chr13	67525934	67526434		C5
chr13	69401205	69401206	Atoh7HA_mergepeak_BAMPE2271_peak_11266	2.42709	chr13	69401096	69401596		C6,C5
chr13	69416903	69416904	Atoh7HA_mergepeak_BAMPE2271_peak_11267	6.51761	chr13	69416624	69417124		C4,C7
chr13	69426341	69426342	Atoh7HA_mergepeak_BAMPE2271_peak_11268	13.6367	chr13	69426038	69426538		C7,C6
chr13	69645813	69645814	Atoh7HA_mergepeak_BAMPE2271_peak_11274	5.25799	chr13	69645609	69646109	Ube2ql1	C5
chr13	70734797	70734798	Atoh7HA_mergepeak_BAMPE2271_peak_11280	3.14696	chr13	70734568	70735068	Ice1	C3
chr13	72278933	72278934	Atoh7HA_mergepeak_BAMPE2271_peak_11294	5.77775	chr13	72278635	72279135		C3
chr13	72280471	72280472	Atoh7HA_mergepeak_BAMPE2271_peak_11295	6.12253	chr13	72280239	72280739		C3
chr13	72628682	72628683	Atoh7HA_mergepeak_BAMPE2271_peak_11298	6.20028	chr13	72628460	72628960	Irx2	C6,C5
chr13	72820566	72820567	Atoh7HA_mergepeak_BAMPE2271_peak_11300	39.1718	chr13	72820300	72820800		C6,C7
chr13	72850064	72850065	Atoh7HA_mergepeak_BAMPE2271_peak_11301	13.6367	chr13	72849787	72850287	Irx2	C6,C7
chr13	72920504	72920505	Atoh7HA_mergepeak_BAMPE2271_peak_11302	7.99982	chr13	72920285	72920785		C7,C6
chr13	72924664	72924665	Atoh7HA_mergepeak_BAMPE2271_peak_11303	4.8638	chr13	72924504	72925004		C9,C7,C6
chr13	73160479	73160480	Atoh7HA_mergepeak_BAMPE2271_peak_11306	7.58785	chr13	73160276	73160776		C3
chr13	73306660	73306661	Atoh7HA_mergepeak_BAMPE2271_peak_11307	22.0462	chr13	73306373	73306873		C9
chr13	73328516	73328517	Atoh7HA_mergepeak_BAMPE2271_peak_11308	4.8638	chr13	73328264	73328764		C9
chr13	73396158	73396159	Atoh7HA_mergepeak_BAMPE2271_peak_11311	5.38667	chr13	73395887	73396387	Ndufs6	C5,C6
chr13	73743968	73743969	Atoh7HA_mergepeak_BAMPE2271_peak_11315	3.5962	chr13	73743623	73744123		C6,C5
chr13	73763585	73763586	Atoh7HA_mergepeak_BAMPE2271_peak_11316	4.42586	chr13	73763456	73763956	Trip13	C10,C9
chr13	74115181	74115182	Atoh7HA_mergepeak_BAMPE2271_peak_11319	6.25892	chr13	74114871	74115371	Pdcd6	C3
chr13	75541639	75541640	Atoh7HA_mergepeak_BAMPE2271_peak_11338	6.29115	chr13	75541374	75541874		C6
chr13	75798030	75798031	Atoh7HA_mergepeak_BAMPE2271_peak_11346	9.0269	chr13	75797762	75798262		C3,C5
chr13	75931273	75931274	Atoh7HA_mergepeak_BAMPE2271_peak_11348	60.0976	chr13	75931029	75931529	Glrx	C4,C9,C7,C3,C6
chr13	78446031	78446032	Atoh7HA_mergepeak_BAMPE2271_peak_11379	9.0269	chr13	78445832	78446332	Nr2f1	C10
chr13	78999058	78999059	Atoh7HA_mergepeak_BAMPE2271_peak_11381	7.57871	chr13	78998819	78999319		C9,C7
chr13	81629485	81629486	Atoh7HA_mergepeak_BAMPE2271_peak_11405	10.9109	chr13	81629278	81629778	Adgrv1	C10
chr13	83131256	83131257	Atoh7HA_mergepeak_BAMPE2271_peak_11422	13.6367	chr13	83131070	83131570		C9
chr13	83567963	83567964	Atoh7HA_mergepeak_BAMPE2271_peak_11427	3.5962	chr13	83567737	83568237		C9,C10
chr13	83732394	83732395	Atoh7HA_mergepeak_BAMPE2271_peak_11430	6.51761	chr13	83732127	83732627		C10
chr13	83873112	83873113	Atoh7HA_mergepeak_BAMPE2271_peak_11431	14.8164	chr13	83872827	83873327		C9,C10
chr13	84059182	84059183	Atoh7HA_mergepeak_BAMPE2271_peak_11433	4.8638	chr13	84058992	84059492		C10
chr13	84571581	84571582	Atoh7HA_mergepeak_BAMPE2271_peak_11440	4.06771	chr13	84571279	84571779		C9
chr13	84639426	84639427	Atoh7HA_mergepeak_BAMPE2271_peak_11441	4.06771	chr13	84639168	84639668		C6,C9
chr13	89739436	89739437	Atoh7HA_mergepeak_BAMPE2271_peak_11492	18.2095	chr13	89739155	89739655		C5
chr13	91741562	91741563	Atoh7HA_mergepeak_BAMPE2271_peak_11513	6.20028	chr13	91741341	91741841		C5
chr13	92557450	92557451	Atoh7HA_mergepeak_BAMPE2271_peak_11522	6.51761	chr13	92557214	92557714	Serinc5	C3
chr13	92737063	92737064	Atoh7HA_mergepeak_BAMPE2271_peak_11527	19.8144	chr13	92736805	92737305	Mtx3	C6,C4,C9
chr13	93685305	93685306	Atoh7HA_mergepeak_BAMPE2271_peak_11537	2.42709	chr13	93685165	93685665		C5
chr13	93839286	93839287	Atoh7HA_mergepeak_BAMPE2271_peak_11540	28.9032	chr13	93839011	93839511		C9
chr13	93864363	93864364	Atoh7HA_mergepeak_BAMPE2271_peak_11541	6.20028	chr13	93864254	93864754		C3
chr13	94179242	94179243	Atoh7HA_mergepeak_BAMPE2271_peak_11544	3.05675	chr13	94179164	94179664		C4
chr13	94306820	94306821	Atoh7HA_mergepeak_BAMPE2271_peak_11547	5.25799	chr13	94306571	94307071		C6
chr13	94564575	94564576	Atoh7HA_mergepeak_BAMPE2271_peak_11551	4.8638	chr13	94564278	94564778		C9
chr13	94707828	94707829	Atoh7HA_mergepeak_BAMPE2271_peak_11552	4.8638	chr13	94707467	94707967		C5
chr13	94997320	94997321	Atoh7HA_mergepeak_BAMPE2271_peak_11563	6.20028	chr13	94997147	94997647	Wdr41	C3
chr13	95018154	95018155	Atoh7HA_mergepeak_BAMPE2271_peak_11564	4.8638	chr13	95017839	95018339		C5
chr13	95639937	95639938	Atoh7HA_mergepeak_BAMPE2271_peak_11573	2.95697	chr13	95639716	95640216	F2r	C6,C4,C7
chr13	95775450	95775451	Atoh7HA_mergepeak_BAMPE2271_peak_11574	3.5962	chr13	95775170	95775670		C7
chr13	96796182	96796183	Atoh7HA_mergepeak_BAMPE2271_peak_11584	4.8638	chr13	96795908	96796408		C6
chr13	97237972	97237973	Atoh7HA_mergepeak_BAMPE2271_peak_11589	9.0269	chr13	97237729	97238229		C9
chr13	97241152	97241153	Atoh7HA_mergepeak_BAMPE2271_peak_11590	7.57871	chr13	97240921	97241421	Nsa2	C3
chr13	97291552	97291553	Atoh7HA_mergepeak_BAMPE2271_peak_11591	7.57871	chr13	97291279	97291779	Enc1	C4,C3
chr13	97292162	97292163	Atoh7HA_mergepeak_BAMPE2271_peak_11592	54.7481	chr13	97291983	97292483	Gfm2	C3,C9
chr13	97428331	97428332	Atoh7HA_mergepeak_BAMPE2271_peak_11593	6.20028	chr13	97428128	97428628		C3,C9,C6
chr13	97775220	97775221	Atoh7HA_mergepeak_BAMPE2271_peak_11599	9.99851	chr13	97775010	97775510		C7,C5,C6
chr13	97824527	97824528	Atoh7HA_mergepeak_BAMPE2271_peak_11600	13.5106	chr13	97824271	97824771		C6,C3,C9
chr13	98815379	98815380	Atoh7HA_mergepeak_BAMPE2271_peak_11620	8.72987	chr13	98815111	98815611		C10
chr13	99071530	99071531	Atoh7HA_mergepeak_BAMPE2271_peak_11629	3.5962	chr13	99071390	99071890		C5,C4
chr13	99353303	99353304	Atoh7HA_mergepeak_BAMPE2271_peak_11633	12.0579	chr13	99353083	99353583		C5
chr13	99357084	99357085	Atoh7HA_mergepeak_BAMPE2271_peak_11636	20.2979	chr13	99356857	99357357		C6
chr13	99397527	99397528	Atoh7HA_mergepeak_BAMPE2271_peak_11639	7.53882	chr13	99397179	99397679		C7,C6
chr13	99414072	99414073	Atoh7HA_mergepeak_BAMPE2271_peak_11640	4.06771	chr13	99413821	99414321	Ptcd2	C3
chr13	99502237	99502238	Atoh7HA_mergepeak_BAMPE2271_peak_11642	3.5962	chr13	99502082	99502582	Map1b	C5
chr13	99515077	99515078	Atoh7HA_mergepeak_BAMPE2271_peak_11643	8.72987	chr13	99515007	99515507	Map1b	C6
chr13	99549801	99549802	Atoh7HA_mergepeak_BAMPE2271_peak_11644	6.29115	chr13	99549519	99550019	Ptcd2	C5,C7
chr13	99579967	99579968	Atoh7HA_mergepeak_BAMPE2271_peak_11645	9.0269	chr13	99579737	99580237		C6
chr13	99676633	99676634	Atoh7HA_mergepeak_BAMPE2271_peak_11647	4.8638	chr13	99676346	99676846		C9
chr13	99940767	99940768	Atoh7HA_mergepeak_BAMPE2271_peak_11655	4.8638	chr13	99940532	99941032	Serf1	C5
chr13	101694010	101694011	Atoh7HA_mergepeak_BAMPE2271_peak_11678	4.8638	chr13	101693982	101694482		C9
chr13	102050493	102050494	Atoh7HA_mergepeak_BAMPE2271_peak_11683	3.5962	chr13	102050116	102050616		C9
chr13	102132340	102132341	Atoh7HA_mergepeak_BAMPE2271_peak_11686	4.06771	chr13	102132079	102132579		C7,C9
chr13	102253544	102253545	Atoh7HA_mergepeak_BAMPE2271_peak_11687	16.5876	chr13	102253317	102253817		C9
chr13	102666035	102666036	Atoh7HA_mergepeak_BAMPE2271_peak_11696	6.20028	chr13	102665772	102666272		C9
chr13	102811354	102811355	Atoh7HA_mergepeak_BAMPE2271_peak_11698	24.4103	chr13	102811070	102811570		C7,C5
chr13	104576566	104576567	Atoh7HA_mergepeak_BAMPE2271_peak_11719	4.8638	chr13	104576332	104576832		C5,C6
chr13	104914479	104914480	Atoh7HA_mergepeak_BAMPE2271_peak_11723	4.8638	chr13	104914253	104914753		C5
chr13	107022490	107022491	Atoh7HA_mergepeak_BAMPE2271_peak_11744	2.64419	chr13	107022185	107022685	Ipo11	C10
chr13	107065305	107065306	Atoh7HA_mergepeak_BAMPE2271_peak_11745	5.25799	chr13	107065053	107065553		C4
chr13	107678977	107678978	Atoh7HA_mergepeak_BAMPE2271_peak_11748	4.8638	chr13	107678783	107679283		C6
chr13	107955494	107955495	Atoh7HA_mergepeak_BAMPE2271_peak_11756	9.99851	chr13	107955184	107955684	Smim15	C10,C9
chr13	108124281	108124282	Atoh7HA_mergepeak_BAMPE2271_peak_11761	4.8638	chr13	108124003	108124503		C6,C5
chr13	108297959	108297960	Atoh7HA_mergepeak_BAMPE2271_peak_11763	5.2354	chr13	108297553	108298053		C4,C6
chr13	109260295	109260296	Atoh7HA_mergepeak_BAMPE2271_peak_11772	9.0269	chr13	109260115	109260615		C6
chr13	109441083	109441084	Atoh7HA_mergepeak_BAMPE2271_peak_11775	9.99851	chr13	109440782	109441282		C5
chr13	111232669	111232670	Atoh7HA_mergepeak_BAMPE2271_peak_11793	7.57871	chr13	111232422	111232922		C9
chr13	111905080	111905081	Atoh7HA_mergepeak_BAMPE2271_peak_11810	6.51761	chr13	111904839	111905339	Map3k1	C3,C9
chr13	112160262	112160263	Atoh7HA_mergepeak_BAMPE2271_peak_11811	7.27059	chr13	112159954	112160454		C3
chr13	113032124	113032125	Atoh7HA_mergepeak_BAMPE2271_peak_11830	2.42709	chr13	113031934	113032434		C3
chr13	113034442	113034443	Atoh7HA_mergepeak_BAMPE2271_peak_11831	7.57871	chr13	113034210	113034710		C3,C9
chr13	114855753	114855754	Atoh7HA_mergepeak_BAMPE2271_peak_11864	3.05675	chr13	114855513	114856013		C9
chr13	115579772	115579773	Atoh7HA_mergepeak_BAMPE2271_peak_11866	3.5962	chr13	115579520	115580020		C7,C4
chr13	115673820	115673821	Atoh7HA_mergepeak_BAMPE2271_peak_11869	6.20028	chr13	115673641	115674141		C9
chr13	115687541	115687542	Atoh7HA_mergepeak_BAMPE2271_peak_11870	9.74504	chr13	115687367	115687867		C9
chr13	115696280	115696281	Atoh7HA_mergepeak_BAMPE2271_peak_11871	2.14371	chr13	115696278	115696778		C9,C6
chr13	115697705	115697706	Atoh7HA_mergepeak_BAMPE2271_peak_11872	20.2979	chr13	115697421	115697921		C4,C6,C9
chr13	116309763	116309764	Atoh7HA_mergepeak_BAMPE2271_peak_11880	25.6103	chr13	116309490	116309990	Isl1	C5,C6
chr13	116514780	116514781	Atoh7HA_mergepeak_BAMPE2271_peak_11881	5.16385	chr13	116514473	116514973		C3,C6
chr13	116706994	116706995	Atoh7HA_mergepeak_BAMPE2271_peak_11886	2.95697	chr13	116706674	116707174		C10
chr13	116711722	116711723	Atoh7HA_mergepeak_BAMPE2271_peak_11887	3.27304	chr13	116711431	116711931		C6
chr13	117062839	117062840	Atoh7HA_mergepeak_BAMPE2271_peak_11889	9.0269	chr13	117062582	117063082		C9
chr13	117235796	117235797	Atoh7HA_mergepeak_BAMPE2271_peak_11890	30.9859	chr13	117235520	117236020		C5,C6
chr13	119727765	119727766	Atoh7HA_mergepeak_BAMPE2271_peak_11919	4.8638	chr13	119727572	119728072		C6
chr14	8114220	8114221	Atoh7HA_mergepeak_BAMPE2271_peak_12328	3.5962	chr14	8113988	8114488	Pxk	C9,C3
chr14	8315873	8315874	Atoh7HA_mergepeak_BAMPE2271_peak_12335	2.42709	chr14	8315631	8316131	Pxk	C9
chr14	10423754	10423755	Atoh7HA_mergepeak_BAMPE2271_peak_12371	6.29115	chr14	10423461	10423961		C10
chr14	11705058	11705059	Atoh7HA_mergepeak_BAMPE2271_peak_12385	9.0269	chr14	11704808	11705308		C5,C9
chr14	11775333	11775334	Atoh7HA_mergepeak_BAMPE2271_peak_12387	10.5312	chr14	11775130	11775630		C3
chr14	12084210	12084211	Atoh7HA_mergepeak_BAMPE2271_peak_12390	2.42709	chr14	12084017	12084517		C3
chr14	12185250	12185251	Atoh7HA_mergepeak_BAMPE2271_peak_12392	15.262	chr14	12184973	12185473		C9,C6,C7
chr14	12389337	12389338	Atoh7HA_mergepeak_BAMPE2271_peak_12398	7.5043	chr14	12389103	12389603	Fezf2	C10
chr14	12391370	12391371	Atoh7HA_mergepeak_BAMPE2271_peak_12399	3.5962	chr14	12391146	12391646		C9,C7
chr14	12822097	12822098	Atoh7HA_mergepeak_BAMPE2271_peak_12403	12.0579	chr14	12821779	12822279		C5
chr14	13770902	13770903	Atoh7HA_mergepeak_BAMPE2271_peak_12415	6.20028	chr14	13770659	13771159		C6,C4
chr14	16201192	16201193	Atoh7HA_mergepeak_BAMPE2271_peak_12449	6.51761	chr14	16200914	16201414		C9
chr14	17723111	17723112	Atoh7HA_mergepeak_BAMPE2271_peak_12469	9.0269	chr14	17722846	17723346		C7,C9,C6
chr14	17900631	17900632	Atoh7HA_mergepeak_BAMPE2271_peak_12470	6.20028	chr14	17900335	17900835		C9
chr14	20388900	20388901	Atoh7HA_mergepeak_BAMPE2271_peak_12513	9.0269	chr14	20388613	20389113	Dnajc9	C10
chr14	20836813	20836814	Atoh7HA_mergepeak_BAMPE2271_peak_12524	2.42709	chr14	20836398	20836898		C7
chr14	21252428	21252429	Atoh7HA_mergepeak_BAMPE2271_peak_12530	7.57871	chr14	21252207	21252707		C9
chr14	21440025	21440026	Atoh7HA_mergepeak_BAMPE2271_peak_12533	7.57871	chr14	21439752	21440252		C4,C6
chr14	21554292	21554293	Atoh7HA_mergepeak_BAMPE2271_peak_12536	4.8638	chr14	21554054	21554554	Kat6b	C3
chr14	21741996	21741997	Atoh7HA_mergepeak_BAMPE2271_peak_12539	2.41704	chr14	21741763	21742263		C10
chr14	21847608	21847609	Atoh7HA_mergepeak_BAMPE2271_peak_12541	4.70265	chr14	21847200	21847700		C3
chr14	22505998	22505999	Atoh7HA_mergepeak_BAMPE2271_peak_12550	13.6367	chr14	22505747	22506247		C10
chr14	22608704	22608705	Atoh7HA_mergepeak_BAMPE2271_peak_12552	6.20028	chr14	22608556	22609056		C3
chr14	23714902	23714903	Atoh7HA_mergepeak_BAMPE2271_peak_12564	7.5043	chr14	23714669	23715169		C7
chr14	23835990	23835991	Atoh7HA_mergepeak_BAMPE2271_peak_12565	4.70265	chr14	23835641	23836141		C4,C3
chr14	23837455	23837456	Atoh7HA_mergepeak_BAMPE2271_peak_12566	9.58704	chr14	23837220	23837720		C7,C9,C6
chr14	23885601	23885602	Atoh7HA_mergepeak_BAMPE2271_peak_12567	9.99851	chr14	23885456	23885956		C5
chr14	23896397	23896398	Atoh7HA_mergepeak_BAMPE2271_peak_12568	3.48697	chr14	23895993	23896493		C9
chr14	24222949	24222950	Atoh7HA_mergepeak_BAMPE2271_peak_12574	2.42709	chr14	24222699	24223199		C3
chr14	24530472	24530473	Atoh7HA_mergepeak_BAMPE2271_peak_12580	10.5312	chr14	24530215	24530715		C3,C6
chr14	24551142	24551143	Atoh7HA_mergepeak_BAMPE2271_peak_12582	4.42586	chr14	24551087	24551587	Polr3a	C9,C10,C4
chr14	24578630	24578631	Atoh7HA_mergepeak_BAMPE2271_peak_12583	48.5016	chr14	24578381	24578881		C6,C3,C9
chr14	24579515	24579516	Atoh7HA_mergepeak_BAMPE2271_peak_12584	4.8638	chr14	24579379	24579879		C3
chr14	24604746	24604747	Atoh7HA_mergepeak_BAMPE2271_peak_12586	12.0025	chr14	24604573	24605073		C6,C3,C9
chr14	24606974	24606975	Atoh7HA_mergepeak_BAMPE2271_peak_12588	20.2979	chr14	24606886	24607386		C9,C6
chr14	24642057	24642058	Atoh7HA_mergepeak_BAMPE2271_peak_12591	3.5962	chr14	24641804	24642304		C5,C6
chr14	24779234	24779235	Atoh7HA_mergepeak_BAMPE2271_peak_12592	53.5238	chr14	24779081	24779581		C6
chr14	25318078	25318079	Atoh7HA_mergepeak_BAMPE2271_peak_12601	21.4496	chr14	25317875	25318375		C10
chr14	25378046	25378047	Atoh7HA_mergepeak_BAMPE2271_peak_12603	4.06771	chr14	25377837	25378337		C6
chr14	25421073	25421074	Atoh7HA_mergepeak_BAMPE2271_peak_12607	2.42709	chr14	25420941	25421441		C7
chr14	25461182	25461183	Atoh7HA_mergepeak_BAMPE2271_peak_12610	3.48697	chr14	25461034	25461534		C10
chr14	25496287	25496288	Atoh7HA_mergepeak_BAMPE2271_peak_12611	6.51761	chr14	25496009	25496509		C9,C7,C3
chr14	25499168	25499169	Atoh7HA_mergepeak_BAMPE2271_peak_12612	10.5312	chr14	25499055	25499555		C5,C6
chr14	25512981	25512982	Atoh7HA_mergepeak_BAMPE2271_peak_12613	25.6103	chr14	25512708	25513208		C6
chr14	25515987	25515988	Atoh7HA_mergepeak_BAMPE2271_peak_12615	3.5962	chr14	25515748	25516248		C6,C5
chr14	25519935	25519936	Atoh7HA_mergepeak_BAMPE2271_peak_12616	46.605	chr14	25519703	25520203		C6,C9
chr14	25554971	25554972	Atoh7HA_mergepeak_BAMPE2271_peak_12618	12.0579	chr14	25554767	25555267		C6,C7
chr14	25577616	25577617	Atoh7HA_mergepeak_BAMPE2271_peak_12619	27.4255	chr14	25577354	25577854	Zmiz1	C9,C3,C4
chr14	25623757	25623758	Atoh7HA_mergepeak_BAMPE2271_peak_12622	10.6154	chr14	25623530	25624030		C7,C9
chr14	25710210	25710211	Atoh7HA_mergepeak_BAMPE2271_peak_12626	6.20028	chr14	25709934	25710434		C5
chr14	25718750	25718751	Atoh7HA_mergepeak_BAMPE2271_peak_12627	3.5962	chr14	25718480	25718980		C4
chr14	25769178	25769179	Atoh7HA_mergepeak_BAMPE2271_peak_12630	5.61611	chr14	25768929	25769429		C10,C9
chr14	25795740	25795741	Atoh7HA_mergepeak_BAMPE2271_peak_12632	12.0579	chr14	25795478	25795978		C3,C9,C7
chr14	27021094	27021095	Atoh7HA_mergepeak_BAMPE2271_peak_12652	6.51761	chr14	27020822	27021322		C9,C6
chr14	28450748	28450749	Atoh7HA_mergepeak_BAMPE2271_peak_12664	8.72987	chr14	28450545	28451045		C10
chr14	28958507	28958508	Atoh7HA_mergepeak_BAMPE2271_peak_12668	7.54695	chr14	28958047	28958547		C6,C4,C7
chr14	28958801	28958802	Atoh7HA_mergepeak_BAMPE2271_peak_12669	7.27959	chr14	28958552	28959052		C4,C9
chr14	29502929	29502930	Atoh7HA_mergepeak_BAMPE2271_peak_12674	5.25799	chr14	29502636	29503136		C9
chr14	29520165	29520166	Atoh7HA_mergepeak_BAMPE2271_peak_12675	6.20028	chr14	29519930	29520430	Cacna2d3	C9
chr14	30137197	30137198	Atoh7HA_mergepeak_BAMPE2271_peak_12685	6.51761	chr14	30136966	30137466		C4
chr14	30541706	30541707	Atoh7HA_mergepeak_BAMPE2271_peak_12691	3.36292	chr14	30541637	30542137	Tkt	C5,C6,C4
chr14	30594535	30594536	Atoh7HA_mergepeak_BAMPE2271_peak_12693	13.6367	chr14	30594267	30594767		C10
chr14	31019093	31019094	Atoh7HA_mergepeak_BAMPE2271_peak_12699	23.2092	chr14	31018921	31019421		C9
chr14	31130993	31130994	Atoh7HA_mergepeak_BAMPE2271_peak_12703	12.0579	chr14	31130751	31131251	Nt5dc2	C10
chr14	31217941	31217942	Atoh7HA_mergepeak_BAMPE2271_peak_12707	12.0579	chr14	31217638	31218138	Bap1	C6,C7,C3
chr14	31662115	31662116	Atoh7HA_mergepeak_BAMPE2271_peak_12714	2.42709	chr14	31661923	31662423		C5
chr14	31669804	31669805	Atoh7HA_mergepeak_BAMPE2271_peak_12715	25.6103	chr14	31669500	31670000		C9
chr14	31934005	31934006	Atoh7HA_mergepeak_BAMPE2271_peak_12719	6.29115	chr14	31933738	31934238	Oxnad1	C3
chr14	32028465	32028466	Atoh7HA_mergepeak_BAMPE2271_peak_12724	6.20028	chr14	32028219	32028719		C9
chr14	32429023	32429024	Atoh7HA_mergepeak_BAMPE2271_peak_12731	3.78843	chr14	32428963	32429463		C6,C9,C7
chr14	32437554	32437555	Atoh7HA_mergepeak_BAMPE2271_peak_12732	9.0269	chr14	32437285	32437785	Prrxl1	C5,C6,C7
chr14	32437751	32437752	Atoh7HA_mergepeak_BAMPE2271_peak_12733	3.5962	chr14	32437285	32437785	Prrxl1	C5,C6,C7
chr14	32522459	32522460	Atoh7HA_mergepeak_BAMPE2271_peak_12735	4.8638	chr14	32522304	32522804	Prrxl1	C7
chr14	32599438	32599439	Atoh7HA_mergepeak_BAMPE2271_peak_12736	15.0803	chr14	32599174	32599674		C3
chr14	32634203	32634204	Atoh7HA_mergepeak_BAMPE2271_peak_12738	4.29542	chr14	32634169	32634669	Prrxl1	C7,C6,C5
chr14	32634458	32634459	Atoh7HA_mergepeak_BAMPE2271_peak_12739	13.5561	chr14	32634169	32634669	Prrxl1	C7,C6,C5
chr14	32951193	32951194	Atoh7HA_mergepeak_BAMPE2271_peak_12743	29.1879	chr14	32950881	32951381		C5,C7,C6
chr14	34235193	34235194	Atoh7HA_mergepeak_BAMPE2271_peak_12757	3.27963	chr14	34234928	34235428		C5
chr14	34363888	34363889	Atoh7HA_mergepeak_BAMPE2271_peak_12758	4.8638	chr14	34363669	34364169	Sncg	C5,C6,C7
chr14	34417669	34417670	Atoh7HA_mergepeak_BAMPE2271_peak_12761	7.57871	chr14	34417440	34417940		C3,C9
chr14	34944571	34944572	Atoh7HA_mergepeak_BAMPE2271_peak_12770	6.20028	chr14	34944520	34945020		C9
chr14	37098394	37098395	Atoh7HA_mergepeak_BAMPE2271_peak_12797	3.5962	chr14	37098029	37098529	Cdhr1	C3
chr14	40952883	40952884	Atoh7HA_mergepeak_BAMPE2271_peak_12847	7.83292	chr14	40952654	40953154		C6,C7,C9
chr14	40956570	40956571	Atoh7HA_mergepeak_BAMPE2271_peak_12848	13.5561	chr14	40956171	40956671	Tspan14	C10
chr14	41072754	41072755	Atoh7HA_mergepeak_BAMPE2271_peak_12852	3.5962	chr14	41072593	41073093		C5
chr14	45219657	45219658	Atoh7HA_mergepeak_BAMPE2271_peak_12900	14.0259	chr14	45219250	45219750		C5
chr14	45329683	45329684	Atoh7HA_mergepeak_BAMPE2271_peak_12902	7.57871	chr14	45329457	45329957		C5
chr14	45351158	45351159	Atoh7HA_mergepeak_BAMPE2271_peak_12903	15.0803	chr14	45350839	45351339		C10
chr14	45462545	45462546	Atoh7HA_mergepeak_BAMPE2271_peak_12904	3.5962	chr14	45462313	45462813	Psmc6	C4
chr14	45530186	45530187	Atoh7HA_mergepeak_BAMPE2271_peak_12905	2.41704	chr14	45530071	45530571	Fermt2	C9,C10
chr14	47808678	47808679	Atoh7HA_mergepeak_BAMPE2271_peak_12941	10.5312	chr14	47808388	47808888		C9,C3
chr14	47922177	47922178	Atoh7HA_mergepeak_BAMPE2271_peak_12943	25.6103	chr14	47921867	47922367		C7,C6
chr14	48371996	48371997	Atoh7HA_mergepeak_BAMPE2271_peak_12951	3.92768	chr14	48371741	48372241	Tmem260	C3
chr14	48580305	48580306	Atoh7HA_mergepeak_BAMPE2271_peak_12957	15.4733	chr14	48580305	48580805	Otx2	C3,C9
chr14	48593555	48593556	Atoh7HA_mergepeak_BAMPE2271_peak_12958	12.0579	chr14	48593304	48593804	Otx2	C5,C3
chr14	48607794	48607795	Atoh7HA_mergepeak_BAMPE2271_peak_12959	2.42709	chr14	48607625	48608125	Otx2	C9
chr14	48608825	48608826	Atoh7HA_mergepeak_BAMPE2271_peak_12960	56.8221	chr14	48608633	48609133	Otx2	C3,C9
chr14	50807733	50807734	Atoh7HA_mergepeak_BAMPE2271_peak_12974	9.20316	chr14	50807438	50807938		C6
chr14	54480873	54480874	Atoh7HA_mergepeak_BAMPE2271_peak_13028	4.8638	chr14	54480591	54481091	Psmb5	C3,C6,C5
chr14	54924725	54924726	Atoh7HA_mergepeak_BAMPE2271_peak_13045	9.20316	chr14	54924445	54924945	Efs	C3
chr14	55085557	55085558	Atoh7HA_mergepeak_BAMPE2271_peak_13048	12.0579	chr14	55085285	55085785		C7,C6,C9
chr14	55519115	55519116	Atoh7HA_mergepeak_BAMPE2271_peak_13055	13.6367	chr14	55518886	55519386	Mdp1	C4,C6,C9
chr14	55873941	55873942	Atoh7HA_mergepeak_BAMPE2271_peak_13066	4.8638	chr14	55873748	55874248		C7
chr14	55934100	55934101	Atoh7HA_mergepeak_BAMPE2271_peak_13069	6.20028	chr14	55933621	55934121	Khnyn	C3
chr14	56888109	56888110	Atoh7HA_mergepeak_BAMPE2271_peak_13084	7.83292	chr14	56887814	56888314		C6
chr14	57271601	57271602	Atoh7HA_mergepeak_BAMPE2271_peak_13086	2.95697	chr14	57271390	57271890		C3
chr14	57743253	57743254	Atoh7HA_mergepeak_BAMPE2271_peak_13094	3.5962	chr14	57742843	57743343		C5
chr14	58036430	58036431	Atoh7HA_mergepeak_BAMPE2271_peak_13099	16.9035	chr14	58036169	58036669	Ska3	C10
chr14	58638128	58638129	Atoh7HA_mergepeak_BAMPE2271_peak_13108	16.148	chr14	58637813	58638313		C9,C10
chr14	59627914	59627915	Atoh7HA_mergepeak_BAMPE2271_peak_13121	38.9654	chr14	59627682	59628182	Shisa2	C3,C6
chr14	59737331	59737332	Atoh7HA_mergepeak_BAMPE2271_peak_13122	10.996	chr14	59737021	59737521		C10
chr14	59838056	59838057	Atoh7HA_mergepeak_BAMPE2271_peak_13126	23.8135	chr14	59837888	59838388	Shisa2	C3
chr14	59838649	59838650	Atoh7HA_mergepeak_BAMPE2271_peak_13127	21.7252	chr14	59838544	59839044	Shisa2	C3
chr14	59970011	59970012	Atoh7HA_mergepeak_BAMPE2271_peak_13128	7.53882	chr14	59969721	59970221		C4
chr14	60368957	60368958	Atoh7HA_mergepeak_BAMPE2271_peak_13148	36.8063	chr14	60368796	60369296	Amer2	C3,C9
chr14	60369280	60369281	Atoh7HA_mergepeak_BAMPE2271_peak_13149	4.8638	chr14	60368796	60369296	Amer2	C3,C9
chr14	60446231	60446232	Atoh7HA_mergepeak_BAMPE2271_peak_13151	32.9955	chr14	60445965	60446465	Amer2	C6,C3,C9
chr14	60485627	60485628	Atoh7HA_mergepeak_BAMPE2271_peak_13154	10.5312	chr14	60485437	60485937	Spata13	C10
chr14	61236060	61236061	Atoh7HA_mergepeak_BAMPE2271_peak_13168	9.0269	chr14	61235787	61236287		C9
chr14	61351032	61351033	Atoh7HA_mergepeak_BAMPE2271_peak_13170	10.2217	chr14	61350732	61351232	Ebpl	C3
chr14	61498358	61498359	Atoh7HA_mergepeak_BAMPE2271_peak_13173	5.25799	chr14	61497960	61498460	Ebpl	C3
chr14	63054827	63054828	Atoh7HA_mergepeak_BAMPE2271_peak_13188	6.51761	chr14	63054677	63055177		C10
chr14	63338694	63338695	Atoh7HA_mergepeak_BAMPE2271_peak_13192	2.42709	chr14	63338381	63338881		C4
chr14	63696213	63696214	Atoh7HA_mergepeak_BAMPE2271_peak_13198	15.262	chr14	63695967	63696467		C9,C3,C6
chr14	63714798	63714799	Atoh7HA_mergepeak_BAMPE2271_peak_13200	3.5962	chr14	63714573	63715073	Mtmr9	C7
chr14	63920069	63920070	Atoh7HA_mergepeak_BAMPE2271_peak_13202	7.57871	chr14	63919798	63920298		C3
chr14	63948042	63948043	Atoh7HA_mergepeak_BAMPE2271_peak_13203	9.0269	chr14	63947773	63948273		C5
chr14	64136800	64136801	Atoh7HA_mergepeak_BAMPE2271_peak_13208	6.51761	chr14	64136565	64137065		C4,C3
chr14	64256903	64256904	Atoh7HA_mergepeak_BAMPE2271_peak_13210	31.1161	chr14	64256740	64257240		C9
chr14	64300075	64300076	Atoh7HA_mergepeak_BAMPE2271_peak_13211	7.83292	chr14	64299899	64300399	Msra	C9,C4
chr14	64300870	64300871	Atoh7HA_mergepeak_BAMPE2271_peak_13212	35.4647	chr14	64300575	64301075		C6,C9
chr14	64309841	64309842	Atoh7HA_mergepeak_BAMPE2271_peak_13213	4.06771	chr14	64309627	64310127		C3
chr14	64319082	64319083	Atoh7HA_mergepeak_BAMPE2271_peak_13214	22.0462	chr14	64318849	64319349	Msra	C4,C7,C6
chr14	64322124	64322125	Atoh7HA_mergepeak_BAMPE2271_peak_13215	6.20028	chr14	64321877	64322377	Msra	C7,C5,C4,C6
chr14	64323994	64323995	Atoh7HA_mergepeak_BAMPE2271_peak_13216	4.21163	chr14	64323745	64324245		C4,C9,C3
chr14	64571116	64571117	Atoh7HA_mergepeak_BAMPE2271_peak_13223	2.42709	chr14	64570923	64571423	Mir124a-1hg	C3
chr14	64587166	64587167	Atoh7HA_mergepeak_BAMPE2271_peak_13224	9.0269	chr14	64587137	64587637	Mir124a-1hg	C5
chr14	64589909	64589910	Atoh7HA_mergepeak_BAMPE2271_peak_13225	3.27304	chr14	64589421	64589921	Mir124a-1hg	C7,C4
chr14	64814790	64814791	Atoh7HA_mergepeak_BAMPE2271_peak_13228	12.0579	chr14	64814679	64815179	Hmbox1	C3
chr14	64949960	64949961	Atoh7HA_mergepeak_BAMPE2271_peak_13229	24.6449	chr14	64949700	64950200		C6
chr14	65135516	65135517	Atoh7HA_mergepeak_BAMPE2271_peak_13234	7.53319	chr14	65135359	65135859	Hmbox1	C9,C7
chr14	65275007	65275008	Atoh7HA_mergepeak_BAMPE2271_peak_13240	6.20028	chr14	65274756	65275256		C7,C5
chr14	65307532	65307533	Atoh7HA_mergepeak_BAMPE2271_peak_13242	6.20028	chr14	65307485	65307985		C3
chr14	65354628	65354629	Atoh7HA_mergepeak_BAMPE2271_peak_13245	4.8638	chr14	65354398	65354898	Elp3	C6,C7
chr14	65480741	65480742	Atoh7HA_mergepeak_BAMPE2271_peak_13248	18.3319	chr14	65480366	65480866		C9,C3
chr14	66100629	66100630	Atoh7HA_mergepeak_BAMPE2271_peak_13257	13.6367	chr14	66100373	66100873	Trim35	C7,C5,C6
chr14	66344314	66344315	Atoh7HA_mergepeak_BAMPE2271_peak_13262	6.20028	chr14	66344015	66344515	Stmn4	C5
chr14	67179841	67179842	Atoh7HA_mergepeak_BAMPE2271_peak_13274	3.5962	chr14	67179527	67180027		C4
chr14	67242206	67242207	Atoh7HA_mergepeak_BAMPE2271_peak_13278	29.9746	chr14	67241951	67242451	Ebf2	C9,C6
chr14	67550686	67550687	Atoh7HA_mergepeak_BAMPE2271_peak_13284	27.5709	chr14	67550371	67550871		C9,C6,C4
chr14	68085168	68085169	Atoh7HA_mergepeak_BAMPE2271_peak_13292	3.5962	chr14	68084932	68085432	Nefm	C5
chr14	68124865	68124866	Atoh7HA_mergepeak_BAMPE2271_peak_13293	6.51761	chr14	68124640	68125140		C5,C7
chr14	68364082	68364083	Atoh7HA_mergepeak_BAMPE2271_peak_13298	7.5043	chr14	68363837	68364337	Nefm	C5
chr14	69965711	69965712	Atoh7HA_mergepeak_BAMPE2271_peak_13323	4.85169	chr14	69965438	69965938	Ccar2	C3
chr14	70040860	70040861	Atoh7HA_mergepeak_BAMPE2271_peak_13326	4.8638	chr14	70040719	70041219		C5,C7,C6
chr14	70461438	70461439	Atoh7HA_mergepeak_BAMPE2271_peak_13337	18.3319	chr14	70461168	70461668		C9
chr14	70473739	70473740	Atoh7HA_mergepeak_BAMPE2271_peak_13338	40.0974	chr14	70473519	70474019	Bmp1	C7,C6,C9,C3
chr14	70637667	70637668	Atoh7HA_mergepeak_BAMPE2271_peak_13348	2.42709	chr14	70637451	70637951		C4
chr14	70884368	70884369	Atoh7HA_mergepeak_BAMPE2271_peak_13354	12.0579	chr14	70884118	70884618		C7,C9,C6
chr14	70936199	70936200	Atoh7HA_mergepeak_BAMPE2271_peak_13356	2.42709	chr14	70935957	70936457		C3
chr14	71030668	71030669	Atoh7HA_mergepeak_BAMPE2271_peak_13358	6.51761	chr14	71030424	71030924		C6,C9
chr14	71140447	71140448	Atoh7HA_mergepeak_BAMPE2271_peak_13361	6.20028	chr14	71140189	71140689		C6,C5
chr14	71670620	71670621	Atoh7HA_mergepeak_BAMPE2271_peak_13366	10.4668	chr14	71670441	71670941		C5
chr14	71709688	71709689	Atoh7HA_mergepeak_BAMPE2271_peak_13367	6.17324	chr14	71709468	71709968		C3
chr14	72389914	72389915	Atoh7HA_mergepeak_BAMPE2271_peak_13377	13.6367	chr14	72389669	72390169		C6,C7,C3
chr14	73476697	73476698	Atoh7HA_mergepeak_BAMPE2271_peak_13393	54.7481	chr14	73476481	73476981	Sucla2	C9,C6,C7
chr14	75871316	75871317	Atoh7HA_mergepeak_BAMPE2271_peak_13427	21.4496	chr14	75871102	75871602	Gpalpp1	C3,C4,C6,C9
chr14	76017978	76017979	Atoh7HA_mergepeak_BAMPE2271_peak_13429	3.5962	chr14	76017730	76018230		C9,C6
chr14	76500228	76500229	Atoh7HA_mergepeak_BAMPE2271_peak_13436	15.262	chr14	76499972	76500472		C6,C3
chr14	76791938	76791939	Atoh7HA_mergepeak_BAMPE2271_peak_13439	26.1269	chr14	76791668	76792168		C9,C10
chr14	78288994	78288995	Atoh7HA_mergepeak_BAMPE2271_peak_13447	16.9035	chr14	78288711	78289211		C6,C7
chr14	79765388	79765389	Atoh7HA_mergepeak_BAMPE2271_peak_13473	14.3131	chr14	79765151	79765651		C9
chr14	79843219	79843220	Atoh7HA_mergepeak_BAMPE2271_peak_13482	12.0579	chr14	79842960	79843460		C3,C7,C9
chr14	79844515	79844516	Atoh7HA_mergepeak_BAMPE2271_peak_13483	15.262	chr14	79844238	79844738		C9,C7
chr14	80173172	80173173	Atoh7HA_mergepeak_BAMPE2271_peak_13492	12.6816	chr14	80173036	80173536		C4,C9,C6
chr14	80233133	80233134	Atoh7HA_mergepeak_BAMPE2271_peak_13493	6.20028	chr14	80232957	80233457		C7
chr14	85508628	85508629	Atoh7HA_mergepeak_BAMPE2271_peak_13528	7.57871	chr14	85508448	85508948		C9
chr14	86749080	86749081	Atoh7HA_mergepeak_BAMPE2271_peak_13543	3.5962	chr14	86748893	86749393		C10
chr14	86787098	86787099	Atoh7HA_mergepeak_BAMPE2271_peak_13544	18.5911	chr14	86786805	86787305		C7,C9,C6
chr14	94886234	94886235	Atoh7HA_mergepeak_BAMPE2271_peak_13598	10.5312	chr14	94885975	94886475		C6
chr14	97855568	97855569	Atoh7HA_mergepeak_BAMPE2271_peak_13619	6.51761	chr14	97855281	97855781		C6,C7
chr14	97975648	97975649	Atoh7HA_mergepeak_BAMPE2271_peak_13620	6.29115	chr14	97975413	97975913	Dach1	C5,C6
chr14	100424015	100424016	Atoh7HA_mergepeak_BAMPE2271_peak_13644	4.8638	chr14	100423796	100424296		C7
chr14	101538083	101538084	Atoh7HA_mergepeak_BAMPE2271_peak_13652	6.29115	chr14	101537809	101538309		C5
chr14	103356259	103356260	Atoh7HA_mergepeak_BAMPE2271_peak_13672	13.5106	chr14	103356012	103356512		C6,C9
chr14	103651013	103651014	Atoh7HA_mergepeak_BAMPE2271_peak_13678	4.06771	chr14	103650708	103651208		C9
chr14	104356847	104356848	Atoh7HA_mergepeak_BAMPE2271_peak_13690	8.56793	chr14	104356554	104357054	Pou4f1	C6,C5
chr14	104457126	104457127	Atoh7HA_mergepeak_BAMPE2271_peak_13692	13.6367	chr14	104456875	104457375		C4,C6,C3
chr14	104466800	104466801	Atoh7HA_mergepeak_BAMPE2271_peak_13693	2.42709	chr14	104466447	104466947		C5
chr14	111765174	111765175	Atoh7HA_mergepeak_BAMPE2271_peak_13776	4.8638	chr14	111764763	111765263		C6
chr14	114587865	114587866	Atoh7HA_mergepeak_BAMPE2271_peak_13814	12.0579	chr14	114587631	114588131		C9
chr14	114846090	114846091	Atoh7HA_mergepeak_BAMPE2271_peak_13818	7.57871	chr14	114845836	114846336		C6,C5
chr14	117197069	117197070	Atoh7HA_mergepeak_BAMPE2271_peak_13846	10.5312	chr14	117196789	117197289		C6
chr14	118052216	118052217	Atoh7HA_mergepeak_BAMPE2271_peak_13864	4.8638	chr14	118052010	118052510	Dct	C9,C3
chr14	118422539	118422540	Atoh7HA_mergepeak_BAMPE2271_peak_13874	9.74504	chr14	118422310	118422810		C4,C7
chr14	118435900	118435901	Atoh7HA_mergepeak_BAMPE2271_peak_13876	6.29115	chr14	118435610	118436110		C4
chr14	118491533	118491534	Atoh7HA_mergepeak_BAMPE2271_peak_13878	15.732	chr14	118491278	118491778		C6,C9
chr14	118566577	118566578	Atoh7HA_mergepeak_BAMPE2271_peak_13881	9.0269	chr14	118566323	118566823		C4
chr14	118602575	118602576	Atoh7HA_mergepeak_BAMPE2271_peak_13882	4.8638	chr14	118602355	118602855		C5
chr14	119954089	119954090	Atoh7HA_mergepeak_BAMPE2271_peak_13905	5.16385	chr14	119953822	119954322		C5,C6
chr14	120140003	120140004	Atoh7HA_mergepeak_BAMPE2271_peak_13910	2.95697	chr14	120139660	120140160		C5
chr14	120142494	120142495	Atoh7HA_mergepeak_BAMPE2271_peak_13911	30.814	chr14	120142252	120142752		C9,C3
chr14	121397642	121397643	Atoh7HA_mergepeak_BAMPE2271_peak_13935	9.0269	chr14	121397396	121397896		C7,C6
chr14	121713634	121713635	Atoh7HA_mergepeak_BAMPE2271_peak_13938	4.8638	chr14	121713463	121713963		C3
chr14	121798572	121798573	Atoh7HA_mergepeak_BAMPE2271_peak_13940	8.72987	chr14	121798375	121798875		C6
chr14	122367390	122367391	Atoh7HA_mergepeak_BAMPE2271_peak_13948	12.6487	chr14	122367101	122367601		C9,C6
chr14	122450933	122450934	Atoh7HA_mergepeak_BAMPE2271_peak_13949	12.6487	chr14	122450678	122451178	Zic2	C10
chr14	122465079	122465080	Atoh7HA_mergepeak_BAMPE2271_peak_13950	5.16385	chr14	122464660	122465160	Zic5	C10
chr14	122474193	122474194	Atoh7HA_mergepeak_BAMPE2271_peak_13951	32.9955	chr14	122474029	122474529	Zic5	C9
chr14	122482875	122482876	Atoh7HA_mergepeak_BAMPE2271_peak_13953	2.42709	chr14	122482395	122482895		C6
chr14	122582958	122582959	Atoh7HA_mergepeak_BAMPE2271_peak_13957	6.51761	chr14	122582680	122583180		C9
chr14	122684363	122684364	Atoh7HA_mergepeak_BAMPE2271_peak_13960	12.205	chr14	122684218	122684718		C4,C5
chr14	122883231	122883232	Atoh7HA_mergepeak_BAMPE2271_peak_13962	5.16385	chr14	122882974	122883474		C4
chr14	122884054	122884055	Atoh7HA_mergepeak_BAMPE2271_peak_13963	6.29115	chr14	122883800	122884300	Ggact	C9
chr14	122982704	122982705	Atoh7HA_mergepeak_BAMPE2271_peak_13964	7.83292	chr14	122982601	122983101		C3
chr14	124192656	124192657	Atoh7HA_mergepeak_BAMPE2271_peak_13989	6.99564	chr14	124192270	124192770		C6
chr15	9071214	9071215	Atoh7HA_mergepeak_BAMPE2271_peak_14078	4.21163	chr15	9070918	9071418	Skp2	C10
chr15	9094544	9094545	Atoh7HA_mergepeak_BAMPE2271_peak_14080	7.83292	chr15	9094320	9094820		C5,C7
chr15	10655544	10655545	Atoh7HA_mergepeak_BAMPE2271_peak_14097	4.8638	chr15	10655139	10655639	Brix1	C9
chr15	10714781	10714782	Atoh7HA_mergepeak_BAMPE2271_peak_14098	4.8638	chr15	10714555	10715055	Rai14	C10
chr15	12136585	12136586	Atoh7HA_mergepeak_BAMPE2271_peak_14115	7.57871	chr15	12136286	12136786		C4,C6
chr15	12549357	12549358	Atoh7HA_mergepeak_BAMPE2271_peak_14120	15.262	chr15	12549103	12549603		C3
chr15	12622343	12622344	Atoh7HA_mergepeak_BAMPE2271_peak_14122	2.95697	chr15	12622185	12622685		C5
chr15	12911302	12911303	Atoh7HA_mergepeak_BAMPE2271_peak_14129	7.5043	chr15	12911013	12911513	Drosha	C5,C4
chr15	21130869	21130870	Atoh7HA_mergepeak_BAMPE2271_peak_14192	29.2603	chr15	21130636	21131136		C6,C7
chr15	25120598	25120599	Atoh7HA_mergepeak_BAMPE2271_peak_14220	16.6304	chr15	25120356	25120856		C5
chr15	25253030	25253031	Atoh7HA_mergepeak_BAMPE2271_peak_14221	12.0579	chr15	25252775	25253275	Basp1	C5
chr15	25269546	25269547	Atoh7HA_mergepeak_BAMPE2271_peak_14222	7.57871	chr15	25269321	25269821	Basp1	C5
chr15	25680485	25680486	Atoh7HA_mergepeak_BAMPE2271_peak_14225	5.25799	chr15	25680272	25680772		C4,C5,C7,C6
chr15	25732982	25732983	Atoh7HA_mergepeak_BAMPE2271_peak_14227	6.20028	chr15	25732728	25733228		C5
chr15	25761879	25761880	Atoh7HA_mergepeak_BAMPE2271_peak_14228	9.0269	chr15	25761680	25762180	Myo10	C9
chr15	25779908	25779909	Atoh7HA_mergepeak_BAMPE2271_peak_14230	3.5962	chr15	25779683	25780183	Retreg1	C5
chr15	25999691	25999692	Atoh7HA_mergepeak_BAMPE2271_peak_14235	7.57871	chr15	25999507	26000007		C10
chr15	26016433	26016434	Atoh7HA_mergepeak_BAMPE2271_peak_14236	6.51761	chr15	26016221	26016721		C5,C7
chr15	26795659	26795660	Atoh7HA_mergepeak_BAMPE2271_peak_14244	40.8117	chr15	26795479	26795979		C9,C4
chr15	27581760	27581761	Atoh7HA_mergepeak_BAMPE2271_peak_14256	3.27304	chr15	27581544	27582044	Otulin	C10,C9
chr15	27937319	27937320	Atoh7HA_mergepeak_BAMPE2271_peak_14265	2.42709	chr15	27937004	27937504		C5
chr15	31207510	31207511	Atoh7HA_mergepeak_BAMPE2271_peak_14302	13.6367	chr15	31207273	31207773		C6
chr15	31369217	31369218	Atoh7HA_mergepeak_BAMPE2271_peak_14308	4.8638	chr15	31368994	31369494	Ankrd33b	C6,C7
chr15	31402329	31402330	Atoh7HA_mergepeak_BAMPE2271_peak_14309	22.0462	chr15	31402232	31402732	Ankrd33b	C3,C9,C6
chr15	31409990	31409991	Atoh7HA_mergepeak_BAMPE2271_peak_14311	60.6562	chr15	31409790	31410290	Ankrd33b	C7,C6,C3
chr15	32944260	32944261	Atoh7HA_mergepeak_BAMPE2271_peak_14322	9.0269	chr15	32943964	32944464		C5,C3
chr15	36581133	36581134	Atoh7HA_mergepeak_BAMPE2271_peak_14363	2.95697	chr15	36580781	36581281		C3
chr15	37780421	37780422	Atoh7HA_mergepeak_BAMPE2271_peak_14382	9.20316	chr15	37780204	37780704		C6
chr15	38300125	38300126	Atoh7HA_mergepeak_BAMPE2271_peak_14391	3.05675	chr15	38299762	38300262		C5
chr15	38302414	38302415	Atoh7HA_mergepeak_BAMPE2271_peak_14393	27.4255	chr15	38302168	38302668		C4,C6
chr15	38447339	38447340	Atoh7HA_mergepeak_BAMPE2271_peak_14396	10.6154	chr15	38447095	38447595	Klf10	C7
chr15	38486663	38486664	Atoh7HA_mergepeak_BAMPE2271_peak_14400	10.5312	chr15	38486411	38486911	Azin1	C9,C6
chr15	39876683	39876684	Atoh7HA_mergepeak_BAMPE2271_peak_14425	10.5312	chr15	39876633	39877133		C5,C7
chr15	39927281	39927282	Atoh7HA_mergepeak_BAMPE2271_peak_14426	5.25799	chr15	39926985	39927485		C6
chr15	39972464	39972465	Atoh7HA_mergepeak_BAMPE2271_peak_14428	3.5962	chr15	39972338	39972838		C6,C5
chr15	40019001	40019002	Atoh7HA_mergepeak_BAMPE2271_peak_14430	13.6367	chr15	40018696	40019196		C9
chr15	42068373	42068374	Atoh7HA_mergepeak_BAMPE2271_peak_14442	16.148	chr15	42068148	42068648		C9,C3
chr15	42680397	42680398	Atoh7HA_mergepeak_BAMPE2271_peak_14448	9.0269	chr15	42680171	42680671		C3,C9
chr15	44748705	44748706	Atoh7HA_mergepeak_BAMPE2271_peak_14477	2.95697	chr15	44748213	44748713	Sybu	C5,C10
chr15	44752113	44752114	Atoh7HA_mergepeak_BAMPE2271_peak_14478	3.5962	chr15	44751913	44752413		C3,C5
[truncated: 4,627 more rows]

## Sheet: Otx2
chr	start	end	Peak ID	fold change	chr	start	end	gene	cluster
chr1	3671797	3671798	Otx2_mergepeak_BAMPE2271_peak_2	4.61627	chr1	3671497	3671997		C4,C6
chr1	4802720	4802721	Otx2_mergepeak_BAMPE2271_peak_4	23.9859	chr1	4802488	4802988	Lypla1	C9,C3
chr1	9584108	9584109	Otx2_mergepeak_BAMPE2271_peak_15	14.36	chr1	9583854	9584354	Vcpip1	C6,C9
chr1	9648884	9648885	Otx2_mergepeak_BAMPE2271_peak_16	6.37905	chr1	9648417	9648917	Mybl1	C9
chr1	9649405	9649406	Otx2_mergepeak_BAMPE2271_peak_17	8.73854	chr1	9649169	9649669	Mybl1	C9
chr1	11272348	11272349	Otx2_mergepeak_BAMPE2271_peak_25	8.24147	chr1	11272102	11272602		C4,C7,C3
chr1	11277884	11277885	Otx2_mergepeak_BAMPE2271_peak_26	6.81208	chr1	11277630	11278130		C6,C3
chr1	12992810	12992811	Otx2_mergepeak_BAMPE2271_peak_30	4.16584	chr1	12992524	12993024		C5
chr1	13495204	13495205	Otx2_mergepeak_BAMPE2271_peak_32	14.36	chr1	13494954	13495454	Lactb2	C3
chr1	14429481	14429482	Otx2_mergepeak_BAMPE2271_peak_34	12.7687	chr1	14429227	14429727		C3,C10,C4
chr1	14503574	14503575	Otx2_mergepeak_BAMPE2271_peak_35	5.46088	chr1	14503343	14503843		C3
chr1	14506676	14506677	Otx2_mergepeak_BAMPE2271_peak_36	7.38024	chr1	14506443	14506943		C9
chr1	15355412	15355413	Otx2_mergepeak_BAMPE2271_peak_39	12.4799	chr1	15355182	15355682		C3
chr1	19056474	19056475	Otx2_mergepeak_BAMPE2271_peak_48	8.24147	chr1	19056283	19056783		C3,C9
chr1	19057051	19057052	Otx2_mergepeak_BAMPE2271_peak_49	3.17164	chr1	19056796	19057296	Tfap2d	C6,C9
chr1	19758194	19758195	Otx2_mergepeak_BAMPE2271_peak_52	6.33564	chr1	19757929	19758429		C3
chr1	21461130	21461131	Otx2_mergepeak_BAMPE2271_peak_56	19.4931	chr1	21460857	21461357		C5,C3,C4
chr1	26650069	26650070	Otx2_mergepeak_BAMPE2271_peak_62	6.81208	chr1	26649854	26650354		C3,C7
chr1	30204841	30204842	Otx2_mergepeak_BAMPE2271_peak_70	5.46326	chr1	30204582	30205082		C3
chr1	33025586	33025587	Otx2_mergepeak_BAMPE2271_peak_82	7.26756	chr1	33025274	33025774		C5,C6
chr1	34011173	34011174	Otx2_mergepeak_BAMPE2271_peak_83	5.22869	chr1	34010964	34011464		C6
chr1	34041489	34041490	Otx2_mergepeak_BAMPE2271_peak_84	8.05324	chr1	34041269	34041769		C9
chr1	34095372	34095373	Otx2_mergepeak_BAMPE2271_peak_85	11.215	chr1	34095115	34095615		C9,C3
chr1	34124596	34124597	Otx2_mergepeak_BAMPE2271_peak_86	14.36	chr1	34124325	34124825	Dst	C3
chr1	34183025	34183026	Otx2_mergepeak_BAMPE2271_peak_87	4.16584	chr1	34182817	34183317		C9,C3,C7,C6
chr1	34211302	34211303	Otx2_mergepeak_BAMPE2271_peak_88	9.7024	chr1	34211030	34211530		C3
chr1	34211894	34211895	Otx2_mergepeak_BAMPE2271_peak_89	26.3336	chr1	34211716	34212216		C3,C9
chr1	34236523	34236524	Otx2_mergepeak_BAMPE2271_peak_90	14.4527	chr1	34236257	34236757		C6
chr1	35885295	35885296	Otx2_mergepeak_BAMPE2271_peak_95	15.3772	chr1	35885043	35885543		C4,C3
chr1	35890210	35890211	Otx2_mergepeak_BAMPE2271_peak_96	5.46088	chr1	35889956	35890456		C6,C4
chr1	36492656	36492657	Otx2_mergepeak_BAMPE2271_peak_98	8.24147	chr1	36492385	36492885		C3
chr1	36681094	36681095	Otx2_mergepeak_BAMPE2271_peak_103	24.545	chr1	36680823	36681323		C3,C9,C6
chr1	37081875	37081876	Otx2_mergepeak_BAMPE2271_peak_107	6.75771	chr1	37081604	37082104	Tmem131	C9,C3
chr1	37214343	37214344	Otx2_mergepeak_BAMPE2271_peak_108	9.39049	chr1	37214113	37214613	Cnga3	C3
chr1	37218937	37218938	Otx2_mergepeak_BAMPE2271_peak_109	3.13914	chr1	37218646	37219146	Cnga3	C3
chr1	37530091	37530092	Otx2_mergepeak_BAMPE2271_peak_111	12.1893	chr1	37529766	37530266		C3
chr1	37855858	37855859	Otx2_mergepeak_BAMPE2271_peak_113	9.7024	chr1	37855655	37856155	Lipt1	C5,C3
chr1	37997316	37997317	Otx2_mergepeak_BAMPE2271_peak_117	19.4931	chr1	37997063	37997563		C5
chr1	38387716	38387717	Otx2_mergepeak_BAMPE2271_peak_119	4.16584	chr1	38387472	38387972		C3
chr1	38876828	38876829	Otx2_mergepeak_BAMPE2271_peak_120	2.20535	chr1	38876423	38876923		C9,C3
chr1	38877191	38877192	Otx2_mergepeak_BAMPE2271_peak_121	7.49114	chr1	38876930	38877430		C9
chr1	39434069	39434070	Otx2_mergepeak_BAMPE2271_peak_125	5.22869	chr1	39433837	39434337	Rnf149	C3
chr1	40155003	40155004	Otx2_mergepeak_BAMPE2271_peak_130	2.20535	chr1	40154691	40155191		C3
chr1	41166700	41166701	Otx2_mergepeak_BAMPE2271_peak_131	11.215	chr1	41166434	41166934		C3,C9
chr1	41166925	41166926	Otx2_mergepeak_BAMPE2271_peak_132	5.46326	chr1	41166434	41166934		C3,C9
chr1	43504551	43504552	Otx2_mergepeak_BAMPE2271_peak_136	8.05324	chr1	43504191	43504691		C10
chr1	43754898	43754899	Otx2_mergepeak_BAMPE2271_peak_138	8.05324	chr1	43754627	43755127		C3
chr1	44591920	44591921	Otx2_mergepeak_BAMPE2271_peak_146	18.0532	chr1	44591648	44592148		C3
chr1	45795449	45795450	Otx2_mergepeak_BAMPE2271_peak_147	7.49114	chr1	45795214	45795714		C5
chr1	51580195	51580196	Otx2_mergepeak_BAMPE2271_peak_158	13.642	chr1	51579989	51580489		C10
chr1	51628265	51628266	Otx2_mergepeak_BAMPE2271_peak_159	2.97126	chr1	51628074	51628574	Nabp1	C5,C3
chr1	51650555	51650556	Otx2_mergepeak_BAMPE2271_peak_160	13.642	chr1	51650286	51650786		C9,C6
chr1	51926074	51926075	Otx2_mergepeak_BAMPE2271_peak_162	4.16584	chr1	51925827	51926327		C3
chr1	52150200	52150201	Otx2_mergepeak_BAMPE2271_peak_163	22.7764	chr1	52149961	52150461		C3,C9
chr1	52435916	52435917	Otx2_mergepeak_BAMPE2271_peak_165	6.81208	chr1	52435701	52436201	Nab1	C3,C4
chr1	55400118	55400119	Otx2_mergepeak_BAMPE2271_peak_177	7.26756	chr1	55399858	55400358		C3
chr1	55405844	55405845	Otx2_mergepeak_BAMPE2271_peak_178	9.93431	chr1	55405601	55406101		C9
chr1	55489561	55489562	Otx2_mergepeak_BAMPE2271_peak_179	13.642	chr1	55489287	55489787		C9
chr1	55632251	55632252	Otx2_mergepeak_BAMPE2271_peak_180	6.75771	chr1	55631996	55632496	Plcl1	C4,C3
chr1	55914562	55914563	Otx2_mergepeak_BAMPE2271_peak_181	9.7024	chr1	55914233	55914733		C10
chr1	56627420	56627421	Otx2_mergepeak_BAMPE2271_peak_184	12.7687	chr1	56627170	56627670		C4,C3
chr1	56834425	56834426	Otx2_mergepeak_BAMPE2271_peak_186	6.33564	chr1	56833935	56834435		C3
chr1	60304209	60304210	Otx2_mergepeak_BAMPE2271_peak_196	8.24147	chr1	60303966	60304466	Carf	C3
chr1	60626251	60626252	Otx2_mergepeak_BAMPE2271_peak_197	6.81208	chr1	60625983	60626483		C7,C3
chr1	61265978	61265979	Otx2_mergepeak_BAMPE2271_peak_200	28.1542	chr1	61265729	61266229		C3,C9
chr1	61311414	61311415	Otx2_mergepeak_BAMPE2271_peak_202	15.98	chr1	61311216	61311716		C3
chr1	61332158	61332159	Otx2_mergepeak_BAMPE2271_peak_203	8.24147	chr1	61331875	61332375		C3
chr1	62564464	62564465	Otx2_mergepeak_BAMPE2271_peak_206	4.16584	chr1	62564196	62564696		C10
chr1	62754634	62754635	Otx2_mergepeak_BAMPE2271_peak_208	15.98	chr1	62754376	62754876		C3
chr1	62921400	62921401	Otx2_mergepeak_BAMPE2271_peak_209	2.16658	chr1	62921258	62921758	Ino80dos	C3
chr1	63667258	63667259	Otx2_mergepeak_BAMPE2271_peak_212	12.7687	chr1	63667087	63667587		C5,C6
chr1	64067120	64067121	Otx2_mergepeak_BAMPE2271_peak_214	12.7687	chr1	64066790	64067290	Klf7	C7,C6,C5
chr1	64079007	64079008	Otx2_mergepeak_BAMPE2271_peak_215	41.4612	chr1	64078746	64079246		C6,C3,C7
chr1	64191765	64191766	Otx2_mergepeak_BAMPE2271_peak_217	8.05324	chr1	64191453	64191953	Klf7	C5,C7,C6
chr1	64226418	64226419	Otx2_mergepeak_BAMPE2271_peak_218	17.6375	chr1	64226166	64226666	Klf7	C7,C6
chr1	64299093	64299094	Otx2_mergepeak_BAMPE2271_peak_219	10.6927	chr1	64298840	64299340		C3
chr1	64446158	64446159	Otx2_mergepeak_BAMPE2271_peak_221	8.05324	chr1	64445953	64446453		C6
chr1	64850146	64850147	Otx2_mergepeak_BAMPE2271_peak_227	2.97126	chr1	64849881	64850381		C3
chr1	64853881	64853882	Otx2_mergepeak_BAMPE2271_peak_228	9.55481	chr1	64853617	64854117	Mettl21a	C10
chr1	66251766	66251767	Otx2_mergepeak_BAMPE2271_peak_236	6.81208	chr1	66251513	66252013	Map2	C3
chr1	66349547	66349548	Otx2_mergepeak_BAMPE2271_peak_237	5.46088	chr1	66349361	66349861		C3,C4
chr1	66633624	66633625	Otx2_mergepeak_BAMPE2271_peak_239	11.215	chr1	66633343	66633843	Unc80	C3
chr1	71100164	71100165	Otx2_mergepeak_BAMPE2271_peak_253	10.7681	chr1	71099885	71100385		C6,C9
chr1	71641661	71641662	Otx2_mergepeak_BAMPE2271_peak_257	14.36	chr1	71641459	71641959		C3
chr1	72171216	72171217	Otx2_mergepeak_BAMPE2271_peak_258	5.46088	chr1	72171047	72171547		C5,C7,C3,C6
chr1	72286962	72286963	Otx2_mergepeak_BAMPE2271_peak_263	3.17164	chr1	72286751	72287251		C7,C6
chr1	72455167	72455168	Otx2_mergepeak_BAMPE2271_peak_265	9.7024	chr1	72454688	72455188		C4
chr1	72490199	72490200	Otx2_mergepeak_BAMPE2271_peak_266	10.3992	chr1	72490149	72490649		C4,C7,C3
chr1	72577771	72577772	Otx2_mergepeak_BAMPE2271_peak_268	9.7024	chr1	72577484	72577984	Smarcal1	C3
chr1	72870397	72870398	Otx2_mergepeak_BAMPE2271_peak_270	9.39049	chr1	72870134	72870634		C5
chr1	73054425	73054426	Otx2_mergepeak_BAMPE2271_peak_273	8.05324	chr1	73054134	73054634		C9,C3
chr1	73060402	73060403	Otx2_mergepeak_BAMPE2271_peak_274	6.81208	chr1	73060160	73060660		C10,C9
chr1	73758739	73758740	Otx2_mergepeak_BAMPE2271_peak_277	12.8244	chr1	73758560	73759060		C6,C9
chr1	73824625	73824626	Otx2_mergepeak_BAMPE2271_peak_278	10.6831	chr1	73824304	73824804		C3
chr1	73826434	73826435	Otx2_mergepeak_BAMPE2271_peak_279	22.9677	chr1	73826172	73826672		C3
chr1	73963194	73963195	Otx2_mergepeak_BAMPE2271_peak_280	10.8096	chr1	73962947	73963447		C3
chr1	74295603	74295604	Otx2_mergepeak_BAMPE2271_peak_282	17.2544	chr1	74295399	74295899	Aamp	C7,C6,C3
chr1	74797457	74797458	Otx2_mergepeak_BAMPE2271_peak_287	8.37706	chr1	74797331	74797831		C9,C6
chr1	75446266	75446267	Otx2_mergepeak_BAMPE2271_peak_292	13.642	chr1	75446001	75446501	Speg	C3
chr1	75447749	75447750	Otx2_mergepeak_BAMPE2271_peak_293	9.7024	chr1	75447709	75448209		C9,C3,C4
chr1	75448179	75448180	Otx2_mergepeak_BAMPE2271_peak_294	8.24147	chr1	75447709	75448209		C9,C3,C4
chr1	75449176	75449177	Otx2_mergepeak_BAMPE2271_peak_295	13.876	chr1	75448950	75449450		C9,C4,C3
chr1	75456174	75456175	Otx2_mergepeak_BAMPE2271_peak_296	6.53705	chr1	75455858	75456358		C9
chr1	75464038	75464039	Otx2_mergepeak_BAMPE2271_peak_298	7.69365	chr1	75463710	75464210	Speg	C9,C3
chr1	75521456	75521457	Otx2_mergepeak_BAMPE2271_peak_300	16.6333	chr1	75521230	75521730		C10
chr1	75668165	75668166	Otx2_mergepeak_BAMPE2271_peak_301	25.4286	chr1	75667681	75668181		C10
chr1	75909568	75909569	Otx2_mergepeak_BAMPE2271_peak_302	9.7024	chr1	75909316	75909816		C3
chr1	76166743	76166744	Otx2_mergepeak_BAMPE2271_peak_303	12.7687	chr1	76166474	76166974		C3
chr1	76849592	76849593	Otx2_mergepeak_BAMPE2271_peak_307	18.176	chr1	76849335	76849835		C3
chr1	77011891	77011892	Otx2_mergepeak_BAMPE2271_peak_308	6.81208	chr1	77011700	77012200		C3
chr1	77495273	77495274	Otx2_mergepeak_BAMPE2271_peak_311	5.46326	chr1	77495062	77495562		C9,C4
chr1	78142019	78142020	Otx2_mergepeak_BAMPE2271_peak_315	9.7024	chr1	78141671	78142171		C6,C9,C5
chr1	78182083	78182084	Otx2_mergepeak_BAMPE2271_peak_316	17.0698	chr1	78181839	78182339		C9,C3
chr1	78311058	78311059	Otx2_mergepeak_BAMPE2271_peak_317	5.22869	chr1	78311012	78311512	Farsb	C6
chr1	78311228	78311229	Otx2_mergepeak_BAMPE2271_peak_318	3.13914	chr1	78311012	78311512	Farsb	C6
chr1	78338508	78338509	Otx2_mergepeak_BAMPE2271_peak_319	4.16584	chr1	78338152	78338652		C5,C6
chr1	78567645	78567646	Otx2_mergepeak_BAMPE2271_peak_321	7.26756	chr1	78567365	78567865		C3
chr1	82042694	82042695	Otx2_mergepeak_BAMPE2271_peak_331	6.81208	chr1	82042466	82042966		C3
chr1	82066469	82066470	Otx2_mergepeak_BAMPE2271_peak_333	8.05324	chr1	82066186	82066686		C3
chr1	82132779	82132780	Otx2_mergepeak_BAMPE2271_peak_334	9.22644	chr1	82132512	82133012		C3,C10
chr1	82191902	82191903	Otx2_mergepeak_BAMPE2271_peak_335	2.36123	chr1	82191548	82192048		C3
chr1	82292999	82293000	Otx2_mergepeak_BAMPE2271_peak_337	14.36	chr1	82292746	82293246		C5,C4
chr1	82746633	82746634	Otx2_mergepeak_BAMPE2271_peak_338	17.6375	chr1	82746325	82746825		C3
chr1	83662316	83662317	Otx2_mergepeak_BAMPE2271_peak_341	43.436	chr1	83662103	83662603		C3
chr1	83753144	83753145	Otx2_mergepeak_BAMPE2271_peak_343	6.81208	chr1	83752844	83753344		C3
chr1	86141290	86141291	Otx2_mergepeak_BAMPE2271_peak_350	3.91514	chr1	86141029	86141529	Armc9	C3
chr1	86435478	86435479	Otx2_mergepeak_BAMPE2271_peak_354	8.05324	chr1	86435234	86435734	Pde6d	C9
chr1	86504342	86504343	Otx2_mergepeak_BAMPE2271_peak_357	5.46088	chr1	86503965	86504465	Ncl	C9
chr1	86505677	86505678	Otx2_mergepeak_BAMPE2271_peak_358	22.7179	chr1	86505396	86505896	Pde6d	C3,C9
chr1	86509637	86509638	Otx2_mergepeak_BAMPE2271_peak_359	6.81208	chr1	86509383	86509883	Ptma	C6
chr1	87803836	87803837	Otx2_mergepeak_BAMPE2271_peak_366	4.27438	chr1	87803465	87803965	Dgkd	C3
chr1	87855176	87855177	Otx2_mergepeak_BAMPE2271_peak_367	19.7489	chr1	87854915	87855415	Dgkd	C3,C9,C7
chr1	88577799	88577800	Otx2_mergepeak_BAMPE2271_peak_369	14.36	chr1	88577551	88578051		C3
chr1	88813414	88813415	Otx2_mergepeak_BAMPE2271_peak_371	8.24147	chr1	88813142	88813642		C6
chr1	88969122	88969123	Otx2_mergepeak_BAMPE2271_peak_372	11.215	chr1	88968978	88969478		C3
chr1	89184498	89184499	Otx2_mergepeak_BAMPE2271_peak_375	4.27438	chr1	89184374	89184874		C3,C9
chr1	89577063	89577064	Otx2_mergepeak_BAMPE2271_peak_377	5.46326	chr1	89576803	89577303		C3
chr1	89848624	89848625	Otx2_mergepeak_BAMPE2271_peak_380	2.82033	chr1	89848216	89848716		C10
chr1	89898543	89898544	Otx2_mergepeak_BAMPE2271_peak_381	4.16584	chr1	89898309	89898809		C3
chr1	89923024	89923025	Otx2_mergepeak_BAMPE2271_peak_382	6.75771	chr1	89922803	89923303		C3
chr1	90353392	90353393	Otx2_mergepeak_BAMPE2271_peak_383	9.7024	chr1	90353158	90353658		C9,C3
chr1	90743938	90743939	Otx2_mergepeak_BAMPE2271_peak_385	7.62902	chr1	90743756	90744256		C4,C5
chr1	90775925	90775926	Otx2_mergepeak_BAMPE2271_peak_386	19.3226	chr1	90775784	90776284		C9,C6
chr1	91017585	91017586	Otx2_mergepeak_BAMPE2271_peak_388	9.22644	chr1	91017188	91017688		C10
chr1	91413270	91413271	Otx2_mergepeak_BAMPE2271_peak_389	15.584	chr1	91413080	91413580	Hes6	C9
chr1	91414294	91414295	Otx2_mergepeak_BAMPE2271_peak_390	15.761	chr1	91413962	91414462	Hes6	C6
chr1	92906950	92906951	Otx2_mergepeak_BAMPE2271_peak_398	5.22869	chr1	92906703	92907203		C6
chr1	93101990	93101991	Otx2_mergepeak_BAMPE2271_peak_400	8.24147	chr1	93101673	93102173	Kif1a	C5
chr1	93128975	93128976	Otx2_mergepeak_BAMPE2271_peak_402	5.1952	chr1	93128697	93129197	Rnpepl1	C3,C5
chr1	93732127	93732128	Otx2_mergepeak_BAMPE2271_peak_408	16.6333	chr1	93731829	93732329	Farp2	C3
chr1	94035371	94035372	Otx2_mergepeak_BAMPE2271_peak_411	2.36123	chr1	94035143	94035643		C4
chr1	97644685	97644686	Otx2_mergepeak_BAMPE2271_peak_417	8.24147	chr1	97644411	97644911	Gin1	C3
chr1	97929734	97929735	Otx2_mergepeak_BAMPE2271_peak_419	19.3226	chr1	97929493	97929993		C3
chr1	98190200	98190201	Otx2_mergepeak_BAMPE2271_peak_421	19.7489	chr1	98190098	98190598		C9
chr1	98350248	98350249	Otx2_mergepeak_BAMPE2271_peak_422	4.16584	chr1	98349936	98350436		C3,C9
chr1	100232043	100232044	Otx2_mergepeak_BAMPE2271_peak_431	13.7229	chr1	100231869	100232369		C7
chr1	114528825	114528826	Otx2_mergepeak_BAMPE2271_peak_459	35.0654	chr1	114528549	114529049		C9
chr1	118482639	118482640	Otx2_mergepeak_BAMPE2271_peak_470	9.39049	chr1	118482376	118482876		C3
chr1	118955086	118955087	Otx2_mergepeak_BAMPE2271_peak_472	4.97445	chr1	118954817	118955317		C5,C6,C7,C3
chr1	118982672	118982673	Otx2_mergepeak_BAMPE2271_peak_473	8.69406	chr1	118982388	118982888		C9
chr1	119238666	119238667	Otx2_mergepeak_BAMPE2271_peak_475	25.0019	chr1	119238415	119238915	Inhbb	C3
chr1	119424685	119424686	Otx2_mergepeak_BAMPE2271_peak_478	9.93431	chr1	119424404	119424904	Inhbb	C3
chr1	119646568	119646569	Otx2_mergepeak_BAMPE2271_peak_480	16.6333	chr1	119646291	119646791	Inhbb	C3
chr1	119648979	119648980	Otx2_mergepeak_BAMPE2271_peak_481	28.1542	chr1	119648721	119649221	Epb41l5	C3
chr1	119902522	119902523	Otx2_mergepeak_BAMPE2271_peak_483	14.36	chr1	119902290	119902790		C9,C4,C3
chr1	120962073	120962074	Otx2_mergepeak_BAMPE2271_peak_487	5.21855	chr1	120961890	120962390		C3
chr1	124652629	124652630	Otx2_mergepeak_BAMPE2271_peak_492	9.7024	chr1	124652272	124652772		C4,C6
chr1	126156062	126156063	Otx2_mergepeak_BAMPE2271_peak_501	19.4931	chr1	126155784	126156284	Lypd1	C6,C3
chr1	126362753	126362754	Otx2_mergepeak_BAMPE2271_peak_502	5.46088	chr1	126362496	126362996		C3
chr1	126518232	126518233	Otx2_mergepeak_BAMPE2271_peak_503	12.5431	chr1	126517979	126518479		C5
chr1	126573998	126573999	Otx2_mergepeak_BAMPE2271_peak_504	9.39049	chr1	126573602	126574102		C9,C3
chr1	126765567	126765568	Otx2_mergepeak_BAMPE2271_peak_505	10.8198	chr1	126765333	126765833		C3
chr1	127134413	127134414	Otx2_mergepeak_BAMPE2271_peak_507	6.81208	chr1	127134164	127134664		C3
chr1	127531343	127531344	Otx2_mergepeak_BAMPE2271_peak_508	19.4931	chr1	127531114	127531614		C9
chr1	127596079	127596080	Otx2_mergepeak_BAMPE2271_peak_509	5.90786	chr1	127595823	127596323	Ccnt2	C5,C3
chr1	128359774	128359775	Otx2_mergepeak_BAMPE2271_peak_513	20.9758	chr1	128359446	128359946	Dars	C10
chr1	128567437	128567438	Otx2_mergepeak_BAMPE2271_peak_514	6.81208	chr1	128567211	128567711		C9
chr1	128907836	128907837	Otx2_mergepeak_BAMPE2271_peak_518	4.16584	chr1	128907606	128908106		C3,C4
chr1	129473638	129473639	Otx2_mergepeak_BAMPE2271_peak_520	22.9728	chr1	129473424	129473924	Thsd7b	C5,C7,C6
chr1	131078873	131078874	Otx2_mergepeak_BAMPE2271_peak_527	22.4604	chr1	131078681	131079181	Mapkapk2	C9,C3
chr1	131418360	131418361	Otx2_mergepeak_BAMPE2271_peak_529	2.97126	chr1	131418003	131418503		C3
chr1	131525216	131525217	Otx2_mergepeak_BAMPE2271_peak_530	6.81208	chr1	131525044	131525544		C3,C4
chr1	131971323	131971324	Otx2_mergepeak_BAMPE2271_peak_533	9.7024	chr1	131971044	131971544		C9,C3
chr1	132090562	132090563	Otx2_mergepeak_BAMPE2271_peak_535	9.39049	chr1	132090271	132090771	Nuak2	C3
chr1	132125420	132125421	Otx2_mergepeak_BAMPE2271_peak_536	3.17164	chr1	132125197	132125697	Nuak2	C9
chr1	132200776	132200777	Otx2_mergepeak_BAMPE2271_peak_538	9.39049	chr1	132200584	132201084	Nuak2	C10
chr1	132282031	132282032	Otx2_mergepeak_BAMPE2271_peak_539	31.014	chr1	132281747	132282247	Nuak2	C4,C9
chr1	132290226	132290227	Otx2_mergepeak_BAMPE2271_peak_540	3.36775	chr1	132289989	132290489	Dstyk	C4,C7,C3,C9,C6
chr1	132293049	132293050	Otx2_mergepeak_BAMPE2271_peak_541	11.215	chr1	132292755	132293255		C3
chr1	132302238	132302239	Otx2_mergepeak_BAMPE2271_peak_542	12.1893	chr1	132301994	132302494	Dstyk	C3
chr1	132322780	132322781	Otx2_mergepeak_BAMPE2271_peak_543	48.0576	chr1	132322621	132323121	Nuak2	C10,C9
chr1	132323540	132323541	Otx2_mergepeak_BAMPE2271_peak_545	8.05324	chr1	132323299	132323799	Nuak2	C3
chr1	132333878	132333879	Otx2_mergepeak_BAMPE2271_peak_547	8.69406	chr1	132333677	132334177		C9,C10
chr1	132530969	132530970	Otx2_mergepeak_BAMPE2271_peak_550	6.5641	chr1	132530705	132531205	Cntn2	C6,C5,C7
chr1	132558193	132558194	Otx2_mergepeak_BAMPE2271_peak_551	11.215	chr1	132557995	132558495	Nuak2	C9
chr1	132582109	132582110	Otx2_mergepeak_BAMPE2271_peak_552	12.7687	chr1	132581912	132582412	Dstyk	C4
chr1	132660669	132660670	Otx2_mergepeak_BAMPE2271_peak_553	13.1111	chr1	132660403	132660903	Dstyk	C3,C4,C7,C6
chr1	132721474	132721475	Otx2_mergepeak_BAMPE2271_peak_554	6.75771	chr1	132721223	132721723		C3
chr1	132736220	132736221	Otx2_mergepeak_BAMPE2271_peak_555	5.46326	chr1	132735731	132736231		C3
chr1	132800487	132800488	Otx2_mergepeak_BAMPE2271_peak_556	55.4144	chr1	132800359	132800859		C7,C3,C4
chr1	132820304	132820305	Otx2_mergepeak_BAMPE2271_peak_557	6.81208	chr1	132820008	132820508		C3
chr1	133181250	133181251	Otx2_mergepeak_BAMPE2271_peak_560	35.9944	chr1	133181195	133181695		C5
chr1	133182505	133182506	Otx2_mergepeak_BAMPE2271_peak_561	4.16584	chr1	133182252	133182752		C6,C7
chr1	133188082	133188083	Otx2_mergepeak_BAMPE2271_peak_562	12.1893	chr1	133187874	133188374		C10,C4
chr1	133424351	133424352	Otx2_mergepeak_BAMPE2271_peak_563	3.17164	chr1	133424184	133424684	Sox13	C10
chr1	133825813	133825814	Otx2_mergepeak_BAMPE2271_peak_565	8.69406	chr1	133825523	133826023		C4
chr1	134061153	134061154	Otx2_mergepeak_BAMPE2271_peak_566	28.2249	chr1	134060820	134061320	Btg2	C3
chr1	134062826	134062827	Otx2_mergepeak_BAMPE2271_peak_567	15.1276	chr1	134062483	134062983	Btg2	C3,C9
chr1	134063645	134063646	Otx2_mergepeak_BAMPE2271_peak_568	62.9338	chr1	134063385	134063885	Btg2	C3,C9
chr1	134071443	134071444	Otx2_mergepeak_BAMPE2271_peak_569	13.642	chr1	134071261	134071761	Btg2	C3,C9
chr1	134093262	134093263	Otx2_mergepeak_BAMPE2271_peak_570	6.81208	chr1	134092822	134093322	Btg2	C3
chr1	134167672	134167673	Otx2_mergepeak_BAMPE2271_peak_571	9.7024	chr1	134167472	134167972	Adipor1	C5,C3
chr1	134567661	134567662	Otx2_mergepeak_BAMPE2271_peak_574	6.75771	chr1	134567466	134567966	Adipor1	C3
chr1	134713804	134713805	Otx2_mergepeak_BAMPE2271_peak_575	33.1649	chr1	134713427	134713927	Ppp1r12b	C3,C7,C4,C9
chr1	134714290	134714291	Otx2_mergepeak_BAMPE2271_peak_576	2.20535	chr1	134714115	134714615		C9
chr1	134778248	134778249	Otx2_mergepeak_BAMPE2271_peak_577	27.9807	chr1	134777942	134778442	Kdm5b	C3
chr1	134796710	134796711	Otx2_mergepeak_BAMPE2271_peak_578	7.49114	chr1	134796446	134796946		C9,C3
chr1	134860716	134860717	Otx2_mergepeak_BAMPE2271_peak_579	5.46088	chr1	134860523	134861023		C5
chr1	135108878	135108879	Otx2_mergepeak_BAMPE2271_peak_582	10.7681	chr1	135108588	135109088		C9
chr1	135595416	135595417	Otx2_mergepeak_BAMPE2271_peak_584	3.48477	chr1	135595167	135595667	Shisa4	C3
chr1	135741336	135741337	Otx2_mergepeak_BAMPE2271_peak_585	9.7024	chr1	135741020	135741520		C7,C9,C3,C6
chr1	135794790	135794791	Otx2_mergepeak_BAMPE2271_peak_586	4.16584	chr1	135794630	135795130		C9
chr1	136007534	136007535	Otx2_mergepeak_BAMPE2271_peak_587	10.7459	chr1	136007066	136007566	Kif21b	C5,C3
chr1	136008039	136008040	Otx2_mergepeak_BAMPE2271_peak_588	26.2915	chr1	136007806	136008306		C3
chr1	136129133	136129134	Otx2_mergepeak_BAMPE2271_peak_589	20.6671	chr1	136128916	136129416	Kif21b	C3
chr1	136142348	136142349	Otx2_mergepeak_BAMPE2271_peak_591	8.24147	chr1	136142217	136142717		C3,C9
chr1	136525101	136525102	Otx2_mergepeak_BAMPE2271_peak_595	11.215	chr1	136524810	136525310	Zfp281	C3
chr1	139079656	139079657	Otx2_mergepeak_BAMPE2271_peak_602	19.3226	chr1	139079406	139079906	Lhx9	C3
chr1	139153644	139153645	Otx2_mergepeak_BAMPE2271_peak_605	2.97126	chr1	139153470	139153970	Dennd1b	C3
chr1	148965514	148965515	Otx2_mergepeak_BAMPE2271_peak_626	8.24147	chr1	148965279	148965779		C3,C9
chr1	149896785	149896786	Otx2_mergepeak_BAMPE2271_peak_630	14.36	chr1	149896446	149896946		C6,C3
chr1	151755219	151755220	Otx2_mergepeak_BAMPE2271_peak_636	22.4604	chr1	151754932	151755432		C6
chr1	152168451	152168452	Otx2_mergepeak_BAMPE2271_peak_638	2.97126	chr1	152168383	152168883		C3
chr1	152168678	152168679	Otx2_mergepeak_BAMPE2271_peak_639	9.7024	chr1	152168383	152168883		C3
chr1	152815362	152815363	Otx2_mergepeak_BAMPE2271_peak_643	4.27438	chr1	152815111	152815611		C6,C9,C3
chr1	153016629	153016630	Otx2_mergepeak_BAMPE2271_peak_644	4.27438	chr1	153016416	153016916		C9
chr1	153665309	153665310	Otx2_mergepeak_BAMPE2271_peak_647	9.7024	chr1	153665055	153665555	Dhx9	C10,C9
chr1	153685578	153685579	Otx2_mergepeak_BAMPE2271_peak_648	6.81208	chr1	153685360	153685860	Rnasel	C3
chr1	153703745	153703746	Otx2_mergepeak_BAMPE2271_peak_649	2.97126	chr1	153703332	153703832	Rgs16	C9
chr1	153704449	153704450	Otx2_mergepeak_BAMPE2271_peak_650	5.22869	chr1	153704134	153704634	Rgs16	C6
chr1	153705202	153705203	Otx2_mergepeak_BAMPE2271_peak_651	4.16584	chr1	153704890	153705390	Rgs16	C6,C9
chr1	153737183	153737184	Otx2_mergepeak_BAMPE2271_peak_652	6.81208	chr1	153737061	153737561	Rgs16	C9
chr1	154440053	154440054	Otx2_mergepeak_BAMPE2271_peak_656	11.215	chr1	154439766	154440266		C10
chr1	155229970	155229971	Otx2_mergepeak_BAMPE2271_peak_661	9.7024	chr1	155229848	155230348	Stx6	C9,C6
chr1	155232669	155232670	Otx2_mergepeak_BAMPE2271_peak_662	8.24147	chr1	155232409	155232909		C3,C9
chr1	155252963	155252964	Otx2_mergepeak_BAMPE2271_peak_663	8.24147	chr1	155252755	155253255	Xpr1	C3
chr1	155605534	155605535	Otx2_mergepeak_BAMPE2271_peak_665	5.46088	chr1	155605513	155606013	Lhx4	C6,C5,C3
chr1	155605957	155605958	Otx2_mergepeak_BAMPE2271_peak_666	8.24147	chr1	155605513	155606013	Lhx4	C6,C5,C3
chr1	155646591	155646592	Otx2_mergepeak_BAMPE2271_peak_667	13.876	chr1	155646356	155646856	Lhx4	C3
chr1	155655127	155655128	Otx2_mergepeak_BAMPE2271_peak_669	28.1542	chr1	155654825	155655325	Acbd6	C5,C3
chr1	155704354	155704355	Otx2_mergepeak_BAMPE2271_peak_670	22.9677	chr1	155704090	155704590	Acbd6	C9,C7,C3
chr1	155777775	155777776	Otx2_mergepeak_BAMPE2271_peak_671	37.5619	chr1	155777449	155777949	Lhx4	C9,C3
chr1	156090336	156090337	Otx2_mergepeak_BAMPE2271_peak_674	15.1276	chr1	156089908	156090408	Tor1aip2	C6,C5,C9,C7
chr1	156614334	156614335	Otx2_mergepeak_BAMPE2271_peak_677	3.17164	chr1	156613921	156614421	Abl2	C9
chr1	157536727	157536728	Otx2_mergepeak_BAMPE2271_peak_681	4.16584	chr1	157536443	157536943		C5
chr1	157595379	157595380	Otx2_mergepeak_BAMPE2271_peak_682	13.642	chr1	157595107	157595607		C3
chr1	157647880	157647881	Otx2_mergepeak_BAMPE2271_peak_683	6.81208	chr1	157647565	157648065		C3
chr1	158147748	158147749	Otx2_mergepeak_BAMPE2271_peak_684	8.78074	chr1	158147505	158148005		C3,C4
chr1	158170105	158170106	Otx2_mergepeak_BAMPE2271_peak_685	8.24147	chr1	158169941	158170441		C9,C5
chr1	158193339	158193340	Otx2_mergepeak_BAMPE2271_peak_686	5.22869	chr1	158192936	158193436		C10
chr1	158546643	158546644	Otx2_mergepeak_BAMPE2271_peak_689	31.85	chr1	158546445	158546945		C3,C9
chr1	158716884	158716885	Otx2_mergepeak_BAMPE2271_peak_691	6.81208	chr1	158716570	158717070		C3
chr1	159848343	159848344	Otx2_mergepeak_BAMPE2271_peak_695	28.1542	chr1	159848093	159848593		C3
chr1	161225035	161225036	Otx2_mergepeak_BAMPE2271_peak_701	5.46088	chr1	161224826	161225326		C3
chr1	161969068	161969069	Otx2_mergepeak_BAMPE2271_peak_704	11.9534	chr1	161968947	161969447		C5
chr1	162205913	162205914	Otx2_mergepeak_BAMPE2271_peak_706	5.46088	chr1	162205644	162206144	Pigc	C3
chr1	162508439	162508440	Otx2_mergepeak_BAMPE2271_peak_707	3.17164	chr1	162508179	162508679	Prrc2c	C3
chr1	162792990	162792991	Otx2_mergepeak_BAMPE2271_peak_711	8.24147	chr1	162792659	162793159		C9
chr1	164275599	164275600	Otx2_mergepeak_BAMPE2271_peak_716	6.81208	chr1	164275370	164275870		C5
chr1	164307545	164307546	Otx2_mergepeak_BAMPE2271_peak_717	14.36	chr1	164307336	164307836		C5,C3
chr1	165814995	165814996	Otx2_mergepeak_BAMPE2271_peak_726	5.46326	chr1	165814761	165815261		C3
chr1	165839444	165839445	Otx2_mergepeak_BAMPE2271_peak_727	9.7024	chr1	165839169	165839669	Pou2f1	C9,C3
chr1	166279927	166279928	Otx2_mergepeak_BAMPE2271_peak_730	4.16584	chr1	166279632	166280132		C4
chr1	166282859	166282860	Otx2_mergepeak_BAMPE2271_peak_731	9.93431	chr1	166282542	166283042	Ildr2	C10
chr1	167082943	167082944	Otx2_mergepeak_BAMPE2271_peak_734	7.99056	chr1	167082700	167083200	Fam78b	C5,C7
chr1	167182452	167182453	Otx2_mergepeak_BAMPE2271_peak_735	10.7681	chr1	167182219	167182719	Tmco1	C9,C3
chr1	167194999	167195000	Otx2_mergepeak_BAMPE2271_peak_736	6.03497	chr1	167194712	167195212	Tmco1	C6,C9
chr1	167259643	167259644	Otx2_mergepeak_BAMPE2271_peak_737	8.24147	chr1	167259403	167259903	Aldh9a1	C3
chr1	167349926	167349927	Otx2_mergepeak_BAMPE2271_peak_739	5.1815	chr1	167349743	167350243		C3
chr1	167438358	167438359	Otx2_mergepeak_BAMPE2271_peak_740	12.7687	chr1	167438130	167438630	Aldh9a1	C3
chr1	167598514	167598515	Otx2_mergepeak_BAMPE2271_peak_741	17.6375	chr1	167598272	167598772	Mgst3	C5,C3,C6
chr1	167803122	167803123	Otx2_mergepeak_BAMPE2271_peak_742	8.05324	chr1	167802898	167803398	Rxrg	C3
chr1	168007663	168007664	Otx2_mergepeak_BAMPE2271_peak_745	4.16584	chr1	168007434	168007934		C10
chr1	169235511	169235512	Otx2_mergepeak_BAMPE2271_peak_748	4.16584	chr1	169235178	169235678		C7,C3
chr1	170448426	170448427	Otx2_mergepeak_BAMPE2271_peak_751	9.39049	chr1	170448202	170448702		C3
chr1	170521707	170521708	Otx2_mergepeak_BAMPE2271_peak_752	13.5202	chr1	170521490	170521990	Nos1ap	C10
chr1	171263229	171263230	Otx2_mergepeak_BAMPE2271_peak_764	9.7024	chr1	171262983	171263483	Ufc1	C3
chr1	172061344	172061345	Otx2_mergepeak_BAMPE2271_peak_770	13.642	chr1	172061101	172061601	Ncstn	C3,C9,C7
chr1	172202446	172202447	Otx2_mergepeak_BAMPE2271_peak_772	3.52002	chr1	172202223	172202723	Igsf8	C10
chr1	172337980	172337981	Otx2_mergepeak_BAMPE2271_peak_775	6.81208	chr1	172337750	172338250	Igsf8	C9
chr1	172355489	172355490	Otx2_mergepeak_BAMPE2271_peak_776	12.7687	chr1	172355261	172355761	Pex19	C3
chr1	172483077	172483078	Otx2_mergepeak_BAMPE2271_peak_778	6.81208	chr1	172482794	172483294	Igsf9	C3
chr1	172486523	172486524	Otx2_mergepeak_BAMPE2271_peak_779	13.876	chr1	172486281	172486781	Dusp23	C10
chr1	172550815	172550816	Otx2_mergepeak_BAMPE2271_peak_780	8.05324	chr1	172550557	172551057		C5
chr1	173369751	173369752	Otx2_mergepeak_BAMPE2271_peak_785	8.24147	chr1	173369534	173370034	Cadm3	C9
chr1	175146762	175146763	Otx2_mergepeak_BAMPE2271_peak_789	5.46088	chr1	175146548	175147048		C3
chr1	175273201	175273202	Otx2_mergepeak_BAMPE2271_peak_790	19.2127	chr1	175272944	175273444		C3
chr1	175288582	175288583	Otx2_mergepeak_BAMPE2271_peak_791	5.46326	chr1	175288365	175288865		C3
chr1	175431908	175431909	Otx2_mergepeak_BAMPE2271_peak_792	3.36775	chr1	175431568	175432068	Rgs7	C3,C5
chr1	176086144	176086145	Otx2_mergepeak_BAMPE2271_peak_796	12.1893	chr1	176085866	176086366		C3
chr1	176754518	176754519	Otx2_mergepeak_BAMPE2271_peak_797	14.36	chr1	176754234	176754734	Cep170	C6,C7
chr1	177011033	177011034	Otx2_mergepeak_BAMPE2271_peak_802	8.24147	chr1	177010847	177011347	Sdccag8	C6,C9,C3
chr1	177150713	177150714	Otx2_mergepeak_BAMPE2271_peak_803	15.218	chr1	177150466	177150966		C9
chr1	177339044	177339045	Otx2_mergepeak_BAMPE2271_peak_805	8.24147	chr1	177338850	177339350	Zbtb18	C3
chr1	177445698	177445699	Otx2_mergepeak_BAMPE2271_peak_807	6.81208	chr1	177445381	177445881	Zbtb18	C3,C9
chr1	177645678	177645679	Otx2_mergepeak_BAMPE2271_peak_808	5.22869	chr1	177645367	177645867		C6,C9
chr1	177646294	177646295	Otx2_mergepeak_BAMPE2271_peak_809	3.72506	chr1	177646166	177646666		C9,C7,C6
chr1	177684318	177684319	Otx2_mergepeak_BAMPE2271_peak_810	6.75771	chr1	177683964	177684464	Zbtb18	C3
chr1	177729806	177729807	Otx2_mergepeak_BAMPE2271_peak_811	19.3226	chr1	177729561	177730061		C3
chr1	177983255	177983256	Otx2_mergepeak_BAMPE2271_peak_813	16.6333	chr1	177982934	177983434		C5
chr1	180313063	180313064	Otx2_mergepeak_BAMPE2271_peak_827	8.24147	chr1	180312855	180313355		C4,C7,C5,C6
chr1	180604696	180604697	Otx2_mergepeak_BAMPE2271_peak_830	4.16584	chr1	180604490	180604990	Acbd3	C3
chr1	180794325	180794326	Otx2_mergepeak_BAMPE2271_peak_832	6.75771	chr1	180794139	180794639		C3
chr1	181259935	181259936	Otx2_mergepeak_BAMPE2271_peak_836	5.28115	chr1	181259660	181260160		C9
chr1	182283666	182283667	Otx2_mergepeak_BAMPE2271_peak_838	5.46088	chr1	182283392	182283892	Trp53bp2	C9,C3
chr1	182383442	182383443	Otx2_mergepeak_BAMPE2271_peak_839	24.6108	chr1	182383127	182383627	Trp53bp2	C3,C9
chr1	182965141	182965142	Otx2_mergepeak_BAMPE2271_peak_841	9.7024	chr1	182964783	182965283		C3
chr1	183147622	183147623	Otx2_mergepeak_BAMPE2271_peak_843	17.6375	chr1	183147370	183147870		C6,C3
chr1	183149832	183149833	Otx2_mergepeak_BAMPE2271_peak_844	11.215	chr1	183149551	183150051	Taf1a	C4,C3
chr1	183150628	183150629	Otx2_mergepeak_BAMPE2271_peak_845	4.25565	chr1	183150379	183150879	Disp1	C6,C4
chr1	183182898	183182899	Otx2_mergepeak_BAMPE2271_peak_846	6.81208	chr1	183182607	183183107	Taf1a	C3
chr1	183826547	183826548	Otx2_mergepeak_BAMPE2271_peak_848	8.69406	chr1	183826212	183826712		C3
chr1	184462867	184462868	Otx2_mergepeak_BAMPE2271_peak_850	19.7489	chr1	184462628	184463128		C3
chr1	184732689	184732690	Otx2_mergepeak_BAMPE2271_peak_852	4.16584	chr1	184732473	184732973		C9,C10
chr1	185482641	185482642	Otx2_mergepeak_BAMPE2271_peak_858	3.17164	chr1	185482582	185483082		C7,C5
chr1	185684951	185684952	Otx2_mergepeak_BAMPE2271_peak_859	6.81208	chr1	185684632	185685132		C3
chr1	185824196	185824197	Otx2_mergepeak_BAMPE2271_peak_860	11.215	chr1	185823969	185824469		C3
chr1	185825963	185825964	Otx2_mergepeak_BAMPE2271_peak_861	3.17164	chr1	185825646	185826146		C3
chr1	185863907	185863908	Otx2_mergepeak_BAMPE2271_peak_862	5.46088	chr1	185863663	185864163		C3
chr1	186251575	186251576	Otx2_mergepeak_BAMPE2271_peak_863	12.7687	chr1	186251338	186251838		C3
chr1	186257831	186257832	Otx2_mergepeak_BAMPE2271_peak_864	9.7024	chr1	186257514	186258014		C9,C10
chr1	186979566	186979567	Otx2_mergepeak_BAMPE2271_peak_865	2.97126	chr1	186979427	186979927	Gpatch2	C9,C3
chr1	187345306	187345307	Otx2_mergepeak_BAMPE2271_peak_867	8.24147	chr1	187345098	187345598	Gpatch2	C3
chr1	187439743	187439744	Otx2_mergepeak_BAMPE2271_peak_868	7.26756	chr1	187439412	187439912		C10
chr1	187449368	187449369	Otx2_mergepeak_BAMPE2271_peak_869	6.81208	chr1	187449133	187449633	Esrrg	C3
chr1	187604149	187604150	Otx2_mergepeak_BAMPE2271_peak_870	14.36	chr1	187604069	187604569		C9,C3
chr1	188079644	188079645	Otx2_mergepeak_BAMPE2271_peak_872	6.75771	chr1	188079403	188079903		C3
chr1	188186932	188186933	Otx2_mergepeak_BAMPE2271_peak_873	17.6375	chr1	188186755	188187255		C9,C3
chr1	188262461	188262462	Otx2_mergepeak_BAMPE2271_peak_875	17.6375	chr1	188262212	188262712		C9,C3
chr1	188529923	188529924	Otx2_mergepeak_BAMPE2271_peak_876	4.16584	chr1	188529657	188530157		C10
chr1	189080210	189080211	Otx2_mergepeak_BAMPE2271_peak_878	9.93431	chr1	189080007	189080507		C9,C3
chr1	189791975	189791976	Otx2_mergepeak_BAMPE2271_peak_880	26.3336	chr1	189791749	189792249	Ptpn14	C9
chr1	190190869	190190870	Otx2_mergepeak_BAMPE2271_peak_882	8.69406	chr1	190190539	190191039		C9
chr1	190270993	190270994	Otx2_mergepeak_BAMPE2271_peak_883	12.7687	chr1	190270743	190271243		C3
chr1	190334348	190334349	Otx2_mergepeak_BAMPE2271_peak_885	4.16584	chr1	190333967	190334467	Prox1	C10
chr1	190452591	190452592	Otx2_mergepeak_BAMPE2271_peak_886	20.8913	chr1	190452541	190453041		C9,C10
chr1	190563280	190563281	Otx2_mergepeak_BAMPE2271_peak_887	36.8791	chr1	190563002	190563502		C3
chr1	191325899	191325900	Otx2_mergepeak_BAMPE2271_peak_890	2.97126	chr1	191325632	191326132		C6
chr1	191977394	191977395	Otx2_mergepeak_BAMPE2271_peak_897	11.215	chr1	191977095	191977595	Rd3	C3,C5
chr1	191981595	191981596	Otx2_mergepeak_BAMPE2271_peak_898	17.6375	chr1	191981434	191981934	Rd3	C3,C7
chr1	192277945	192277946	Otx2_mergepeak_BAMPE2271_peak_900	9.7024	chr1	192277732	192278232		C3
chr1	192558101	192558102	Otx2_mergepeak_BAMPE2271_peak_902	8.24147	chr1	192557882	192558382		C7,C9
chr1	193305590	193305591	Otx2_mergepeak_BAMPE2271_peak_906	4.16584	chr1	193305353	193305853		C3,C9
chr1	193386313	193386314	Otx2_mergepeak_BAMPE2271_peak_908	6.33564	chr1	193386085	193386585		C9
chr1	193398983	193398984	Otx2_mergepeak_BAMPE2271_peak_910	9.46558	chr1	193398862	193399362	G0s2	C3
chr1	193433886	193433887	Otx2_mergepeak_BAMPE2271_peak_911	41.2566	chr1	193433606	193434106		C3,C9
chr1	193434496	193434497	Otx2_mergepeak_BAMPE2271_peak_912	5.46326	chr1	193434258	193434758		C3,C9
chr1	194161180	194161181	Otx2_mergepeak_BAMPE2271_peak_916	7.49114	chr1	194161018	194161518		C6,C9
chr1	194774080	194774081	Otx2_mergepeak_BAMPE2271_peak_918	9.46558	chr1	194773897	194774397		C4
chr1	194782642	194782643	Otx2_mergepeak_BAMPE2271_peak_919	8.24147	chr1	194782468	194782968		C3,C9
chr10	3740334	3740335	Otx2_mergepeak_BAMPE2271_peak_924	9.7024	chr10	3740135	3740635		C3
chr10	4809671	4809672	Otx2_mergepeak_BAMPE2271_peak_929	10.7681	chr10	4809412	4809912		C3
chr10	6341816	6341817	Otx2_mergepeak_BAMPE2271_peak_937	8.24147	chr10	6341553	6342053		C4,C5
chr10	8921293	8921294	Otx2_mergepeak_BAMPE2271_peak_943	6.81208	chr10	8921029	8921529		C7,C5,C6
chr10	11149382	11149383	Otx2_mergepeak_BAMPE2271_peak_948	6.20254	chr10	11149144	11149644		C5
chr10	16052683	16052684	Otx2_mergepeak_BAMPE2271_peak_962	4.16584	chr10	16052471	16052971		C4,C6
chr10	17230448	17230449	Otx2_mergepeak_BAMPE2271_peak_964	9.7024	chr10	17230149	17230649		C3,C9
chr10	17478900	17478901	Otx2_mergepeak_BAMPE2271_peak_966	8.69406	chr10	17478604	17479104		C9
chr10	17878128	17878129	Otx2_mergepeak_BAMPE2271_peak_967	22.7764	chr10	17877950	17878450	Heca	C3,C9
chr10	17917286	17917287	Otx2_mergepeak_BAMPE2271_peak_968	27.9807	chr10	17917000	17917500	Reps1	C3
chr10	18469392	18469393	Otx2_mergepeak_BAMPE2271_peak_970	5.46088	chr10	18469278	18469778	Nhsl1	C5
chr10	20170631	20170632	Otx2_mergepeak_BAMPE2271_peak_974	19.7451	chr10	20170418	20170918		C4
chr10	21082665	21082666	Otx2_mergepeak_BAMPE2271_peak_979	18.176	chr10	21082378	21082878	Myb	C10
chr10	21109499	21109500	Otx2_mergepeak_BAMPE2271_peak_981	8.37706	chr10	21109291	21109791	Myb	C10,C9
chr10	24251822	24251823	Otx2_mergepeak_BAMPE2271_peak_992	9.7024	chr10	24251574	24252074		C3
chr10	24758679	24758680	Otx2_mergepeak_BAMPE2271_peak_994	9.7024	chr10	24758396	24758896		C3
chr10	26327893	26327894	Otx2_mergepeak_BAMPE2271_peak_999	2.36123	chr10	26327661	26328161		C10
chr10	26679299	26679300	Otx2_mergepeak_BAMPE2271_peak_1000	6.81208	chr10	26679053	26679553		C3
chr10	27181990	27181991	Otx2_mergepeak_BAMPE2271_peak_1002	8.24147	chr10	27181799	27182299		C3
chr10	28096167	28096168	Otx2_mergepeak_BAMPE2271_peak_1005	11.215	chr10	28095839	28096339		C3
chr10	28189014	28189015	Otx2_mergepeak_BAMPE2271_peak_1006	9.7024	chr10	28188751	28189251		C3
chr10	30439700	30439701	Otx2_mergepeak_BAMPE2271_peak_1012	3.13914	chr10	30439479	30439979		C3
chr10	37397384	37397385	Otx2_mergepeak_BAMPE2271_peak_1032	16.6333	chr10	37397181	37397681		C7,C3,C9
chr10	40302268	40302269	Otx2_mergepeak_BAMPE2271_peak_1044	10.4166	chr10	40302031	40302531		C5
chr10	40645505	40645506	Otx2_mergepeak_BAMPE2271_peak_1046	11.215	chr10	40645405	40645905	Cdc40	C3
chr10	41587066	41587067	Otx2_mergepeak_BAMPE2271_peak_1051	8.24147	chr10	41586851	41587351	Ppil6	C3
chr10	41652483	41652484	Otx2_mergepeak_BAMPE2271_peak_1052	28.3524	chr10	41652302	41652802	Smpd2	C3,C9
chr10	41726425	41726426	Otx2_mergepeak_BAMPE2271_peak_1053	5.46088	chr10	41726198	41726698		C5,C6
chr10	44458846	44458847	Otx2_mergepeak_BAMPE2271_peak_1058	4.16584	chr10	44458521	44459021	Prdm1	C3
chr10	44464773	44464774	Otx2_mergepeak_BAMPE2271_peak_1060	35.6397	chr10	44464573	44465073	Prdm1	C9,C3
chr10	44474545	44474546	Otx2_mergepeak_BAMPE2271_peak_1061	2.03654	chr10	44474282	44474782	Prdm1	C3,C9
chr10	44476789	44476790	Otx2_mergepeak_BAMPE2271_peak_1062	22.7764	chr10	44476434	44476934	Prdm1	C3
chr10	44477455	44477456	Otx2_mergepeak_BAMPE2271_peak_1063	5.46088	chr10	44477163	44477663	Prdm1	C3
chr10	44493343	44493344	Otx2_mergepeak_BAMPE2271_peak_1064	10.9503	chr10	44493081	44493581		C9,C10
chr10	49256442	49256443	Otx2_mergepeak_BAMPE2271_peak_1073	5.46088	chr10	49256183	49256683		C10
chr10	51257990	51257991	Otx2_mergepeak_BAMPE2271_peak_1075	37.5619	chr10	51257683	51258183		C9
chr10	51826656	51826657	Otx2_mergepeak_BAMPE2271_peak_1076	2.97126	chr10	51826302	51826802		C10
chr10	57569433	57569434	Otx2_mergepeak_BAMPE2271_peak_1096	12.7687	chr10	57569188	57569688	Smpdl3a	C3,C9,C4
chr10	58929261	58929262	Otx2_mergepeak_BAMPE2271_peak_1104	12.1821	chr10	58928982	58929482		C9
chr10	59800274	59800275	Otx2_mergepeak_BAMPE2271_peak_1108	5.46088	chr10	59800060	59800560		C5
chr10	60027030	60027031	Otx2_mergepeak_BAMPE2271_peak_1112	19.3226	chr10	60027023	60027523	Ascc1	C3
chr10	60027265	60027266	Otx2_mergepeak_BAMPE2271_peak_1113	22.7764	chr10	60027023	60027523	Ascc1	C3
chr10	60918280	60918281	Otx2_mergepeak_BAMPE2271_peak_1115	15.98	chr10	60917970	60918470		C7
chr10	60982025	60982026	Otx2_mergepeak_BAMPE2271_peak_1117	5.55509	chr10	60981696	60982196	Pcbd1	C5,C6
chr10	61059869	61059870	Otx2_mergepeak_BAMPE2271_peak_1118	5.46326	chr10	61059579	61060079	Sgpl1	C3
chr10	61550364	61550365	Otx2_mergepeak_BAMPE2271_peak_1123	27.1908	chr10	61549959	61550459	Aifm2	C4,C6,C5
chr10	62216732	62216733	Otx2_mergepeak_BAMPE2271_peak_1128	50.6058	chr10	62216537	62217037		C6
chr10	62300563	62300564	Otx2_mergepeak_BAMPE2271_peak_1130	8.69406	chr10	62300322	62300822		C3,C5
chr10	62327771	62327772	Otx2_mergepeak_BAMPE2271_peak_1131	9.7024	chr10	62327556	62328056		C3
chr10	63089552	63089553	Otx2_mergepeak_BAMPE2271_peak_1141	4.27438	chr10	63089163	63089663	Hnrnph3	C9,C10
chr10	63090346	63090347	Otx2_mergepeak_BAMPE2271_peak_1143	28.8693	chr10	63090111	63090611	Atoh7	C3,C6,C9
chr10	63097749	63097750	Otx2_mergepeak_BAMPE2271_peak_1144	6.33564	chr10	63097439	63097939	Atoh7	C3,C9
chr10	63098306	63098307	Otx2_mergepeak_BAMPE2271_peak_1145	10.7681	chr10	63098239	63098739	Atoh7	C7,C9,C6
chr10	63099661	63099662	Otx2_mergepeak_BAMPE2271_peak_1146	5.1815	chr10	63099401	63099901	Atoh7	C6,C7,C9
chr10	64661418	64661419	Otx2_mergepeak_BAMPE2271_peak_1155	4.27438	chr10	64661132	64661632		C3
chr10	66554471	66554472	Otx2_mergepeak_BAMPE2271_peak_1158	9.22759	chr10	66554234	66554734		C3
chr10	66558475	66558476	Otx2_mergepeak_BAMPE2271_peak_1159	8.37706	chr10	66558241	66558741		C9
chr10	67185755	67185756	Otx2_mergepeak_BAMPE2271_peak_1160	5.46088	chr10	67185420	67185920	Jmjd1c	C6
chr10	67537787	67537788	Otx2_mergepeak_BAMPE2271_peak_1163	8.24147	chr10	67537507	67538007		C4
chr10	67901425	67901426	Otx2_mergepeak_BAMPE2271_peak_1165	12.7687	chr10	67901163	67901663	Zfp365	C9,C3
chr10	68126251	68126252	Otx2_mergepeak_BAMPE2271_peak_1168	13.642	chr10	68125955	68126455	Rtkn2	C10,C9
chr10	68740452	68740453	Otx2_mergepeak_BAMPE2271_peak_1172	9.22644	chr10	68740210	68740710		C3
chr10	68806520	68806521	Otx2_mergepeak_BAMPE2271_peak_1174	15.2384	chr10	68806232	68806732		C3
chr10	69238567	69238568	Otx2_mergepeak_BAMPE2271_peak_1175	7.21953	chr10	69238268	69238768		C4,C5,C7,C6
chr10	69274444	69274445	Otx2_mergepeak_BAMPE2271_peak_1177	21.3419	chr10	69274228	69274728	Rhobtb1	C3
chr10	69398339	69398340	Otx2_mergepeak_BAMPE2271_peak_1179	6.81208	chr10	69398107	69398607	Cdk1	C7
chr10	69533747	69533748	Otx2_mergepeak_BAMPE2271_peak_1180	9.93431	chr10	69533391	69533891	Ank3	C5
chr10	69535772	69535773	Otx2_mergepeak_BAMPE2271_peak_1181	11.215	chr10	69535515	69536015	Ank3	C5
chr10	69701446	69701447	Otx2_mergepeak_BAMPE2271_peak_1182	7.26756	chr10	69701164	69701664		C5,C7,C6
chr10	69910692	69910693	Otx2_mergepeak_BAMPE2271_peak_1183	26.3562	chr10	69910249	69910749	Ccdc6	C3
chr10	72654837	72654838	Otx2_mergepeak_BAMPE2271_peak_1191	3.48477	chr10	72654533	72655033		C5
chr10	73936294	73936295	Otx2_mergepeak_BAMPE2271_peak_1192	15.98	chr10	73936095	73936595		C3
chr10	75000247	75000248	Otx2_mergepeak_BAMPE2271_peak_1194	6.81208	chr10	75000012	75000512		C3
chr10	75098682	75098683	Otx2_mergepeak_BAMPE2271_peak_1196	21.0325	chr10	75098441	75098941		C3,C9
chr10	75344716	75344717	Otx2_mergepeak_BAMPE2271_peak_1198	15.1276	chr10	75344515	75345015		C3,C6
chr10	75444649	75444650	Otx2_mergepeak_BAMPE2271_peak_1199	68.2318	chr10	75444435	75444935		C6
chr10	75517992	75517993	Otx2_mergepeak_BAMPE2271_peak_1201	6.33564	chr10	75517630	75518130		C5
chr10	75643949	75643950	Otx2_mergepeak_BAMPE2271_peak_1202	10.8058	chr10	75643653	75644153		C3,C9
chr10	75872994	75872995	Otx2_mergepeak_BAMPE2271_peak_1205	17.6375	chr10	75872714	75873214	Mif	C5
chr10	75882622	75882623	Otx2_mergepeak_BAMPE2271_peak_1206	4.16584	chr10	75882370	75882870	Chchd10	C3
chr10	76810132	76810133	Otx2_mergepeak_BAMPE2271_peak_1213	23.5809	chr10	76809898	76810398		C4,C7
chr10	76816740	76816741	Otx2_mergepeak_BAMPE2271_peak_1214	39.5031	chr10	76816484	76816984	Slc19a1	C3
chr10	77008327	77008328	Otx2_mergepeak_BAMPE2271_peak_1217	21.6324	chr10	77008137	77008637	Slc19a1	C3,C9
chr10	77152304	77152305	Otx2_mergepeak_BAMPE2271_peak_1221	8.56737	chr10	77152126	77152626	Col18a1	C10
chr10	77413921	77413922	Otx2_mergepeak_BAMPE2271_peak_1224	12.7687	chr10	77413641	77414141		C5,C3
chr10	77853316	77853317	Otx2_mergepeak_BAMPE2271_peak_1228	5.46326	chr10	77853221	77853721		C6,C9
chr10	77862558	77862559	Otx2_mergepeak_BAMPE2271_peak_1229	6.75771	chr10	77862386	77862886		C6
chr10	77941686	77941687	Otx2_mergepeak_BAMPE2271_peak_1231	9.7024	chr10	77941478	77941978		C3
chr10	78307639	78307640	Otx2_mergepeak_BAMPE2271_peak_1234	11.215	chr10	78307368	78307868	Cstb	C3
chr10	79616048	79616049	Otx2_mergepeak_BAMPE2271_peak_1241	9.46558	chr10	79615794	79616294		C5
chr10	79639033	79639034	Otx2_mergepeak_BAMPE2271_peak_1242	4.16584	chr10	79638760	79639260	Plppr3	C6,C4,C5
chr10	79767139	79767140	Otx2_mergepeak_BAMPE2271_peak_1245	38.106	chr10	79766878	79767378	Ptbp1	C10
chr10	79901231	79901232	Otx2_mergepeak_BAMPE2271_peak_1249	9.38109	chr10	79900949	79901449	Ptbp1	C10
chr10	79920175	79920176	Otx2_mergepeak_BAMPE2271_peak_1251	12.7687	chr10	79919959	79920459		C9
chr10	79984580	79984581	Otx2_mergepeak_BAMPE2271_peak_1253	6.27038	chr10	79984082	79984582	Ptbp1	C10
chr10	80032349	80032350	Otx2_mergepeak_BAMPE2271_peak_1256	4.16584	chr10	80032138	80032638	Prtn3	C3
chr10	80045978	80045979	Otx2_mergepeak_BAMPE2271_peak_1258	12.7687	chr10	80045694	80046194	Sbno2	C3
chr10	80166018	80166019	Otx2_mergepeak_BAMPE2271_peak_1266	8.24147	chr10	80165702	80166202	Gamt	C6,C5,C3,C7
chr10	80260053	80260054	Otx2_mergepeak_BAMPE2271_peak_1270	5.46088	chr10	80259788	80260288	Gamt	C7,C6,C4
chr10	80282295	80282296	Otx2_mergepeak_BAMPE2271_peak_1275	5.46088	chr10	80282028	80282528	Apc2	C5,C7
chr10	80329994	80329995	Otx2_mergepeak_BAMPE2271_peak_1277	13.7229	chr10	80329804	80330304	Tcf3	C6
chr10	80539226	80539227	Otx2_mergepeak_BAMPE2271_peak_1281	8.24147	chr10	80538984	80539484	Tcf3	C10
chr10	80579151	80579152	Otx2_mergepeak_BAMPE2271_peak_1285	8.24147	chr10	80578860	80579360	Abhd17a	C3
chr10	80838075	80838076	Otx2_mergepeak_BAMPE2271_peak_1297	17.6375	chr10	80837779	80838279	Oaz1	C3
chr10	81106523	81106524	Otx2_mergepeak_BAMPE2271_peak_1303	24.545	chr10	81106051	81106551	Hmg20b	C6
chr10	81335722	81335723	Otx2_mergepeak_BAMPE2271_peak_1310	5.46088	chr10	81335243	81335743	Apba3	C3
chr10	81416665	81416666	Otx2_mergepeak_BAMPE2271_peak_1316	8.24147	chr10	81416565	81417065	Hmg20b	C10
chr10	81464588	81464589	Otx2_mergepeak_BAMPE2271_peak_1317	4.16584	chr10	81464380	81464880		C6
chr10	83017162	83017163	Otx2_mergepeak_BAMPE2271_peak_1334	4.16584	chr10	83017022	83017522		C3
chr10	84960703	84960704	Otx2_mergepeak_BAMPE2271_peak_1340	8.24147	chr10	84960471	84960971		C3
chr10	85128074	85128075	Otx2_mergepeak_BAMPE2271_peak_1341	11.215	chr10	85127841	85128341		C5
chr10	85393221	85393222	Otx2_mergepeak_BAMPE2271_peak_1343	6.81208	chr10	85392999	85393499		C9
chr10	85734568	85734569	Otx2_mergepeak_BAMPE2271_peak_1344	5.22869	chr10	85734327	85734827		C10
chr10	86702531	86702532	Otx2_mergepeak_BAMPE2271_peak_1348	21.0325	chr10	86702267	86702767		C3,C9
chr10	87385042	87385043	Otx2_mergepeak_BAMPE2271_peak_1352	6.76299	chr10	87384554	87385054		C10
chr10	87447885	87447886	Otx2_mergepeak_BAMPE2271_peak_1354	6.59402	chr10	87447638	87448138		C10
chr10	87488939	87488940	Otx2_mergepeak_BAMPE2271_peak_1356	22.7764	chr10	87488694	87489194	Ascl1	C9
chr10	87948427	87948428	Otx2_mergepeak_BAMPE2271_peak_1357	5.22869	chr10	87948029	87948529	Igf1	C7,C5
chr10	89746798	89746799	Otx2_mergepeak_BAMPE2271_peak_1362	6.81208	chr10	89746532	89747032		C3
chr10	90574990	90574991	Otx2_mergepeak_BAMPE2271_peak_1364	6.75771	chr10	90574739	90575239		C3
chr10	91723277	91723278	Otx2_mergepeak_BAMPE2271_peak_1370	9.7024	chr10	91723079	91723579		C3,C5
chr10	92314777	92314778	Otx2_mergepeak_BAMPE2271_peak_1371	2.20535	chr10	92314569	92315069		C3,C9
chr10	92333203	92333204	Otx2_mergepeak_BAMPE2271_peak_1372	7.21324	chr10	92332973	92333473	Rmst	C10
chr10	92425978	92425979	Otx2_mergepeak_BAMPE2271_peak_1373	5.46088	chr10	92425724	92426224		C9
chr10	93276013	93276014	Otx2_mergepeak_BAMPE2271_peak_1375	9.7024	chr10	93275751	93276251		C3
chr10	93636109	93636110	Otx2_mergepeak_BAMPE2271_peak_1377	12.7687	chr10	93635895	93636395		C3,C9
chr10	93756468	93756469	Otx2_mergepeak_BAMPE2271_peak_1378	13.4068	chr10	93756173	93756673		C4,C3
chr10	93813814	93813815	Otx2_mergepeak_BAMPE2271_peak_1379	9.55481	chr10	93813531	93814031		C3,C5
chr10	93818744	93818745	Otx2_mergepeak_BAMPE2271_peak_1380	12.7687	chr10	93818435	93818935		C3
chr10	94093899	94093900	Otx2_mergepeak_BAMPE2271_peak_1382	2.97126	chr10	94093579	94094079	Fgd6	C7,C9,C6
chr10	94298704	94298705	Otx2_mergepeak_BAMPE2271_peak_1383	45.8894	chr10	94298430	94298930	Tmcc3	C3
chr10	94486295	94486296	Otx2_mergepeak_BAMPE2271_peak_1384	8.24147	chr10	94486007	94486507	Tmcc3	C3
chr10	94896986	94896987	Otx2_mergepeak_BAMPE2271_peak_1386	21.0325	chr10	94896727	94897227	Plxnc1	C3
chr10	95222134	95222135	Otx2_mergepeak_BAMPE2271_peak_1388	15.8875	chr10	95221892	95222392	Socs2	C3
chr10	95416995	95416996	Otx2_mergepeak_BAMPE2271_peak_1389	8.24147	chr10	95416599	95417099	Mrpl42	C10,C3
chr10	95596038	95596039	Otx2_mergepeak_BAMPE2271_peak_1392	24.545	chr10	95595861	95596361	Nudt4	C10,C9
chr10	96955755	96955756	Otx2_mergepeak_BAMPE2271_peak_1394	10.164	chr10	96955395	96955895		C9
chr10	96981442	96981443	Otx2_mergepeak_BAMPE2271_peak_1395	5.22869	chr10	96981199	96981699		C3
chr10	97101465	97101466	Otx2_mergepeak_BAMPE2271_peak_1396	4.16584	chr10	97101181	97101681		C3,C6
chr10	98333886	98333887	Otx2_mergepeak_BAMPE2271_peak_1401	12.1893	chr10	98333627	98334127		C3,C9
chr10	99599653	99599654	Otx2_mergepeak_BAMPE2271_peak_1404	11.215	chr10	99599290	99599790		C3
chr10	103726883	103726884	Otx2_mergepeak_BAMPE2271_peak_1408	7.49114	chr10	103726567	103727067		C9,C10
chr10	105381403	105381404	Otx2_mergepeak_BAMPE2271_peak_1412	8.24147	chr10	105381129	105381629		C9,C10
chr10	105484592	105484593	Otx2_mergepeak_BAMPE2271_peak_1413	8.69406	chr10	105484346	105484846		C10
chr10	106632386	106632387	Otx2_mergepeak_BAMPE2271_peak_1417	14.36	chr10	106632154	106632654		C4,C3
chr10	108332073	108332074	Otx2_mergepeak_BAMPE2271_peak_1420	3.35782	chr10	108331831	108332331	Pawr	C10
chr10	108569800	108569801	Otx2_mergepeak_BAMPE2271_peak_1421	4.27438	chr10	108569523	108570023	Pawr	C10
chr10	108936288	108936289	Otx2_mergepeak_BAMPE2271_peak_1422	9.7024	chr10	108936034	108936534	Syt1	C3,C4
chr10	109011096	109011097	Otx2_mergepeak_BAMPE2271_peak_1423	7.24976	chr10	109010734	109011234		C4
chr10	109140754	109140755	Otx2_mergepeak_BAMPE2271_peak_1425	15.761	chr10	109140483	109140983		C10
chr10	111012720	111012721	Otx2_mergepeak_BAMPE2271_peak_1431	4.16584	chr10	111012437	111012937		C5
chr10	111026306	111026307	Otx2_mergepeak_BAMPE2271_peak_1432	15.1276	chr10	111026024	111026524		C5,C6,C7
chr10	111026770	111026771	Otx2_mergepeak_BAMPE2271_peak_1433	9.39049	chr10	111026552	111027052		C7,C6,C5
chr10	111364511	111364512	Otx2_mergepeak_BAMPE2271_peak_1436	15.98	chr10	111364262	111364762	Osbpl8	C3
chr10	111388289	111388290	Otx2_mergepeak_BAMPE2271_peak_1437	15.98	chr10	111388124	111388624	Osbpl8	C4
chr10	111476530	111476531	Otx2_mergepeak_BAMPE2271_peak_1439	9.7024	chr10	111476273	111476773	Bbs10	C3
chr10	111669308	111669309	Otx2_mergepeak_BAMPE2271_peak_1440	3.20158	chr10	111669115	111669615		C7,C9
chr10	111929104	111929105	Otx2_mergepeak_BAMPE2271_peak_1441	9.7024	chr10	111928758	111929258		C5,C9,C7
chr10	115050416	115050417	Otx2_mergepeak_BAMPE2271_peak_1454	26.3336	chr10	115050099	115050599	Trhde	C7,C3
chr10	115572596	115572597	Otx2_mergepeak_BAMPE2271_peak_1460	4.16584	chr10	115572343	115572843	Lgr5	C3
chr10	115618645	115618646	Otx2_mergepeak_BAMPE2271_peak_1461	4.27438	chr10	115618434	115618934		C6
chr10	117223056	117223057	Otx2_mergepeak_BAMPE2271_peak_1464	14.36	chr10	117222779	117223279		C3
chr10	117908220	117908221	Otx2_mergepeak_BAMPE2271_peak_1472	4.16584	chr10	117907993	117908493	Slc35e3	C6,C3
chr10	118103285	118103286	Otx2_mergepeak_BAMPE2271_peak_1473	5.46326	chr10	118103079	118103579		C5
chr10	118370616	118370617	Otx2_mergepeak_BAMPE2271_peak_1476	6.81208	chr10	118370374	118370874		C5
chr10	118641254	118641255	Otx2_mergepeak_BAMPE2271_peak_1478	5.46088	chr10	118641010	118641510	Dyrk2	C9,C7
chr10	118656687	118656688	Otx2_mergepeak_BAMPE2271_peak_1479	5.46088	chr10	118656455	118656955	Dyrk2	C3,C9
chr10	119065610	119065611	Otx2_mergepeak_BAMPE2271_peak_1482	3.39213	chr10	119065400	119065900	Dyrk2	C3,C4
chr10	119132207	119132208	Otx2_mergepeak_BAMPE2271_peak_1483	11.6216	chr10	119131912	119132412		C6
chr10	119270846	119270847	Otx2_mergepeak_BAMPE2271_peak_1485	9.40528	chr10	119270603	119271103		C9,C6
chr10	119453556	119453557	Otx2_mergepeak_BAMPE2271_peak_1486	8.24147	chr10	119453326	119453826		C3
chr10	119465525	119465526	Otx2_mergepeak_BAMPE2271_peak_1487	6.81208	chr10	119465249	119465749		C3
chr10	120407478	120407479	Otx2_mergepeak_BAMPE2271_peak_1490	9.7024	chr10	120407234	120407734		C3
chr10	121510272	121510273	Otx2_mergepeak_BAMPE2271_peak_1493	9.7024	chr10	121510103	121510603	Rassf3	C7,C9,C6
chr10	121821481	121821482	Otx2_mergepeak_BAMPE2271_peak_1496	2.77447	chr10	121821357	121821857		C3,C6,C7
chr10	122602622	122602623	Otx2_mergepeak_BAMPE2271_peak_1501	35.6397	chr10	122602335	122602835		C3
chr10	122886851	122886852	Otx2_mergepeak_BAMPE2271_peak_1507	9.93431	chr10	122886625	122887125		C4,C3
chr10	122951163	122951164	Otx2_mergepeak_BAMPE2271_peak_1508	3.20158	chr10	122950899	122951399		C6,C9
chr10	123013627	123013628	Otx2_mergepeak_BAMPE2271_peak_1509	18.176	chr10	123013392	123013892	Usp15	C7,C3,C6
chr10	126330745	126330746	Otx2_mergepeak_BAMPE2271_peak_1517	6.81208	chr10	126330464	126330964		C3
chr10	126845436	126845437	Otx2_mergepeak_BAMPE2271_peak_1518	15.98	chr10	126845163	126845663	Tspan31	C9
chr10	126957936	126957937	Otx2_mergepeak_BAMPE2271_peak_1519	15.1276	chr10	126957678	126958178	Cdk4	C6
chr10	127289363	127289364	Otx2_mergepeak_BAMPE2271_peak_1527	4.25565	chr10	127289136	127289636	Ddit3	C3
chr10	127510500	127510501	Otx2_mergepeak_BAMPE2271_peak_1531	11.215	chr10	127510159	127510659	Mbd6	C9
chr10	127513134	127513135	Otx2_mergepeak_BAMPE2271_peak_1532	49.6583	chr10	127512879	127513379	Ddit3	C3
chr10	127531818	127531819	Otx2_mergepeak_BAMPE2271_peak_1533	2.97126	chr10	127531643	127532143	R3hdm2	C4
chr10	127536759	127536760	Otx2_mergepeak_BAMPE2271_peak_1534	6.81208	chr10	127536512	127537012		C9
chr10	127731079	127731080	Otx2_mergepeak_BAMPE2271_peak_1537	11.215	chr10	127730843	127731343		C3
chr10	128773530	128773531	Otx2_mergepeak_BAMPE2271_peak_1552	5.46088	chr10	128773336	128773836	Dnajc14	C3,C5
chr10	128790691	128790692	Otx2_mergepeak_BAMPE2271_peak_1553	14.36	chr10	128790435	128790935	Dnajc14	C3
chr10	130244560	130244561	Otx2_mergepeak_BAMPE2271_peak_1561	33.7341	chr10	130244257	130244757	Neurod4	C9,C3
chr10	130275983	130275984	Otx2_mergepeak_BAMPE2271_peak_1562	6.81208	chr10	130275690	130276190	Neurod4	C3
chr10	130280297	130280298	Otx2_mergepeak_BAMPE2271_peak_1563	6.81208	chr10	130280041	130280541	Neurod4	C3
chr10	130281676	130281677	Otx2_mergepeak_BAMPE2271_peak_1564	6.81208	chr10	130281398	130281898	Neurod4	C3
chr10	130282216	130282217	Otx2_mergepeak_BAMPE2271_peak_1565	22.9677	chr10	130281933	130282433	Neurod4	C7,C3,C9
chr10	130283704	130283705	Otx2_mergepeak_BAMPE2271_peak_1566	4.16584	chr10	130283349	130283849	Neurod4	C3,C9,C6
chr11	3723082	3723083	Otx2_mergepeak_BAMPE2271_peak_1578	9.7024	chr11	3722805	3723305	Tcn2	C3
chr11	4122950	4122951	Otx2_mergepeak_BAMPE2271_peak_1580	9.7024	chr11	4122701	4123201	Tcn2	C3
chr11	4992702	4992703	Otx2_mergepeak_BAMPE2271_peak_1582	6.75771	chr11	4992443	4992943	Rasl10a	C3
chr11	5129211	5129212	Otx2_mergepeak_BAMPE2271_peak_1583	12.4799	chr11	5128960	5129460	Ewsr1	C9
chr11	5563169	5563170	Otx2_mergepeak_BAMPE2271_peak_1590	12.1893	chr11	5562817	5563317	Ccdc117	C3,C4
chr11	5732631	5732632	Otx2_mergepeak_BAMPE2271_peak_1591	13.642	chr11	5732351	5732851	Mrps24	C6
chr11	5975260	5975261	Otx2_mergepeak_BAMPE2271_peak_1595	9.39049	chr11	5975016	5975516	Camk2b	C3
chr11	6515119	6515120	Otx2_mergepeak_BAMPE2271_peak_1603	8.24147	chr11	6514829	6515329	Tbrg4	C7,C3
chr11	6606057	6606058	Otx2_mergepeak_BAMPE2271_peak_1605	19.3226	chr11	6605831	6606331	Nacad	C4,C5,C7
chr11	7056354	7056355	Otx2_mergepeak_BAMPE2271_peak_1606	6.81208	chr11	7056028	7056528		C3
chr11	8784631	8784632	Otx2_mergepeak_BAMPE2271_peak_1610	4.27438	chr11	8784381	8784881		C3
chr11	11844716	11844717	Otx2_mergepeak_BAMPE2271_peak_1619	19.3226	chr11	11844458	11844958		C9,C6
chr11	11850686	11850687	Otx2_mergepeak_BAMPE2271_peak_1620	13.642	chr11	11850385	11850885		C4
chr11	11868382	11868383	Otx2_mergepeak_BAMPE2271_peak_1621	43.436	chr11	11868100	11868600		C3,C9
chr11	11881967	11881968	Otx2_mergepeak_BAMPE2271_peak_1623	7.49114	chr11	11881668	11882168		C3
chr11	12371163	12371164	Otx2_mergepeak_BAMPE2271_peak_1624	3.36775	chr11	12370892	12371392		C3
chr11	14182153	14182154	Otx2_mergepeak_BAMPE2271_peak_1629	5.46088	chr11	14181950	14182450		C10
chr11	17051816	17051817	Otx2_mergepeak_BAMPE2271_peak_1637	9.39049	chr11	17051611	17052111	Cnrip1	C5
chr11	18766810	18766811	Otx2_mergepeak_BAMPE2271_peak_1639	12.7687	chr11	18766521	18767021		C3
chr11	18907210	18907211	Otx2_mergepeak_BAMPE2271_peak_1643	9.93431	chr11	18907209	18907709		C6,C9
chr11	18916862	18916863	Otx2_mergepeak_BAMPE2271_peak_1644	12.7687	chr11	18916588	18917088		C6,C3,C9
chr11	19007799	19007800	Otx2_mergepeak_BAMPE2271_peak_1646	5.46326	chr11	19007541	19008041		C3
chr11	19008310	19008311	Otx2_mergepeak_BAMPE2271_peak_1647	4.27438	chr11	19008100	19008600		C3
chr11	19748137	19748138	Otx2_mergepeak_BAMPE2271_peak_1650	5.46326	chr11	19747793	19748293		C10
chr11	20048777	20048778	Otx2_mergepeak_BAMPE2271_peak_1653	6.81208	chr11	20048627	20049127	Rab1a	C3
chr11	20054760	20054761	Otx2_mergepeak_BAMPE2271_peak_1654	8.24147	chr11	20054550	20055050		C3
chr11	20561463	20561464	Otx2_mergepeak_BAMPE2271_peak_1661	9.55481	chr11	20561231	20561731		C6
chr11	20655917	20655918	Otx2_mergepeak_BAMPE2271_peak_1663	6.75771	chr11	20655700	20656200		C9,C4
chr11	20850326	20850327	Otx2_mergepeak_BAMPE2271_peak_1665	24.545	chr11	20850145	20850645	Lgalsl	C3
chr11	22078877	22078878	Otx2_mergepeak_BAMPE2271_peak_1669	6.81208	chr11	22078780	22079280		C3
chr11	22471101	22471102	Otx2_mergepeak_BAMPE2271_peak_1672	5.46088	chr11	22470846	22471346		C3,C9
chr11	22588670	22588671	Otx2_mergepeak_BAMPE2271_peak_1673	8.69406	chr11	22588438	22588938		C3
chr11	22696129	22696130	Otx2_mergepeak_BAMPE2271_peak_1675	8.24147	chr11	22695852	22696352		C3
chr11	22742206	22742207	Otx2_mergepeak_BAMPE2271_peak_1677	8.24147	chr11	22742011	22742511	Zrsr1	C3
chr11	22745582	22745583	Otx2_mergepeak_BAMPE2271_peak_1678	24.6108	chr11	22745348	22745848	Commd1	C3
chr11	22989958	22989959	Otx2_mergepeak_BAMPE2271_peak_1679	4.16584	chr11	22989714	22990214		C3
chr11	22990480	22990481	Otx2_mergepeak_BAMPE2271_peak_1680	4.16584	chr11	22990325	22990825		C5
chr11	23007694	23007695	Otx2_mergepeak_BAMPE2271_peak_1681	16.6333	chr11	23007535	23008035		C3,C4
chr11	23068061	23068062	Otx2_mergepeak_BAMPE2271_peak_1683	6.23769	chr11	23067597	23068097		C5
chr11	23140924	23140925	Otx2_mergepeak_BAMPE2271_peak_1684	6.81208	chr11	23140674	23141174	Usp34	C3
chr11	23982042	23982043	Otx2_mergepeak_BAMPE2271_peak_1691	5.46088	chr11	23981845	23982345		C3
chr11	24363890	24363891	Otx2_mergepeak_BAMPE2271_peak_1692	5.46088	chr11	24363662	24364162		C4,C10
chr11	25175106	25175107	Otx2_mergepeak_BAMPE2271_peak_1695	5.1815	chr11	25174834	25175334		C3
chr11	26108888	26108889	Otx2_mergepeak_BAMPE2271_peak_1697	8.69406	chr11	26108596	26109096		C3
chr11	28730367	28730368	Otx2_mergepeak_BAMPE2271_peak_1704	9.93431	chr11	28730092	28730592		C3,C9
chr11	29774482	29774483	Otx2_mergepeak_BAMPE2271_peak_1716	8.24147	chr11	29774250	29774750		C9,C3
chr11	30161292	30161293	Otx2_mergepeak_BAMPE2271_peak_1718	24.545	chr11	30161114	30161614		C3,C9
chr11	30986904	30986905	Otx2_mergepeak_BAMPE2271_peak_1721	4.16584	chr11	30986674	30987174		C3
chr11	32602072	32602073	Otx2_mergepeak_BAMPE2271_peak_1728	17.7183	chr11	32601802	32602302	Fbxw11	C6
chr11	33332284	33332285	Otx2_mergepeak_BAMPE2271_peak_1731	17.6375	chr11	33331991	33332491		C3,C5
chr11	33379758	33379759	Otx2_mergepeak_BAMPE2271_peak_1732	4.27438	chr11	33379412	33379912		C5
chr11	33662358	33662359	Otx2_mergepeak_BAMPE2271_peak_1734	4.16584	chr11	33662008	33662508		C3
chr11	33770013	33770014	Otx2_mergepeak_BAMPE2271_peak_1736	5.46088	chr11	33769820	33770320		C3
chr11	34290473	34290474	Otx2_mergepeak_BAMPE2271_peak_1738	52.2865	chr11	34290256	34290756		C3,C6
chr11	35317915	35317916	Otx2_mergepeak_BAMPE2271_peak_1741	4.27438	chr11	35317480	35317980		C9
chr11	35318324	35318325	Otx2_mergepeak_BAMPE2271_peak_1742	62.9338	chr11	35318111	35318611		C3,C9
chr11	35454630	35454631	Otx2_mergepeak_BAMPE2271_peak_1743	51.4845	chr11	35454397	35454897		C9,C3
chr11	35498186	35498187	Otx2_mergepeak_BAMPE2271_peak_1744	8.24147	chr11	35497894	35498394		C6
chr11	35541202	35541203	Otx2_mergepeak_BAMPE2271_peak_1745	15.2384	chr11	35540950	35541450		C3
chr11	35663866	35663867	Otx2_mergepeak_BAMPE2271_peak_1746	15.4691	chr11	35663604	35664104		C6
chr11	35874059	35874060	Otx2_mergepeak_BAMPE2271_peak_1748	26.3336	chr11	35873802	35874302	Wwc1	C3,C5
chr11	36054625	36054626	Otx2_mergepeak_BAMPE2271_peak_1750	8.05324	chr11	36054363	36054863		C10,C9
chr11	36087091	36087092	Otx2_mergepeak_BAMPE2271_peak_1751	9.7024	chr11	36086855	36087355		C3
chr11	36106784	36106785	Otx2_mergepeak_BAMPE2271_peak_1752	8.05324	chr11	36106603	36107103		C9,C7
chr11	36153600	36153601	Otx2_mergepeak_BAMPE2271_peak_1754	4.16584	chr11	36153392	36153892		C3,C9,C6
chr11	36161836	36161837	Otx2_mergepeak_BAMPE2271_peak_1755	6.81208	chr11	36161677	36162177		C5,C6
chr11	37004103	37004104	Otx2_mergepeak_BAMPE2271_peak_1756	11.215	chr11	37003744	37004244		C4,C3
chr11	37153970	37153971	Otx2_mergepeak_BAMPE2271_peak_1757	6.33564	chr11	37153757	37154257		C3
chr11	40510756	40510757	Otx2_mergepeak_BAMPE2271_peak_1761	28.1542	chr11	40510485	40510985	Mat2b	C9,C3,C6
chr11	43540037	43540038	Otx2_mergepeak_BAMPE2271_peak_1770	8.24147	chr11	43539813	43540313		C9
chr11	43548483	43548484	Otx2_mergepeak_BAMPE2271_peak_1771	4.16584	chr11	43548158	43548658	Pttg1	C9
chr11	43565971	43565972	Otx2_mergepeak_BAMPE2271_peak_1772	26.3336	chr11	43565648	43566148	Ccnjl	C5,C3
chr11	43575959	43575960	Otx2_mergepeak_BAMPE2271_peak_1773	8.24147	chr11	43575698	43576198	Pwwp2a	C3
chr11	43653302	43653303	Otx2_mergepeak_BAMPE2271_peak_1774	17.6375	chr11	43653039	43653539	Pwwp2a	C9,C6,C5
chr11	43842483	43842484	Otx2_mergepeak_BAMPE2271_peak_1776	6.75771	chr11	43842225	43842725	Pwwp2a	C3
chr11	44892977	44892978	Otx2_mergepeak_BAMPE2271_peak_1782	7.49114	chr11	44892724	44893224		C7,C6,C3
chr11	45450427	45450428	Otx2_mergepeak_BAMPE2271_peak_1784	12.7687	chr11	45450165	45450665		C3,C9
chr11	45577886	45577887	Otx2_mergepeak_BAMPE2271_peak_1785	9.55481	chr11	45577680	45578180		C3,C6,C7,C4
chr11	46054958	46054959	Otx2_mergepeak_BAMPE2271_peak_1790	9.7024	chr11	46054722	46055222	Thg1l	C3
chr11	46215607	46215608	Otx2_mergepeak_BAMPE2271_peak_1791	10.4866	chr11	46215358	46215858		C3
chr11	46291228	46291229	Otx2_mergepeak_BAMPE2271_peak_1792	6.33564	chr11	46290996	46291496	Cyfip2	C5,C3
chr11	49244128	49244129	Otx2_mergepeak_BAMPE2271_peak_1800	3.17164	chr11	49243640	49244140		C10
chr11	49846671	49846672	Otx2_mergepeak_BAMPE2271_peak_1803	16.8022	chr11	49846385	49846885		C3
chr11	49980997	49980998	Otx2_mergepeak_BAMPE2271_peak_1804	6.75771	chr11	49980739	49981239	Mapk9	C3
chr11	50887699	50887700	Otx2_mergepeak_BAMPE2271_peak_1812	6.75771	chr11	50887367	50887867		C3
chr11	51377640	51377641	Otx2_mergepeak_BAMPE2271_peak_1813	6.81208	chr11	51377396	51377896	Clk4	C3
chr11	51619640	51619641	Otx2_mergepeak_BAMPE2271_peak_1818	19.3226	chr11	51619440	51619940		C10
chr11	52000851	52000852	Otx2_mergepeak_BAMPE2271_peak_1822	15.1276	chr11	52000505	52001005		C5
chr11	52333056	52333057	Otx2_mergepeak_BAMPE2271_peak_1824	4.25565	chr11	52332732	52333232		C10
chr11	52561226	52561227	Otx2_mergepeak_BAMPE2271_peak_1825	6.33564	chr11	52560734	52561234	Fstl4	C6,C5
chr11	52561575	52561576	Otx2_mergepeak_BAMPE2271_peak_1826	12.1893	chr11	52561260	52561760	Fstl4	C5,C6
chr11	52638550	52638551	Otx2_mergepeak_BAMPE2271_peak_1827	5.46088	chr11	52638339	52638839		C3
chr11	52728683	52728684	Otx2_mergepeak_BAMPE2271_peak_1828	4.27438	chr11	52728438	52728938		C4,C6,C3
chr11	53067884	53067885	Otx2_mergepeak_BAMPE2271_peak_1829	6.33564	chr11	53067733	53068233		C9
chr11	53670135	53670136	Otx2_mergepeak_BAMPE2271_peak_1833	4.16584	chr11	53669874	53670374		C3
chr11	54751703	54751704	Otx2_mergepeak_BAMPE2271_peak_1842	4.16584	chr11	54751439	54751939		C3
chr11	55461230	55461231	Otx2_mergepeak_BAMPE2271_peak_1846	15.1276	chr11	55460960	55461460		C6
chr11	55890340	55890341	Otx2_mergepeak_BAMPE2271_peak_1848	8.05324	chr11	55890095	55890595		C3
chr11	55974797	55974798	Otx2_mergepeak_BAMPE2271_peak_1849	8.24147	chr11	55974476	55974976		C3
chr11	56827304	56827305	Otx2_mergepeak_BAMPE2271_peak_1851	4.16584	chr11	56827025	56827525		C3
chr11	57233074	57233075	Otx2_mergepeak_BAMPE2271_peak_1853	6.81208	chr11	57232786	57233286		C3
chr11	57685873	57685874	Otx2_mergepeak_BAMPE2271_peak_1858	26.3336	chr11	57685612	57686112		C4
chr11	58955753	58955754	Otx2_mergepeak_BAMPE2271_peak_1867	9.7024	chr11	58955467	58955967	Mrpl55	C3
chr11	58965012	58965013	Otx2_mergepeak_BAMPE2271_peak_1868	5.46088	chr11	58964760	58965260	Fam183b	C9
chr11	58994566	58994567	Otx2_mergepeak_BAMPE2271_peak_1869	13.876	chr11	58994358	58994858	Mrpl55	C5,C3
chr11	59239081	59239082	Otx2_mergepeak_BAMPE2271_peak_1871	4.27438	chr11	59238909	59239409		C9
chr11	59839747	59839748	Otx2_mergepeak_BAMPE2271_peak_1872	4.27438	chr11	59839596	59840096	Rasd1	C5
chr11	60827400	60827401	Otx2_mergepeak_BAMPE2271_peak_1881	11.215	chr11	60827129	60827629	Top3a	C3
chr11	61011947	61011948	Otx2_mergepeak_BAMPE2271_peak_1885	2.36123	chr11	61011738	61012238	Dhrs7b	C3,C5
chr11	61115922	61115923	Otx2_mergepeak_BAMPE2271_peak_1886	8.24147	chr11	61115685	61116185	Aldh3a2	C3
chr11	61484698	61484699	Otx2_mergepeak_BAMPE2271_peak_1889	4.16584	chr11	61484522	61485022	Mfap4	C9,C7,C6
chr11	62986737	62986738	Otx2_mergepeak_BAMPE2271_peak_1901	4.16584	chr11	62986479	62986979		C3
chr11	63707234	63707235	Otx2_mergepeak_BAMPE2271_peak_1904	30.3566	chr11	63707049	63707549		C3,C4
chr11	63891812	63891813	Otx2_mergepeak_BAMPE2271_peak_1905	51.5625	chr11	63891586	63892086		C3
chr11	64396879	64396880	Otx2_mergepeak_BAMPE2271_peak_1908	7	chr11	64396417	64396917		C6,C7,C9
chr11	64672143	64672144	Otx2_mergepeak_BAMPE2271_peak_1909	8.57197	chr11	64671823	64672323		C10
chr11	64884677	64884678	Otx2_mergepeak_BAMPE2271_peak_1911	37.5619	chr11	64884488	64884988		C3,C9
chr11	64884975	64884976	Otx2_mergepeak_BAMPE2271_peak_1912	7.26756	chr11	64884488	64884988		C3,C9
chr11	66024325	66024326	Otx2_mergepeak_BAMPE2271_peak_1914	5.46088	chr11	66024056	66024556		C9
chr11	66846186	66846187	Otx2_mergepeak_BAMPE2271_peak_1919	21.0325	chr11	66845978	66846478	Adprm	C3,C9
chr11	66892475	66892476	Otx2_mergepeak_BAMPE2271_peak_1920	15.2384	chr11	66892254	66892754	Adprm	C3,C9
chr11	67081527	67081528	Otx2_mergepeak_BAMPE2271_peak_1923	17.6375	chr11	67081162	67081662		C7,C3,C6
chr11	67780959	67780960	Otx2_mergepeak_BAMPE2271_peak_1926	4.25565	chr11	67780637	67781137		C3
chr11	68373452	68373453	Otx2_mergepeak_BAMPE2271_peak_1927	6.81208	chr11	68373236	68373736		C3
chr11	68939892	68939893	Otx2_mergepeak_BAMPE2271_peak_1931	15.98	chr11	68939591	68940091		C10
chr11	69063069	69063070	Otx2_mergepeak_BAMPE2271_peak_1938	11.9534	chr11	69062816	69063316	Pfas	C6
chr11	69073591	69073592	Otx2_mergepeak_BAMPE2271_peak_1939	3.17164	chr11	69073290	69073790		C6,C5
chr11	69237068	69237069	Otx2_mergepeak_BAMPE2271_peak_1946	43.436	chr11	69236816	69237316	Cntrob	C4,C3
chr11	69254963	69254964	Otx2_mergepeak_BAMPE2271_peak_1947	6.81208	chr11	69254809	69255309	Ctc1	C3
chr11	69267784	69267785	Otx2_mergepeak_BAMPE2271_peak_1948	8.24147	chr11	69267531	69268031	Borcs6	C3,C5
chr11	69411429	69411430	Otx2_mergepeak_BAMPE2271_peak_1951	4.27438	chr11	69411079	69411579		C5
chr11	69592163	69592164	Otx2_mergepeak_BAMPE2271_peak_1956	12.7687	chr11	69591937	69592437	Cd68	C3
chr11	69606035	69606036	Otx2_mergepeak_BAMPE2271_peak_1957	9.7024	chr11	69605765	69606265	Atp1b2	C10
chr11	69693734	69693735	Otx2_mergepeak_BAMPE2271_peak_1961	4.16584	chr11	69693459	69693959	Cd68	C3
chr11	69901700	69901701	Otx2_mergepeak_BAMPE2271_peak_1965	8.25623	chr11	69901487	69901987		C10
chr11	69997468	69997469	Otx2_mergepeak_BAMPE2271_peak_1970	14.0651	chr11	69997188	69997688		C3
chr11	70387653	70387654	Otx2_mergepeak_BAMPE2271_peak_1975	11.215	chr11	70387440	70387940		C3
chr11	71389997	71389998	Otx2_mergepeak_BAMPE2271_peak_1987	10.3743	chr11	71389699	71390199		C3,C7
chr11	71439974	71439975	Otx2_mergepeak_BAMPE2271_peak_1988	10.3743	chr11	71439724	71440224		C9
chr11	71444182	71444183	Otx2_mergepeak_BAMPE2271_peak_1989	6.81208	chr11	71443979	71444479		C3
chr11	71758466	71758467	Otx2_mergepeak_BAMPE2271_peak_1992	11.6405	chr11	71758184	71758684	Wscd1	C3
chr11	71996997	71996998	Otx2_mergepeak_BAMPE2271_peak_1994	8.05324	chr11	71996758	71997258	Aipl1	C3
chr11	72072758	72072759	Otx2_mergepeak_BAMPE2271_peak_1996	11.215	chr11	72072525	72073025	Aipl1	C3,C9
chr11	73031037	73031038	Otx2_mergepeak_BAMPE2271_peak_2001	8.37706	chr11	73030738	73031238		C5
chr11	73031831	73031832	Otx2_mergepeak_BAMPE2271_peak_2002	6.43741	chr11	73031533	73032033	Ncbp3	C9,C3
chr11	73077476	73077477	Otx2_mergepeak_BAMPE2271_peak_2003	14.36	chr11	73077212	73077712	Ncbp3	C3
chr11	74468351	74468352	Otx2_mergepeak_BAMPE2271_peak_2010	8.24147	chr11	74468133	74468633	Ccdc92b	C6,C3,C7,C4
chr11	74649444	74649445	Otx2_mergepeak_BAMPE2271_peak_2012	6.20254	chr11	74649077	74649577	Rap1gap2	C3
chr11	74724465	74724466	Otx2_mergepeak_BAMPE2271_peak_2013	9.93431	chr11	74724119	74724619		C10
chr11	74830841	74830842	Otx2_mergepeak_BAMPE2271_peak_2016	5.3839	chr11	74830636	74831136		C10
chr11	74877008	74877009	Otx2_mergepeak_BAMPE2271_peak_2019	9.39049	chr11	74876749	74877249	Srr	C5,C6
chr11	75214092	75214093	Otx2_mergepeak_BAMPE2271_peak_2022	11.215	chr11	75213766	75214266		C3,C4
chr11	75279298	75279299	Otx2_mergepeak_BAMPE2271_peak_2023	7.26756	chr11	75279126	75279626	Prpf8	C3
chr11	75291691	75291692	Otx2_mergepeak_BAMPE2271_peak_2024	9.39049	chr11	75291434	75291934	Wdr81	C5,C3
chr11	75595847	75595848	Otx2_mergepeak_BAMPE2271_peak_2029	29.9914	chr11	75595633	75596133	Doc2b	C3
chr11	75793531	75793532	Otx2_mergepeak_BAMPE2271_peak_2033	6.75771	chr11	75793265	75793765	Doc2b	C3,C9
chr11	75843503	75843504	Otx2_mergepeak_BAMPE2271_peak_2034	10.164	chr11	75843233	75843733	Doc2b	C4,C3
chr11	76290406	76290407	Otx2_mergepeak_BAMPE2271_peak_2036	12.7687	chr11	76290288	76290788	Nxn	C3,C9,C4,C6
chr11	76295038	76295039	Otx2_mergepeak_BAMPE2271_peak_2037	5.46088	chr11	76294780	76295280	Nxn	C9,C3
chr11	76359696	76359697	Otx2_mergepeak_BAMPE2271_peak_2039	8.05324	chr11	76359497	76359997	Nxn	C9
chr11	76446448	76446449	Otx2_mergepeak_BAMPE2271_peak_2040	39.5031	chr11	76446210	76446710	Timm22	C3
chr11	76612711	76612712	Otx2_mergepeak_BAMPE2271_peak_2041	9.7024	chr11	76612514	76613014		C3
chr11	77871589	77871590	Otx2_mergepeak_BAMPE2271_peak_2051	14.36	chr11	77871385	77871885	Nufip2	C3
chr11	77934498	77934499	Otx2_mergepeak_BAMPE2271_peak_2052	8.24147	chr11	77934157	77934657		C9
chr11	78346605	78346606	Otx2_mergepeak_BAMPE2271_peak_2062	13.642	chr11	78346340	78346840	Unc119	C3
chr11	78597033	78597034	Otx2_mergepeak_BAMPE2271_peak_2066	5.46088	chr11	78596699	78597199	Nlk	C3,C6
chr11	78762504	78762505	Otx2_mergepeak_BAMPE2271_peak_2068	14.36	chr11	78762166	78762666	Nlk	C3,C9
chr11	78783039	78783040	Otx2_mergepeak_BAMPE2271_peak_2069	8.24147	chr11	78782990	78783490	Nlk	C3
chr11	78814846	78814847	Otx2_mergepeak_BAMPE2271_peak_2070	6.75771	chr11	78814582	78815082	Nlk	C7
chr11	78816173	78816174	Otx2_mergepeak_BAMPE2271_peak_2071	15.6328	chr11	78815937	78816437		C10
chr11	78816640	78816641	Otx2_mergepeak_BAMPE2271_peak_2072	4.64829	chr11	78816450	78816950		C10
chr11	78820427	78820428	Otx2_mergepeak_BAMPE2271_peak_2073	22.7764	chr11	78820293	78820793	Nlk	C6,C9
chr11	78836704	78836705	Otx2_mergepeak_BAMPE2271_peak_2075	6.75771	chr11	78836423	78836923	Nlk	C3
chr11	79002086	79002087	Otx2_mergepeak_BAMPE2271_peak_2076	8.05324	chr11	79001830	79002330		C4,C3
chr11	79117000	79117001	Otx2_mergepeak_BAMPE2271_peak_2077	14.0309	chr11	79116656	79117156	Wsb1	C6,C9
chr11	79593704	79593705	Otx2_mergepeak_BAMPE2271_peak_2079	3.20158	chr11	79593460	79593960	Rab11fip4	C6
chr11	79749401	79749402	Otx2_mergepeak_BAMPE2271_peak_2081	11.0102	chr11	79749031	79749531		C3
chr11	79779988	79779989	Otx2_mergepeak_BAMPE2271_peak_2082	15.2384	chr11	79779720	79780220		C3,C9
chr11	79789489	79789490	Otx2_mergepeak_BAMPE2271_peak_2083	8.37706	chr11	79789235	79789735		C9,C3
chr11	80301914	80301915	Otx2_mergepeak_BAMPE2271_peak_2088	4.16584	chr11	80301642	80302142	Rhot1	C3,C9
chr11	80312292	80312293	Otx2_mergepeak_BAMPE2271_peak_2090	12.7687	chr11	80312006	80312506	Zfp207	C4,C9
chr11	80315064	80315065	Otx2_mergepeak_BAMPE2271_peak_2091	5.46326	chr11	80314806	80315306	Rhot1	C3
chr11	80335863	80335864	Otx2_mergepeak_BAMPE2271_peak_2092	5.46326	chr11	80335599	80336099	Zfp207	C9
chr11	81097636	81097637	Otx2_mergepeak_BAMPE2271_peak_2095	5.22869	chr11	81097411	81097911		C9
chr11	81369899	81369900	Otx2_mergepeak_BAMPE2271_peak_2096	9.7024	chr11	81369815	81370315		C5,C3
chr11	81807499	81807500	Otx2_mergepeak_BAMPE2271_peak_2098	5.22869	chr11	81807239	81807739		C3
chr11	81926533	81926534	Otx2_mergepeak_BAMPE2271_peak_2099	36.7204	chr11	81926348	81926848		C3,C4
chr11	82216740	82216741	Otx2_mergepeak_BAMPE2271_peak_2100	5.46088	chr11	82216536	82217036		C3
chr11	82226138	82226139	Otx2_mergepeak_BAMPE2271_peak_2101	9.7024	chr11	82225856	82226356		C3
chr11	82328991	82328992	Otx2_mergepeak_BAMPE2271_peak_2102	5.15078	chr11	82328851	82329351	Tmem132e	C3
chr11	82406489	82406490	Otx2_mergepeak_BAMPE2271_peak_2105	17.4516	chr11	82406234	82406734		C6,C10
chr11	82421977	82421978	Otx2_mergepeak_BAMPE2271_peak_2106	24.545	chr11	82421785	82422285	Tmem132e	C7,C3,C6
chr11	82473510	82473511	Otx2_mergepeak_BAMPE2271_peak_2107	4.16584	chr11	82473205	82473705	Tmem132e	C5,C6
chr11	84048233	84048234	Otx2_mergepeak_BAMPE2271_peak_2114	4.16584	chr11	84048018	84048518		C3
chr11	84582508	84582509	Otx2_mergepeak_BAMPE2271_peak_2116	17.6375	chr11	84582298	84582798	Mrm1	C4,C3,C5
chr11	84637564	84637565	Otx2_mergepeak_BAMPE2271_peak_2117	5.46088	chr11	84637144	84637644		C6,C9
chr11	84676875	84676876	Otx2_mergepeak_BAMPE2271_peak_2118	62.9338	chr11	84676636	84677136		C3,C9
chr11	84707260	84707261	Otx2_mergepeak_BAMPE2271_peak_2119	8.24147	chr11	84707067	84707567		C3
chr11	84707973	84707974	Otx2_mergepeak_BAMPE2271_peak_2120	5.22869	chr11	84707752	84708252		C6
chr11	85167322	85167323	Otx2_mergepeak_BAMPE2271_peak_2124	18.176	chr11	85167075	85167575	Ppm1d	C3
chr11	85466859	85466860	Otx2_mergepeak_BAMPE2271_peak_2128	6.81208	chr11	85466618	85467118	Ppm1d	C3
chr11	85829535	85829536	Otx2_mergepeak_BAMPE2271_peak_2130	5.46326	chr11	85829187	85829687		C10
chr11	85830198	85830199	Otx2_mergepeak_BAMPE2271_peak_2131	7.8053	chr11	85829926	85830426		C10
chr11	85832559	85832560	Otx2_mergepeak_BAMPE2271_peak_2133	6.81208	chr11	85832231	85832731		C10
chr11	85876669	85876670	Otx2_mergepeak_BAMPE2271_peak_2136	8.24147	chr11	85876452	85876952		C4
chr11	86051591	86051592	Otx2_mergepeak_BAMPE2271_peak_2137	12.7687	chr11	86051380	86051880	Brip1	C9
chr11	87443300	87443301	Otx2_mergepeak_BAMPE2271_peak_2149	15.5015	chr11	87443270	87443770		C6
chr11	88087107	88087108	Otx2_mergepeak_BAMPE2271_peak_2155	15.1276	chr11	88086821	88087321		C3
chr11	88128443	88128444	Otx2_mergepeak_BAMPE2271_peak_2156	8.24147	chr11	88128215	88128715	Cuedc1	C10,C3
chr11	88140270	88140271	Otx2_mergepeak_BAMPE2271_peak_2157	4.40604	chr11	88139986	88140486	Cuedc1	C3
chr11	88186304	88186305	Otx2_mergepeak_BAMPE2271_peak_2161	4.27438	chr11	88186014	88186514	Cuedc1	C9,C3
chr11	88253117	88253118	Otx2_mergepeak_BAMPE2271_peak_2163	7.49114	chr11	88252883	88253383	Ccdc182	C7,C4,C6
chr11	88275320	88275321	Otx2_mergepeak_BAMPE2271_peak_2164	6.75771	chr11	88274845	88275345	Srsf1	C9
chr11	88406559	88406560	Otx2_mergepeak_BAMPE2271_peak_2166	5.46088	chr11	88406313	88406813		C9,C10
chr11	88488694	88488695	Otx2_mergepeak_BAMPE2271_peak_2167	4.27438	chr11	88488524	88489024		C6,C9
chr11	88585371	88585372	Otx2_mergepeak_BAMPE2271_peak_2168	19.0145	chr11	88585052	88585552	Msi2	C10
chr11	88770952	88770953	Otx2_mergepeak_BAMPE2271_peak_2169	6.81208	chr11	88770725	88771225		C3,C4
chr11	89060833	89060834	Otx2_mergepeak_BAMPE2271_peak_2172	8.05324	chr11	89060497	89060997		C5
chr11	89453023	89453024	Otx2_mergepeak_BAMPE2271_peak_2173	4.16584	chr11	89452765	89453265		C3
chr11	89765880	89765881	Otx2_mergepeak_BAMPE2271_peak_2175	12.7687	chr11	89765623	89766123		C4,C3
chr11	90187574	90187575	Otx2_mergepeak_BAMPE2271_peak_2176	19.3226	chr11	90187355	90187855	Mmd	C3
chr11	91464031	91464032	Otx2_mergepeak_BAMPE2271_peak_2180	6.81208	chr11	91463797	91464297		C3
chr11	94239900	94239901	Otx2_mergepeak_BAMPE2271_peak_2187	9.39049	chr11	94239663	94240163	Abcc3	C4,C3
chr11	94246607	94246608	Otx2_mergepeak_BAMPE2271_peak_2188	13.1897	chr11	94246306	94246806	Tob1	C3,C9,C4
chr11	94340437	94340438	Otx2_mergepeak_BAMPE2271_peak_2191	11.215	chr11	94340197	94340697		C6,C7
chr11	94419185	94419186	Otx2_mergepeak_BAMPE2271_peak_2193	3.13914	chr11	94419184	94419684	Abcc3	C3
chr11	94419452	94419453	Otx2_mergepeak_BAMPE2271_peak_2194	16.6333	chr11	94419184	94419684	Abcc3	C3
chr11	94429230	94429231	Otx2_mergepeak_BAMPE2271_peak_2195	12.7687	chr11	94428962	94429462	Tob1	C9,C6
chr11	94447238	94447239	Otx2_mergepeak_BAMPE2271_peak_2196	6.20254	chr11	94446989	94447489		C4
chr11	94449399	94449400	Otx2_mergepeak_BAMPE2271_peak_2197	15.1276	chr11	94449217	94449717	Mrpl27	C3
chr11	94528899	94528900	Otx2_mergepeak_BAMPE2271_peak_2198	5.46088	chr11	94528659	94529159	Abcc3	C3
chr11	94615730	94615731	Otx2_mergepeak_BAMPE2271_peak_2199	19.3226	chr11	94615478	94615978	Abcc3	C3
chr11	94929029	94929030	Otx2_mergepeak_BAMPE2271_peak_2203	13.1897	chr11	94928727	94929227		C6,C9
chr11	94985550	94985551	Otx2_mergepeak_BAMPE2271_peak_2205	5.46088	chr11	94985286	94985786	Pdk2	C3
chr11	95057494	95057495	Otx2_mergepeak_BAMPE2271_peak_2207	8.24147	chr11	95057187	95057687	Pdk2	C3
chr11	95128550	95128551	Otx2_mergepeak_BAMPE2271_peak_2210	14.36	chr11	95128348	95128848		C6,C9,C7,C3
chr11	95264403	95264404	Otx2_mergepeak_BAMPE2271_peak_2211	27.0811	chr11	95264071	95264571	Kat7	C3
chr11	95835509	95835510	Otx2_mergepeak_BAMPE2271_peak_2218	17.6375	chr11	95835066	95835566	Gngt2	C3
chr11	95843708	95843709	Otx2_mergepeak_BAMPE2271_peak_2219	11.215	chr11	95843432	95843932	Gngt2	C3
chr11	96397958	96397959	Otx2_mergepeak_BAMPE2271_peak_2222	9.7024	chr11	96397848	96398348		C3
chr11	96824204	96824205	Otx2_mergepeak_BAMPE2271_peak_2226	12.5431	chr11	96823967	96824467		C6
chr11	96829562	96829563	Otx2_mergepeak_BAMPE2271_peak_2227	4.16584	chr11	96829304	96829804	Cbx1	C10
chr11	96872647	96872648	Otx2_mergepeak_BAMPE2271_peak_2229	8.97863	chr11	96872412	96872912		C3
chr11	96886183	96886184	Otx2_mergepeak_BAMPE2271_peak_2231	3.20158	chr11	96885831	96886331	Cbx1	C9
chr11	97007322	97007323	Otx2_mergepeak_BAMPE2271_peak_2234	6.81208	chr11	97007036	97007536		C3
chr11	97080479	97080480	Otx2_mergepeak_BAMPE2271_peak_2235	14.36	chr11	97080202	97080702		C3
chr11	97311168	97311169	Otx2_mergepeak_BAMPE2271_peak_2239	28.1542	chr11	97310904	97311404		C3
chr11	97331565	97331566	Otx2_mergepeak_BAMPE2271_peak_2240	5.46088	chr11	97331356	97331856		C3
chr11	97442066	97442067	Otx2_mergepeak_BAMPE2271_peak_2241	11.215	chr11	97441778	97442278		C9,C3
chr11	97547376	97547377	Otx2_mergepeak_BAMPE2271_peak_2242	5.46088	chr11	97546959	97547459	Rpl23	C10
chr11	97568868	97568869	Otx2_mergepeak_BAMPE2271_peak_2243	3.20158	chr11	97568594	97569094	Rpl23	C10
chr11	97589494	97589495	Otx2_mergepeak_BAMPE2271_peak_2244	11.215	chr11	97589241	97589741		C3
chr11	97806366	97806367	Otx2_mergepeak_BAMPE2271_peak_2251	8.24147	chr11	97806232	97806732		C6
chr11	97818189	97818190	Otx2_mergepeak_BAMPE2271_peak_2252	35.6397	chr11	97817937	97818437	Mllt6	C9,C3
chr11	98907734	98907735	Otx2_mergepeak_BAMPE2271_peak_2263	14.36	chr11	98907476	98907976	Top2a	C10
chr11	98932481	98932482	Otx2_mergepeak_BAMPE2271_peak_2265	4.27438	chr11	98932236	98932736	Msl1	C4,C5,C7
chr11	99132165	99132166	Otx2_mergepeak_BAMPE2271_peak_2267	9.93431	chr11	99131950	99132450		C3
chr11	99396186	99396187	Otx2_mergepeak_BAMPE2271_peak_2269	5.46326	chr11	99396006	99396506	Krt12	C3
chr11	100271102	100271103	Otx2_mergepeak_BAMPE2271_peak_2270	6.81208	chr11	100270901	100271401	Klhl11	C3
chr11	100991250	100991251	Otx2_mergepeak_BAMPE2271_peak_2276	11.215	chr11	100991050	100991550	Stat3	C3
chr11	101030311	101030312	Otx2_mergepeak_BAMPE2271_peak_2278	12.7687	chr11	101030056	101030556	Stat3	C3
chr11	101138925	101138926	Otx2_mergepeak_BAMPE2271_peak_2280	5.46326	chr11	101138844	101139344	Tubg1	C9
chr11	101190007	101190008	Otx2_mergepeak_BAMPE2271_peak_2282	14.36	chr11	101189794	101190294		C7,C6,C9
chr11	101477392	101477393	Otx2_mergepeak_BAMPE2271_peak_2285	4.27438	chr11	101477107	101477607	Vat1	C7,C5,C6
chr11	101479633	101479634	Otx2_mergepeak_BAMPE2271_peak_2286	4.27438	chr11	101479309	101479809	Rpl27	C9,C10
chr11	101552756	101552757	Otx2_mergepeak_BAMPE2271_peak_2287	40.0817	chr11	101552430	101552930		C5
chr11	101673514	101673515	Otx2_mergepeak_BAMPE2271_peak_2295	4.27438	chr11	101673231	101673731	Rundc1	C3
chr11	101718537	101718538	Otx2_mergepeak_BAMPE2271_peak_2296	15.98	chr11	101718282	101718782		C3,C5
chr11	101834803	101834804	Otx2_mergepeak_BAMPE2271_peak_2297	12.7687	chr11	101834528	101835028	Dusp3	C3
chr11	101885988	101885989	Otx2_mergepeak_BAMPE2271_peak_2298	9.39049	chr11	101885663	101886163	Dusp3	C3
chr11	101889981	101889982	Otx2_mergepeak_BAMPE2271_peak_2299	14.36	chr11	101889735	101890235	Arl4d	C6,C3
chr11	101946727	101946728	Otx2_mergepeak_BAMPE2271_peak_2300	6.81208	chr11	101946438	101946938		C5,C3
chr11	102010395	102010396	Otx2_mergepeak_BAMPE2271_peak_2301	7.49114	chr11	102010140	102010640		C9,C4
chr11	102084371	102084372	Otx2_mergepeak_BAMPE2271_peak_2305	4.16584	chr11	102084142	102084642	Dusp3	C3
chr11	102581498	102581499	Otx2_mergepeak_BAMPE2271_peak_2313	12.7687	chr11	102581203	102581703	Fzd2	C3,C9
chr11	102625249	102625250	Otx2_mergepeak_BAMPE2271_peak_2315	55.597	chr11	102625036	102625536	Fzd2	C9,C3
chr11	102963841	102963842	Otx2_mergepeak_BAMPE2271_peak_2316	15.1276	chr11	102963595	102964095	Plcd3	C7,C4,C3
chr11	102985325	102985326	Otx2_mergepeak_BAMPE2271_peak_2317	6.81208	chr11	102985134	102985634	Eftud2	C3,C9
chr11	103853466	103853467	Otx2_mergepeak_BAMPE2271_peak_2325	9.7024	chr11	103853448	103853948	Nsf	C3
chr11	104031657	104031658	Otx2_mergepeak_BAMPE2271_peak_2328	8.24147	chr11	104031386	104031886	Nsf	C4,C3
chr11	104057231	104057232	Otx2_mergepeak_BAMPE2271_peak_2329	12.7687	chr11	104057014	104057514	Nsf	C3
chr11	104246487	104246488	Otx2_mergepeak_BAMPE2271_peak_2332	21.3419	chr11	104246295	104246795		C3,C6
chr11	105153591	105153592	Otx2_mergepeak_BAMPE2271_peak_2335	5.46326	chr11	105153327	105153827	Tlk2	C3
chr11	105327293	105327294	Otx2_mergepeak_BAMPE2271_peak_2337	6.81208	chr11	105327055	105327555	Tlk2	C3
chr11	105385835	105385836	Otx2_mergepeak_BAMPE2271_peak_2338	4.16584	chr11	105385541	105386041	Tlk2	C3
chr11	106013880	106013881	Otx2_mergepeak_BAMPE2271_peak_2339	42.1752	chr11	106013588	106014088	Ace	C3
chr11	107237748	107237749	Otx2_mergepeak_BAMPE2271_peak_2353	5.46088	chr11	107237517	107238017	Bptf	C3
chr11	107792377	107792378	Otx2_mergepeak_BAMPE2271_peak_2356	12.7687	chr11	107792183	107792683		C9,C4
chr11	108298184	108298185	Otx2_mergepeak_BAMPE2271_peak_2358	9.7024	chr11	108297916	108298416		C3
chr11	108836947	108836948	Otx2_mergepeak_BAMPE2271_peak_2361	8.24147	chr11	108836668	108837168		C10
chr11	109297240	109297241	Otx2_mergepeak_BAMPE2271_peak_2364	11.215	chr11	109296965	109297465	Rgs9	C3
chr11	109676993	109676994	Otx2_mergepeak_BAMPE2271_peak_2367	37.5619	chr11	109676653	109677153		C3
chr11	109751115	109751116	Otx2_mergepeak_BAMPE2271_peak_2368	5.46088	chr11	109750890	109751390	Wipi1	C9
chr11	110322294	110322295	Otx2_mergepeak_BAMPE2271_peak_2369	12.7687	chr11	110322222	110322722	Abca5	C10
chr11	111894260	111894261	Otx2_mergepeak_BAMPE2271_peak_2370	6.81208	chr11	111893912	111894412		C3
chr11	112708480	112708481	Otx2_mergepeak_BAMPE2271_peak_2373	19.7628	chr11	112708245	112708745	Sox9	C9
chr11	112728178	112728179	Otx2_mergepeak_BAMPE2271_peak_2374	4.16584	chr11	112727892	112728392		C3
chr11	112973469	112973470	Otx2_mergepeak_BAMPE2271_peak_2378	5.46326	chr11	112973251	112973751		C9
chr11	113014365	113014366	Otx2_mergepeak_BAMPE2271_peak_2379	6.75771	chr11	113014172	113014672		C9
chr11	113014909	113014910	Otx2_mergepeak_BAMPE2271_peak_2380	5.46088	chr11	113014802	113015302		C5,C9
chr11	113381692	113381693	Otx2_mergepeak_BAMPE2271_peak_2381	3.17164	chr11	113381424	113381924	Sstr2	C9
chr11	113439855	113439856	Otx2_mergepeak_BAMPE2271_peak_2382	6.76299	chr11	113439540	113440040	Sstr2	C9
chr11	113584136	113584137	Otx2_mergepeak_BAMPE2271_peak_2383	12.1893	chr11	113583993	113584493	Sstr2	C9
chr11	113602438	113602439	Otx2_mergepeak_BAMPE2271_peak_2384	8.24147	chr11	113602132	113602632	Cog1	C9
chr11	113611747	113611748	Otx2_mergepeak_BAMPE2271_peak_2385	8.69406	chr11	113611598	113612098	Sstr2	C3,C9
chr11	113612509	113612510	Otx2_mergepeak_BAMPE2271_peak_2386	4.16584	chr11	113612229	113612729	Sstr2	C3,C9
chr11	113697727	113697728	Otx2_mergepeak_BAMPE2271_peak_2387	28.1542	chr11	113697516	113698016	Cog1	C3
chr11	113892329	113892330	Otx2_mergepeak_BAMPE2271_peak_2390	10.9503	chr11	113892054	113892554	Cog1	C3
chr11	113898894	113898895	Otx2_mergepeak_BAMPE2271_peak_2391	31.85	chr11	113898597	113899097	Cog1	C3
chr11	113974954	113974955	Otx2_mergepeak_BAMPE2271_peak_2393	5.8908	chr11	113974727	113975227		C3
chr11	114006016	114006017	Otx2_mergepeak_BAMPE2271_peak_2394	12.7687	chr11	114005745	114006245		C3
chr11	114022367	114022368	Otx2_mergepeak_BAMPE2271_peak_2395	12.7687	chr11	114022142	114022642		C3
chr11	114040707	114040708	Otx2_mergepeak_BAMPE2271_peak_2397	3.17164	chr11	114040511	114041011		C10
chr11	114055130	114055131	Otx2_mergepeak_BAMPE2271_peak_2398	10.7681	chr11	114054846	114055346		C9,C10
chr11	114239437	114239438	Otx2_mergepeak_BAMPE2271_peak_2400	2.57503	chr11	114239123	114239623		C6
chr11	114379819	114379820	Otx2_mergepeak_BAMPE2271_peak_2401	4.27438	chr11	114379607	114380107		C9,C6,C3
chr11	114468137	114468138	Otx2_mergepeak_BAMPE2271_peak_2402	14.36	chr11	114467857	114468357		C9
chr11	114675451	114675452	Otx2_mergepeak_BAMPE2271_peak_2403	14.36	chr11	114675181	114675681	Btbd17	C3
chr11	114685193	114685194	Otx2_mergepeak_BAMPE2271_peak_2405	26.3336	chr11	114684967	114685467	Btbd17	C9,C3
chr11	114745326	114745327	Otx2_mergepeak_BAMPE2271_peak_2406	3.17164	chr11	114745061	114745561	Btbd17	C9
chr11	114780267	114780268	Otx2_mergepeak_BAMPE2271_peak_2407	17.6375	chr11	114780060	114780560	Btbd17	C3,C6
chr11	114795345	114795346	Otx2_mergepeak_BAMPE2271_peak_2408	15.4691	chr11	114795137	114795637	Btbd17	C6
chr11	114796006	114796007	Otx2_mergepeak_BAMPE2271_peak_2409	29.9914	chr11	114795715	114796215	Rpl38	C9
chr11	114893953	114893954	Otx2_mergepeak_BAMPE2271_peak_2410	2.97126	chr11	114893618	114894118		C9
chr11	115163272	115163273	Otx2_mergepeak_BAMPE2271_peak_2411	14.4527	chr11	115163028	115163528	Slc9a3r1	C9,C10
chr11	115233754	115233755	Otx2_mergepeak_BAMPE2271_peak_2413	4.96497	chr11	115233266	115233766	Grin2c	C9,C6
chr11	115234042	115234043	Otx2_mergepeak_BAMPE2271_peak_2414	9.32233	chr11	115233830	115234330	Grin2c	C9
chr11	116530660	116530661	Otx2_mergepeak_BAMPE2271_peak_2433	2.57503	chr11	116530464	116530964		C10
chr11	116691423	116691424	Otx2_mergepeak_BAMPE2271_peak_2435	17.6375	chr11	116691146	116691646	St6galnac2	C3
chr11	116814582	116814583	Otx2_mergepeak_BAMPE2271_peak_2437	11.6189	chr11	116814467	116814967	St6galnac2	C6
chr11	116825356	116825357	Otx2_mergepeak_BAMPE2271_peak_2438	4.16584	chr11	116825170	116825670		C3
chr11	117060884	117060885	Otx2_mergepeak_BAMPE2271_peak_2440	5.46088	chr11	117060688	117061188	Mfsd11	C4
chr11	117165736	117165737	Otx2_mergepeak_BAMPE2271_peak_2442	5.46088	chr11	117165554	117166054		C3
chr11	117267599	117267600	Otx2_mergepeak_BAMPE2271_peak_2443	4.27438	chr11	117267321	117267821		C10
chr11	117866217	117866218	Otx2_mergepeak_BAMPE2271_peak_2448	11.215	chr11	117866000	117866500		C4
chr11	117925697	117925698	Otx2_mergepeak_BAMPE2271_peak_2449	11.215	chr11	117925487	117925987	Pgs1	C6,C3
chr11	117972744	117972745	Otx2_mergepeak_BAMPE2271_peak_2450	9.7024	chr11	117972448	117972948	Pgs1	C3
chr11	117974543	117974544	Otx2_mergepeak_BAMPE2271_peak_2451	5.46088	chr11	117974248	117974748		C3
chr11	118010025	118010026	Otx2_mergepeak_BAMPE2271_peak_2452	30.1346	chr11	118009775	118010275	Pgs1	C4,C3
chr11	118173010	118173011	Otx2_mergepeak_BAMPE2271_peak_2453	12.1893	chr11	118172745	118173245	Pgs1	C3
chr11	118554872	118554873	Otx2_mergepeak_BAMPE2271_peak_2458	5.46088	chr11	118554494	118554994		C3
chr11	118728343	118728344	Otx2_mergepeak_BAMPE2271_peak_2459	8.05324	chr11	118728084	118728584	Rbfox3	C7,C9,C3
chr11	118744955	118744956	Otx2_mergepeak_BAMPE2271_peak_2460	7.21324	chr11	118744712	118745212		C9
chr11	118973217	118973218	Otx2_mergepeak_BAMPE2271_peak_2462	21.0325	chr11	118972917	118973417	Cbx2	C6,C3,C7,C9
chr11	118995594	118995595	Otx2_mergepeak_BAMPE2271_peak_2463	8.24147	chr11	118995440	118995940	Cbx2	C9,C6
chr11	119053464	119053465	Otx2_mergepeak_BAMPE2271_peak_2465	8.24814	chr11	119053206	119053706	Ccdc40	C5
chr11	119111521	119111522	Otx2_mergepeak_BAMPE2271_peak_2466	19.7489	chr11	119111287	119111787		C9,C3
chr11	119150644	119150645	Otx2_mergepeak_BAMPE2271_peak_2467	2.97126	chr11	119150496	119150996	Rbfox3	C7,C6,C3
chr11	119559132	119559133	Otx2_mergepeak_BAMPE2271_peak_2471	12.1893	chr11	119558888	119559388	Nptx1	C5,C3
chr11	120452420	120452421	Otx2_mergepeak_BAMPE2271_peak_2483	17.6375	chr11	120452167	120452667	Bahcc1	C3
chr11	121231852	121231853	Otx2_mergepeak_BAMPE2271_peak_2493	12.1893	chr11	121231543	121232043	Wdr45b	C3
chr11	121388306	121388307	Otx2_mergepeak_BAMPE2271_peak_2495	21.0325	chr11	121388107	121388607		C5
chr12	3787221	3787222	Otx2_mergepeak_BAMPE2271_peak_2504	12.7687	chr12	3786966	3787466		C3
chr12	4523558	4523559	Otx2_mergepeak_BAMPE2271_peak_2509	6.81208	chr12	4523255	4523755	Ncoa1	C9
chr12	4524017	4524018	Otx2_mergepeak_BAMPE2271_peak_2510	3.13914	chr12	4523968	4524468	Ncoa1	C9
chr12	5186813	5186814	Otx2_mergepeak_BAMPE2271_peak_2512	15.98	chr12	5186562	5187062		C9,C3
chr12	5192316	5192317	Otx2_mergepeak_BAMPE2271_peak_2513	52.9698	chr12	5192063	5192563		C9,C3
chr12	5337561	5337562	Otx2_mergepeak_BAMPE2271_peak_2514	4.24553	chr12	5337334	5337834		C5,C3
chr12	5787560	5787561	Otx2_mergepeak_BAMPE2271_peak_2516	6.81208	chr12	5787343	5787843		C3
chr12	5808275	5808276	Otx2_mergepeak_BAMPE2271_peak_2517	6.81208	chr12	5807893	5808393		C3
chr12	5992803	5992804	Otx2_mergepeak_BAMPE2271_peak_2518	6.81208	chr12	5992599	5993099		C3
chr12	6878618	6878619	Otx2_mergepeak_BAMPE2271_peak_2522	6.81208	chr12	6878318	6878818		C3
chr12	8381171	8381172	Otx2_mergepeak_BAMPE2271_peak_2524	4.16584	chr12	8380884	8381384		C3
chr12	11436646	11436647	Otx2_mergepeak_BAMPE2271_peak_2541	8.05324	chr12	11436432	11436932		C5
chr12	11454336	11454337	Otx2_mergepeak_BAMPE2271_peak_2542	4.27438	chr12	11454095	11454595		C3
chr12	12396158	12396159	Otx2_mergepeak_BAMPE2271_peak_2545	28.1542	chr12	12396155	12396655		C9
chr12	12421068	12421069	Otx2_mergepeak_BAMPE2271_peak_2546	6.81208	chr12	12420821	12421321		C7
chr12	12610860	12610861	Otx2_mergepeak_BAMPE2271_peak_2547	4.16584	chr12	12610838	12611338		C9
chr12	12611106	12611107	Otx2_mergepeak_BAMPE2271_peak_2548	9.7024	chr12	12610838	12611338		C9
chr12	12734807	12734808	Otx2_mergepeak_BAMPE2271_peak_2549	6.81208	chr12	12734715	12735215		C3
chr12	12813016	12813017	Otx2_mergepeak_BAMPE2271_peak_2550	22.7764	chr12	12812734	12813234		C4,C6,C9,C7
chr12	13343734	13343735	Otx2_mergepeak_BAMPE2271_peak_2554	4.16584	chr12	13343516	13344016	Nbas	C5,C3
chr12	13713276	13713277	Otx2_mergepeak_BAMPE2271_peak_2556	8.24147	chr12	13713037	13713537		C3
chr12	15649476	15649477	Otx2_mergepeak_BAMPE2271_peak_2560	4.16584	chr12	15649170	15649670	Trib2	C3
chr12	15796104	15796105	Otx2_mergepeak_BAMPE2271_peak_2561	8.24147	chr12	15795848	15796348	Trib2	C9,C3
chr12	16041455	16041456	Otx2_mergepeak_BAMPE2271_peak_2563	11.8243	chr12	16041135	16041635		C3,C9
chr12	17420176	17420177	Otx2_mergepeak_BAMPE2271_peak_2567	6.81208	chr12	17419936	17420436		C3
chr12	17506231	17506232	Otx2_mergepeak_BAMPE2271_peak_2568	9.39049	chr12	17505911	17506411		C4,C3
chr12	17621618	17621619	Otx2_mergepeak_BAMPE2271_peak_2570	15.218	chr12	17621390	17621890	Odc1	C10
chr12	17626203	17626204	Otx2_mergepeak_BAMPE2271_peak_2571	4.27438	chr12	17625981	17626481	Odc1	C10
chr12	25098900	25098901	Otx2_mergepeak_BAMPE2271_peak_2588	11.215	chr12	25098655	25099155	Id2	C10
chr12	25399577	25399578	Otx2_mergepeak_BAMPE2271_peak_2589	2.36123	chr12	25399317	25399817		C3
chr12	25559729	25559730	Otx2_mergepeak_BAMPE2271_peak_2591	6.81208	chr12	25559534	25560034		C3
chr12	26075895	26075896	Otx2_mergepeak_BAMPE2271_peak_2594	41.4612	chr12	26075778	26076278		C3,C4,C9
chr12	26115482	26115483	Otx2_mergepeak_BAMPE2271_peak_2595	6.75771	chr12	26115250	26115750		C3
chr12	26403918	26403919	Otx2_mergepeak_BAMPE2271_peak_2597	5.22869	chr12	26403646	26404146		C3,C9
chr12	26635897	26635898	Otx2_mergepeak_BAMPE2271_peak_2598	34.9328	chr12	26635676	26636176		C3,C9
chr12	26734623	26734624	Otx2_mergepeak_BAMPE2271_peak_2599	6.81208	chr12	26734367	26734867		C9
chr12	26844616	26844617	Otx2_mergepeak_BAMPE2271_peak_2600	2.97126	chr12	26844181	26844681		C9,C3
chr12	27061174	27061175	Otx2_mergepeak_BAMPE2271_peak_2601	10.7681	chr12	27060889	27061389		C4
chr12	27082905	27082906	Otx2_mergepeak_BAMPE2271_peak_2603	5.46088	chr12	27082609	27083109		C6,C5
chr12	27646616	27646617	Otx2_mergepeak_BAMPE2271_peak_2607	6.33564	chr12	27646484	27646984		C9
chr12	28589564	28589565	Otx2_mergepeak_BAMPE2271_peak_2608	4.16584	chr12	28589364	28589864		C4,C7,C5
chr12	28675312	28675313	Otx2_mergepeak_BAMPE2271_peak_2609	7.38024	chr12	28675101	28675601		C3
chr12	28817586	28817587	Otx2_mergepeak_BAMPE2271_peak_2611	31.85	chr12	28817313	28817813		C3
chr12	28849374	28849375	Otx2_mergepeak_BAMPE2271_peak_2612	5.21855	chr12	28849193	28849693		C6,C7
chr12	29083517	29083518	Otx2_mergepeak_BAMPE2271_peak_2614	4.25565	chr12	29083500	29084000		C5
chr12	29121365	29121366	Otx2_mergepeak_BAMPE2271_peak_2615	11.215	chr12	29121181	29121681		C6
chr12	30373359	30373360	Otx2_mergepeak_BAMPE2271_peak_2620	5.46326	chr12	30373090	30373590		C4
chr12	31895600	31895601	Otx2_mergepeak_BAMPE2271_peak_2624	8.24147	chr12	31895253	31895753	Hbp1	C3
chr12	31897124	31897125	Otx2_mergepeak_BAMPE2271_peak_2625	8.69406	chr12	31896873	31897373		C6
chr12	32545651	32545652	Otx2_mergepeak_BAMPE2271_peak_2632	5.32275	chr12	32545404	32545904		C3
chr12	33253345	33253346	Otx2_mergepeak_BAMPE2271_peak_2636	17.6375	chr12	33253102	33253602	Efcab10	C3,C6
chr12	33253599	33253600	Otx2_mergepeak_BAMPE2271_peak_2637	2.97126	chr12	33253102	33253602	Efcab10	C3,C6
chr12	35514888	35514889	Otx2_mergepeak_BAMPE2271_peak_2642	8.24147	chr12	35514650	35515150	Ahr	C3
chr12	36093462	36093463	Otx2_mergepeak_BAMPE2271_peak_2644	6.81208	chr12	36093200	36093700	Ankmy2	C3
chr12	39956609	39956610	Otx2_mergepeak_BAMPE2271_peak_2649	6.33564	chr12	39956379	39956879		C6,C5
chr12	43924430	43924431	Otx2_mergepeak_BAMPE2271_peak_2659	15.98	chr12	43924199	43924699		C3
chr12	44397199	44397200	Otx2_mergepeak_BAMPE2271_peak_2667	4.16584	chr12	44397009	44397509		C3
chr12	44438939	44438940	Otx2_mergepeak_BAMPE2271_peak_2668	9.39049	chr12	44438740	44439240		C3
chr12	44440427	44440428	Otx2_mergepeak_BAMPE2271_peak_2669	26.2915	chr12	44440194	44440694		C3
chr12	44481547	44481548	Otx2_mergepeak_BAMPE2271_peak_2670	6.76653	chr12	44481377	44481877		C3,C9
chr12	44519605	44519606	Otx2_mergepeak_BAMPE2271_peak_2671	13.642	chr12	44519346	44519846		C5
chr12	45563479	45563480	Otx2_mergepeak_BAMPE2271_peak_2675	7.49114	chr12	45563189	45563689		C3
chr12	46610167	46610168	Otx2_mergepeak_BAMPE2271_peak_2677	8.05324	chr12	46609897	46610397		C3
chr12	50614601	50614602	Otx2_mergepeak_BAMPE2271_peak_2682	2.57503	chr12	50614302	50614802		C9,C3
chr12	50875906	50875907	Otx2_mergepeak_BAMPE2271_peak_2683	4.16584	chr12	50875695	50876195		C10,C9
chr12	51082055	51082056	Otx2_mergepeak_BAMPE2271_peak_2687	19.7489	chr12	51081782	51082282		C5
chr12	52079505	52079506	Otx2_mergepeak_BAMPE2271_peak_2692	12.8409	chr12	52079437	52079937	Heatr5a	C3
chr12	52604950	52604951	Otx2_mergepeak_BAMPE2271_peak_2695	14.36	chr12	52604647	52605147		C10
chr12	52671622	52671623	Otx2_mergepeak_BAMPE2271_peak_2696	10.7681	chr12	52671382	52671882	Akap6	C7,C4,C6
chr12	52790714	52790715	Otx2_mergepeak_BAMPE2271_peak_2698	3.20158	chr12	52790438	52790938		C3
chr12	53753726	53753727	Otx2_mergepeak_BAMPE2271_peak_2700	13.642	chr12	53753374	53753874		C3,C9
chr12	53786918	53786919	Otx2_mergepeak_BAMPE2271_peak_2701	6.81208	chr12	53786742	53787242		C3
chr12	54643960	54643961	Otx2_mergepeak_BAMPE2271_peak_2702	4.27438	chr12	54643473	54643973	Sptssa	C3
chr12	55536981	55536982	Otx2_mergepeak_BAMPE2271_peak_2716	9.39049	chr12	55536693	55537193	Ppp2r3c	C10,C3
chr12	55537963	55537964	Otx2_mergepeak_BAMPE2271_peak_2717	14.36	chr12	55537613	55538113		C9
chr12	56004645	56004646	Otx2_mergepeak_BAMPE2271_peak_2721	6.33564	chr12	56004370	56004870		C9,C10
chr12	56005489	56005490	Otx2_mergepeak_BAMPE2271_peak_2722	4.27438	chr12	56005261	56005761		C9
chr12	56252889	56252890	Otx2_mergepeak_BAMPE2271_peak_2723	5.46088	chr12	56252532	56253032		C3,C9,C6
chr12	56793048	56793049	Otx2_mergepeak_BAMPE2271_peak_2724	11.215	chr12	56792611	56793111		C4,C3,C7,C5
chr12	68602916	68602917	Otx2_mergepeak_BAMPE2271_peak_2754	15.98	chr12	68602643	68603143		C3
chr12	70070587	70070588	Otx2_mergepeak_BAMPE2271_peak_2763	9.93431	chr12	70070274	70070774	Nin	C9,C3
chr12	70094108	70094109	Otx2_mergepeak_BAMPE2271_peak_2764	6.81208	chr12	70093861	70094361	Map4k5	C3
chr12	70147976	70147977	Otx2_mergepeak_BAMPE2271_peak_2765	5.46088	chr12	70147752	70148252		C5
chr12	70367766	70367767	Otx2_mergepeak_BAMPE2271_peak_2769	46.9594	chr12	70367587	70368087		C5
chr12	70453045	70453046	Otx2_mergepeak_BAMPE2271_peak_2770	8.24147	chr12	70452851	70453351		C5
chr12	70477681	70477682	Otx2_mergepeak_BAMPE2271_peak_2771	16.6333	chr12	70477448	70477948		C5
chr12	70497652	70497653	Otx2_mergepeak_BAMPE2271_peak_2772	5.46088	chr12	70497381	70497881		C3
chr12	70768863	70768864	Otx2_mergepeak_BAMPE2271_peak_2774	18.176	chr12	70768650	70769150	Frmd6	C3
chr12	71856488	71856489	Otx2_mergepeak_BAMPE2271_peak_2779	8.37706	chr12	71856246	71856746	Daam1	C9,C3
chr12	71978878	71978879	Otx2_mergepeak_BAMPE2271_peak_2781	14.36	chr12	71978606	71979106	Daam1	C3
chr12	72536213	72536214	Otx2_mergepeak_BAMPE2271_peak_2784	27.9807	chr12	72535853	72536353		C5
chr12	72688422	72688423	Otx2_mergepeak_BAMPE2271_peak_2785	14.36	chr12	72688207	72688707	Pcnx4	C3
chr12	72832027	72832028	Otx2_mergepeak_BAMPE2271_peak_2786	8.05324	chr12	72831777	72832277		C3,C4,C9
chr12	72854585	72854586	Otx2_mergepeak_BAMPE2271_peak_2787	14.36	chr12	72854330	72854830	Dhrs7	C10,C9
chr12	72945493	72945494	Otx2_mergepeak_BAMPE2271_peak_2789	8.25623	chr12	72945264	72945764	Six6	C10
chr12	76557263	76557264	Otx2_mergepeak_BAMPE2271_peak_2800	37.5619	chr12	76557025	76557525	Akap5	C3
chr12	76623607	76623608	Otx2_mergepeak_BAMPE2271_peak_2801	11.215	chr12	76623350	76623850	Sptb	C3
chr12	76820829	76820830	Otx2_mergepeak_BAMPE2271_peak_2804	10.6927	chr12	76820533	76821033	Rab15	C6,C9,C3
chr12	77766436	77766437	Otx2_mergepeak_BAMPE2271_peak_2807	7.8053	chr12	77766173	77766673		C3
chr12	79296410	79296411	Otx2_mergepeak_BAMPE2271_peak_2815	5.46326	chr12	79296034	79296534		C5
chr12	79353004	79353005	Otx2_mergepeak_BAMPE2271_peak_2816	6.81208	chr12	79352767	79353267	Rdh12	C3
chr12	79719249	79719250	Otx2_mergepeak_BAMPE2271_peak_2817	8.37706	chr12	79718999	79719499		C10
chr12	79742468	79742469	Otx2_mergepeak_BAMPE2271_peak_2818	31.3745	chr12	79742174	79742674		C9,C3,C6
chr12	79859755	79859756	Otx2_mergepeak_BAMPE2271_peak_2819	8.05324	chr12	79859478	79859978		C9,C10
chr12	79879738	79879739	Otx2_mergepeak_BAMPE2271_peak_2821	11.6405	chr12	79879535	79880035	Zfp36l1	C10,C9
chr12	80113065	80113066	Otx2_mergepeak_BAMPE2271_peak_2822	2.97126	chr12	80112833	80113333	Zfp36l1	C10,C9
chr12	80227984	80227985	Otx2_mergepeak_BAMPE2271_peak_2823	8.24147	chr12	80227858	80228358	Exd2	C9,C5
chr12	80273618	80273619	Otx2_mergepeak_BAMPE2271_peak_2825	4.16584	chr12	80273292	80273792		C3
chr12	80323822	80323823	Otx2_mergepeak_BAMPE2271_peak_2826	12.7687	chr12	80323601	80324101	Exd2	C3
chr12	80858413	80858414	Otx2_mergepeak_BAMPE2271_peak_2831	5.22869	chr12	80858224	80858724		C6,C9,C3
chr12	81033905	81033906	Otx2_mergepeak_BAMPE2271_peak_2832	5.46088	chr12	81033657	81034157	Smoc1	C4,C5
chr12	81043773	81043774	Otx2_mergepeak_BAMPE2271_peak_2833	4.16584	chr12	81043551	81044051		C3,C4,C5
chr12	81241790	81241791	Otx2_mergepeak_BAMPE2271_peak_2834	6.81208	chr12	81241605	81242105		C3,C5
chr12	82337597	82337598	Otx2_mergepeak_BAMPE2271_peak_2839	18.176	chr12	82337352	82337852		C3
chr12	82749659	82749660	Otx2_mergepeak_BAMPE2271_peak_2842	9.46558	chr12	82749389	82749889		C3
chr12	83299271	83299272	Otx2_mergepeak_BAMPE2271_peak_2844	5.46088	chr12	83299002	83299502		C3
chr12	84404660	84404661	Otx2_mergepeak_BAMPE2271_peak_2854	5.22869	chr12	84404507	84405007	Entpd5	C9
chr12	84487812	84487813	Otx2_mergepeak_BAMPE2271_peak_2857	6.81208	chr12	84487557	84488057		C7
chr12	84500623	84500624	Otx2_mergepeak_BAMPE2271_peak_2858	11.215	chr12	84500371	84500871	Syndig1l	C3
chr12	84532458	84532459	Otx2_mergepeak_BAMPE2271_peak_2859	10.3743	chr12	84532096	84532596	Vsx2	C9,C10
chr12	84547054	84547055	Otx2_mergepeak_BAMPE2271_peak_2860	28.1542	chr12	84546769	84547269	Coq6	C3,C9
chr12	84640293	84640294	Otx2_mergepeak_BAMPE2271_peak_2861	8.69406	chr12	84640041	84640541	Syndig1l	C3
chr12	85201275	85201276	Otx2_mergepeak_BAMPE2271_peak_2863	19.3226	chr12	85201033	85201533	Eif2b2	C3
chr12	85288598	85288599	Otx2_mergepeak_BAMPE2271_peak_2866	6.81208	chr12	85288409	85288909	Prox2	C10
chr12	85572308	85572309	Otx2_mergepeak_BAMPE2271_peak_2869	15.1276	chr12	85572100	85572600		C4
chr12	85869633	85869634	Otx2_mergepeak_BAMPE2271_peak_2870	6.2511	chr12	85869446	85869946	Ttll5	C3
chr12	86036570	86036571	Otx2_mergepeak_BAMPE2271_peak_2871	16.0625	chr12	86036338	86036838	Ttll5	C3,C9
chr12	86037556	86037557	Otx2_mergepeak_BAMPE2271_peak_2872	6.07109	chr12	86037228	86037728	Tgfb3	C4
chr12	86181453	86181454	Otx2_mergepeak_BAMPE2271_peak_2875	5.46326	chr12	86181281	86181781	Ift43	C3,C9
chr12	86280158	86280159	Otx2_mergepeak_BAMPE2271_peak_2876	9.7024	chr12	86279939	86280439	Ift43	C5,C3
chr12	86395943	86395944	Otx2_mergepeak_BAMPE2271_peak_2877	26.5859	chr12	86395736	86396236		C3,C4
chr12	86700034	86700035	Otx2_mergepeak_BAMPE2271_peak_2878	8.24147	chr12	86699823	86700323	Vash1	C9,C3
chr12	86816249	86816250	Otx2_mergepeak_BAMPE2271_peak_2883	6.81208	chr12	86816081	86816581		C5
chr12	86824264	86824265	Otx2_mergepeak_BAMPE2271_peak_2884	8.05324	chr12	86823960	86824460	Cipc	C10
chr12	86911530	86911531	Otx2_mergepeak_BAMPE2271_peak_2887	5.46088	chr12	86911404	86911904		C4,C6,C9,C7
chr12	87044928	87044929	Otx2_mergepeak_BAMPE2271_peak_2889	7.24976	chr12	87044712	87045212	Ahsa1	C3
chr12	87127454	87127455	Otx2_mergepeak_BAMPE2271_peak_2890	12.7687	chr12	87127225	87127725		C3
chr12	88819187	88819188	Otx2_mergepeak_BAMPE2271_peak_2897	20.3131	chr12	88818749	88819249		C9
chr12	89016487	89016488	Otx2_mergepeak_BAMPE2271_peak_2898	5.46088	chr12	89016273	89016773		C3
chr12	89041834	89041835	Otx2_mergepeak_BAMPE2271_peak_2899	15.1276	chr12	89041619	89042119		C6,C4,C7
chr12	89073361	89073362	Otx2_mergepeak_BAMPE2271_peak_2900	30.6801	chr12	89073145	89073645		C3
chr12	89074997	89074998	Otx2_mergepeak_BAMPE2271_peak_2901	26.3336	chr12	89074825	89075325		C9,C3
chr12	89106399	89106400	Otx2_mergepeak_BAMPE2271_peak_2902	6.81208	chr12	89106295	89106795		C7,C3
chr12	89282902	89282903	Otx2_mergepeak_BAMPE2271_peak_2903	22.4604	chr12	89282528	89283028		C3
chr12	89982655	89982656	Otx2_mergepeak_BAMPE2271_peak_2905	9.7024	chr12	89982393	89982893		C9,C3
chr12	90027203	90027204	Otx2_mergepeak_BAMPE2271_peak_2906	8.69406	chr12	90026939	90027439		C9,C3
chr12	91413073	91413074	Otx2_mergepeak_BAMPE2271_peak_2911	11.215	chr12	91412727	91413227	Cep128	C10
chr12	92024673	92024674	Otx2_mergepeak_BAMPE2271_peak_2917	15.98	chr12	92024413	92024913	Sel1l	C9,C3
chr12	92247423	92247424	Otx2_mergepeak_BAMPE2271_peak_2918	26.2915	chr12	92247196	92247696		C3
chr12	95056941	95056942	Otx2_mergepeak_BAMPE2271_peak_2921	2.97126	chr12	95056814	95057314		C7,C9
chr12	95355245	95355246	Otx2_mergepeak_BAMPE2271_peak_2922	3.17164	chr12	95355051	95355551		C9,C10
chr12	98745787	98745788	Otx2_mergepeak_BAMPE2271_peak_2929	24.545	chr12	98745489	98745989	Zc3h14	C3,C9
chr12	98931403	98931404	Otx2_mergepeak_BAMPE2271_peak_2930	6.7544	chr12	98931164	98931664	Eml5	C3
chr12	98932654	98932655	Otx2_mergepeak_BAMPE2271_peak_2931	8.04214	chr12	98932403	98932903	Zc3h14	C3
chr12	99030142	99030143	Otx2_mergepeak_BAMPE2271_peak_2932	15.98	chr12	99029907	99030407	Ttc8	C3
chr12	99180503	99180504	Otx2_mergepeak_BAMPE2271_peak_2934	3.17164	chr12	99180246	99180746		C3
chr12	99286803	99286804	Otx2_mergepeak_BAMPE2271_peak_2935	12.5431	chr12	99286596	99287096		C5
chr12	99299412	99299413	Otx2_mergepeak_BAMPE2271_peak_2936	21.0325	chr12	99299167	99299667	Foxn3	C9
chr12	99329832	99329833	Otx2_mergepeak_BAMPE2271_peak_2937	8.05324	chr12	99329610	99330110	Foxn3	C10
chr12	99441137	99441138	Otx2_mergepeak_BAMPE2271_peak_2939	6.81208	chr12	99440961	99441461		C3,C6
chr12	99468154	99468155	Otx2_mergepeak_BAMPE2271_peak_2940	4.16584	chr12	99467849	99468349	Foxn3	C9,C3
chr12	100131860	100131861	Otx2_mergepeak_BAMPE2271_peak_2943	37.5619	chr12	100131676	100132176		C3
chr12	100168406	100168407	Otx2_mergepeak_BAMPE2271_peak_2945	11.215	chr12	100168150	100168650		C3,C9
chr12	100176549	100176550	Otx2_mergepeak_BAMPE2271_peak_2946	9.39049	chr12	100176336	100176836		C9
chr12	100242454	100242455	Otx2_mergepeak_BAMPE2271_peak_2948	4.97445	chr12	100242250	100242750	Nrde2	C10
chr12	100244822	100244823	Otx2_mergepeak_BAMPE2271_peak_2949	11.215	chr12	100244532	100245032		C3
chr12	100308078	100308079	Otx2_mergepeak_BAMPE2271_peak_2951	3.17164	chr12	100307859	100308359	Calm1	C9,C6,C7
chr12	100338282	100338283	Otx2_mergepeak_BAMPE2271_peak_2952	5.46326	chr12	100338271	100338771		C3
chr12	100990505	100990506	Otx2_mergepeak_BAMPE2271_peak_2956	10.6831	chr12	100990313	100990813	Ccdc88c	C3
chr12	101005082	101005083	Otx2_mergepeak_BAMPE2271_peak_2958	9.93431	chr12	101004872	101005372		C3,C9
chr12	102211013	102211014	Otx2_mergepeak_BAMPE2271_peak_2961	3.17164	chr12	102210736	102211236	Lgmn	C3
chr12	102439754	102439755	Otx2_mergepeak_BAMPE2271_peak_2962	14.36	chr12	102439544	102440044		C5
chr12	102631986	102631987	Otx2_mergepeak_BAMPE2271_peak_2964	17.6375	chr12	102631730	102632230	Lgmn	C3
chr12	103014783	103014784	Otx2_mergepeak_BAMPE2271_peak_2967	4.16584	chr12	103014439	103014939		C3
chr12	103353851	103353852	Otx2_mergepeak_BAMPE2271_peak_2969	5.46326	chr12	103353493	103353993		C9
chr12	104467048	104467049	Otx2_mergepeak_BAMPE2271_peak_2973	4.16584	chr12	104466866	104467366		C3,C4
chr12	104486464	104486465	Otx2_mergepeak_BAMPE2271_peak_2974	8.24147	chr12	104486214	104486714		C3
chr12	104908313	104908314	Otx2_mergepeak_BAMPE2271_peak_2977	5.46088	chr12	104908002	104908502	Dicer1	C9
chr12	105090108	105090109	Otx2_mergepeak_BAMPE2271_peak_2979	3.91514	chr12	105089764	105090264		C3
chr12	105460801	105460802	Otx2_mergepeak_BAMPE2271_peak_2980	4.16584	chr12	105460526	105461026	Gskip	C3
chr12	105605436	105605437	Otx2_mergepeak_BAMPE2271_peak_2981	15.1276	chr12	105605165	105605665	Papola	C3,C5
chr12	105705990	105705991	Otx2_mergepeak_BAMPE2271_peak_2982	15.218	chr12	105705765	105706265		C9
chr12	105875257	105875258	Otx2_mergepeak_BAMPE2271_peak_2983	11.215	chr12	105874973	105875473	Gskip	C7,C3
chr12	106010257	106010258	Otx2_mergepeak_BAMPE2271_peak_2984	8.69406	chr12	106009943	106010443		C6
chr12	106234083	106234084	Otx2_mergepeak_BAMPE2271_peak_2985	8.05324	chr12	106233896	106234396		C4,C7,C3
chr12	106829523	106829524	Otx2_mergepeak_BAMPE2271_peak_2986	2.36123	chr12	106829246	106829746		C3
chr12	107662754	107662755	Otx2_mergepeak_BAMPE2271_peak_2987	5.46326	chr12	107662572	107663072		C3
chr12	108232235	108232236	Otx2_mergepeak_BAMPE2271_peak_2991	9.93431	chr12	108231964	108232464		C9
chr12	108285414	108285415	Otx2_mergepeak_BAMPE2271_peak_2995	10.4866	chr12	108285172	108285672		C3
chr12	108444593	108444594	Otx2_mergepeak_BAMPE2271_peak_2997	4.16584	chr12	108444363	108444863		C9
chr12	109090653	109090654	Otx2_mergepeak_BAMPE2271_peak_3003	2.36123	chr12	109090419	109090919		C9,C6,C7
chr12	109509785	109509786	Otx2_mergepeak_BAMPE2271_peak_3005	5.46088	chr12	109509555	109510055		C6
chr12	110153551	110153552	Otx2_mergepeak_BAMPE2271_peak_3006	8.24147	chr12	110153293	110153793		C3
chr12	110465448	110465449	Otx2_mergepeak_BAMPE2271_peak_3009	4.16584	chr12	110465188	110465688		C3
chr12	110557053	110557054	Otx2_mergepeak_BAMPE2271_peak_3010	119.784	chr12	110556799	110557299	Wdr20	C4,C3
chr12	110563626	110563627	Otx2_mergepeak_BAMPE2271_peak_3011	23.9703	chr12	110563402	110563902	Wdr20	C3
chr12	110806733	110806734	Otx2_mergepeak_BAMPE2271_peak_3013	5.46088	chr12	110806516	110807016	Rcor1	C3
chr12	110845265	110845266	Otx2_mergepeak_BAMPE2271_peak_3014	5.46088	chr12	110844975	110845475		C9
chr12	111125992	111125993	Otx2_mergepeak_BAMPE2271_peak_3016	5.22869	chr12	111125818	111126318	Rcor1	C3
chr12	111664309	111664310	Otx2_mergepeak_BAMPE2271_peak_3019	16.6333	chr12	111664309	111664809	Eif5	C3,C9,C6
chr12	111664564	111664565	Otx2_mergepeak_BAMPE2271_peak_3020	2.03654	chr12	111664309	111664809	Eif5	C3,C9,C6
chr12	111693834	111693835	Otx2_mergepeak_BAMPE2271_peak_3022	8.33159	chr12	111693767	111694267	Ckb	C10
chr12	111809932	111809933	Otx2_mergepeak_BAMPE2271_peak_3025	17.0698	chr12	111809681	111810181	Mark3	C4
chr12	111983021	111983022	Otx2_mergepeak_BAMPE2271_peak_3027	7.49114	chr12	111982787	111983287		C4,C6,C3
chr12	112164038	112164039	Otx2_mergepeak_BAMPE2271_peak_3028	11.6189	chr12	112163935	112164435		C4
chr12	112243338	112243339	Otx2_mergepeak_BAMPE2271_peak_3029	9.39049	chr12	112243150	112243650		C3,C9
chr12	112253654	112253655	Otx2_mergepeak_BAMPE2271_peak_3030	4.16584	chr12	112253368	112253868		C3
chr12	112333535	112333536	Otx2_mergepeak_BAMPE2271_peak_3032	7.62902	chr12	112333272	112333772		C9,C7,C6,C4
chr12	112618170	112618171	Otx2_mergepeak_BAMPE2271_peak_3033	5.46326	chr12	112617917	112618417		C3,C5
chr12	112922740	112922741	Otx2_mergepeak_BAMPE2271_peak_3037	5.1815	chr12	112922531	112923031		C7,C6,C4,C9
chr12	112939093	112939094	Otx2_mergepeak_BAMPE2271_peak_3038	6.20254	chr12	112938794	112939294		C3
chr12	116157310	116157311	Otx2_mergepeak_BAMPE2271_peak_3046	5.46326	chr12	116157049	116157549		C9,C3
chr12	116486600	116486601	Otx2_mergepeak_BAMPE2271_peak_3049	5.46088	chr12	116486284	116486784	Esyt2	C4,C3
chr12	117688912	117688913	Otx2_mergepeak_BAMPE2271_peak_3054	2.20535	chr12	117688600	117689100	Rapgef5	C5
chr12	117721978	117721979	Otx2_mergepeak_BAMPE2271_peak_3055	3.76428	chr12	117721727	117722227		C3
chr12	117770439	117770440	Otx2_mergepeak_BAMPE2271_peak_3056	8.24147	chr12	117770134	117770634		C6
chr12	117806254	117806255	Otx2_mergepeak_BAMPE2271_peak_3058	8.26657	chr12	117805978	117806478	Cdca7l	C9,C10
chr12	117806699	117806700	Otx2_mergepeak_BAMPE2271_peak_3059	9.39049	chr12	117806487	117806987	Cdca7l	C10
chr12	118650861	118650862	Otx2_mergepeak_BAMPE2271_peak_3062	6.75771	chr12	118650734	118651234		C10
chr12	119731047	119731048	Otx2_mergepeak_BAMPE2271_peak_3064	13.876	chr12	119730856	119731356		C3
chr13	3893632	3893633	Otx2_mergepeak_BAMPE2271_peak_3067	8.05324	chr13	3893310	3893810		C5
chr13	5728967	5728968	Otx2_mergepeak_BAMPE2271_peak_3070	4.27438	chr13	5728750	5729250		C10
chr13	6644023	6644024	Otx2_mergepeak_BAMPE2271_peak_3073	5.46088	chr13	6643709	6644209		C3
chr13	9355538	9355539	Otx2_mergepeak_BAMPE2271_peak_3079	5.46088	chr13	9355233	9355733		C9
chr13	9786303	9786304	Otx2_mergepeak_BAMPE2271_peak_3080	9.7024	chr13	9785913	9786413		C4,C6,C9
chr13	9977311	9977312	Otx2_mergepeak_BAMPE2271_peak_3083	4.16584	chr13	9977044	9977544		C3
chr13	11926882	11926883	Otx2_mergepeak_BAMPE2271_peak_3086	6.75771	chr13	11926696	11927196		C5,C3
chr13	12070375	12070376	Otx2_mergepeak_BAMPE2271_peak_3087	8.24147	chr13	12070079	12070579	Ryr2	C3
chr13	12503595	12503596	Otx2_mergepeak_BAMPE2271_peak_3090	24.545	chr13	12503412	12503912	Heatr1	C9
chr13	15463276	15463277	Otx2_mergepeak_BAMPE2271_peak_3099	8.05324	chr13	15462972	15463472		C10
chr13	18312783	18312784	Otx2_mergepeak_BAMPE2271_peak_3104	4.16584	chr13	18312574	18313074		C9,C4
chr13	20586078	20586079	Otx2_mergepeak_BAMPE2271_peak_3106	3.20158	chr13	20585861	20586361		C9,C3
chr13	21275098	21275099	Otx2_mergepeak_BAMPE2271_peak_3107	8.04214	chr13	21274865	21275365	Zscan26	C3
chr13	21716713	21716714	Otx2_mergepeak_BAMPE2271_peak_3110	6.28621	chr13	21716681	21717181	Hist1h2ap	C10
chr13	22041095	22041096	Otx2_mergepeak_BAMPE2271_peak_3127	8.24147	chr13	22040610	22041110	Hist1h2bj	C10
chr13	22051058	22051059	Otx2_mergepeak_BAMPE2271_peak_3131	8.25623	chr13	22050813	22051313		C5
chr13	23402807	23402808	Otx2_mergepeak_BAMPE2271_peak_3135	28.1542	chr13	23402571	23403071		C3
chr13	23699181	23699182	Otx2_mergepeak_BAMPE2271_peak_3155	9.7024	chr13	23698928	23699428	Hist1h1c	C3
chr13	23746929	23746930	Otx2_mergepeak_BAMPE2271_peak_3157	2.82033	chr13	23746889	23747389	Hist1h1e	C9
chr13	23752281	23752282	Otx2_mergepeak_BAMPE2271_peak_3159	2.36123	chr13	23752025	23752525	Hist1h1e	C10
chr13	23757270	23757271	Otx2_mergepeak_BAMPE2271_peak_3160	9.7024	chr13	23757176	23757676	Hist1h4d	C9
chr13	24151450	24151451	Otx2_mergepeak_BAMPE2271_peak_3164	4.64829	chr13	24151223	24151723		C4
chr13	24651157	24651158	Otx2_mergepeak_BAMPE2271_peak_3168	4.07547	chr13	24650973	24651473	Tdp2	C9,C3
chr13	25150611	25150612	Otx2_mergepeak_BAMPE2271_peak_3172	8.24147	chr13	25150346	25150846	Dcdc2a	C3
chr13	26155209	26155210	Otx2_mergepeak_BAMPE2271_peak_3173	16.6333	chr13	26154894	26155394		C9,C3
chr13	28416423	28416424	Otx2_mergepeak_BAMPE2271_peak_3177	21.0325	chr13	28416213	28416713		C9,C6
chr13	28481506	28481507	Otx2_mergepeak_BAMPE2271_peak_3178	2.57503	chr13	28481253	28481753		C9,C6
chr13	28718670	28718671	Otx2_mergepeak_BAMPE2271_peak_3179	12.1893	chr13	28718401	28718901		C9
chr13	29015039	29015040	Otx2_mergepeak_BAMPE2271_peak_3182	10.7459	chr13	29014844	29015344		C10,C9
chr13	29084127	29084128	Otx2_mergepeak_BAMPE2271_peak_3183	4.16584	chr13	29083922	29084422		C3
chr13	29271555	29271556	Otx2_mergepeak_BAMPE2271_peak_3185	25.4944	chr13	29271361	29271861		C6,C7,C9
chr13	29273824	29273825	Otx2_mergepeak_BAMPE2271_peak_3186	11.215	chr13	29273542	29274042		C9,C3
chr13	29274517	29274518	Otx2_mergepeak_BAMPE2271_peak_3187	2.57503	chr13	29274298	29274798		C9,C7
chr13	29371099	29371100	Otx2_mergepeak_BAMPE2271_peak_3188	17.6375	chr13	29370847	29371347		C9
chr13	29610109	29610110	Otx2_mergepeak_BAMPE2271_peak_3189	5.46088	chr13	29609937	29610437		C9,C6
chr13	29983196	29983197	Otx2_mergepeak_BAMPE2271_peak_3192	4.27438	chr13	29982962	29983462		C5
chr13	29986896	29986897	Otx2_mergepeak_BAMPE2271_peak_3194	16.6333	chr13	29986671	29987171		C3
chr13	29988083	29988084	Otx2_mergepeak_BAMPE2271_peak_3195	9.7024	chr13	29987881	29988381		C3
chr13	30966589	30966590	Otx2_mergepeak_BAMPE2271_peak_3197	9.39049	chr13	30966349	30966849		C5
chr13	34130505	34130506	Otx2_mergepeak_BAMPE2271_peak_3204	16.6804	chr13	34130262	34130762	Tubb2b	C6
chr13	34814638	34814639	Otx2_mergepeak_BAMPE2271_peak_3205	21.4316	chr13	34814388	34814888		C3,C9
chr13	36540381	36540382	Otx2_mergepeak_BAMPE2271_peak_3214	6.81655	chr13	36540198	36540698		C9
chr13	36613574	36613575	Otx2_mergepeak_BAMPE2271_peak_3215	6.64872	chr13	36613267	36613767	Nrn1	C5,C7
chr13	37505855	37505856	Otx2_mergepeak_BAMPE2271_peak_3219	12.7687	chr13	37505593	37506093		C9,C3
chr13	37579834	37579835	Otx2_mergepeak_BAMPE2271_peak_3221	28.1542	chr13	37579644	37580144	Rreb1	C9,C3
chr13	37764025	37764026	Otx2_mergepeak_BAMPE2271_peak_3222	8.24147	chr13	37763741	37764241	Rreb1	C3,C9
chr13	38593875	38593876	Otx2_mergepeak_BAMPE2271_peak_3224	6.75771	chr13	38593581	38594081	Bmp6	C3
chr13	39441132	39441133	Otx2_mergepeak_BAMPE2271_peak_3226	4.07547	chr13	39440866	39441366		C3
chr13	39877984	39877985	Otx2_mergepeak_BAMPE2271_peak_3228	18.176	chr13	39877724	39878224		C9
chr13	39880284	39880285	Otx2_mergepeak_BAMPE2271_peak_3229	5.46088	chr13	39880100	39880600		C9
chr13	41079683	41079684	Otx2_mergepeak_BAMPE2271_peak_3232	8.24147	chr13	41079402	41079902	Mak	C3
chr13	41216478	41216479	Otx2_mergepeak_BAMPE2271_peak_3233	5.22869	chr13	41216202	41216702	Mak	C3
chr13	41482759	41482760	Otx2_mergepeak_BAMPE2271_peak_3236	11.3924	chr13	41482599	41483099	Nedd9	C9,C10
chr13	41851225	41851226	Otx2_mergepeak_BAMPE2271_peak_3238	16.6333	chr13	41850925	41851425		C3
chr13	42772478	42772479	Otx2_mergepeak_BAMPE2271_peak_3240	13.1897	chr13	42772208	42772708		C9
chr13	42970278	42970279	Otx2_mergepeak_BAMPE2271_peak_3241	3.17164	chr13	42970008	42970508		C3
chr13	43218464	43218465	Otx2_mergepeak_BAMPE2271_peak_3242	2.97126	chr13	43218232	43218732		C10,C4,C3
chr13	43865327	43865328	Otx2_mergepeak_BAMPE2271_peak_3244	6.43741	chr13	43865051	43865551		C6
chr13	43908506	43908507	Otx2_mergepeak_BAMPE2271_peak_3245	5.46326	chr13	43908277	43908777		C3
chr13	44043463	44043464	Otx2_mergepeak_BAMPE2271_peak_3246	5.46088	chr13	44043432	44043932		C10
chr13	44186173	44186174	Otx2_mergepeak_BAMPE2271_peak_3247	10.7681	chr13	44185901	44186401		C4,C3
chr13	44231469	44231470	Otx2_mergepeak_BAMPE2271_peak_3248	28.6086	chr13	44231295	44231795		C9,C3
chr13	44232227	44232228	Otx2_mergepeak_BAMPE2271_peak_3250	3.35782	chr13	44232069	44232569		C9
chr13	44731274	44731275	Otx2_mergepeak_BAMPE2271_peak_3252	6.81208	chr13	44731040	44731540		C10
chr13	45473606	45473607	Otx2_mergepeak_BAMPE2271_peak_3256	8.24147	chr13	45473314	45473814		C9,C10
chr13	46534595	46534596	Otx2_mergepeak_BAMPE2271_peak_3260	17.6375	chr13	46534361	46534861	Rbm24	C3,C9
chr13	46571391	46571392	Otx2_mergepeak_BAMPE2271_peak_3261	21.3419	chr13	46571065	46571565	Rbm24	C3
chr13	47273604	47273605	Otx2_mergepeak_BAMPE2271_peak_3264	3.64464	chr13	47273425	47273925	Dek	C4,C10
chr13	48180425	48180426	Otx2_mergepeak_BAMPE2271_peak_3266	4.16584	chr13	48180223	48180723		C5,C3
chr13	48351209	48351210	Otx2_mergepeak_BAMPE2271_peak_3268	12.7687	chr13	48350933	48351433		C3
chr13	48513531	48513532	Otx2_mergepeak_BAMPE2271_peak_3269	11.215	chr13	48513253	48513753		C5
chr13	48686849	48686850	Otx2_mergepeak_BAMPE2271_peak_3272	4.16584	chr13	48686632	48687132	Phf2	C9,C3
chr13	49016558	49016559	Otx2_mergepeak_BAMPE2271_peak_3274	34.9328	chr13	49016288	49016788	Phf2	C9
chr13	49020410	49020411	Otx2_mergepeak_BAMPE2271_peak_3275	11.215	chr13	49020122	49020622	Phf2	C3,C4,C9
chr13	49025698	49025699	Otx2_mergepeak_BAMPE2271_peak_3276	4.16584	chr13	49025462	49025962	Phf2	C3,C9
chr13	49218851	49218852	Otx2_mergepeak_BAMPE2271_peak_3286	28.1542	chr13	49218618	49219118	Card19	C3
chr13	49250924	49250925	Otx2_mergepeak_BAMPE2271_peak_3287	6.81208	chr13	49250683	49251183	Ninj1	C3
chr13	49352749	49352750	Otx2_mergepeak_BAMPE2271_peak_3290	21.3419	chr13	49352563	49353063		C5,C6,C7
chr13	51170784	51170785	Otx2_mergepeak_BAMPE2271_peak_3294	4.16584	chr13	51170484	51170984	Nxnl2	C3
chr13	51182432	51182433	Otx2_mergepeak_BAMPE2271_peak_3295	9.7024	chr13	51182198	51182698	Nxnl2	C3
chr13	51918042	51918043	Otx2_mergepeak_BAMPE2271_peak_3298	5.22869	chr13	51917624	51918124	Gadd45g	C9
chr13	52416611	52416612	Otx2_mergepeak_BAMPE2271_peak_3300	15.98	chr13	52416299	52416799		C3
chr13	52643495	52643496	Otx2_mergepeak_BAMPE2271_peak_3301	13.642	chr13	52643287	52643787		C3,C4
chr13	52648169	52648170	Otx2_mergepeak_BAMPE2271_peak_3302	15.98	chr13	52647932	52648432		C7,C3
chr13	53455580	53455581	Otx2_mergepeak_BAMPE2271_peak_3303	5.46088	chr13	53455320	53455820		C3
chr13	53564238	53564239	Otx2_mergepeak_BAMPE2271_peak_3304	20.6021	chr13	53563982	53564482		C3
chr13	53634752	53634753	Otx2_mergepeak_BAMPE2271_peak_3305	12.7687	chr13	53634730	53635230		C5,C6
chr13	53808524	53808525	Otx2_mergepeak_BAMPE2271_peak_3306	4.27438	chr13	53808270	53808770		C3
chr13	54049835	54049836	Otx2_mergepeak_BAMPE2271_peak_3310	6.81208	chr13	54049608	54050108		C3
chr13	54051771	54051772	Otx2_mergepeak_BAMPE2271_peak_3311	15.98	chr13	54051532	54052032		C9
chr13	54296394	54296395	Otx2_mergepeak_BAMPE2271_peak_3312	31.85	chr13	54296120	54296620	Cplx2	C3
chr13	54322926	54322927	Otx2_mergepeak_BAMPE2271_peak_3314	15.98	chr13	54322669	54323169	Cplx2	C9,C3
chr13	54399416	54399417	Otx2_mergepeak_BAMPE2271_peak_3315	8.05324	chr13	54399165	54399665	Cplx2	C3,C6
chr13	54603767	54603768	Otx2_mergepeak_BAMPE2271_peak_3316	7.58229	chr13	54603463	54603963	Cplx2	C9,C3
chr13	54604418	54604419	Otx2_mergepeak_BAMPE2271_peak_3318	6.81208	chr13	54604204	54604704	Cplx2	C3
chr13	54956333	54956334	Otx2_mergepeak_BAMPE2271_peak_3322	6.81208	chr13	54956018	54956518	Uimc1	C3
chr13	55169240	55169241	Otx2_mergepeak_BAMPE2271_peak_3323	15.2384	chr13	55168982	55169482		C6,C4,C7
chr13	55210301	55210302	Otx2_mergepeak_BAMPE2271_peak_3325	4.27438	chr13	55209935	55210435	Lman2	C10
chr13	55466297	55466298	Otx2_mergepeak_BAMPE2271_peak_3328	9.93431	chr13	55465987	55466487	Caml	C3
chr13	55929991	55929992	Otx2_mergepeak_BAMPE2271_peak_3332	15.6314	chr13	55929761	55930261		C9,C3
chr13	55948748	55948749	Otx2_mergepeak_BAMPE2271_peak_3333	8.24147	chr13	55948502	55949002		C3,C9
chr13	56023548	56023549	Otx2_mergepeak_BAMPE2271_peak_3334	4.16584	chr13	56023341	56023841		C3
chr13	56209114	56209115	Otx2_mergepeak_BAMPE2271_peak_3335	4.27438	chr13	56209014	56209514	H2afy	C9
chr13	56249867	56249868	Otx2_mergepeak_BAMPE2271_peak_3338	9.7024	chr13	56249830	56250330		C3
chr13	56259713	56259714	Otx2_mergepeak_BAMPE2271_peak_3339	11.215	chr13	56259477	56259977		C3,C9
chr13	56315365	56315366	Otx2_mergepeak_BAMPE2271_peak_3340	6.81208	chr13	56315171	56315671		C10
chr13	56322934	56322935	Otx2_mergepeak_BAMPE2271_peak_3341	4.24553	chr13	56322634	56323134		C3
chr13	56397734	56397735	Otx2_mergepeak_BAMPE2271_peak_3342	19.9448	chr13	56397487	56397987		C6,C7,C3
chr13	56792057	56792058	Otx2_mergepeak_BAMPE2271_peak_3345	14.36	chr13	56791818	56792318		C3
chr13	56934353	56934354	Otx2_mergepeak_BAMPE2271_peak_3346	16.6333	chr13	56934096	56934596		C3
chr13	57087647	57087648	Otx2_mergepeak_BAMPE2271_peak_3349	6.43741	chr13	57087355	57087855		C9
chr13	57104503	57104504	Otx2_mergepeak_BAMPE2271_peak_3350	8.24147	chr13	57104307	57104807		C3
chr13	57116147	57116148	Otx2_mergepeak_BAMPE2271_peak_3351	7.26756	chr13	57115902	57116402		C3
chr13	57420880	57420881	Otx2_mergepeak_BAMPE2271_peak_3352	5.46326	chr13	57420626	57421126		C4,C3,C5
chr13	57450516	57450517	Otx2_mergepeak_BAMPE2271_peak_3353	37.5619	chr13	57450267	57450767		C3
chr13	57624273	57624274	Otx2_mergepeak_BAMPE2271_peak_3355	13.876	chr13	57624028	57624528		C3
chr13	57657297	57657298	Otx2_mergepeak_BAMPE2271_peak_3356	4.27438	chr13	57657055	57657555		C3
chr13	57722041	57722042	Otx2_mergepeak_BAMPE2271_peak_3357	5.46088	chr13	57721737	57722237		C4
chr13	57782148	57782149	Otx2_mergepeak_BAMPE2271_peak_3358	8.69406	chr13	57781930	57782430		C9,C5
chr13	57782382	57782383	Otx2_mergepeak_BAMPE2271_peak_3359	4.27438	chr13	57781930	57782430		C9,C5
chr13	57891120	57891121	Otx2_mergepeak_BAMPE2271_peak_3360	7.58229	chr13	57890839	57891339		C3,C4
chr13	58128944	58128945	Otx2_mergepeak_BAMPE2271_peak_3361	10.7681	chr13	58128712	58129212	Gkap1	C10
chr13	58480681	58480682	Otx2_mergepeak_BAMPE2271_peak_3365	6.81208	chr13	58480312	58480812		C3,C6,C4
chr13	59560064	59560065	Otx2_mergepeak_BAMPE2271_peak_3368	4.16584	chr13	59559859	59560359	Isca1	C3
chr13	59566306	59566307	Otx2_mergepeak_BAMPE2271_peak_3369	6.81208	chr13	59566073	59566573	Isca1	C5,C3
chr13	59571297	59571298	Otx2_mergepeak_BAMPE2271_peak_3370	5.46088	chr13	59570982	59571482	Isca1	C3
chr13	60177723	60177724	Otx2_mergepeak_BAMPE2271_peak_3375	48.9357	chr13	60177459	60177959	Gas1	C10,C9
chr13	60448986	60448987	Otx2_mergepeak_BAMPE2271_peak_3376	11.9534	chr13	60448753	60449253		C3
chr13	60685556	60685557	Otx2_mergepeak_BAMPE2271_peak_3377	9.7024	chr13	60685224	60685724		C3
chr13	62905286	62905287	Otx2_mergepeak_BAMPE2271_peak_3383	17.6375	chr13	62905012	62905512		C6,C3
chr13	63113297	63113298	Otx2_mergepeak_BAMPE2271_peak_3384	6.33564	chr13	63113055	63113555		C9
chr13	64432420	64432421	Otx2_mergepeak_BAMPE2271_peak_3391	16.9852	chr13	64432244	64432744		C5
chr13	66926655	66926656	Otx2_mergepeak_BAMPE2271_peak_3395	4.16584	chr13	66926403	66926903	Zfp712	C3
chr13	67865183	67865184	Otx2_mergepeak_BAMPE2271_peak_3397	4.16584	chr13	67864899	67865399	Zfp493	C10
chr13	69416953	69416954	Otx2_mergepeak_BAMPE2271_peak_3399	11.215	chr13	69416624	69417124		C4,C7
chr13	69427395	69427396	Otx2_mergepeak_BAMPE2271_peak_3400	4.16584	chr13	69427237	69427737		C3
chr13	70150253	70150254	Otx2_mergepeak_BAMPE2271_peak_3404	5.46088	chr13	70150003	70150503		C3
chr13	70292954	70292955	Otx2_mergepeak_BAMPE2271_peak_3405	21.0325	chr13	70292667	70293167		C5,C3
chr13	70611850	70611851	Otx2_mergepeak_BAMPE2271_peak_3406	6.81208	chr13	70611618	70612118	Ice1	C3
chr13	71074307	71074308	Otx2_mergepeak_BAMPE2271_peak_3408	26.3336	chr13	71074049	71074549		C3
chr13	71136455	71136456	Otx2_mergepeak_BAMPE2271_peak_3409	11.215	chr13	71136207	71136707		C3
chr13	71558758	71558759	Otx2_mergepeak_BAMPE2271_peak_3410	8.37706	chr13	71558402	71558902		C9
chr13	72114999	72115000	Otx2_mergepeak_BAMPE2271_peak_3411	8.05324	chr13	72114760	72115260		C3
chr13	72121178	72121179	Otx2_mergepeak_BAMPE2271_peak_3412	26.1295	chr13	72120977	72121477		C3
chr13	72231191	72231192	Otx2_mergepeak_BAMPE2271_peak_3413	9.55481	chr13	72230994	72231494		C3
chr13	72280483	72280484	Otx2_mergepeak_BAMPE2271_peak_3414	61.6885	chr13	72280239	72280739		C3
chr13	72298695	72298696	Otx2_mergepeak_BAMPE2271_peak_3415	17.6375	chr13	72298437	72298937		C9
chr13	72355453	72355454	Otx2_mergepeak_BAMPE2271_peak_3416	8.05324	chr13	72355229	72355729		C3
chr13	72820556	72820557	Otx2_mergepeak_BAMPE2271_peak_3417	7.49114	chr13	72820300	72820800		C6,C7
chr13	73117260	73117261	Otx2_mergepeak_BAMPE2271_peak_3418	16.6333	chr13	73116794	73117294		C9,C4
chr13	73117655	73117656	Otx2_mergepeak_BAMPE2271_peak_3419	23.9703	chr13	73117355	73117855		C6,C9,C3
chr13	73306650	73306651	Otx2_mergepeak_BAMPE2271_peak_3420	9.7024	chr13	73306373	73306873		C9
chr13	73469419	73469420	Otx2_mergepeak_BAMPE2271_peak_3422	13.1897	chr13	73469174	73469674	Lpcat1	C3
chr13	75818657	75818658	Otx2_mergepeak_BAMPE2271_peak_3426	9.7024	chr13	75818402	75818902	Ell2	C3
chr13	78172155	78172156	Otx2_mergepeak_BAMPE2271_peak_3435	6.81208	chr13	78171875	78172375		C3
chr13	78200615	78200616	Otx2_mergepeak_BAMPE2271_peak_3436	3.81976	chr13	78200310	78200810	Nr2f1	C10
chr13	78427872	78427873	Otx2_mergepeak_BAMPE2271_peak_3439	2.82033	chr13	78427666	78428166	Nr2f1	C9,C10
chr13	78446026	78446027	Otx2_mergepeak_BAMPE2271_peak_3440	10.9503	chr13	78445832	78446332	Nr2f1	C10
chr13	78643212	78643213	Otx2_mergepeak_BAMPE2271_peak_3441	9.39049	chr13	78642922	78643422		C10
chr13	79388189	79388190	Otx2_mergepeak_BAMPE2271_peak_3442	4.16584	chr13	79387872	79388372		C10
chr13	83131299	83131300	Otx2_mergepeak_BAMPE2271_peak_3450	6.43741	chr13	83131070	83131570		C9
chr13	83567956	83567957	Otx2_mergepeak_BAMPE2271_peak_3451	8.24147	chr13	83567737	83568237		C9,C10
chr13	83732374	83732375	Otx2_mergepeak_BAMPE2271_peak_3454	3.17164	chr13	83732127	83732627		C10
chr13	83873102	83873103	Otx2_mergepeak_BAMPE2271_peak_3455	5.22869	chr13	83872827	83873327		C9,C10
chr13	84571478	84571479	Otx2_mergepeak_BAMPE2271_peak_3458	5.46326	chr13	84571279	84571779		C9
chr13	84639236	84639237	Otx2_mergepeak_BAMPE2271_peak_3459	19.3226	chr13	84639168	84639668		C6,C9
chr13	89146197	89146198	Otx2_mergepeak_BAMPE2271_peak_3465	9.55481	chr13	89145999	89146499		C3
chr13	90661172	90661173	Otx2_mergepeak_BAMPE2271_peak_3467	5.22869	chr13	90660930	90661430		C5,C7,C4
chr13	92131875	92131876	Otx2_mergepeak_BAMPE2271_peak_3473	3.2337	chr13	92131617	92132117	Rasgrf2	C3
chr13	92988526	92988527	Otx2_mergepeak_BAMPE2271_peak_3481	4.27438	chr13	92988346	92988846		C3
chr13	93839211	93839212	Otx2_mergepeak_BAMPE2271_peak_3484	19.9645	chr13	93839011	93839511		C9
chr13	93864498	93864499	Otx2_mergepeak_BAMPE2271_peak_3485	5.46088	chr13	93864254	93864754		C3
chr13	94159036	94159037	Otx2_mergepeak_BAMPE2271_peak_3486	9.7024	chr13	94158796	94159296		C3
chr13	94188696	94188697	Otx2_mergepeak_BAMPE2271_peak_3487	14.6336	chr13	94188480	94188980	Ap3b1	C9,C3
chr13	94321298	94321299	Otx2_mergepeak_BAMPE2271_peak_3488	8.24147	chr13	94321066	94321566	Ap3b1	C3
chr13	94577090	94577091	Otx2_mergepeak_BAMPE2271_peak_3489	6.81208	chr13	94576798	94577298		C4,C3
chr13	94867099	94867100	Otx2_mergepeak_BAMPE2271_peak_3491	9.7024	chr13	94866829	94867329	Wdr41	C3
chr13	94979192	94979193	Otx2_mergepeak_BAMPE2271_peak_3492	9.7024	chr13	94978960	94979460	Wdr41	C3
chr13	94997307	94997308	Otx2_mergepeak_BAMPE2271_peak_3493	8.24147	chr13	94997147	94997647	Wdr41	C3
chr13	95498593	95498594	Otx2_mergepeak_BAMPE2271_peak_3494	8.24147	chr13	95498338	95498838	Zbed3	C3,C9
chr13	95549006	95549007	Otx2_mergepeak_BAMPE2271_peak_3495	11.215	chr13	95548780	95549280	Zbed3	C3
chr13	97292869	97292870	Otx2_mergepeak_BAMPE2271_peak_3500	6.81208	chr13	97292613	97293113	Enc1	C7,C3
chr13	97824527	97824528	Otx2_mergepeak_BAMPE2271_peak_3501	27.113	chr13	97824271	97824771		C6,C3,C9
chr13	97825915	97825916	Otx2_mergepeak_BAMPE2271_peak_3502	15.285	chr13	97825647	97826147		C9,C3
chr13	98310603	98310604	Otx2_mergepeak_BAMPE2271_peak_3506	19.3226	chr13	98310360	98310860	Arhgef28	C3
chr13	98572672	98572673	Otx2_mergepeak_BAMPE2271_peak_3508	12.7687	chr13	98572471	98572971		C10
chr13	98815373	98815374	Otx2_mergepeak_BAMPE2271_peak_3509	19.4931	chr13	98815111	98815611		C10
chr13	99163708	99163709	Otx2_mergepeak_BAMPE2271_peak_3511	5.46326	chr13	99163487	99163987	Tnpo1	C3
chr13	99353303	99353304	Otx2_mergepeak_BAMPE2271_peak_3513	21.0325	chr13	99353083	99353583		C5
chr13	99357079	99357080	Otx2_mergepeak_BAMPE2271_peak_3514	12.7687	chr13	99356857	99357357		C6
chr13	99414134	99414135	Otx2_mergepeak_BAMPE2271_peak_3515	17.6375	chr13	99413821	99414321	Ptcd2	C3
chr13	99515075	99515076	Otx2_mergepeak_BAMPE2271_peak_3516	4.16584	chr13	99515007	99515507	Map1b	C6
chr13	99549736	99549737	Otx2_mergepeak_BAMPE2271_peak_3517	5.46088	chr13	99549519	99550019	Ptcd2	C5,C7
chr13	99723411	99723412	Otx2_mergepeak_BAMPE2271_peak_3518	4.16584	chr13	99723217	99723717	Map1b	C6
chr13	99809595	99809596	Otx2_mergepeak_BAMPE2271_peak_3520	17.6375	chr13	99809378	99809878		C3
chr13	99940813	99940814	Otx2_mergepeak_BAMPE2271_peak_3522	6.81208	chr13	99940532	99941032	Serf1	C5
chr13	101062763	101062764	Otx2_mergepeak_BAMPE2271_peak_3527	9.38109	chr13	101062521	101063021	Slc30a5	C3,C4
chr13	101906446	101906447	Otx2_mergepeak_BAMPE2271_peak_3529	4.16584	chr13	101906212	101906712	Pik3r1	C9
chr13	102253546	102253547	Otx2_mergepeak_BAMPE2271_peak_3531	20.27	chr13	102253317	102253817		C9
chr13	102487867	102487868	Otx2_mergepeak_BAMPE2271_peak_3532	4.40604	chr13	102487632	102488132		C9,C3
chr13	102504769	102504770	Otx2_mergepeak_BAMPE2271_peak_3533	5.1815	chr13	102504467	102504967		C9,C3
chr13	102666093	102666094	Otx2_mergepeak_BAMPE2271_peak_3534	8.24147	chr13	102665772	102666272		C9
chr13	102811312	102811313	Otx2_mergepeak_BAMPE2271_peak_3535	7.49114	chr13	102811070	102811570		C7,C5
chr13	104494665	104494666	Otx2_mergepeak_BAMPE2271_peak_3539	9.7024	chr13	104494415	104494915		C3,C5
chr13	107261863	107261864	Otx2_mergepeak_BAMPE2271_peak_3541	20.9758	chr13	107261592	107262092		C9
chr13	107955473	107955474	Otx2_mergepeak_BAMPE2271_peak_3544	7.49114	chr13	107955184	107955684	Smim15	C10,C9
chr13	109441060	109441061	Otx2_mergepeak_BAMPE2271_peak_3547	4.40604	chr13	109440782	109441282		C5
chr13	110239243	110239244	Otx2_mergepeak_BAMPE2271_peak_3550	5.1815	chr13	110238948	110239448		C10
chr13	110280218	110280219	Otx2_mergepeak_BAMPE2271_peak_3551	7.8053	chr13	110279945	110280445		C5
chr13	110652418	110652419	Otx2_mergepeak_BAMPE2271_peak_3554	26.3336	chr13	110652227	110652727		C3
chr13	112100775	112100776	Otx2_mergepeak_BAMPE2271_peak_3561	3.13914	chr13	112100590	112101090		C5
chr13	112160168	112160169	Otx2_mergepeak_BAMPE2271_peak_3562	17.2776	chr13	112159954	112160454		C3
chr13	112160918	112160919	Otx2_mergepeak_BAMPE2271_peak_3564	42.1752	chr13	112160675	112161175		C3
chr13	113032087	113032088	Otx2_mergepeak_BAMPE2271_peak_3572	9.7024	chr13	113031934	113032434		C3
chr13	113034481	113034482	Otx2_mergepeak_BAMPE2271_peak_3573	8.24147	chr13	113034210	113034710		C3,C9
chr13	113699559	113699560	Otx2_mergepeak_BAMPE2271_peak_3574	11.215	chr13	113699334	113699834		C9,C3
chr13	113713443	113713444	Otx2_mergepeak_BAMPE2271_peak_3575	11.215	chr13	113713154	113713654		C3
chr13	114074704	114074705	Otx2_mergepeak_BAMPE2271_peak_3583	5.46088	chr13	114074520	114075020		C9,C3
chr13	114855731	114855732	Otx2_mergepeak_BAMPE2271_peak_3584	2.57503	chr13	114855513	114856013		C9
chr13	115421623	115421624	Otx2_mergepeak_BAMPE2271_peak_3585	5.46088	chr13	115421418	115421918		C9,C10
chr13	115426156	115426157	Otx2_mergepeak_BAMPE2271_peak_3586	4.16584	chr13	115425713	115426213		C3,C9
chr13	115427817	115427818	Otx2_mergepeak_BAMPE2271_peak_3587	22.7764	chr13	115427506	115428006		C9,C4,C3
chr13	115631973	115631974	Otx2_mergepeak_BAMPE2271_peak_3588	9.55481	chr13	115631847	115632347		C4
chr13	115673967	115673968	Otx2_mergepeak_BAMPE2271_peak_3589	4.16584	chr13	115673641	115674141		C9
chr13	115687556	115687557	Otx2_mergepeak_BAMPE2271_peak_3590	17.0698	chr13	115687367	115687867		C9
chr13	115696366	115696367	Otx2_mergepeak_BAMPE2271_peak_3591	6.81208	chr13	115696278	115696778		C9,C6
chr13	116477456	116477457	Otx2_mergepeak_BAMPE2271_peak_3593	15.2384	chr13	116477213	116477713		C3
chr13	116514780	116514781	Otx2_mergepeak_BAMPE2271_peak_3594	11.215	chr13	116514473	116514973		C3,C6
chr13	116575828	116575829	Otx2_mergepeak_BAMPE2271_peak_3596	6.81208	chr13	116575467	116575967		C4,C9
chr13	116974699	116974700	Otx2_mergepeak_BAMPE2271_peak_3598	5.46088	chr13	116974431	116974931		C3
chr13	117235791	117235792	Otx2_mergepeak_BAMPE2271_peak_3599	6.20254	chr13	117235520	117236020		C5,C6
chr13	117658969	117658970	Otx2_mergepeak_BAMPE2271_peak_3600	4.16584	chr13	117658701	117659201	Hcn1	C4,C3
chr13	117660529	117660530	Otx2_mergepeak_BAMPE2271_peak_3601	8.05324	chr13	117660266	117660766	Hcn1	C3
chr13	119256468	119256469	Otx2_mergepeak_BAMPE2271_peak_3602	4.16584	chr13	119256222	119256722	Tmem267	C3
chr14	7847834	7847835	Otx2_mergepeak_BAMPE2271_peak_3656	14.36	chr14	7847572	7848072		C10
chr14	8621280	8621281	Otx2_mergepeak_BAMPE2271_peak_3660	4.16584	chr14	8621075	8621575		C3
chr14	9597639	9597640	Otx2_mergepeak_BAMPE2271_peak_3662	16.4635	chr14	9597282	9597782		C9,C6
chr14	10286278	10286279	Otx2_mergepeak_BAMPE2271_peak_3663	12.3369	chr14	10286005	10286505		C3
chr14	11667906	11667907	Otx2_mergepeak_BAMPE2271_peak_3666	22.7764	chr14	11667672	11668172	Ptprg	C3
chr14	11671093	11671094	Otx2_mergepeak_BAMPE2271_peak_3667	5.46088	chr14	11670819	11671319		C3
chr14	11775442	11775443	Otx2_mergepeak_BAMPE2271_peak_3668	24.6108	chr14	11775130	11775630		C3
chr14	11928788	11928789	Otx2_mergepeak_BAMPE2271_peak_3669	15.98	chr14	11928543	11929043		C3
chr14	12084333	12084334	Otx2_mergepeak_BAMPE2271_peak_3670	14.36	chr14	12084017	12084517		C3
chr14	12120972	12120973	Otx2_mergepeak_BAMPE2271_peak_3671	2.97126	chr14	12120704	12121204		C3,C4
chr14	12144259	12144260	Otx2_mergepeak_BAMPE2271_peak_3672	3.13914	chr14	12144033	12144533		C3,C5
chr14	12185185	12185186	Otx2_mergepeak_BAMPE2271_peak_3673	5.46088	chr14	12184973	12185473		C9,C6,C7
chr14	12341636	12341637	Otx2_mergepeak_BAMPE2271_peak_3676	16.6333	chr14	12341340	12341840	Fezf2	C9
chr14	14068141	14068142	Otx2_mergepeak_BAMPE2271_peak_3679	15.2384	chr14	14067888	14068388		C3
chr14	16201130	16201131	Otx2_mergepeak_BAMPE2271_peak_3683	6.81208	chr14	16200914	16201414		C9
chr14	17431971	17431972	Otx2_mergepeak_BAMPE2271_peak_3687	5.46088	chr14	17431706	17432206	Thrb	C3,C7
chr14	17990217	17990218	Otx2_mergepeak_BAMPE2271_peak_3692	5.46088	chr14	17990115	17990615		C3
chr14	20442495	20442496	Otx2_mergepeak_BAMPE2271_peak_3708	5.46088	chr14	20442206	20442706	Sec24c	C3
chr14	21533790	21533791	Otx2_mergepeak_BAMPE2271_peak_3716	5.46088	chr14	21533527	21534027	Kat6b	C9,C3
chr14	21742043	21742044	Otx2_mergepeak_BAMPE2271_peak_3717	6.33564	chr14	21741763	21742263		C10
chr14	21847507	21847508	Otx2_mergepeak_BAMPE2271_peak_3719	3.91514	chr14	21847200	21847700		C3
chr14	22081975	22081976	Otx2_mergepeak_BAMPE2271_peak_3723	5.06553	chr14	22081738	22082238		C3
chr14	22505998	22505999	Otx2_mergepeak_BAMPE2271_peak_3725	9.7024	chr14	22505747	22506247		C10
chr14	22608807	22608808	Otx2_mergepeak_BAMPE2271_peak_3726	49.4511	chr14	22608556	22609056		C3
chr14	23185563	23185564	Otx2_mergepeak_BAMPE2271_peak_3728	5.46088	chr14	23185332	23185832		C4,C3
chr14	23554936	23554937	Otx2_mergepeak_BAMPE2271_peak_3730	6.07109	chr14	23554625	23555125		C3
chr14	24530373	24530374	Otx2_mergepeak_BAMPE2271_peak_3732	10.7681	chr14	24530215	24530715		C3,C6
chr14	24533151	24533152	Otx2_mergepeak_BAMPE2271_peak_3733	2.97126	chr14	24532946	24533446		C3
chr14	24578627	24578628	Otx2_mergepeak_BAMPE2271_peak_3734	11.9534	chr14	24578381	24578881		C6,C3,C9
chr14	24607076	24607077	Otx2_mergepeak_BAMPE2271_peak_3736	22.7764	chr14	24606886	24607386		C9,C6
chr14	24770367	24770368	Otx2_mergepeak_BAMPE2271_peak_3737	14.36	chr14	24769885	24770385		C3,C4
chr14	24779197	24779198	Otx2_mergepeak_BAMPE2271_peak_3738	6.78137	chr14	24779081	24779581		C6
chr14	24957117	24957118	Otx2_mergepeak_BAMPE2271_peak_3739	9.39049	chr14	24956748	24957248		C4,C5
chr14	25073373	25073374	Otx2_mergepeak_BAMPE2271_peak_3740	9.93431	chr14	25073111	25073611		C3
chr14	25318143	25318144	Otx2_mergepeak_BAMPE2271_peak_3744	5.46088	chr14	25317875	25318375		C10
chr14	25378111	25378112	Otx2_mergepeak_BAMPE2271_peak_3745	3.17164	chr14	25377837	25378337		C6
chr14	25512981	25512982	Otx2_mergepeak_BAMPE2271_peak_3750	6.81208	chr14	25512708	25513208		C6
chr14	25519919	25519920	Otx2_mergepeak_BAMPE2271_peak_3751	9.39049	chr14	25519703	25520203		C6,C9
chr14	25521214	25521215	Otx2_mergepeak_BAMPE2271_peak_3752	9.7024	chr14	25520981	25521481	Zmiz1	C3
chr14	25555001	25555002	Otx2_mergepeak_BAMPE2271_peak_3753	5.46326	chr14	25554767	25555267		C6,C7
chr14	25577623	25577624	Otx2_mergepeak_BAMPE2271_peak_3754	38.5221	chr14	25577354	25577854	Zmiz1	C9,C3,C4
chr14	27006018	27006019	Otx2_mergepeak_BAMPE2271_peak_3765	8.24147	chr14	27005762	27006262		C3
chr14	28450759	28450760	Otx2_mergepeak_BAMPE2271_peak_3769	3.17164	chr14	28450545	28451045		C10
chr14	28955400	28955401	Otx2_mergepeak_BAMPE2271_peak_3770	19.3226	chr14	28955185	28955685		C9,C3
chr14	28958786	28958787	Otx2_mergepeak_BAMPE2271_peak_3771	6.15896	chr14	28958552	28959052		C4,C9
chr14	29502783	29502784	Otx2_mergepeak_BAMPE2271_peak_3772	5.31728	chr14	29502636	29503136		C9
chr14	29548786	29548787	Otx2_mergepeak_BAMPE2271_peak_3773	8.24147	chr14	29548569	29549069		C3
chr14	29940512	29940513	Otx2_mergepeak_BAMPE2271_peak_3774	8.24147	chr14	29940248	29940748		C3
chr14	30117659	30117660	Otx2_mergepeak_BAMPE2271_peak_3776	5.46326	chr14	30117431	30117931		C3
chr14	31130966	31130967	Otx2_mergepeak_BAMPE2271_peak_3778	15.98	chr14	31130751	31131251	Nt5dc2	C10
chr14	31934165	31934166	Otx2_mergepeak_BAMPE2271_peak_3783	31.4046	chr14	31933738	31934238	Oxnad1	C3
chr14	32599292	32599293	Otx2_mergepeak_BAMPE2271_peak_3789	9.7024	chr14	32599174	32599674		C3
chr14	32786508	32786509	Otx2_mergepeak_BAMPE2271_peak_3790	6.81208	chr14	32786262	32786762		C3
chr14	32801665	32801666	Otx2_mergepeak_BAMPE2271_peak_3791	3.17164	chr14	32801388	32801888		C3
chr14	33471511	33471512	Otx2_mergepeak_BAMPE2271_peak_3793	25.4944	chr14	33471279	33471779	Mapk8	C3
chr14	33687686	33687687	Otx2_mergepeak_BAMPE2271_peak_3794	3.13914	chr14	33687456	33687956		C5
chr14	33953967	33953968	Otx2_mergepeak_BAMPE2271_peak_3795	26.3336	chr14	33953711	33954211	Rbp3	C3
chr14	34034341	34034342	Otx2_mergepeak_BAMPE2271_peak_3797	8.24147	chr14	34034107	34034607	Rbp3	C3
chr14	34417725	34417726	Otx2_mergepeak_BAMPE2271_peak_3799	12.7687	chr14	34417440	34417940		C3,C9
chr14	34611793	34611794	Otx2_mergepeak_BAMPE2271_peak_3801	12.7687	chr14	34611534	34612034		C5,C3
chr14	34834372	34834373	Otx2_mergepeak_BAMPE2271_peak_3803	11.215	chr14	34834171	34834671		C3
chr14	34909102	34909103	Otx2_mergepeak_BAMPE2271_peak_3804	8.97863	chr14	34908827	34909327		C3
chr14	36119405	36119406	Otx2_mergepeak_BAMPE2271_peak_3806	6.81208	chr14	36119245	36119745		C6,C5
chr14	37054759	37054760	Otx2_mergepeak_BAMPE2271_peak_3808	15.98	chr14	37054519	37055019	Cdhr1	C3
chr14	37068028	37068029	Otx2_mergepeak_BAMPE2271_peak_3809	4.16584	chr14	37067726	37068226	Cdhr1	C4,C3,C6
chr14	37098311	37098312	Otx2_mergepeak_BAMPE2271_peak_3810	6.81208	chr14	37098029	37098529	Cdhr1	C3
chr14	37284078	37284079	Otx2_mergepeak_BAMPE2271_peak_3813	4.16584	chr14	37283896	37284396	Rgr	C3
chr14	40956502	40956503	Otx2_mergepeak_BAMPE2271_peak_3817	11.215	chr14	40956171	40956671	Tspan14	C10
chr14	45219612	45219613	Otx2_mergepeak_BAMPE2271_peak_3824	25.679	chr14	45219250	45219750		C5
chr14	45329681	45329682	Otx2_mergepeak_BAMPE2271_peak_3825	9.7024	chr14	45329457	45329957		C5
chr14	47011315	47011316	Otx2_mergepeak_BAMPE2271_peak_3829	4.16584	chr14	47011114	47011614		C3
chr14	47808684	47808685	Otx2_mergepeak_BAMPE2271_peak_3831	22.7764	chr14	47808388	47808888		C9,C3
chr14	47911077	47911078	Otx2_mergepeak_BAMPE2271_peak_3832	9.7024	chr14	47910695	47911195	Peli2	C5,C3
chr14	47921977	47921978	Otx2_mergepeak_BAMPE2271_peak_3833	9.39049	chr14	47921867	47922367		C7,C6
chr14	48134565	48134566	Otx2_mergepeak_BAMPE2271_peak_3834	13.642	chr14	48134362	48134862		C3
chr14	48371984	48371985	Otx2_mergepeak_BAMPE2271_peak_3836	3.07942	chr14	48371741	48372241	Tmem260	C3
chr14	48580318	48580319	Otx2_mergepeak_BAMPE2271_peak_3839	14.5533	chr14	48580305	48580805	Otx2	C3,C9
chr14	48593515	48593516	Otx2_mergepeak_BAMPE2271_peak_3840	70.378	chr14	48593304	48593804	Otx2	C5,C3
chr14	48607347	48607348	Otx2_mergepeak_BAMPE2271_peak_3841	6.81208	chr14	48607107	48607607	Tmem260	C9
chr14	48608864	48608865	Otx2_mergepeak_BAMPE2271_peak_3842	41.4612	chr14	48608633	48609133	Otx2	C3,C9
chr14	48671620	48671621	Otx2_mergepeak_BAMPE2271_peak_3843	4.16584	chr14	48671363	48671863	Tmem260	C3
chr14	48738289	48738290	Otx2_mergepeak_BAMPE2271_peak_3844	4.25565	chr14	48738092	48738592	Otx2	C6,C9
chr14	48741385	48741386	Otx2_mergepeak_BAMPE2271_peak_3845	21.0325	chr14	48740897	48741397	Otx2	C3,C9
chr14	48741894	48741895	Otx2_mergepeak_BAMPE2271_peak_3846	5.46088	chr14	48741649	48742149	Otx2	C3
chr14	48799893	48799894	Otx2_mergepeak_BAMPE2271_peak_3847	4.16584	chr14	48799690	48800190		C10
chr14	49738632	49738633	Otx2_mergepeak_BAMPE2271_peak_3849	11.215	chr14	49738346	49738846		C3
chr14	49782034	49782035	Otx2_mergepeak_BAMPE2271_peak_3850	10.7681	chr14	49781853	49782353		C3,C5
chr14	49783434	49783435	Otx2_mergepeak_BAMPE2271_peak_3851	13.1897	chr14	49783138	49783638		C5
chr14	50807748	50807749	Otx2_mergepeak_BAMPE2271_peak_3852	15.1276	chr14	50807438	50807938		C6
chr14	50991771	50991772	Otx2_mergepeak_BAMPE2271_peak_3855	8.24147	chr14	50991507	50992007		C3
chr14	51089547	51089548	Otx2_mergepeak_BAMPE2271_peak_3857	4.16584	chr14	51089333	51089833	Pnp	C6
chr14	54204973	54204974	Otx2_mergepeak_BAMPE2271_peak_3871	11.215	chr14	54204728	54205228	Abhd4	C3
chr14	54464861	54464862	Otx2_mergepeak_BAMPE2271_peak_3873	3.17164	chr14	54464607	54465107	Haus4	C3
chr14	54924753	54924754	Otx2_mergepeak_BAMPE2271_peak_3880	26.2915	chr14	54924445	54924945	Efs	C3
chr14	55085472	55085473	Otx2_mergepeak_BAMPE2271_peak_3883	6.81208	chr14	55085285	55085785		C7,C6,C9
chr14	55097709	55097710	Otx2_mergepeak_BAMPE2271_peak_3885	10.7681	chr14	55097455	55097955	Slc22a17	C4,C3
chr14	55105526	55105527	Otx2_mergepeak_BAMPE2271_peak_3886	5.46326	chr14	55105287	55105787	Bcl2l2	C3
chr14	55519159	55519160	Otx2_mergepeak_BAMPE2271_peak_3887	8.24147	chr14	55518886	55519386	Mdp1	C4,C6,C9
chr14	55521329	55521330	Otx2_mergepeak_BAMPE2271_peak_3888	15.98	chr14	55520949	55521449	Nrl	C3
chr14	55526861	55526862	Otx2_mergepeak_BAMPE2271_peak_3889	5.46088	chr14	55526628	55527128	Pck2	C3
chr14	55632716	55632717	Otx2_mergepeak_BAMPE2271_peak_3895	9.7024	chr14	55632438	55632938	Pck2	C3
chr14	56390355	56390356	Otx2_mergepeak_BAMPE2271_peak_3899	8.05324	chr14	56390150	56390650		C10
chr14	58036463	58036464	Otx2_mergepeak_BAMPE2271_peak_3912	5.46326	chr14	58036169	58036669	Ska3	C10
chr14	58638032	58638033	Otx2_mergepeak_BAMPE2271_peak_3913	4.27438	chr14	58637813	58638313		C9,C10
chr14	59737402	59737403	Otx2_mergepeak_BAMPE2271_peak_3915	29.8608	chr14	59737021	59737521		C10
chr14	59838049	59838050	Otx2_mergepeak_BAMPE2271_peak_3916	33.9503	chr14	59837888	59838388	Shisa2	C3
chr14	59838597	59838598	Otx2_mergepeak_BAMPE2271_peak_3917	36.3623	chr14	59838544	59839044	Shisa2	C3
chr14	59844701	59844702	Otx2_mergepeak_BAMPE2271_peak_3918	2.97126	chr14	59844489	59844989	Shisa2	C3
chr14	59970011	59970012	Otx2_mergepeak_BAMPE2271_peak_3920	28.8693	chr14	59969721	59970221		C4
chr14	60361977	60361978	Otx2_mergepeak_BAMPE2271_peak_3925	5.46088	chr14	60361796	60362296	Amer2	C3,C9
chr14	60366969	60366970	Otx2_mergepeak_BAMPE2271_peak_3926	3.13914	chr14	60366685	60367185	Amer2	C3
chr14	60369050	60369051	Otx2_mergepeak_BAMPE2271_peak_3927	29.9914	chr14	60368796	60369296	Amer2	C3,C9
chr14	60377746	60377747	Otx2_mergepeak_BAMPE2271_peak_3928	5.46326	chr14	60377358	60377858	Mtmr6	C6,C3,C5
chr14	60431744	60431745	Otx2_mergepeak_BAMPE2271_peak_3930	8.24147	chr14	60431438	60431938	Amer2	C3
chr14	60444612	60444613	Otx2_mergepeak_BAMPE2271_peak_3931	11.215	chr14	60444478	60444978	Amer2	C3
chr14	60446193	60446194	Otx2_mergepeak_BAMPE2271_peak_3932	15.98	chr14	60445965	60446465	Amer2	C6,C3,C9
chr14	60485646	60485647	Otx2_mergepeak_BAMPE2271_peak_3933	6.81208	chr14	60485437	60485937	Spata13	C10
chr14	61498206	61498207	Otx2_mergepeak_BAMPE2271_peak_3938	22.7764	chr14	61497960	61498460	Ebpl	C3
chr14	62554023	62554024	Otx2_mergepeak_BAMPE2271_peak_3942	13.642	chr14	62553751	62554251	Ints6	C3,C4,C9
chr14	62851268	62851269	Otx2_mergepeak_BAMPE2271_peak_3945	11.9534	chr14	62850974	62851474		C3
chr14	63696194	63696195	Otx2_mergepeak_BAMPE2271_peak_3950	8.24147	chr14	63695967	63696467		C9,C3,C6
chr14	63712857	63712858	Otx2_mergepeak_BAMPE2271_peak_3951	2.16658	chr14	63712587	63713087	Xkr6	C3,C5
chr14	63920056	63920057	Otx2_mergepeak_BAMPE2271_peak_3952	19.0825	chr14	63919798	63920298		C3
chr14	64256830	64256831	Otx2_mergepeak_BAMPE2271_peak_3954	21.0325	chr14	64256740	64257240		C9
chr14	64300872	64300873	Otx2_mergepeak_BAMPE2271_peak_3955	11.6189	chr14	64300575	64301075		C6,C9
chr14	64319080	64319081	Otx2_mergepeak_BAMPE2271_peak_3956	11.215	chr14	64318849	64319349	Msra	C4,C7,C6
chr14	64576159	64576160	Otx2_mergepeak_BAMPE2271_peak_3957	5.22869	chr14	64575892	64576392		C3
chr14	64585483	64585484	Otx2_mergepeak_BAMPE2271_peak_3958	13.642	chr14	64585255	64585755	Mir124a-1hg	C3,C9
chr14	64587318	64587319	Otx2_mergepeak_BAMPE2271_peak_3959	9.39049	chr14	64587137	64587637	Mir124a-1hg	C5
chr14	64601530	64601531	Otx2_mergepeak_BAMPE2271_peak_3960	15.98	chr14	64601249	64601749		C3,C9
chr14	64949980	64949981	Otx2_mergepeak_BAMPE2271_peak_3962	34.437	chr14	64949700	64950200		C6
chr14	65307690	65307691	Otx2_mergepeak_BAMPE2271_peak_3965	5.46088	chr14	65307485	65307985		C3
chr14	65354617	65354618	Otx2_mergepeak_BAMPE2271_peak_3967	4.16584	chr14	65354398	65354898	Elp3	C6,C7
chr14	65480637	65480638	Otx2_mergepeak_BAMPE2271_peak_3968	6.75771	chr14	65480366	65480866		C9,C3
chr14	65762502	65762503	Otx2_mergepeak_BAMPE2271_peak_3969	18.176	chr14	65762176	65762676	Gulo	C3
chr14	65890254	65890255	Otx2_mergepeak_BAMPE2271_peak_3971	5.32275	chr14	65889978	65890478	Pbk	C9
chr14	65943418	65943419	Otx2_mergepeak_BAMPE2271_peak_3972	6.81208	chr14	65943192	65943692	Ccdc25	C3
chr14	66000785	66000786	Otx2_mergepeak_BAMPE2271_peak_3973	18.4953	chr14	66000570	66001070	Gulo	C3
chr14	66279362	66279363	Otx2_mergepeak_BAMPE2271_peak_3974	21.0325	chr14	66279134	66279634	Ephx2	C9,C3
chr14	66442795	66442796	Otx2_mergepeak_BAMPE2271_peak_3978	3.91514	chr14	66442504	66443004		C3
chr14	67537137	67537138	Otx2_mergepeak_BAMPE2271_peak_3984	15.98	chr14	67536878	67537378		C4,C3
chr14	67550619	67550620	Otx2_mergepeak_BAMPE2271_peak_3985	6.33564	chr14	67550371	67550871		C9,C6,C4
chr14	69965642	69965643	Otx2_mergepeak_BAMPE2271_peak_3993	4.16584	chr14	69965438	69965938	Ccar2	C3
chr14	70549708	70549709	Otx2_mergepeak_BAMPE2271_peak_3996	5.46088	chr14	70549277	70549777	Bmp1	C3
chr14	70936194	70936195	Otx2_mergepeak_BAMPE2271_peak_4001	20.6021	chr14	70935957	70936457		C3
chr14	71130147	71130148	Otx2_mergepeak_BAMPE2271_peak_4002	8.07637	chr14	71129856	71130356		C9
chr14	71709727	71709728	Otx2_mergepeak_BAMPE2271_peak_4003	20.1723	chr14	71709468	71709968		C3
chr14	72389992	72389993	Otx2_mergepeak_BAMPE2271_peak_4004	5.46088	chr14	72389669	72390169		C6,C7,C3
chr14	73476697	73476698	Otx2_mergepeak_BAMPE2271_peak_4009	8.24147	chr14	73476481	73476981	Sucla2	C9,C6,C7
chr14	75473344	75473345	Otx2_mergepeak_BAMPE2271_peak_4012	4.27438	chr14	75473143	75473643		C10
chr14	75871319	75871320	Otx2_mergepeak_BAMPE2271_peak_4016	15.1276	chr14	75871102	75871602	Gpalpp1	C3,C4,C6,C9
chr14	76005231	76005232	Otx2_mergepeak_BAMPE2271_peak_4017	2.97126	chr14	76004948	76005448	Gpalpp1	C3
chr14	76791878	76791879	Otx2_mergepeak_BAMPE2271_peak_4024	43.316	chr14	76791668	76792168		C9,C10
chr14	77264043	77264044	Otx2_mergepeak_BAMPE2271_peak_4026	10.4166	chr14	77263818	77264318		C3
chr14	79843175	79843176	Otx2_mergepeak_BAMPE2271_peak_4036	8.24147	chr14	79842960	79843460		C3,C7,C9
chr14	79844447	79844448	Otx2_mergepeak_BAMPE2271_peak_4037	5.46088	chr14	79844238	79844738		C9,C7
chr14	80040111	80040112	Otx2_mergepeak_BAMPE2271_peak_4038	6.7022	chr14	80039889	80040389		C3
chr14	80256763	80256764	Otx2_mergepeak_BAMPE2271_peak_4039	4.16584	chr14	80256448	80256948		C3
chr14	82011503	82011504	Otx2_mergepeak_BAMPE2271_peak_4041	7.49114	chr14	82011181	82011681		C3
chr14	83321005	83321006	Otx2_mergepeak_BAMPE2271_peak_4044	6.81208	chr14	83320710	83321210		C3
chr14	83748124	83748125	Otx2_mergepeak_BAMPE2271_peak_4045	5.46326	chr14	83747828	83748328		C3
chr14	83886564	83886565	Otx2_mergepeak_BAMPE2271_peak_4046	19.7489	chr14	83886363	83886863		C3
chr14	84197933	84197934	Otx2_mergepeak_BAMPE2271_peak_4047	5.46326	chr14	84197649	84198149		C3
chr14	85481115	85481116	Otx2_mergepeak_BAMPE2271_peak_4049	6.81208	chr14	85480789	85481289		C3
chr14	85507501	85507502	Otx2_mergepeak_BAMPE2271_peak_4050	5.46088	chr14	85507230	85507730		C10,C9
chr14	85508764	85508765	Otx2_mergepeak_BAMPE2271_peak_4051	12.1893	chr14	85508448	85508948		C9
chr14	86787043	86787044	Otx2_mergepeak_BAMPE2271_peak_4054	6.81208	chr14	86786805	86787305		C7,C9,C6
chr14	88934672	88934673	Otx2_mergepeak_BAMPE2271_peak_4057	6.81208	chr14	88934415	88934915		C6
chr14	89061457	89061458	Otx2_mergepeak_BAMPE2271_peak_4058	29.6905	chr14	89061226	89061726		C3
chr14	89634856	89634857	Otx2_mergepeak_BAMPE2271_peak_4059	4.16584	chr14	89634480	89634980		C10
chr14	94363361	94363362	Otx2_mergepeak_BAMPE2271_peak_4065	22.7764	chr14	94363145	94363645		C5,C3
chr14	95866173	95866174	Otx2_mergepeak_BAMPE2271_peak_4067	6.81208	chr14	95865914	95866414		C9
chr14	97963740	97963741	Otx2_mergepeak_BAMPE2271_peak_4068	9.7024	chr14	97963548	97964048		C3,C9
chr14	98109024	98109025	Otx2_mergepeak_BAMPE2271_peak_4069	8.05324	chr14	98108715	98109215		C9
chr14	100001726	100001727	Otx2_mergepeak_BAMPE2271_peak_4075	11.215	chr14	100001483	100001983		C3
chr14	100619555	100619556	Otx2_mergepeak_BAMPE2271_peak_4079	4.07547	chr14	100619273	100619773		C3,C9
chr14	104356765	104356766	Otx2_mergepeak_BAMPE2271_peak_4089	8.69406	chr14	104356554	104357054	Pou4f1	C6,C5
chr14	104457160	104457161	Otx2_mergepeak_BAMPE2271_peak_4090	9.7024	chr14	104456875	104457375		C4,C6,C3
chr14	104770102	104770103	Otx2_mergepeak_BAMPE2271_peak_4092	4.16584	chr14	104769874	104770374		C4,C3,C5
chr14	104945527	104945528	Otx2_mergepeak_BAMPE2271_peak_4093	5.22869	chr14	104945279	104945779		C3
chr14	105258742	105258743	Otx2_mergepeak_BAMPE2271_peak_4096	5.46326	chr14	105258435	105258935		C4,C5
chr14	105753145	105753146	Otx2_mergepeak_BAMPE2271_peak_4099	8.24147	chr14	105752905	105753405		C9,C3
chr14	106500547	106500548	Otx2_mergepeak_BAMPE2271_peak_4102	2.97126	chr14	106500297	106500797		C3
chr14	114308734	114308735	Otx2_mergepeak_BAMPE2271_peak_4111	11.215	chr14	114308477	114308977		C3
chr14	117238424	117238425	Otx2_mergepeak_BAMPE2271_peak_4117	11.215	chr14	117238133	117238633		C10
chr14	117452289	117452290	Otx2_mergepeak_BAMPE2271_peak_4118	5.46088	chr14	117452138	117452638		C4,C3
chr14	118052267	118052268	Otx2_mergepeak_BAMPE2271_peak_4119	27.0419	chr14	118052010	118052510	Dct	C9,C3
chr14	118422596	118422597	Otx2_mergepeak_BAMPE2271_peak_4124	2.97126	chr14	118422310	118422810		C4,C7
chr14	118423420	118423421	Otx2_mergepeak_BAMPE2271_peak_4125	6.81208	chr14	118423196	118423696		C9
chr14	118435899	118435900	Otx2_mergepeak_BAMPE2271_peak_4126	13.876	chr14	118435610	118436110		C4
chr14	120142500	120142501	Otx2_mergepeak_BAMPE2271_peak_4129	47.277	chr14	120142252	120142752		C9,C3
chr14	120224696	120224697	Otx2_mergepeak_BAMPE2271_peak_4130	9.93431	chr14	120224446	120224946	Mbnl2	C3
chr14	120803953	120803954	Otx2_mergepeak_BAMPE2271_peak_4134	29.9914	chr14	120803663	120804163		C3
chr14	121713721	121713722	Otx2_mergepeak_BAMPE2271_peak_4136	31.85	chr14	121713463	121713963		C3
chr14	121798643	121798644	Otx2_mergepeak_BAMPE2271_peak_4137	17.6375	chr14	121798375	121798875		C6
chr14	122229275	122229276	Otx2_mergepeak_BAMPE2271_peak_4141	5.22869	chr14	122229028	122229528	Zic2	C9
chr14	122348046	122348047	Otx2_mergepeak_BAMPE2271_peak_4143	9.7024	chr14	122347777	122348277		C4
chr14	122367306	122367307	Otx2_mergepeak_BAMPE2271_peak_4144	7.49114	chr14	122367101	122367601		C9,C6
chr14	122461871	122461872	Otx2_mergepeak_BAMPE2271_peak_4146	4.16584	chr14	122461664	122462164	Zic5	C3,C9
chr14	122465536	122465537	Otx2_mergepeak_BAMPE2271_peak_4147	5.46088	chr14	122465315	122465815	Zic2	C9,C10
chr14	122474230	122474231	Otx2_mergepeak_BAMPE2271_peak_4148	11.215	chr14	122474029	122474529	Zic5	C9
chr14	122684397	122684398	Otx2_mergepeak_BAMPE2271_peak_4151	10.3743	chr14	122684218	122684718		C4,C5
chr14	122884147	122884148	Otx2_mergepeak_BAMPE2271_peak_4152	11.215	chr14	122883800	122884300	Ggact	C9
chr15	4138769	4138770	Otx2_mergepeak_BAMPE2271_peak_4157	9.39049	chr15	4138485	4138985		C3,C9
chr15	6707499	6707500	Otx2_mergepeak_BAMPE2271_peak_4162	11.215	chr15	6707325	6707825	Rictor	C3,C5
chr15	7078554	7078555	Otx2_mergepeak_BAMPE2271_peak_4163	4.27438	chr15	7078298	7078798	Lifr	C9,C3,C7
chr15	7088746	7088747	Otx2_mergepeak_BAMPE2271_peak_4164	12.7687	chr15	7088474	7088974	Lifr	C3
chr15	7152301	7152302	Otx2_mergepeak_BAMPE2271_peak_4165	15.98	chr15	7152075	7152575	Egflam	C3
chr15	7885266	7885267	Otx2_mergepeak_BAMPE2271_peak_4166	12.7687	chr15	7885022	7885522		C3
chr15	8605983	8605984	Otx2_mergepeak_BAMPE2271_peak_4169	8.24147	chr15	8605707	8606207	Nipbl	C3
chr15	8634608	8634609	Otx2_mergepeak_BAMPE2271_peak_4170	3.17164	chr15	8634373	8634873	Nipbl	C3
chr15	9071196	9071197	Otx2_mergepeak_BAMPE2271_peak_4171	25.0019	chr15	9070918	9071418	Skp2	C10
chr15	9094562	9094563	Otx2_mergepeak_BAMPE2271_peak_4172	11.215	chr15	9094320	9094820		C5,C7
chr15	10485974	10485975	Otx2_mergepeak_BAMPE2271_peak_4175	6.81208	chr15	10485716	10486216		C5
chr15	11065246	11065247	Otx2_mergepeak_BAMPE2271_peak_4177	3.36775	chr15	11065024	11065524		C5
chr15	12247153	12247154	Otx2_mergepeak_BAMPE2271_peak_4181	19.7489	chr15	12246861	12247361	Zfr	C3
chr15	12549347	12549348	Otx2_mergepeak_BAMPE2271_peak_4182	8.24147	chr15	12549103	12549603		C3
chr15	16556592	16556593	Otx2_mergepeak_BAMPE2271_peak_4187	4.16584	chr15	16556342	16556842		C3
chr15	18052899	18052900	Otx2_mergepeak_BAMPE2271_peak_4188	8.24147	chr15	18052620	18053120		C4
chr15	20034736	20034737	Otx2_mergepeak_BAMPE2271_peak_4189	6.33564	chr15	20034507	20035007		C9
chr15	25412227	25412228	Otx2_mergepeak_BAMPE2271_peak_4194	7.34589	chr15	25412020	25412520	Basp1	C6
chr15	25669483	25669484	Otx2_mergepeak_BAMPE2271_peak_4196	6.75771	chr15	25669205	25669705		C9
chr15	25909929	25909930	Otx2_mergepeak_BAMPE2271_peak_4197	3.91514	chr15	25909711	25910211	Retreg1	C3
chr15	25999717	25999718	Otx2_mergepeak_BAMPE2271_peak_4199	15.98	chr15	25999507	26000007		C10
chr15	26016430	26016431	Otx2_mergepeak_BAMPE2271_peak_4200	3.17164	chr15	26016221	26016721		C5,C7
chr15	26022101	26022102	Otx2_mergepeak_BAMPE2271_peak_4201	4.07547	chr15	26021706	26022206		C10
chr15	26058199	26058200	Otx2_mergepeak_BAMPE2271_peak_4202	6.2511	chr15	26057939	26058439		C9,C10
chr15	26365501	26365502	Otx2_mergepeak_BAMPE2271_peak_4204	11.215	chr15	26365342	26365842		C5
chr15	28515304	28515305	Otx2_mergepeak_BAMPE2271_peak_4208	6.75771	chr15	28515098	28515598		C9
chr15	30424505	30424506	Otx2_mergepeak_BAMPE2271_peak_4210	4.27438	chr15	30424257	30424757		C3
chr15	31367733	31367734	Otx2_mergepeak_BAMPE2271_peak_4215	5.22869	chr15	31367375	31367875	Ankrd33b	C3
chr15	31401986	31401987	Otx2_mergepeak_BAMPE2271_peak_4216	8.24147	chr15	31401509	31402009	Ankrd33b	C9,C3
chr15	31402485	31402486	Otx2_mergepeak_BAMPE2271_peak_4217	45.4251	chr15	31402232	31402732	Ankrd33b	C3,C9,C6
chr15	31410004	31410005	Otx2_mergepeak_BAMPE2271_peak_4218	40.3414	chr15	31409790	31410290	Ankrd33b	C7,C6,C3
chr15	32944214	32944215	Otx2_mergepeak_BAMPE2271_peak_4222	8.24147	chr15	32943964	32944464		C5,C3
chr15	35922432	35922433	Otx2_mergepeak_BAMPE2271_peak_4225	8.24147	chr15	35922158	35922658	Rgs22	C9,C3
chr15	36812951	36812952	Otx2_mergepeak_BAMPE2271_peak_4231	15.98	chr15	36812687	36813187		C3
chr15	37766232	37766233	Otx2_mergepeak_BAMPE2271_peak_4233	8.05324	chr15	37766010	37766510		C3
chr15	40924248	40924249	Otx2_mergepeak_BAMPE2271_peak_4243	19.3226	chr15	40924018	40924518		C3
chr15	41830874	41830875	Otx2_mergepeak_BAMPE2271_peak_4246	6.20254	chr15	41830619	41831119		C5
chr15	42068388	42068389	Otx2_mergepeak_BAMPE2271_peak_4247	14.4527	chr15	42068148	42068648		C9,C3
chr15	42676929	42676930	Otx2_mergepeak_BAMPE2271_peak_4248	4.27438	chr15	42676736	42677236		C4
chr15	44711627	44711628	Otx2_mergepeak_BAMPE2271_peak_4254	8.24147	chr15	44711411	44711911		C5,C3
chr15	44749859	44749860	Otx2_mergepeak_BAMPE2271_peak_4256	6.81208	chr15	44749547	44750047		C3
chr15	44752113	44752114	Otx2_mergepeak_BAMPE2271_peak_4257	8.24147	chr15	44751913	44752413		C3,C5
chr15	50015255	50015256	Otx2_mergepeak_BAMPE2271_peak_4262	6.81208	chr15	50014973	50015473		C4
chr15	52161779	52161780	Otx2_mergepeak_BAMPE2271_peak_4267	7.8053	chr15	52161543	52162043		C4,C9,C7
chr15	53099825	53099826	Otx2_mergepeak_BAMPE2271_peak_4270	10.7681	chr15	53099538	53100038		C3
chr15	53503877	53503878	Otx2_mergepeak_BAMPE2271_peak_4273	11.215	chr15	53503609	53504109		C5,C4
chr15	53748984	53748985	Otx2_mergepeak_BAMPE2271_peak_4274	8.24147	chr15	53748701	53749201		C3
chr15	53774104	53774105	Otx2_mergepeak_BAMPE2271_peak_4275	14.36	chr15	53773838	53774338		C3
chr15	53804447	53804448	Otx2_mergepeak_BAMPE2271_peak_4276	6.64872	chr15	53804225	53804725		C3
chr15	56817584	56817585	Otx2_mergepeak_BAMPE2271_peak_4279	12.7687	chr15	56817342	56817842		C10
chr15	57172940	57172941	Otx2_mergepeak_BAMPE2271_peak_4280	4.16584	chr15	57172679	57173179		C3
chr15	57774642	57774643	Otx2_mergepeak_BAMPE2271_peak_4282	4.27438	chr15	57774343	57774843		C7,C9
chr15	57796613	57796614	Otx2_mergepeak_BAMPE2271_peak_4283	13.642	chr15	57796338	57796838		C7,C9
chr15	58188153	58188154	Otx2_mergepeak_BAMPE2271_peak_4291	15.98	chr15	58187913	58188413		C3
chr15	58592553	58592554	Otx2_mergepeak_BAMPE2271_peak_4292	11.215	chr15	58592332	58592832		C9
chr15	58829236	58829237	Otx2_mergepeak_BAMPE2271_peak_4294	4.16584	chr15	58828983	58829483		C3
chr15	58991040	58991041	Otx2_mergepeak_BAMPE2271_peak_4295	6.81208	chr15	58990841	58991341		C9
chr15	59021479	59021480	Otx2_mergepeak_BAMPE2271_peak_4296	8.24147	chr15	59021265	59021765	Mtss1	C3
chr15	59526105	59526106	Otx2_mergepeak_BAMPE2271_peak_4298	11.215	chr15	59525876	59526376	Trib1	C9
chr15	59647291	59647292	Otx2_mergepeak_BAMPE2271_peak_4299	5.8908	chr15	59646852	59647352	Trib1	C9
chr15	59921205	59921206	Otx2_mergepeak_BAMPE2271_peak_4303	6.81208	chr15	59920964	59921464		C3
chr15	60709925	60709926	Otx2_mergepeak_BAMPE2271_peak_4305	5.46088	chr15	60709728	60710228		C3
chr15	61395420	61395421	Otx2_mergepeak_BAMPE2271_peak_4308	4.16584	chr15	61395214	61395714		C6,C9
chr15	62258178	62258179	Otx2_mergepeak_BAMPE2271_peak_4311	10.164	chr15	62257931	62258431		C5
chr15	62903196	62903197	Otx2_mergepeak_BAMPE2271_peak_4312	6.33564	chr15	62902976	62903476		C3
chr15	63532599	63532600	Otx2_mergepeak_BAMPE2271_peak_4313	17.6375	chr15	63532375	63532875		C3,C9
chr15	66151336	66151337	Otx2_mergepeak_BAMPE2271_peak_4317	15.1276	chr15	66151096	66151596		C3
chr15	66908439	66908440	Otx2_mergepeak_BAMPE2271_peak_4318	4.0122	chr15	66908153	66908653	Ndrg1	C3
chr15	66915084	66915085	Otx2_mergepeak_BAMPE2271_peak_4319	29.8608	chr15	66914789	66915289		C9
chr15	66951895	66951896	Otx2_mergepeak_BAMPE2271_peak_4320	4.25565	chr15	66951684	66952184		C4,C10
chr15	66952892	66952893	Otx2_mergepeak_BAMPE2271_peak_4321	8.24147	chr15	66952629	66953129	Ndrg1	C3
chr15	67119960	67119961	Otx2_mergepeak_BAMPE2271_peak_4322	6.81208	chr15	67119786	67120286	St3gal1	C3
chr15	68194712	68194713	Otx2_mergepeak_BAMPE2271_peak_4327	9.7024	chr15	68194290	68194790	Zfat	C3,C9,C6
chr15	68287361	68287362	Otx2_mergepeak_BAMPE2271_peak_4328	21.3419	chr15	68287103	68287603		C3
chr15	69556069	69556070	Otx2_mergepeak_BAMPE2271_peak_4330	4.16584	chr15	69555841	69556341		C3
chr15	69575850	69575851	Otx2_mergepeak_BAMPE2271_peak_4331	11.4014	chr15	69575603	69576103		C10
chr15	69588334	69588335	Otx2_mergepeak_BAMPE2271_peak_4332	4.16584	chr15	69588082	69588582		C3
chr15	70644641	70644642	Otx2_mergepeak_BAMPE2271_peak_4334	3.17164	chr15	70644355	70644855		C10
chr15	72034332	72034333	Otx2_mergepeak_BAMPE2271_peak_4335	8.37706	chr15	72033996	72034496		C6
chr15	72713775	72713776	Otx2_mergepeak_BAMPE2271_peak_4336	6.37905	chr15	72713520	72714020		C9,C3
chr15	72714367	72714368	Otx2_mergepeak_BAMPE2271_peak_4337	14.7518	chr15	72714154	72714654		C3,C9
chr15	72861716	72861717	Otx2_mergepeak_BAMPE2271_peak_4338	5.71831	chr15	72861289	72861789	Chrac1	C3
chr15	73723058	73723059	Otx2_mergepeak_BAMPE2271_peak_4345	6.81208	chr15	73722777	73723277		C3
chr15	73732230	73732231	Otx2_mergepeak_BAMPE2271_peak_4346	5.46088	chr15	73731932	73732432		C3,C6,C9
chr15	74053111	74053112	Otx2_mergepeak_BAMPE2271_peak_4347	9.10176	chr15	74052849	74053349		C3
chr15	74218237	74218238	Otx2_mergepeak_BAMPE2271_peak_4348	9.7024	chr15	74218050	74218550		C3
chr15	74536055	74536056	Otx2_mergepeak_BAMPE2271_peak_4349	11.215	chr15	74535748	74536248	Adgrb1	C10
chr15	74740757	74740758	Otx2_mergepeak_BAMPE2271_peak_4352	4.16584	chr15	74740472	74740972		C4
chr15	74896524	74896525	Otx2_mergepeak_BAMPE2271_peak_4353	4.27438	chr15	74896289	74896789		C3,C4
chr15	75614947	75614948	Otx2_mergepeak_BAMPE2271_peak_4354	9.55481	chr15	75614745	75615245	Zc3h3	C3
chr15	75648426	75648427	Otx2_mergepeak_BAMPE2271_peak_4357	17.6375	chr15	75648193	75648693	Naprt	C3,C9
chr15	75667021	75667022	Otx2_mergepeak_BAMPE2271_peak_4358	4.16584	chr15	75666796	75667296		C4,C5
chr15	75812946	75812947	Otx2_mergepeak_BAMPE2271_peak_4361	2.97126	chr15	75812747	75813247	Zc3h3	C3
chr15	75940925	75940926	Otx2_mergepeak_BAMPE2271_peak_4363	8.24147	chr15	75940698	75941198		C10
chr15	75969186	75969187	Otx2_mergepeak_BAMPE2271_peak_4364	16.6333	chr15	75968952	75969452		C5
chr15	76215458	76215459	Otx2_mergepeak_BAMPE2271_peak_4369	11.215	chr15	76215244	76215744	Nrbp2	C3
chr15	76598494	76598495	Otx2_mergepeak_BAMPE2271_peak_4378	13.642	chr15	76598241	76598741	Fbxl6	C7,C3,C6,C9
chr15	76701431	76701432	Otx2_mergepeak_BAMPE2271_peak_4384	11.9534	chr15	76701159	76701659		C5
chr15	77153882	77153883	Otx2_mergepeak_BAMPE2271_peak_4388	4.40604	chr15	77153635	77154135		C5
chr15	77174437	77174438	Otx2_mergepeak_BAMPE2271_peak_4390	7.49114	chr15	77174266	77174766		C3
chr15	77301262	77301263	Otx2_mergepeak_BAMPE2271_peak_4391	14.36	chr15	77301060	77301560		C3
chr15	78380928	78380929	Otx2_mergepeak_BAMPE2271_peak_4396	24.9379	chr15	78380665	78381165	C1qtnf6	C3,C9
chr15	78381320	78381321	Otx2_mergepeak_BAMPE2271_peak_4397	7.67009	chr15	78381277	78381777	C1qtnf6	C9
chr15	78382261	78382262	Otx2_mergepeak_BAMPE2271_peak_4398	5.19978	chr15	78382024	78382524	C1qtnf6	C3
chr15	78532125	78532126	Otx2_mergepeak_BAMPE2271_peak_4399	4.8073	chr15	78532031	78532531		C5
chr15	78680520	78680521	Otx2_mergepeak_BAMPE2271_peak_4400	8.24147	chr15	78680251	78680751	Pdxp	C7,C6
chr15	78695878	78695879	Otx2_mergepeak_BAMPE2271_peak_4401	9.39049	chr15	78695634	78696134		C5,C3
chr15	78737940	78737941	Otx2_mergepeak_BAMPE2271_peak_4402	6.75771	chr15	78737690	78738190		C3
chr15	78742999	78743000	Otx2_mergepeak_BAMPE2271_peak_4403	19.4931	chr15	78742775	78743275		C3
chr15	78771243	78771244	Otx2_mergepeak_BAMPE2271_peak_4404	10.7681	chr15	78770862	78771362	Mfng	C7,C6,C9
chr15	78773508	78773509	Otx2_mergepeak_BAMPE2271_peak_4405	8.25623	chr15	78773288	78773788	Mfng	C6
chr15	78826717	78826718	Otx2_mergepeak_BAMPE2271_peak_4406	2.20535	chr15	78826543	78827043	Triobp	C10
chr15	79030814	79030815	Otx2_mergepeak_BAMPE2271_peak_4410	12.7687	chr15	79030592	79031092	Gcat	C10
chr15	79045023	79045024	Otx2_mergepeak_BAMPE2271_peak_4411	9.39049	chr15	79044800	79045300		C6,C3,C7
chr15	79832324	79832325	Otx2_mergepeak_BAMPE2271_peak_4419	3.13914	chr15	79832045	79832545		C3
chr15	79893895	79893896	Otx2_mergepeak_BAMPE2271_peak_4421	9.7024	chr15	79893737	79894237	Fam227a	C3
chr15	80098822	80098823	Otx2_mergepeak_BAMPE2271_peak_4424	6.81208	chr15	80098708	80099208	Syngr1	C3,C5
chr15	80159605	80159606	Otx2_mergepeak_BAMPE2271_peak_4425	4.16584	chr15	80159395	80159895	Mgat3	C6,C3,C7,C9
chr15	80367046	80367047	Otx2_mergepeak_BAMPE2271_peak_4428	4.16584	chr15	80366808	80367308		C6,C5
chr15	80657860	80657861	Otx2_mergepeak_BAMPE2271_peak_4429	4.27438	chr15	80657569	80658069		C3
chr15	80684997	80684998	Otx2_mergepeak_BAMPE2271_peak_4431	8.24147	chr15	80684721	80685221	Fam83f	C6,C9
chr15	80685647	80685648	Otx2_mergepeak_BAMPE2271_peak_4433	5.22869	chr15	80685348	80685848	Fam83f	C6,C9
chr15	80797924	80797925	Otx2_mergepeak_BAMPE2271_peak_4436	19.7489	chr15	80797703	80798203		C3
chr15	81802710	81802711	Otx2_mergepeak_BAMPE2271_peak_4443	16.6333	chr15	81802418	81802918	Snu13	C9
chr15	81857111	81857112	Otx2_mergepeak_BAMPE2271_peak_4448	6.81208	chr15	81856810	81857310	Tob2	C9,C3
chr15	82206614	82206615	Otx2_mergepeak_BAMPE2271_peak_4452	8.24147	chr15	82206368	82206868	Desi1	C3,C6,C9,C7
chr15	82256311	82256312	Otx2_mergepeak_BAMPE2271_peak_4453	5.22869	chr15	82256012	82256512		C4,C7,C6
chr15	82952541	82952542	Otx2_mergepeak_BAMPE2271_peak_4457	11.215	chr15	82952272	82952772		C9,C6
chr15	82961318	82961319	Otx2_mergepeak_BAMPE2271_peak_4458	2.97126	chr15	82960901	82961401	Serhl	C10
chr15	82968659	82968660	Otx2_mergepeak_BAMPE2271_peak_4459	2.36123	chr15	82968407	82968907	Tcf20	C7,C9,C6
chr15	83011534	83011535	Otx2_mergepeak_BAMPE2271_peak_4461	12.1893	chr15	83011230	83011730	Poldip3	C9,C3
chr15	83583586	83583587	Otx2_mergepeak_BAMPE2271_peak_4466	5.46088	chr15	83583337	83583837	Arfgap3	C3
chr15	83710147	83710148	Otx2_mergepeak_BAMPE2271_peak_4468	25.7227	chr15	83709947	83710447	Scube1	C3
chr15	84169015	84169016	Otx2_mergepeak_BAMPE2271_peak_4471	13.642	chr15	84168756	84169256	Parvg	C4,C3
chr15	84260577	84260578	Otx2_mergepeak_BAMPE2271_peak_4472	17.6375	chr15	84260285	84260785	Parvg	C3
chr15	84301206	84301207	Otx2_mergepeak_BAMPE2271_peak_4473	33.7341	chr15	84300952	84301452	Parvg	C3
chr15	84414426	84414427	Otx2_mergepeak_BAMPE2271_peak_4474	13.642	chr15	84414181	84414681	Parvg	C3
chr15	84508028	84508029	Otx2_mergepeak_BAMPE2271_peak_4475	5.31728	chr15	84507990	84508490	Prr5	C5
chr15	84654437	84654438	Otx2_mergepeak_BAMPE2271_peak_4477	12.7687	chr15	84654230	84654730		C3
chr15	84677628	84677629	Otx2_mergepeak_BAMPE2271_peak_4478	5.46088	chr15	84677431	84677931	Prr5	C3
chr15	84891429	84891430	Otx2_mergepeak_BAMPE2271_peak_4479	9.7024	chr15	84891151	84891651	Phf21b	C3
chr15	86188439	86188440	Otx2_mergepeak_BAMPE2271_peak_4486	5.1815	chr15	86188170	86188670	Tbc1d22a	C6,C9,C7
chr15	86189299	86189300	Otx2_mergepeak_BAMPE2271_peak_4487	6.81208	chr15	86189087	86189587		C4
chr15	86473595	86473596	Otx2_mergepeak_BAMPE2271_peak_4489	4.16584	chr15	86473370	86473870		C3,C6
chr15	86475131	86475132	Otx2_mergepeak_BAMPE2271_peak_4490	14.2713	chr15	86474909	86475409		C3
chr15	86478988	86478989	Otx2_mergepeak_BAMPE2271_peak_4491	21.0325	chr15	86478750	86479250		C3
chr15	86574574	86574575	Otx2_mergepeak_BAMPE2271_peak_4493	8.57197	chr15	86574309	86574809		C3
chr15	86590755	86590756	Otx2_mergepeak_BAMPE2271_peak_4494	7.1924	chr15	86590577	86591077		C3
chr15	86921775	86921776	Otx2_mergepeak_BAMPE2271_peak_4495	7.1924	chr15	86921543	86922043		C3
chr15	87678850	87678851	Otx2_mergepeak_BAMPE2271_peak_4498	14.36	chr15	87678603	87679103		C6,C3
chr15	87714932	87714933	Otx2_mergepeak_BAMPE2271_peak_4499	6.33564	chr15	87714579	87715079		C3,C5
chr15	87939190	87939191	Otx2_mergepeak_BAMPE2271_peak_4501	3.17164	chr15	87939016	87939516		C3
chr15	88202947	88202948	Otx2_mergepeak_BAMPE2271_peak_4503	29.9914	chr15	88202689	88203189		C3
chr15	88612940	88612941	Otx2_mergepeak_BAMPE2271_peak_4505	2.20535	chr15	88612617	88613117	Pim3	C3
chr15	88863956	88863957	Otx2_mergepeak_BAMPE2271_peak_4509	9.55481	chr15	88863786	88864286		C4
chr15	89178546	89178547	Otx2_mergepeak_BAMPE2271_peak_4510	12.7687	chr15	89178269	89178769	Sbf1	C3
chr15	89182454	89182455	Otx2_mergepeak_BAMPE2271_peak_4511	15.6314	chr15	89182249	89182749	Sbf1	C9,C3
chr15	89398388	89398389	Otx2_mergepeak_BAMPE2271_peak_4515	14.36	chr15	89398160	89398660		C9,C6
chr15	89496251	89496252	Otx2_mergepeak_BAMPE2271_peak_4519	3.20158	chr15	89496024	89496524		C3,C9
chr15	90770169	90770170	Otx2_mergepeak_BAMPE2271_peak_4523	4.16584	chr15	90769941	90770441		C3
chr15	91017528	91017529	Otx2_mergepeak_BAMPE2271_peak_4524	12.1893	chr15	91017070	91017570	Kif21a	C5,C3
chr15	91017818	91017819	Otx2_mergepeak_BAMPE2271_peak_4525	18.176	chr15	91017574	91018074	Abcd2	C3
chr15	91078169	91078170	Otx2_mergepeak_BAMPE2271_peak_4526	14.3582	chr15	91077936	91078436		C10
chr15	92046296	92046297	Otx2_mergepeak_BAMPE2271_peak_4528	5.46088	chr15	92045978	92046478	Cntn1	C3
chr15	92051158	92051159	Otx2_mergepeak_BAMPE2271_peak_4529	3.20158	chr15	92050936	92051436		C5
chr15	92088020	92088021	Otx2_mergepeak_BAMPE2271_peak_4530	2.97126	chr15	92087577	92088077		C9
chr15	92580980	92580981	Otx2_mergepeak_BAMPE2271_peak_4531	21.0325	chr15	92580698	92581198	Pdzrn4	C3,C9
chr15	93275296	93275297	Otx2_mergepeak_BAMPE2271_peak_4534	24.3475	chr15	93275144	93275644		C4
chr15	93592208	93592209	Otx2_mergepeak_BAMPE2271_peak_4536	14.36	chr15	93591885	93592385		C4,C5
chr15	94776570	94776571	Otx2_mergepeak_BAMPE2271_peak_4540	5.46088	chr15	94776278	94776778		C9,C4
chr15	94804013	94804014	Otx2_mergepeak_BAMPE2271_peak_4541	4.27438	chr15	94803654	94804154		C4,C3
chr15	95929278	95929279	Otx2_mergepeak_BAMPE2271_peak_4544	9.7024	chr15	95929027	95929527		C3
chr15	96515883	96515884	Otx2_mergepeak_BAMPE2271_peak_4547	11.215	chr15	96515629	96516129	Scaf11	C3
chr15	96521236	96521237	Otx2_mergepeak_BAMPE2271_peak_4548	33.7341	chr15	96520961	96521461	Scaf11	C3
chr15	97033570	97033571	Otx2_mergepeak_BAMPE2271_peak_4550	9.7024	chr15	97033340	97033840		C3
chr15	97606947	97606948	Otx2_mergepeak_BAMPE2271_peak_4552	13.876	chr15	97606626	97607126		C3
chr15	97863219	97863220	Otx2_mergepeak_BAMPE2271_peak_4554	4.16584	chr15	97862986	97863486	Rpap3	C4,C3
chr15	98677528	98677529	Otx2_mergepeak_BAMPE2271_peak_4559	23.9703	chr15	98677271	98677771		C5
chr15	98762426	98762427	Otx2_mergepeak_BAMPE2271_peak_4560	5.46088	chr15	98762113	98762613		C3
chr15	98798201	98798202	Otx2_mergepeak_BAMPE2271_peak_4562	13.876	chr15	98797922	98798422	Tuba1c	C10
chr15	99284721	99284722	Otx2_mergepeak_BAMPE2271_peak_4572	5.46088	chr15	99284463	99284963		C3
chr15	99596636	99596637	Otx2_mergepeak_BAMPE2271_peak_4575	3.17164	chr15	99596350	99596850		C6
chr15	99607627	99607628	Otx2_mergepeak_BAMPE2271_peak_4576	13.5482	chr15	99607444	99607944		C9,C3
chr15	99615550	99615551	Otx2_mergepeak_BAMPE2271_peak_4577	14.36	chr15	99615269	99615769	Cox14	C3
chr15	99651707	99651708	Otx2_mergepeak_BAMPE2271_peak_4578	6.33564	chr15	99651425	99651925	Racgap1	C9
chr15	99664774	99664775	Otx2_mergepeak_BAMPE2271_peak_4579	9.7024	chr15	99664711	99665211		C6,C5
chr15	99725576	99725577	Otx2_mergepeak_BAMPE2271_peak_4581	8.37706	chr15	99725387	99725887		C6
chr15	99943189	99943190	Otx2_mergepeak_BAMPE2271_peak_4584	15.2384	chr15	99942994	99943494	Cox14	C3
chr15	101060167	101060168	Otx2_mergepeak_BAMPE2271_peak_4593	8.24147	chr15	101059817	101060317		C10
chr15	101065277	101065278	Otx2_mergepeak_BAMPE2271_peak_4594	3.17164	chr15	101065065	101065565	Grasp	C3,C9
chr15	101066395	101066396	Otx2_mergepeak_BAMPE2271_peak_4595	5.1815	chr15	101066201	101066701	Scn8a	C7
chr15	101092502	101092503	Otx2_mergepeak_BAMPE2271_peak_4596	6.7022	chr15	101092302	101092802	Grasp	C9,C3
chr15	101098057	101098058	Otx2_mergepeak_BAMPE2271_peak_4598	10.7681	chr15	101097902	101098402	Scn8a	C3
chr15	101140019	101140020	Otx2_mergepeak_BAMPE2271_peak_4600	5.46088	chr15	101139800	101140300	Grasp	C3
chr15	101221096	101221097	Otx2_mergepeak_BAMPE2271_peak_4602	19.3226	chr15	101220795	101221295	Atg101	C7,C6,C4,C3
chr15	101221652	101221653	Otx2_mergepeak_BAMPE2271_peak_4603	11.215	chr15	101221431	101221931	Grasp	C3
chr15	101471852	101471853	Otx2_mergepeak_BAMPE2271_peak_4607	8.22862	chr15	101471633	101472133		C3
chr15	101553313	101553314	Otx2_mergepeak_BAMPE2271_peak_4608	3.04887	chr15	101553110	101553610		C4
chr15	102025239	102025240	Otx2_mergepeak_BAMPE2271_peak_4609	17.6375	chr15	102024984	102025484	Krt18	C3
chr15	102136321	102136322	Otx2_mergepeak_BAMPE2271_peak_4610	8.24147	chr15	102136016	102136516		C5
chr15	102393859	102393860	Otx2_mergepeak_BAMPE2271_peak_4612	4.16584	chr15	102393647	102394147	Csad	C3
chr15	102473438	102473439	Otx2_mergepeak_BAMPE2271_peak_4615	6.81208	chr15	102473205	102473705	Pcbp2	C3
chr15	102692507	102692508	Otx2_mergepeak_BAMPE2271_peak_4620	11.215	chr15	102692254	102692754	Pcbp2	C3
chr15	103110057	103110058	Otx2_mergepeak_BAMPE2271_peak_4623	4.27438	chr15	103109799	103110299	Copz1	C3
chr15	103167365	103167366	Otx2_mergepeak_BAMPE2271_peak_4624	17.6375	chr15	103167132	103167632		C4,C3
chr15	103168034	103168035	Otx2_mergepeak_BAMPE2271_peak_4625	21.0325	chr15	103167751	103168251	Copz1	C3
chr15	103315408	103315409	Otx2_mergepeak_BAMPE2271_peak_4632	5.46088	chr15	103315171	103315671		C5
chr15	103498320	103498321	Otx2_mergepeak_BAMPE2271_peak_4636	13.876	chr15	103498076	103498576		C3
chr15	103518764	103518765	Otx2_mergepeak_BAMPE2271_peak_4638	4.16584	chr15	103518556	103519056		C10
chr15	103522544	103522545	Otx2_mergepeak_BAMPE2271_peak_4639	6.64872	chr15	103522217	103522717		C7,C3
chr16	4656127	4656128	Otx2_mergepeak_BAMPE2271_peak_4646	68.2318	chr16	4655851	4656351	Cdip1	C3
chr16	5146853	5146854	Otx2_mergepeak_BAMPE2271_peak_4656	27.3984	chr16	5146625	5147125		C4
chr16	5352352	5352353	Otx2_mergepeak_BAMPE2271_peak_4659	5.46088	chr16	5352194	5352694		C10
chr16	5369107	5369108	Otx2_mergepeak_BAMPE2271_peak_4660	8.24147	chr16	5368902	5369402		C7
chr16	5382477	5382478	Otx2_mergepeak_BAMPE2271_peak_4661	12.1821	chr16	5382196	5382696	Alg1	C3
chr16	5443951	5443952	Otx2_mergepeak_BAMPE2271_peak_4662	22.7764	chr16	5443708	5444208	Alg1	C3
chr16	5453378	5453379	Otx2_mergepeak_BAMPE2271_peak_4663	19.7628	chr16	5453014	5453514	Alg1	C3
chr16	5455785	5455786	Otx2_mergepeak_BAMPE2271_peak_4664	4.16584	chr16	5455514	5456014	Alg1	C3
chr16	5513491	5513492	Otx2_mergepeak_BAMPE2271_peak_4665	6.33564	chr16	5513203	5513703		C5,C3
chr16	5517983	5517984	Otx2_mergepeak_BAMPE2271_peak_4666	15.98	chr16	5517701	5518201		C3,C6
chr16	5549203	5549204	Otx2_mergepeak_BAMPE2271_peak_4667	6.28621	chr16	5548947	5549447		C6,C3
chr16	5808363	5808364	Otx2_mergepeak_BAMPE2271_peak_4668	5.46088	chr16	5808116	5808616	Rbfox1	C3
chr16	8670208	8670209	Otx2_mergepeak_BAMPE2271_peak_4674	12.5431	chr16	8669894	8670394		C6
chr16	9281084	9281085	Otx2_mergepeak_BAMPE2271_peak_4677	16.6333	chr16	9280859	9281359		C9,C6
chr16	13117445	13117446	Otx2_mergepeak_BAMPE2271_peak_4691	5.46088	chr16	13117197	13117697		C5
chr16	16929097	16929098	Otx2_mergepeak_BAMPE2271_peak_4703	12.7687	chr16	16928832	16929332	Ypel1	C3
chr16	18275513	18275514	Otx2_mergepeak_BAMPE2271_peak_4716	4.16584	chr16	18275110	18275610	Dgcr6	C3
chr16	18345463	18345464	Otx2_mergepeak_BAMPE2271_peak_4718	6.81208	chr16	18345162	18345662		C6
chr16	18460224	18460225	Otx2_mergepeak_BAMPE2271_peak_4720	21.0325	chr16	18459962	18460462		C6
chr16	18774195	18774196	Otx2_mergepeak_BAMPE2271_peak_4724	8.24147	chr16	18773950	18774450	Cldn5	C3,C9,C6,C4
chr16	20595267	20595268	Otx2_mergepeak_BAMPE2271_peak_4732	13.642	chr16	20594956	20595456	Polr2h	C3
chr16	21339969	21339970	Otx2_mergepeak_BAMPE2271_peak_4736	10.6831	chr16	21339760	21340260		C10
chr16	21382532	21382533	Otx2_mergepeak_BAMPE2271_peak_4737	15.1276	chr16	21382359	21382859		C3,C9
chr16	21423103	21423104	Otx2_mergepeak_BAMPE2271_peak_4738	6.33564	chr16	21422867	21423367		C10
chr16	21665155	21665156	Otx2_mergepeak_BAMPE2271_peak_4739	14.36	chr16	21664918	21665418		C3
chr16	21665633	21665634	Otx2_mergepeak_BAMPE2271_peak_4740	5.46088	chr16	21665420	21665920		C3
chr16	21742399	21742400	Otx2_mergepeak_BAMPE2271_peak_4741	5.46088	chr16	21742124	21742624		C3
chr16	21846006	21846007	Otx2_mergepeak_BAMPE2271_peak_4743	19.4931	chr16	21845723	21846223		C5
chr16	21865867	21865868	Otx2_mergepeak_BAMPE2271_peak_4744	5.46088	chr16	21865594	21866094		C6,C7,C3
chr16	21868863	21868864	Otx2_mergepeak_BAMPE2271_peak_4745	11.215	chr16	21868600	21869100		C7
chr16	21870143	21870144	Otx2_mergepeak_BAMPE2271_peak_4746	76.875	chr16	21869892	21870392	2510009E07Rik	C3,C7,C6
chr16	22136432	22136433	Otx2_mergepeak_BAMPE2271_peak_4748	5.46088	chr16	22136171	22136671		C3
chr16	23224806	23224807	Otx2_mergepeak_BAMPE2271_peak_4753	4.16584	chr16	23224509	23225009		C5
chr16	28083018	28083019	Otx2_mergepeak_BAMPE2271_peak_4759	5.46088	chr16	28082835	28083335		C7,C9
chr16	28252140	28252141	Otx2_mergepeak_BAMPE2271_peak_4760	5.46088	chr16	28251870	28252370		C3
chr16	28611233	28611234	Otx2_mergepeak_BAMPE2271_peak_4761	3.17164	chr16	28610854	28611354		C3
chr16	28841435	28841436	Otx2_mergepeak_BAMPE2271_peak_4762	6.20254	chr16	28841184	28841684	Mb21d2	C10
chr16	29054632	29054633	Otx2_mergepeak_BAMPE2271_peak_4764	5.46088	chr16	29054321	29054821		C3
chr16	29194226	29194227	Otx2_mergepeak_BAMPE2271_peak_4765	7.58229	chr16	29193942	29194442		C3,C9
chr16	29635985	29635986	Otx2_mergepeak_BAMPE2271_peak_4766	12.7687	chr16	29635721	29636221		C3
chr16	30039131	30039132	Otx2_mergepeak_BAMPE2271_peak_4768	6.2511	chr16	30038654	30039154	Hes1	C10
chr16	31321161	31321162	Otx2_mergepeak_BAMPE2271_peak_4775	9.7024	chr16	31320914	31321414	Acap2	C3
chr16	32524096	32524097	Otx2_mergepeak_BAMPE2271_peak_4781	5.1815	chr16	32523936	32524436		C7,C5,C6
chr16	32785020	32785021	Otx2_mergepeak_BAMPE2271_peak_4783	8.24147	chr16	32784774	32785274	Fyttd1	C9,C3
chr16	33568441	33568442	Otx2_mergepeak_BAMPE2271_peak_4788	9.7024	chr16	33568218	33568718	Heg1	C3
chr16	33594282	33594283	Otx2_mergepeak_BAMPE2271_peak_4789	11.215	chr16	33593940	33594440	Heg1	C4,C9,C3,C7
chr16	33764677	33764678	Otx2_mergepeak_BAMPE2271_peak_4790	22.7764	chr16	33764458	33764958	Heg1	C3,C9,C6
chr16	33922249	33922250	Otx2_mergepeak_BAMPE2271_peak_4791	10.7681	chr16	33921984	33922484	Heg1	C9,C3
chr16	33941310	33941311	Otx2_mergepeak_BAMPE2271_peak_4792	5.1815	chr16	33941174	33941674		C4,C9
chr16	34322753	34322754	Otx2_mergepeak_BAMPE2271_peak_4793	13.1897	chr16	34322487	34322987		C3,C6,C9
chr16	34562008	34562009	Otx2_mergepeak_BAMPE2271_peak_4794	10.7681	chr16	34561765	34562265		C7,C9
chr16	34813257	34813258	Otx2_mergepeak_BAMPE2271_peak_4796	5.46326	chr16	34813093	34813593	Hacd2	C3
chr16	34854289	34854290	Otx2_mergepeak_BAMPE2271_peak_4797	9.93431	chr16	34853987	34854487		C3,C9
chr16	34901235	34901236	Otx2_mergepeak_BAMPE2271_peak_4798	6.81208	chr16	34901024	34901524	Hacd2	C3
chr16	35051182	35051183	Otx2_mergepeak_BAMPE2271_peak_4800	3.17164	chr16	35050998	35051498		C6,C7,C5
chr16	35065986	35065987	Otx2_mergepeak_BAMPE2271_peak_4801	12.7687	chr16	35065779	35066279		C3
chr16	35140251	35140252	Otx2_mergepeak_BAMPE2271_peak_4802	4.27438	chr16	35140044	35140544		C3
chr16	35591863	35591864	Otx2_mergepeak_BAMPE2271_peak_4804	9.7024	chr16	35591615	35592115		C3
chr16	35718030	35718031	Otx2_mergepeak_BAMPE2271_peak_4805	4.27438	chr16	35717705	35718205	Dtx3l	C3
chr16	36460628	36460629	Otx2_mergepeak_BAMPE2271_peak_4807	39.155	chr16	36460383	36460883		C9,C3
chr16	36945322	36945323	Otx2_mergepeak_BAMPE2271_peak_4809	8.24147	chr16	36945018	36945518	Iqcb1	C3
chr16	37511032	37511033	Otx2_mergepeak_BAMPE2271_peak_4811	6.81208	chr16	37510757	37511257		C3
chr16	37684917	37684918	Otx2_mergepeak_BAMPE2271_peak_4815	6.64872	chr16	37684759	37685259		C3
chr16	38670806	38670807	Otx2_mergepeak_BAMPE2271_peak_4819	5.46326	chr16	38670561	38671061	Arhgap31	C3
chr16	38675867	38675868	Otx2_mergepeak_BAMPE2271_peak_4820	4.16584	chr16	38675627	38676127	Arhgap31	C3
chr16	38756363	38756364	Otx2_mergepeak_BAMPE2271_peak_4821	6.81208	chr16	38756091	38756591	Arhgap31	C3
chr16	38906141	38906142	Otx2_mergepeak_BAMPE2271_peak_4822	8.24147	chr16	38905847	38906347	Arhgap31	C3,C9
chr16	39071645	39071646	Otx2_mergepeak_BAMPE2271_peak_4823	12.7687	chr16	39071427	39071927		C9
chr16	41532843	41532844	Otx2_mergepeak_BAMPE2271_peak_4824	4.25565	chr16	41532577	41533077		C10
chr16	42575551	42575552	Otx2_mergepeak_BAMPE2271_peak_4825	9.7024	chr16	42575421	42575921		C4
chr16	44529962	44529963	Otx2_mergepeak_BAMPE2271_peak_4832	15.98	chr16	44529630	44530130		C3,C9
chr16	45936755	45936756	Otx2_mergepeak_BAMPE2271_peak_4836	11.215	chr16	45936462	45936962	Abhd10	C9
chr16	49907537	49907538	Otx2_mergepeak_BAMPE2271_peak_4840	5.46088	chr16	49907319	49907819		C3
chr16	50250729	50250730	Otx2_mergepeak_BAMPE2271_peak_4842	8.24147	chr16	50250454	50250954		C3
chr16	55807783	55807784	Otx2_mergepeak_BAMPE2271_peak_4851	21.0325	chr16	55807541	55808041	Zbtb11os1	C9,C3
chr16	56170479	56170480	Otx2_mergepeak_BAMPE2271_peak_4856	3.36775	chr16	56170217	56170717	Impg2	C3
chr16	56681211	56681212	Otx2_mergepeak_BAMPE2271_peak_4858	8.05324	chr16	56680952	56681452		C7,C3,C9
chr16	56717500	56717501	Otx2_mergepeak_BAMPE2271_peak_4859	7.49114	chr16	56717317	56717817		C5
chr16	57453185	57453186	Otx2_mergepeak_BAMPE2271_peak_4863	9.39049	chr16	57452931	57453431	Tbc1d23	C3
chr16	57846548	57846549	Otx2_mergepeak_BAMPE2271_peak_4864	9.93431	chr16	57846320	57846820		C3
chr16	57859048	57859049	Otx2_mergepeak_BAMPE2271_peak_4865	10.4166	chr16	57858773	57859273		C3
chr16	59604669	59604670	Otx2_mergepeak_BAMPE2271_peak_4869	14.0651	chr16	59604404	59604904	Crybg3	C7,C9,C6
chr16	60873869	60873870	Otx2_mergepeak_BAMPE2271_peak_4870	4.27438	chr16	60873682	60874182		C4
chr16	62832729	62832730	Otx2_mergepeak_BAMPE2271_peak_4873	5.46326	chr16	62832407	62832907		C3
chr16	63081639	63081640	Otx2_mergepeak_BAMPE2271_peak_4875	4.16584	chr16	63081417	63081917		C3,C6,C7
chr16	63091859	63091860	Otx2_mergepeak_BAMPE2271_peak_4876	40.3414	chr16	63091370	63091870		C3,C9
chr16	63806577	63806578	Otx2_mergepeak_BAMPE2271_peak_4878	9.7024	chr16	63806356	63806856	Epha3	C9
chr16	63877523	63877524	Otx2_mergepeak_BAMPE2271_peak_4879	8.24147	chr16	63877251	63877751		C3
chr16	64069246	64069247	Otx2_mergepeak_BAMPE2271_peak_4880	4.27438	chr16	64069007	64069507		C10
chr16	64682142	64682143	Otx2_mergepeak_BAMPE2271_peak_4882	6.81208	chr16	64681882	64682382		C5
chr16	67614069	67614070	Otx2_mergepeak_BAMPE2271_peak_4886	6.81208	chr16	67613839	67614339		C3
chr16	70690003	70690004	Otx2_mergepeak_BAMPE2271_peak_4889	47.4319	chr16	70689765	70690265		C6,C3
chr16	70699832	70699833	Otx2_mergepeak_BAMPE2271_peak_4890	4.27438	chr16	70699585	70700085		C3
chr16	72545145	72545146	Otx2_mergepeak_BAMPE2271_peak_4894	6.81208	chr16	72544876	72545376		C3,C9
chr16	72699423	72699424	Otx2_mergepeak_BAMPE2271_peak_4896	5.46326	chr16	72699238	72699738		C9,C10
chr16	74038870	74038871	Otx2_mergepeak_BAMPE2271_peak_4898	4.16584	chr16	74038601	74039101		C3,C9
chr16	74090116	74090117	Otx2_mergepeak_BAMPE2271_peak_4899	9.7024	chr16	74089882	74090382		C9,C7
chr16	74113322	74113323	Otx2_mergepeak_BAMPE2271_peak_4901	13.642	chr16	74113065	74113565		C9
chr16	74171184	74171185	Otx2_mergepeak_BAMPE2271_peak_4902	8.24147	chr16	74171021	74171521	Robo2	C3,C9
chr16	74193207	74193208	Otx2_mergepeak_BAMPE2271_peak_4903	8.24147	chr16	74193085	74193585	Robo2	C3
chr16	74372377	74372378	Otx2_mergepeak_BAMPE2271_peak_4904	4.16584	chr16	74372165	74372665	Robo2	C3
chr16	74375858	74375859	Otx2_mergepeak_BAMPE2271_peak_4905	17.6375	chr16	74375577	74376077	Robo2	C9,C3
chr16	74644938	74644939	Otx2_mergepeak_BAMPE2271_peak_4906	6.33564	chr16	74644673	74645173		C10
chr16	74757126	74757127	Otx2_mergepeak_BAMPE2271_peak_4907	16.6333	chr16	74756896	74757396		C3
chr16	75089650	75089651	Otx2_mergepeak_BAMPE2271_peak_4908	4.16584	chr16	75089648	75090148		C4
chr16	75089874	75089875	Otx2_mergepeak_BAMPE2271_peak_4909	4.16584	chr16	75089648	75090148		C4
chr16	75766974	75766975	Otx2_mergepeak_BAMPE2271_peak_4910	4.16584	chr16	75766635	75767135		C6
chr16	76454029	76454030	Otx2_mergepeak_BAMPE2271_peak_4912	3.17164	chr16	76453764	76454264	Nrip1	C3,C9
chr16	76539906	76539907	Otx2_mergepeak_BAMPE2271_peak_4913	27.9807	chr16	76539664	76540164	Nrip1	C3
chr16	78574482	78574483	Otx2_mergepeak_BAMPE2271_peak_4916	4.75999	chr16	78574353	78574853		C9
chr16	84774165	84774166	Otx2_mergepeak_BAMPE2271_peak_4919	29.9914	chr16	84773839	84774339	Jam2	C3,C9
chr16	84835040	84835041	Otx2_mergepeak_BAMPE2271_peak_4920	14.36	chr16	84834791	84835291		C5
chr16	85107168	85107169	Otx2_mergepeak_BAMPE2271_peak_4922	6.81208	chr16	85106856	85107356		C5,C7,C4
chr16	85117793	85117794	Otx2_mergepeak_BAMPE2271_peak_4923	11.215	chr16	85117520	85118020	App	C3,C5
chr16	85528382	85528383	Otx2_mergepeak_BAMPE2271_peak_4924	6.81208	chr16	85528165	85528665	Cyyr1	C9,C3,C4
chr16	85680589	85680590	Otx2_mergepeak_BAMPE2271_peak_4925	12.7687	chr16	85680333	85680833		C6
chr16	85800881	85800882	Otx2_mergepeak_BAMPE2271_peak_4926	7.49114	chr16	85800647	85801147		C10
chr16	86516419	86516420	Otx2_mergepeak_BAMPE2271_peak_4929	4.16584	chr16	86516140	86516640		C10
chr16	87646294	87646295	Otx2_mergepeak_BAMPE2271_peak_4930	11.215	chr16	87646065	87646565	Bach1	C4,C7,C3
chr16	87698835	87698836	Otx2_mergepeak_BAMPE2271_peak_4931	16.6333	chr16	87698655	87699155		C5
chr16	87796983	87796984	Otx2_mergepeak_BAMPE2271_peak_4932	8.25623	chr16	87796739	87797239		C3
chr16	88357019	88357020	Otx2_mergepeak_BAMPE2271_peak_4933	5.46088	chr16	88356733	88357233		C3
chr16	89739243	89739244	Otx2_mergepeak_BAMPE2271_peak_4935	19.3226	chr16	89738974	89739474		C3,C9
chr16	90132555	90132556	Otx2_mergepeak_BAMPE2271_peak_4938	57.6734	chr16	90132286	90132786		C3,C9
chr16	90197573	90197574	Otx2_mergepeak_BAMPE2271_peak_4940	5.1952	chr16	90197547	90198047		C5
chr16	90418899	90418900	Otx2_mergepeak_BAMPE2271_peak_4945	2.82033	chr16	90418609	90419109		C3
chr16	91099623	91099624	Otx2_mergepeak_BAMPE2271_peak_4949	19.3226	chr16	91099343	91099843	Olig2	C9
chr16	91139727	91139728	Otx2_mergepeak_BAMPE2271_peak_4950	6.75771	chr16	91139541	91140041		C3,C9
chr16	91140612	91140613	Otx2_mergepeak_BAMPE2271_peak_4952	15.1276	chr16	91140395	91140895	Olig2	C9
chr16	91182127	91182128	Otx2_mergepeak_BAMPE2271_peak_4953	4.27438	chr16	91181879	91182379		C3
chr16	91206585	91206586	Otx2_mergepeak_BAMPE2271_peak_4954	4.16584	chr16	91206400	91206900	Olig2	C9,C3
chr16	91223161	91223162	Otx2_mergepeak_BAMPE2271_peak_4955	4.16584	chr16	91222868	91223368	Olig2	C9
chr16	91223670	91223671	Otx2_mergepeak_BAMPE2271_peak_4956	10.7681	chr16	91223416	91223916	Olig2	C9
chr16	91225368	91225369	Otx2_mergepeak_BAMPE2271_peak_4957	18.0532	chr16	91225121	91225621	Olig2	C9
chr16	91327742	91327743	Otx2_mergepeak_BAMPE2271_peak_4958	5.46326	chr16	91327554	91328054	Olig2	C3,C9
chr16	91337732	91337733	Otx2_mergepeak_BAMPE2271_peak_4959	7.49114	chr16	91337429	91337929		C9,C7,C3
chr16	91694918	91694919	Otx2_mergepeak_BAMPE2271_peak_4967	2.16658	chr16	91694692	91695192		C4
chr16	92413017	92413018	Otx2_mergepeak_BAMPE2271_peak_4970	2.97126	chr16	92412877	92413377		C9,C3
chr16	92438650	92438651	Otx2_mergepeak_BAMPE2271_peak_4971	26.3336	chr16	92438403	92438903	Rcan1	C3,C4
chr16	93218007	93218008	Otx2_mergepeak_BAMPE2271_peak_4973	33.21	chr16	93217680	93218180		C3
chr16	94164349	94164350	Otx2_mergepeak_BAMPE2271_peak_4978	9.93431	chr16	94164159	94164659		C7
chr16	94165146	94165147	Otx2_mergepeak_BAMPE2271_peak_4979	31.4046	chr16	94164896	94165396	Ripply3	C3
chr16	94170372	94170373	Otx2_mergepeak_BAMPE2271_peak_4980	2.20535	chr16	94170120	94170620	Ripply3	C3,C4
chr16	94179787	94179788	Otx2_mergepeak_BAMPE2271_peak_4981	6.81208	chr16	94179293	94179793	Ripply3	C5,C3
chr16	94329777	94329778	Otx2_mergepeak_BAMPE2271_peak_4983	11.215	chr16	94329475	94329975	Ripply3	C3
chr16	94371623	94371624	Otx2_mergepeak_BAMPE2271_peak_4985	9.32339	chr16	94371351	94371851		C7
chr16	95093867	95093868	Otx2_mergepeak_BAMPE2271_peak_4990	5.46088	chr16	95093670	95094170		C9
chr16	95983662	95983663	Otx2_mergepeak_BAMPE2271_peak_4991	4.16584	chr16	95983390	95983890	Lca5l	C3
chr16	96192305	96192306	Otx2_mergepeak_BAMPE2271_peak_4994	6.20254	chr16	96192011	96192511	Psmg1	C10
chr16	96840125	96840126	Otx2_mergepeak_BAMPE2271_peak_4996	22.7764	chr16	96839878	96840378		C3,C9
chr16	96844160	96844161	Otx2_mergepeak_BAMPE2271_peak_4997	4.16584	chr16	96843939	96844439		C9,C3
chr16	96846254	96846255	Otx2_mergepeak_BAMPE2271_peak_4998	6.75771	chr16	96845982	96846482		C9
chr16	97017373	97017374	Otx2_mergepeak_BAMPE2271_peak_4999	15.2384	chr16	97017123	97017623		C3
chr16	97026996	97026997	Otx2_mergepeak_BAMPE2271_peak_5000	6.20254	chr16	97026807	97027307		C3,C5
chr16	97894920	97894921	Otx2_mergepeak_BAMPE2271_peak_5001	5.46088	chr16	97894631	97895131		C3
[truncated: 3,062 more rows]

## Sheet: Pou4f2
chr	start	end	Peak ID	fold change	chr	start	end	gene	cluster
[truncated: 1,535 more rows]

[truncated: 1 more sheets: Isl1]
