# Supplementary material for: Key transcription factors influence the epigenetic landscape to regulate retinal cell differentiation
Source: Nucleic Acids Res. 2023 Jan 30;51(5):2151–76. doi: 10.1093/nar/gkad026 (PMC10018358; doi:10.1093/nar/gkad026)
Supplement: gkad026_Supplemental_Files [file gkad026_supplemental_files.zip › Suppl Dataset 7 enhancers co-bound by Atoh7 and Otx2.xlsx]

## Sheet: Atoh7HA.Otx2.Atoh7HA_mergepeak.
chr	start	end	Peak ID	fold change	chr	start	end	gene	cluster
chr1	3671797	3671798	Atoh7HA_mergepeak_BAMPE2271_peak_3	22.8383	chr1	3671497	3671997		C4,C6
chr1	4802721	4802722	Atoh7HA_mergepeak_BAMPE2271_peak_22	21.7252	chr1	4802488	4802988	Lypla1	C9,C3
chr1	9584146	9584147	Atoh7HA_mergepeak_BAMPE2271_peak_100	3.5962	chr1	9583854	9584354	Vcpip1	C6,C9
chr1	9649410	9649411	Atoh7HA_mergepeak_BAMPE2271_peak_105	96.0303	chr1	9649169	9649669	Mybl1	C9
chr1	14506671	14506672	Atoh7HA_mergepeak_BAMPE2271_peak_175	21.1461	chr1	14506443	14506943		C9
chr1	34011203	34011204	Atoh7HA_mergepeak_BAMPE2271_peak_456	13.5561	chr1	34010964	34011464		C6
chr1	34041503	34041504	Atoh7HA_mergepeak_BAMPE2271_peak_457	46.4473	chr1	34041269	34041769		C9
chr1	34183082	34183083	Atoh7HA_mergepeak_BAMPE2271_peak_461	12.0579	chr1	34182817	34183317		C9,C3,C7,C6
chr1	34211279	34211280	Atoh7HA_mergepeak_BAMPE2271_peak_462	4.8638	chr1	34211030	34211530		C3
chr1	34212046	34212047	Atoh7HA_mergepeak_BAMPE2271_peak_463	10.5312	chr1	34211716	34212216		C3,C9
chr1	34236451	34236452	Atoh7HA_mergepeak_BAMPE2271_peak_464	10.8327	chr1	34236257	34236757		C6
chr1	36492656	36492657	Atoh7HA_mergepeak_BAMPE2271_peak_512	6.20028	chr1	36492385	36492885		C3
chr1	37081852	37081853	Atoh7HA_mergepeak_BAMPE2271_peak_533	7.57871	chr1	37081604	37082104	Tmem131	C9,C3
chr1	37530126	37530127	Atoh7HA_mergepeak_BAMPE2271_peak_541	15.0803	chr1	37529766	37530266		C3
chr1	37997266	37997267	Atoh7HA_mergepeak_BAMPE2271_peak_550	6.41702	chr1	37997063	37997563		C5
chr1	38877221	38877222	Atoh7HA_mergepeak_BAMPE2271_peak_563	10.6154	chr1	38876930	38877430		C9
chr1	51650507	51650508	Atoh7HA_mergepeak_BAMPE2271_peak_721	9.20316	chr1	51650286	51650786		C9,C6
chr1	52150174	52150175	Atoh7HA_mergepeak_BAMPE2271_peak_734	10.5312	chr1	52149961	52150461		C3,C9
chr1	55400099	55400100	Atoh7HA_mergepeak_BAMPE2271_peak_787	6.29115	chr1	55399858	55400358		C3
chr1	55405828	55405829	Atoh7HA_mergepeak_BAMPE2271_peak_788	9.99851	chr1	55405601	55406101		C9
chr1	55489458	55489459	Atoh7HA_mergepeak_BAMPE2271_peak_793	9.20316	chr1	55489287	55489787		C9
chr1	63667345	63667346	Atoh7HA_mergepeak_BAMPE2271_peak_913	7.57871	chr1	63667087	63667587		C5,C6
chr1	64067113	64067114	Atoh7HA_mergepeak_BAMPE2271_peak_920	38.7316	chr1	64066790	64067290	Klf7	C7,C6,C5
chr1	64079014	64079015	Atoh7HA_mergepeak_BAMPE2271_peak_921	78.1975	chr1	64078746	64079246		C6,C3,C7
chr1	64191807	64191808	Atoh7HA_mergepeak_BAMPE2271_peak_932	5.16385	chr1	64191453	64191953	Klf7	C5,C7,C6
chr1	64226441	64226442	Atoh7HA_mergepeak_BAMPE2271_peak_933	20.2979	chr1	64226166	64226666	Klf7	C7,C6
chr1	64446179	64446180	Atoh7HA_mergepeak_BAMPE2271_peak_939	4.06771	chr1	64445953	64446453		C6
chr1	64853887	64853888	Atoh7HA_mergepeak_BAMPE2271_peak_953	6.29115	chr1	64853617	64854117	Mettl21a	C10
chr1	71100095	71100096	Atoh7HA_mergepeak_BAMPE2271_peak_1028	40.6788	chr1	71099885	71100385		C6,C9
chr1	72171273	72171274	Atoh7HA_mergepeak_BAMPE2271_peak_1039	13.6367	chr1	72171047	72171547		C5,C7,C3,C6
chr1	72286962	72286963	Atoh7HA_mergepeak_BAMPE2271_peak_1048	5.25799	chr1	72286751	72287251		C7,C6
chr1	72577667	72577668	Atoh7HA_mergepeak_BAMPE2271_peak_1052	3.5962	chr1	72577484	72577984	Smarcal1	C3
chr1	72870414	72870415	Atoh7HA_mergepeak_BAMPE2271_peak_1057	5.16385	chr1	72870134	72870634		C5
chr1	73060390	73060391	Atoh7HA_mergepeak_BAMPE2271_peak_1061	9.0269	chr1	73060160	73060660		C10,C9
chr1	73758843	73758844	Atoh7HA_mergepeak_BAMPE2271_peak_1069	54.1713	chr1	73758560	73759060		C6,C9
chr1	73824564	73824565	Atoh7HA_mergepeak_BAMPE2271_peak_1072	6.20028	chr1	73824304	73824804		C3
chr1	73963100	73963101	Atoh7HA_mergepeak_BAMPE2271_peak_1076	3.53743	chr1	73962947	73963447		C3
chr1	74295826	74295827	Atoh7HA_mergepeak_BAMPE2271_peak_1086	16.6304	chr1	74295399	74295899	Aamp	C7,C6,C3
chr1	74797675	74797676	Atoh7HA_mergepeak_BAMPE2271_peak_1108	54.4811	chr1	74797331	74797831		C9,C6
chr1	75447935	75447936	Atoh7HA_mergepeak_BAMPE2271_peak_1129	23.8135	chr1	75447709	75448209		C9,C3,C4
chr1	75449167	75449168	Atoh7HA_mergepeak_BAMPE2271_peak_1130	18.3319	chr1	75448950	75449450		C9,C4,C3
chr1	75456092	75456093	Atoh7HA_mergepeak_BAMPE2271_peak_1132	10.6266	chr1	75455858	75456358		C9
chr1	78142023	78142024	Atoh7HA_mergepeak_BAMPE2271_peak_1168	7.57871	chr1	78141671	78142171		C6,C9,C5
chr1	78182083	78182084	Atoh7HA_mergepeak_BAMPE2271_peak_1169	13.5106	chr1	78181839	78182339		C9,C3
chr1	78311234	78311235	Atoh7HA_mergepeak_BAMPE2271_peak_1174	11.3048	chr1	78311012	78311512	Farsb	C6
chr1	78338478	78338479	Atoh7HA_mergepeak_BAMPE2271_peak_1175	10.5312	chr1	78338152	78338652		C5,C6
chr1	82293055	82293056	Atoh7HA_mergepeak_BAMPE2271_peak_1221	4.8638	chr1	82292746	82293246		C5,C4
chr1	82746604	82746605	Atoh7HA_mergepeak_BAMPE2271_peak_1233	10.5312	chr1	82746325	82746825		C3
chr1	86435507	86435508	Atoh7HA_mergepeak_BAMPE2271_peak_1294	2.41704	chr1	86435234	86435734	Pde6d	C9
chr1	86504287	86504288	Atoh7HA_mergepeak_BAMPE2271_peak_1303	12.0579	chr1	86503965	86504465	Ncl	C9
chr1	86505678	86505679	Atoh7HA_mergepeak_BAMPE2271_peak_1305	41.1386	chr1	86505396	86505896	Pde6d	C3,C9
chr1	86509590	86509591	Atoh7HA_mergepeak_BAMPE2271_peak_1307	22.0462	chr1	86509383	86509883	Ptma	C6
chr1	87855032	87855033	Atoh7HA_mergepeak_BAMPE2271_peak_1341	9.20316	chr1	87854915	87855415	Dgkd	C3,C9,C7
chr1	89577189	89577190	Atoh7HA_mergepeak_BAMPE2271_peak_1374	4.8638	chr1	89576803	89577303		C3
chr1	90775935	90775936	Atoh7HA_mergepeak_BAMPE2271_peak_1402	26.5008	chr1	90775784	90776284		C9,C6
chr1	91017308	91017309	Atoh7HA_mergepeak_BAMPE2271_peak_1405	2.14371	chr1	91017188	91017688		C10
chr1	91413323	91413324	Atoh7HA_mergepeak_BAMPE2271_peak_1414	46.1318	chr1	91413080	91413580	Hes6	C9
chr1	91414333	91414334	Atoh7HA_mergepeak_BAMPE2271_peak_1415	85.961	chr1	91413962	91414462	Hes6	C6
chr1	93101990	93101991	Atoh7HA_mergepeak_BAMPE2271_peak_1440	25.6103	chr1	93101673	93102173	Kif1a	C5
chr1	98190266	98190267	Atoh7HA_mergepeak_BAMPE2271_peak_1515	31.1161	chr1	98190098	98190598		C9
chr1	98350172	98350173	Atoh7HA_mergepeak_BAMPE2271_peak_1522	2.95697	chr1	98349936	98350436		C3,C9
chr1	114528795	114528796	Atoh7HA_mergepeak_BAMPE2271_peak_1762	32.4558	chr1	114528549	114529049		C9
chr1	118954987	118954988	Atoh7HA_mergepeak_BAMPE2271_peak_1832	2.95697	chr1	118954817	118955317		C5,C6,C7,C3
chr1	118982589	118982590	Atoh7HA_mergepeak_BAMPE2271_peak_1834	26.5008	chr1	118982388	118982888		C9
chr1	119649038	119649039	Atoh7HA_mergepeak_BAMPE2271_peak_1843	9.0269	chr1	119648721	119649221	Epb41l5	C3
chr1	127134335	127134336	Atoh7HA_mergepeak_BAMPE2271_peak_1940	6.20028	chr1	127134164	127134664		C3
chr1	127531336	127531337	Atoh7HA_mergepeak_BAMPE2271_peak_1946	29.1634	chr1	127531114	127531614		C9
chr1	128359729	128359730	Atoh7HA_mergepeak_BAMPE2271_peak_1966	5.2354	chr1	128359446	128359946	Dars	C10
chr1	128567441	128567442	Atoh7HA_mergepeak_BAMPE2271_peak_1969	4.8638	chr1	128567211	128567711		C9
chr1	129473636	129473637	Atoh7HA_mergepeak_BAMPE2271_peak_1990	38.551	chr1	129473424	129473924	Thsd7b	C5,C7,C6
chr1	131078983	131078984	Atoh7HA_mergepeak_BAMPE2271_peak_2015	27.4255	chr1	131078681	131079181	Mapkapk2	C9,C3
chr1	131971189	131971190	Atoh7HA_mergepeak_BAMPE2271_peak_2043	4.8638	chr1	131971044	131971544		C9,C3
chr1	132200779	132200780	Atoh7HA_mergepeak_BAMPE2271_peak_2053	29.9746	chr1	132200584	132201084	Nuak2	C10
chr1	132281923	132281924	Atoh7HA_mergepeak_BAMPE2271_peak_2056	7.27059	chr1	132281747	132282247	Nuak2	C4,C9
chr1	132290231	132290232	Atoh7HA_mergepeak_BAMPE2271_peak_2057	18.3361	chr1	132289989	132290489	Dstyk	C4,C7,C3,C9,C6
chr1	132322779	132322780	Atoh7HA_mergepeak_BAMPE2271_peak_2059	63.8042	chr1	132322621	132323121	Nuak2	C10,C9
chr1	132333939	132333940	Atoh7HA_mergepeak_BAMPE2271_peak_2061	52.2152	chr1	132333677	132334177		C9,C10
chr1	132530969	132530970	Atoh7HA_mergepeak_BAMPE2271_peak_2068	36.8063	chr1	132530705	132531205	Cntn2	C6,C5,C7
chr1	132558193	132558194	Atoh7HA_mergepeak_BAMPE2271_peak_2070	36.8063	chr1	132557995	132558495	Nuak2	C9
chr1	132660690	132660691	Atoh7HA_mergepeak_BAMPE2271_peak_2073	31.1161	chr1	132660403	132660903	Dstyk	C3,C4,C7,C6
chr1	132800561	132800562	Atoh7HA_mergepeak_BAMPE2271_peak_2077	10.5312	chr1	132800359	132800859		C7,C3,C4
chr1	133181325	133181326	Atoh7HA_mergepeak_BAMPE2271_peak_2091	16.8715	chr1	133181195	133181695		C5
chr1	133182510	133182511	Atoh7HA_mergepeak_BAMPE2271_peak_2092	15.262	chr1	133182252	133182752		C6,C7
chr1	133188078	133188079	Atoh7HA_mergepeak_BAMPE2271_peak_2093	33.5268	chr1	133187874	133188374		C10,C4
chr1	133825729	133825730	Atoh7HA_mergepeak_BAMPE2271_peak_2105	15.4273	chr1	133825523	133826023		C4
chr1	134062826	134062827	Atoh7HA_mergepeak_BAMPE2271_peak_2114	4.06771	chr1	134062483	134062983	Btg2	C3,C9
chr1	134063503	134063504	Atoh7HA_mergepeak_BAMPE2271_peak_2115	41.8409	chr1	134063385	134063885	Btg2	C3,C9
chr1	134071517	134071518	Atoh7HA_mergepeak_BAMPE2271_peak_2117	16.6304	chr1	134071261	134071761	Btg2	C3,C9
chr1	134093061	134093062	Atoh7HA_mergepeak_BAMPE2271_peak_2120	24.7932	chr1	134092822	134093322	Btg2	C3
chr1	134713832	134713833	Atoh7HA_mergepeak_BAMPE2271_peak_2139	27.4255	chr1	134713427	134713927	Ppp1r12b	C3,C7,C4,C9
chr1	134714309	134714310	Atoh7HA_mergepeak_BAMPE2271_peak_2140	5.16385	chr1	134714115	134714615		C9
chr1	135741296	135741297	Atoh7HA_mergepeak_BAMPE2271_peak_2171	33.5268	chr1	135741020	135741520		C7,C9,C3,C6
chr1	135794938	135794939	Atoh7HA_mergepeak_BAMPE2271_peak_2174	4.06771	chr1	135794630	135795130		C9
chr1	136008030	136008031	Atoh7HA_mergepeak_BAMPE2271_peak_2178	12.0579	chr1	136007806	136008306		C3
chr1	151755225	151755226	Atoh7HA_mergepeak_BAMPE2271_peak_2433	23.113	chr1	151754932	151755432		C6
chr1	152815409	152815410	Atoh7HA_mergepeak_BAMPE2271_peak_2455	19.8144	chr1	152815111	152815611		C6,C9,C3
chr1	153016646	153016647	Atoh7HA_mergepeak_BAMPE2271_peak_2458	12.0579	chr1	153016416	153016916		C9
chr1	153665306	153665307	Atoh7HA_mergepeak_BAMPE2271_peak_2475	34.8907	chr1	153665055	153665555	Dhx9	C10,C9
chr1	153704380	153704381	Atoh7HA_mergepeak_BAMPE2271_peak_2478	7.5043	chr1	153704134	153704634	Rgs16	C6
chr1	153705202	153705203	Atoh7HA_mergepeak_BAMPE2271_peak_2479	9.74504	chr1	153704890	153705390	Rgs16	C6,C9
chr1	153737308	153737309	Atoh7HA_mergepeak_BAMPE2271_peak_2481	13.6367	chr1	153737061	153737561	Rgs16	C9
chr1	155230097	155230098	Atoh7HA_mergepeak_BAMPE2271_peak_2513	48.6127	chr1	155229848	155230348	Stx6	C9,C6
chr1	155232614	155232615	Atoh7HA_mergepeak_BAMPE2271_peak_2514	2.42709	chr1	155232409	155232909		C3,C9
chr1	155704354	155704355	Atoh7HA_mergepeak_BAMPE2271_peak_2520	23.113	chr1	155704090	155704590	Acbd6	C9,C7,C3
chr1	155777671	155777672	Atoh7HA_mergepeak_BAMPE2271_peak_2523	25.6103	chr1	155777449	155777949	Lhx4	C9,C3
chr1	156090375	156090376	Atoh7HA_mergepeak_BAMPE2271_peak_2531	40.8846	chr1	156089908	156090408	Tor1aip2	C6,C5,C9,C7
chr1	156614232	156614233	Atoh7HA_mergepeak_BAMPE2271_peak_2536	12.0579	chr1	156613921	156614421	Abl2	C9
chr1	157536681	157536682	Atoh7HA_mergepeak_BAMPE2271_peak_2552	4.06771	chr1	157536443	157536943		C5
chr1	158546699	158546700	Atoh7HA_mergepeak_BAMPE2271_peak_2568	7.57871	chr1	158546445	158546945		C3,C9
chr1	161969146	161969147	Atoh7HA_mergepeak_BAMPE2271_peak_2607	12.0579	chr1	161968947	161969447		C5
chr1	165839423	165839424	Atoh7HA_mergepeak_BAMPE2271_peak_2671	4.8638	chr1	165839169	165839669	Pou2f1	C9,C3
chr1	166279959	166279960	Atoh7HA_mergepeak_BAMPE2271_peak_2682	4.8638	chr1	166279632	166280132		C4
chr1	166282856	166282857	Atoh7HA_mergepeak_BAMPE2271_peak_2683	19.8144	chr1	166282542	166283042	Ildr2	C10
chr1	167082930	167082931	Atoh7HA_mergepeak_BAMPE2271_peak_2705	18.3319	chr1	167082700	167083200	Fam78b	C5,C7
chr1	167182452	167182453	Atoh7HA_mergepeak_BAMPE2271_peak_2707	31.7414	chr1	167182219	167182719	Tmco1	C9,C3
chr1	167195008	167195009	Atoh7HA_mergepeak_BAMPE2271_peak_2708	24.5148	chr1	167194712	167195212	Tmco1	C6,C9
chr1	167349947	167349948	Atoh7HA_mergepeak_BAMPE2271_peak_2717	2.95697	chr1	167349743	167350243		C3
chr1	167598499	167598500	Atoh7HA_mergepeak_BAMPE2271_peak_2721	15.262	chr1	167598272	167598772	Mgst3	C5,C3,C6
chr1	168007705	168007706	Atoh7HA_mergepeak_BAMPE2271_peak_2735	4.06771	chr1	168007434	168007934		C10
chr1	170521706	170521707	Atoh7HA_mergepeak_BAMPE2271_peak_2781	12.2368	chr1	170521490	170521990	Nos1ap	C10
chr1	172061402	172061403	Atoh7HA_mergepeak_BAMPE2271_peak_2825	14.4756	chr1	172061101	172061601	Ncstn	C3,C9,C7
chr1	172202537	172202538	Atoh7HA_mergepeak_BAMPE2271_peak_2832	6.57464	chr1	172202223	172202723	Igsf8	C10
chr1	172338027	172338028	Atoh7HA_mergepeak_BAMPE2271_peak_2839	9.0269	chr1	172337750	172338250	Igsf8	C9
chr1	176754481	176754482	Atoh7HA_mergepeak_BAMPE2271_peak_2895	10.5312	chr1	176754234	176754734	Cep170	C6,C7
chr1	177645553	177645554	Atoh7HA_mergepeak_BAMPE2271_peak_2918	16.9035	chr1	177645367	177645867		C6,C9
chr1	177646356	177646357	Atoh7HA_mergepeak_BAMPE2271_peak_2919	14.3555	chr1	177646166	177646666		C9,C7,C6
chr1	177983253	177983254	Atoh7HA_mergepeak_BAMPE2271_peak_2931	19.8144	chr1	177982934	177983434		C5
chr1	180313095	180313096	Atoh7HA_mergepeak_BAMPE2271_peak_2982	14.0259	chr1	180312855	180313355		C4,C7,C5,C6
chr1	180604743	180604744	Atoh7HA_mergepeak_BAMPE2271_peak_2988	34.8907	chr1	180604490	180604990	Acbd3	C3
chr1	183147546	183147547	Atoh7HA_mergepeak_BAMPE2271_peak_3041	16.6304	chr1	183147370	183147870		C6,C3
chr1	183150661	183150662	Atoh7HA_mergepeak_BAMPE2271_peak_3042	13.5106	chr1	183150379	183150879	Disp1	C6,C4
chr1	185482643	185482644	Atoh7HA_mergepeak_BAMPE2271_peak_3073	7.83292	chr1	185482582	185483082		C7,C5
chr1	187345335	187345336	Atoh7HA_mergepeak_BAMPE2271_peak_3098	3.5962	chr1	187345098	187345598	Gpatch2	C3
chr1	189792106	189792107	Atoh7HA_mergepeak_BAMPE2271_peak_3142	16.6304	chr1	189791749	189792249	Ptpn14	C9
chr1	190334268	190334269	Atoh7HA_mergepeak_BAMPE2271_peak_3159	6.20028	chr1	190333967	190334467	Prox1	C10
chr1	190563390	190563391	Atoh7HA_mergepeak_BAMPE2271_peak_3162	2.37643	chr1	190563002	190563502		C3
chr1	191325865	191325866	Atoh7HA_mergepeak_BAMPE2271_peak_3189	12.0579	chr1	191325632	191326132		C6
chr1	191981634	191981635	Atoh7HA_mergepeak_BAMPE2271_peak_3216	31.1161	chr1	191981434	191981934	Rd3	C3,C7
chr1	192558095	192558096	Atoh7HA_mergepeak_BAMPE2271_peak_3225	31.1161	chr1	192557882	192558382		C7,C9
chr1	193305597	193305598	Atoh7HA_mergepeak_BAMPE2271_peak_3242	25.6103	chr1	193305353	193305853		C3,C9
chr1	193386314	193386315	Atoh7HA_mergepeak_BAMPE2271_peak_3244	9.20316	chr1	193386085	193386585		C9
chr1	193433955	193433956	Atoh7HA_mergepeak_BAMPE2271_peak_3247	17.5063	chr1	193433606	193434106		C3,C9
chr1	194161180	194161181	Atoh7HA_mergepeak_BAMPE2271_peak_3255	11.3048	chr1	194161018	194161518		C6,C9
chr1	194774128	194774129	Atoh7HA_mergepeak_BAMPE2271_peak_3267	21.4496	chr1	194773897	194774397		C4
chr1	194782549	194782550	Atoh7HA_mergepeak_BAMPE2271_peak_3269	4.8638	chr1	194782468	194782968		C3,C9
chr10	11149391	11149392	Atoh7HA_mergepeak_BAMPE2271_peak_3401	5.16385	chr10	11149144	11149644		C5
chr10	16052723	16052724	Atoh7HA_mergepeak_BAMPE2271_peak_3470	7.83292	chr10	16052471	16052971		C4,C6
chr10	17230357	17230358	Atoh7HA_mergepeak_BAMPE2271_peak_3477	7.57871	chr10	17230149	17230649		C3,C9
chr10	17478938	17478939	Atoh7HA_mergepeak_BAMPE2271_peak_3481	6.51761	chr10	17478604	17479104		C9
chr10	17878178	17878179	Atoh7HA_mergepeak_BAMPE2271_peak_3488	20.2979	chr10	17877950	17878450	Heca	C3,C9
chr10	20170653	20170654	Atoh7HA_mergepeak_BAMPE2271_peak_3526	19.6759	chr10	20170418	20170918		C4
chr10	21109575	21109576	Atoh7HA_mergepeak_BAMPE2271_peak_3539	3.5962	chr10	21109291	21109791	Myb	C10,C9
chr10	37397402	37397403	Atoh7HA_mergepeak_BAMPE2271_peak_3753	52.6905	chr10	37397181	37397681		C7,C3,C9
chr10	40302273	40302274	Atoh7HA_mergepeak_BAMPE2271_peak_3789	18.1345	chr10	40302031	40302531		C5
chr10	44458678	44458679	Atoh7HA_mergepeak_BAMPE2271_peak_3869	9.0269	chr10	44458521	44459021	Prdm1	C3
chr10	51257916	51257917	Atoh7HA_mergepeak_BAMPE2271_peak_3961	9.0269	chr10	51257683	51258183		C9
chr10	57569433	57569434	Atoh7HA_mergepeak_BAMPE2271_peak_4056	13.6367	chr10	57569188	57569688	Smpdl3a	C3,C9,C4
chr10	58929218	58929219	Atoh7HA_mergepeak_BAMPE2271_peak_4078	36.6111	chr10	58928982	58929482		C9
chr10	60918276	60918277	Atoh7HA_mergepeak_BAMPE2271_peak_4132	4.8638	chr10	60917970	60918470		C7
chr10	60981902	60981903	Atoh7HA_mergepeak_BAMPE2271_peak_4133	5.16385	chr10	60981696	60982196	Pcbd1	C5,C6
chr10	61550184	61550185	Atoh7HA_mergepeak_BAMPE2271_peak_4141	9.74504	chr10	61549959	61550459	Aifm2	C4,C6,C5
chr10	62216781	62216782	Atoh7HA_mergepeak_BAMPE2271_peak_4154	69.0702	chr10	62216537	62217037		C6
chr10	63089471	63089472	Atoh7HA_mergepeak_BAMPE2271_peak_4172	13.6367	chr10	63089163	63089663	Hnrnph3	C9,C10
chr10	63090423	63090424	Atoh7HA_mergepeak_BAMPE2271_peak_4173	32.4558	chr10	63090111	63090611	Atoh7	C3,C6,C9
chr10	63097710	63097711	Atoh7HA_mergepeak_BAMPE2271_peak_4174	4.06771	chr10	63097439	63097939	Atoh7	C3,C9
chr10	63098415	63098416	Atoh7HA_mergepeak_BAMPE2271_peak_4175	16.9035	chr10	63098239	63098739	Atoh7	C7,C9,C6
chr10	63099681	63099682	Atoh7HA_mergepeak_BAMPE2271_peak_4176	45.1405	chr10	63099401	63099901	Atoh7	C6,C7,C9
chr10	66558431	66558432	Atoh7HA_mergepeak_BAMPE2271_peak_4225	2.41704	chr10	66558241	66558741		C9
chr10	67185675	67185676	Atoh7HA_mergepeak_BAMPE2271_peak_4233	3.5962	chr10	67185420	67185920	Jmjd1c	C6
chr10	69238567	69238568	Atoh7HA_mergepeak_BAMPE2271_peak_4264	21.6672	chr10	69238268	69238768		C4,C5,C7,C6
chr10	69274571	69274572	Atoh7HA_mergepeak_BAMPE2271_peak_4266	9.20316	chr10	69274228	69274728	Rhobtb1	C3
chr10	69398311	69398312	Atoh7HA_mergepeak_BAMPE2271_peak_4268	9.0269	chr10	69398107	69398607	Cdk1	C7
chr10	69535646	69535647	Atoh7HA_mergepeak_BAMPE2271_peak_4269	6.20028	chr10	69535515	69536015	Ank3	C5
chr10	69701461	69701462	Atoh7HA_mergepeak_BAMPE2271_peak_4270	103.899	chr10	69701164	69701664		C5,C7,C6
chr10	75000233	75000234	Atoh7HA_mergepeak_BAMPE2271_peak_4346	9.0269	chr10	75000012	75000512		C3
chr10	75098655	75098656	Atoh7HA_mergepeak_BAMPE2271_peak_4350	40.6788	chr10	75098441	75098941		C3,C9
chr10	75344720	75344721	Atoh7HA_mergepeak_BAMPE2271_peak_4357	6.51761	chr10	75344515	75345015		C3,C6
chr10	75444689	75444690	Atoh7HA_mergepeak_BAMPE2271_peak_4359	52.2152	chr10	75444435	75444935		C6
chr10	75643840	75643841	Atoh7HA_mergepeak_BAMPE2271_peak_4363	46.5162	chr10	75643653	75644153		C3,C9
chr10	75872976	75872977	Atoh7HA_mergepeak_BAMPE2271_peak_4371	3.27304	chr10	75872714	75873214	Mif	C5
chr10	76810105	76810106	Atoh7HA_mergepeak_BAMPE2271_peak_4387	19.8144	chr10	76809898	76810398		C4,C7
chr10	76816766	76816767	Atoh7HA_mergepeak_BAMPE2271_peak_4388	9.0269	chr10	76816484	76816984	Slc19a1	C3
chr10	77008348	77008349	Atoh7HA_mergepeak_BAMPE2271_peak_4395	12.6487	chr10	77008137	77008637	Slc19a1	C3,C9
chr10	77152296	77152297	Atoh7HA_mergepeak_BAMPE2271_peak_4402	12.092	chr10	77152126	77152626	Col18a1	C10
chr10	77853336	77853337	Atoh7HA_mergepeak_BAMPE2271_peak_4432	117.465	chr10	77853221	77853721		C6,C9
chr10	77862434	77862435	Atoh7HA_mergepeak_BAMPE2271_peak_4433	53.6285	chr10	77862386	77862886		C6
chr10	79616000	79616001	Atoh7HA_mergepeak_BAMPE2271_peak_4476	5.38667	chr10	79615794	79616294		C5
chr10	79638995	79638996	Atoh7HA_mergepeak_BAMPE2271_peak_4477	5.16385	chr10	79638760	79639260	Plppr3	C6,C4,C5
chr10	79767133	79767134	Atoh7HA_mergepeak_BAMPE2271_peak_4483	20.251	chr10	79766878	79767378	Ptbp1	C10
chr10	79901128	79901129	Atoh7HA_mergepeak_BAMPE2271_peak_4492	5.16385	chr10	79900949	79901449	Ptbp1	C10
chr10	79920331	79920332	Atoh7HA_mergepeak_BAMPE2271_peak_4497	16.6304	chr10	79919959	79920459		C9
chr10	80045925	80045926	Atoh7HA_mergepeak_BAMPE2271_peak_4506	7.57871	chr10	80045694	80046194	Sbno2	C3
chr10	80166019	80166020	Atoh7HA_mergepeak_BAMPE2271_peak_4522	23.8135	chr10	80165702	80166202	Gamt	C6,C5,C3,C7
chr10	80260057	80260058	Atoh7HA_mergepeak_BAMPE2271_peak_4526	10.5312	chr10	80259788	80260288	Gamt	C7,C6,C4
chr10	80329953	80329954	Atoh7HA_mergepeak_BAMPE2271_peak_4534	26.6141	chr10	80329804	80330304	Tcf3	C6
chr10	80539157	80539158	Atoh7HA_mergepeak_BAMPE2271_peak_4553	6.20028	chr10	80538984	80539484	Tcf3	C10
chr10	80838057	80838058	Atoh7HA_mergepeak_BAMPE2271_peak_4579	27.4255	chr10	80837779	80838279	Oaz1	C3
chr10	81106519	81106520	Atoh7HA_mergepeak_BAMPE2271_peak_4601	25.6103	chr10	81106051	81106551	Hmg20b	C6
chr10	81416759	81416760	Atoh7HA_mergepeak_BAMPE2271_peak_4628	13.6367	chr10	81416565	81417065	Hmg20b	C10
chr10	81464533	81464534	Atoh7HA_mergepeak_BAMPE2271_peak_4631	10.5312	chr10	81464380	81464880		C6
chr10	85128114	85128115	Atoh7HA_mergepeak_BAMPE2271_peak_4714	12.6487	chr10	85127841	85128341		C5
chr10	85393190	85393191	Atoh7HA_mergepeak_BAMPE2271_peak_4716	4.8638	chr10	85392999	85393499		C9
chr10	86702575	86702576	Atoh7HA_mergepeak_BAMPE2271_peak_4738	6.20028	chr10	86702267	86702767		C3,C9
chr10	87447898	87447899	Atoh7HA_mergepeak_BAMPE2271_peak_4751	4.07944	chr10	87447638	87448138		C10
chr10	87489007	87489008	Atoh7HA_mergepeak_BAMPE2271_peak_4752	8.72987	chr10	87488694	87489194	Ascl1	C9
chr10	92314833	92314834	Atoh7HA_mergepeak_BAMPE2271_peak_4810	15.262	chr10	92314569	92315069		C3,C9
chr10	92333121	92333122	Atoh7HA_mergepeak_BAMPE2271_peak_4813	18.3319	chr10	92332973	92333473	Rmst	C10
chr10	93275924	93275925	Atoh7HA_mergepeak_BAMPE2271_peak_4823	6.20028	chr10	93275751	93276251		C3
chr10	93636151	93636152	Atoh7HA_mergepeak_BAMPE2271_peak_4831	4.8638	chr10	93635895	93636395		C3,C9
chr10	94093883	94093884	Atoh7HA_mergepeak_BAMPE2271_peak_4837	28.2282	chr10	94093579	94094079	Fgd6	C7,C9,C6
chr10	95596116	95596117	Atoh7HA_mergepeak_BAMPE2271_peak_4866	7.57871	chr10	95595861	95596361	Nudt4	C10,C9
chr10	106632379	106632380	Atoh7HA_mergepeak_BAMPE2271_peak_5022	9.0269	chr10	106632154	106632654		C4,C3
chr10	111012685	111012686	Atoh7HA_mergepeak_BAMPE2271_peak_5084	6.20028	chr10	111012437	111012937		C5
chr10	111026286	111026287	Atoh7HA_mergepeak_BAMPE2271_peak_5085	76.4077	chr10	111026024	111026524		C5,C6,C7
chr10	111476547	111476548	Atoh7HA_mergepeak_BAMPE2271_peak_5093	7.57871	chr10	111476273	111476773	Bbs10	C3
chr10	111669324	111669325	Atoh7HA_mergepeak_BAMPE2271_peak_5096	2.41704	chr10	111669115	111669615		C7,C9
chr10	111929103	111929104	Atoh7HA_mergepeak_BAMPE2271_peak_5101	9.0269	chr10	111928758	111929258		C5,C9,C7
chr10	115050317	115050318	Atoh7HA_mergepeak_BAMPE2271_peak_5152	6.40335	chr10	115050099	115050599	Trhde	C7,C3
chr10	115618707	115618708	Atoh7HA_mergepeak_BAMPE2271_peak_5162	5.25799	chr10	115618434	115618934		C6
chr10	118103331	118103332	Atoh7HA_mergepeak_BAMPE2271_peak_5205	4.06771	chr10	118103079	118103579		C5
chr10	118641274	118641275	Atoh7HA_mergepeak_BAMPE2271_peak_5215	12.0579	chr10	118641010	118641510	Dyrk2	C9,C7
chr10	119132152	119132153	Atoh7HA_mergepeak_BAMPE2271_peak_5226	43.4848	chr10	119131912	119132412		C6
chr10	119270802	119270803	Atoh7HA_mergepeak_BAMPE2271_peak_5229	38.8177	chr10	119270603	119271103		C9,C6
chr10	121510332	121510333	Atoh7HA_mergepeak_BAMPE2271_peak_5268	18.5911	chr10	121510103	121510603	Rassf3	C7,C9,C6
chr10	122602613	122602614	Atoh7HA_mergepeak_BAMPE2271_peak_5299	12.0579	chr10	122602335	122602835		C3
chr10	122886861	122886862	Atoh7HA_mergepeak_BAMPE2271_peak_5311	3.05675	chr10	122886625	122887125		C4,C3
chr10	123013684	123013685	Atoh7HA_mergepeak_BAMPE2271_peak_5313	13.5561	chr10	123013392	123013892	Usp15	C7,C3,C6
chr10	126845407	126845408	Atoh7HA_mergepeak_BAMPE2271_peak_5353	4.8638	chr10	126845163	126845663	Tspan31	C9
chr10	126957874	126957875	Atoh7HA_mergepeak_BAMPE2271_peak_5359	32.2457	chr10	126957678	126958178	Cdk4	C6
chr10	127289402	127289403	Atoh7HA_mergepeak_BAMPE2271_peak_5377	11.3048	chr10	127289136	127289636	Ddit3	C3
chr10	127510556	127510557	Atoh7HA_mergepeak_BAMPE2271_peak_5388	6.51761	chr10	127510159	127510659	Mbd6	C9
chr10	127513113	127513114	Atoh7HA_mergepeak_BAMPE2271_peak_5391	29.9746	chr10	127512879	127513379	Ddit3	C3
chr10	127536783	127536784	Atoh7HA_mergepeak_BAMPE2271_peak_5394	6.20028	chr10	127536512	127537012		C9
chr10	130244546	130244547	Atoh7HA_mergepeak_BAMPE2271_peak_5464	10.5312	chr10	130244257	130244757	Neurod4	C9,C3
chr10	130282125	130282126	Atoh7HA_mergepeak_BAMPE2271_peak_5465	7.57871	chr10	130281933	130282433	Neurod4	C7,C3,C9
chr10	130282403	130282404	Atoh7HA_mergepeak_BAMPE2271_peak_5466	8.72987	chr10	130281933	130282433	Neurod4	C7,C3,C9
chr11	5129194	5129195	Atoh7HA_mergepeak_BAMPE2271_peak_5550	34.8907	chr11	5128960	5129460	Ewsr1	C9
chr11	5732632	5732633	Atoh7HA_mergepeak_BAMPE2271_peak_5580	42.6713	chr11	5732351	5732851	Mrps24	C6
chr11	6515121	6515122	Atoh7HA_mergepeak_BAMPE2271_peak_5605	9.0269	chr11	6514829	6515329	Tbrg4	C7,C3
chr11	11844767	11844768	Atoh7HA_mergepeak_BAMPE2271_peak_5689	33.5268	chr11	11844458	11844958		C9,C6
chr11	11850684	11850685	Atoh7HA_mergepeak_BAMPE2271_peak_5691	6.51761	chr11	11850385	11850885		C4
chr11	11868351	11868352	Atoh7HA_mergepeak_BAMPE2271_peak_5692	22.0462	chr11	11868100	11868600		C3,C9
chr11	18907556	18907557	Atoh7HA_mergepeak_BAMPE2271_peak_5789	4.8638	chr11	18907209	18907709		C6,C9
chr11	18916816	18916817	Atoh7HA_mergepeak_BAMPE2271_peak_5790	11.3048	chr11	18916588	18917088		C6,C3,C9
chr11	19008330	19008331	Atoh7HA_mergepeak_BAMPE2271_peak_5791	4.06771	chr11	19008100	19008600		C3
chr11	20561452	20561453	Atoh7HA_mergepeak_BAMPE2271_peak_5833	16.148	chr11	20561231	20561731		C6
chr11	20655911	20655912	Atoh7HA_mergepeak_BAMPE2271_peak_5835	9.20316	chr11	20655700	20656200		C9,C4
chr11	22990513	22990514	Atoh7HA_mergepeak_BAMPE2271_peak_5873	5.25799	chr11	22990325	22990825		C5
chr11	23140898	23140899	Atoh7HA_mergepeak_BAMPE2271_peak_5877	4.8638	chr11	23140674	23141174	Usp34	C3
chr11	28730358	28730359	Atoh7HA_mergepeak_BAMPE2271_peak_5950	14.0259	chr11	28730092	28730592		C3,C9
chr11	29774472	29774473	Atoh7HA_mergepeak_BAMPE2271_peak_5977	12.0579	chr11	29774250	29774750		C9,C3
chr11	30161327	30161328	Atoh7HA_mergepeak_BAMPE2271_peak_5980	25.6103	chr11	30161114	30161614		C3,C9
chr11	32602005	32602006	Atoh7HA_mergepeak_BAMPE2271_peak_6022	23.788	chr11	32601802	32602302	Fbxw11	C6
chr11	35318324	35318325	Atoh7HA_mergepeak_BAMPE2271_peak_6049	13.5547	chr11	35318111	35318611		C3,C9
chr11	35874078	35874079	Atoh7HA_mergepeak_BAMPE2271_peak_6061	3.5962	chr11	35873802	35874302	Wwc1	C3,C5
chr11	36106783	36106784	Atoh7HA_mergepeak_BAMPE2271_peak_6064	37.1356	chr11	36106603	36107103		C9,C7
chr11	36161832	36161833	Atoh7HA_mergepeak_BAMPE2271_peak_6068	10.5312	chr11	36161677	36162177		C5,C6
chr11	40510742	40510743	Atoh7HA_mergepeak_BAMPE2271_peak_6105	46.605	chr11	40510485	40510985	Mat2b	C9,C3,C6
chr11	43540109	43540110	Atoh7HA_mergepeak_BAMPE2271_peak_6145	7.57871	chr11	43539813	43540313		C9
chr11	43548394	43548395	Atoh7HA_mergepeak_BAMPE2271_peak_6146	6.20028	chr11	43548158	43548658	Pttg1	C9
chr11	43653220	43653221	Atoh7HA_mergepeak_BAMPE2271_peak_6151	27.4255	chr11	43653039	43653539	Pwwp2a	C9,C6,C5
chr11	44892961	44892962	Atoh7HA_mergepeak_BAMPE2271_peak_6166	7.5043	chr11	44892724	44893224		C7,C6,C3
chr11	45577890	45577891	Atoh7HA_mergepeak_BAMPE2271_peak_6173	13.5106	chr11	45577680	45578180		C3,C6,C7,C4
chr11	49244015	49244016	Atoh7HA_mergepeak_BAMPE2271_peak_6226	4.40855	chr11	49243640	49244140		C10
chr11	49846601	49846602	Atoh7HA_mergepeak_BAMPE2271_peak_6233	24.129	chr11	49846385	49846885		C3
chr11	52000851	52000852	Atoh7HA_mergepeak_BAMPE2271_peak_6286	5.25799	chr11	52000505	52001005		C5
chr11	52561563	52561564	Atoh7HA_mergepeak_BAMPE2271_peak_6298	53.5036	chr11	52561260	52561760	Fstl4	C5,C6
chr11	52728731	52728732	Atoh7HA_mergepeak_BAMPE2271_peak_6304	23.8135	chr11	52728438	52728938		C4,C6,C3
chr11	53067883	53067884	Atoh7HA_mergepeak_BAMPE2271_peak_6312	6.29115	chr11	53067733	53068233		C9
chr11	55461230	55461231	Atoh7HA_mergepeak_BAMPE2271_peak_6372	21.4496	chr11	55460960	55461460		C6
chr11	55974793	55974794	Atoh7HA_mergepeak_BAMPE2271_peak_6382	3.5962	chr11	55974476	55974976		C3
chr11	58965014	58965015	Atoh7HA_mergepeak_BAMPE2271_peak_6445	12.0579	chr11	58964760	58965260	Fam183b	C9
chr11	58994574	58994575	Atoh7HA_mergepeak_BAMPE2271_peak_6446	5.16385	chr11	58994358	58994858	Mrpl55	C5,C3
chr11	59239081	59239082	Atoh7HA_mergepeak_BAMPE2271_peak_6456	23.113	chr11	59238909	59239409		C9
chr11	61484814	61484815	Atoh7HA_mergepeak_BAMPE2271_peak_6521	15.262	chr11	61484522	61485022	Mfap4	C9,C7,C6
chr11	63891765	63891766	Atoh7HA_mergepeak_BAMPE2271_peak_6573	6.20028	chr11	63891586	63892086		C3
chr11	64396697	64396698	Atoh7HA_mergepeak_BAMPE2271_peak_6579	13.5561	chr11	64396417	64396917		C6,C7,C9
chr11	64672156	64672157	Atoh7HA_mergepeak_BAMPE2271_peak_6584	6.25892	chr11	64671823	64672323		C10
chr11	66892474	66892475	Atoh7HA_mergepeak_BAMPE2271_peak_6618	5.16385	chr11	66892254	66892754	Adprm	C3,C9
chr11	67081413	67081414	Atoh7HA_mergepeak_BAMPE2271_peak_6627	29.9746	chr11	67081162	67081662		C7,C3,C6
chr11	69605987	69605988	Atoh7HA_mergepeak_BAMPE2271_peak_6668	3.5423	chr11	69605765	69606265	Atp1b2	C10
chr11	69901653	69901654	Atoh7HA_mergepeak_BAMPE2271_peak_6679	7.83292	chr11	69901487	69901987		C10
chr11	69997336	69997337	Atoh7HA_mergepeak_BAMPE2271_peak_6685	12.7492	chr11	69997188	69997688		C3
chr11	71389898	71389899	Atoh7HA_mergepeak_BAMPE2271_peak_6723	44.7002	chr11	71389699	71390199		C3,C7
chr11	71439974	71439975	Atoh7HA_mergepeak_BAMPE2271_peak_6724	13.1371	chr11	71439724	71440224		C9
chr11	72072785	72072786	Atoh7HA_mergepeak_BAMPE2271_peak_6737	9.0269	chr11	72072525	72073025	Aipl1	C3,C9
chr11	73030964	73030965	Atoh7HA_mergepeak_BAMPE2271_peak_6767	6.38286	chr11	73030738	73031238		C5
chr11	73031804	73031805	Atoh7HA_mergepeak_BAMPE2271_peak_6768	11.4805	chr11	73031533	73032033	Ncbp3	C9,C3
chr11	74468297	74468298	Atoh7HA_mergepeak_BAMPE2271_peak_6796	23.8135	chr11	74468133	74468633	Ccdc92b	C6,C3,C7,C4
chr11	74649409	74649410	Atoh7HA_mergepeak_BAMPE2271_peak_6802	12.0579	chr11	74649077	74649577	Rap1gap2	C3
chr11	74724455	74724456	Atoh7HA_mergepeak_BAMPE2271_peak_6804	6.29115	chr11	74724119	74724619		C10
chr11	74830860	74830861	Atoh7HA_mergepeak_BAMPE2271_peak_6806	6.8583	chr11	74830636	74831136		C10
chr11	74877009	74877010	Atoh7HA_mergepeak_BAMPE2271_peak_6809	16.6304	chr11	74876749	74877249	Srr	C5,C6
chr11	75213980	75213981	Atoh7HA_mergepeak_BAMPE2271_peak_6819	6.51761	chr11	75213766	75214266		C3,C4
chr11	75291694	75291695	Atoh7HA_mergepeak_BAMPE2271_peak_6824	2.42709	chr11	75291434	75291934	Wdr81	C5,C3
chr11	76290589	76290590	Atoh7HA_mergepeak_BAMPE2271_peak_6859	22.0462	chr11	76290288	76290788	Nxn	C3,C9,C4,C6
chr11	76295011	76295012	Atoh7HA_mergepeak_BAMPE2271_peak_6861	18.5911	chr11	76294780	76295280	Nxn	C9,C3
chr11	76359740	76359741	Atoh7HA_mergepeak_BAMPE2271_peak_6867	9.20316	chr11	76359497	76359997	Nxn	C9
chr11	77934375	77934376	Atoh7HA_mergepeak_BAMPE2271_peak_6915	16.9035	chr11	77934157	77934657		C9
chr11	78816190	78816191	Atoh7HA_mergepeak_BAMPE2271_peak_6944	6.57464	chr11	78815937	78816437		C10
chr11	78820547	78820548	Atoh7HA_mergepeak_BAMPE2271_peak_6945	9.0269	chr11	78820293	78820793	Nlk	C6,C9
chr11	79116954	79116955	Atoh7HA_mergepeak_BAMPE2271_peak_6952	62.7991	chr11	79116656	79117156	Wsb1	C6,C9
chr11	79593700	79593701	Atoh7HA_mergepeak_BAMPE2271_peak_6958	13.5106	chr11	79593460	79593960	Rab11fip4	C6
chr11	79789645	79789646	Atoh7HA_mergepeak_BAMPE2271_peak_6964	16.6304	chr11	79789235	79789735		C9,C3
chr11	80301891	80301892	Atoh7HA_mergepeak_BAMPE2271_peak_6980	15.4273	chr11	80301642	80302142	Rhot1	C3,C9
chr11	80312292	80312293	Atoh7HA_mergepeak_BAMPE2271_peak_6983	12.0579	chr11	80312006	80312506	Zfp207	C4,C9
chr11	80314984	80314985	Atoh7HA_mergepeak_BAMPE2271_peak_6984	4.06771	chr11	80314806	80315306	Rhot1	C3
chr11	80335858	80335859	Atoh7HA_mergepeak_BAMPE2271_peak_6988	31.7414	chr11	80335599	80336099	Zfp207	C9
chr11	81926571	81926572	Atoh7HA_mergepeak_BAMPE2271_peak_7021	9.74504	chr11	81926348	81926848		C3,C4
chr11	82216736	82216737	Atoh7HA_mergepeak_BAMPE2271_peak_7024	9.0269	chr11	82216536	82217036		C3
chr11	82406489	82406490	Atoh7HA_mergepeak_BAMPE2271_peak_7032	44.3821	chr11	82406234	82406734		C6,C10
chr11	82422040	82422041	Atoh7HA_mergepeak_BAMPE2271_peak_7034	40.6788	chr11	82421785	82422285	Tmem132e	C7,C3,C6
chr11	82473506	82473507	Atoh7HA_mergepeak_BAMPE2271_peak_7035	7.83292	chr11	82473205	82473705	Tmem132e	C5,C6
chr11	84048252	84048253	Atoh7HA_mergepeak_BAMPE2271_peak_7059	6.20028	chr11	84048018	84048518		C3
chr11	84637571	84637572	Atoh7HA_mergepeak_BAMPE2271_peak_7069	16.9035	chr11	84637144	84637644		C6,C9
chr11	84676883	84676884	Atoh7HA_mergepeak_BAMPE2271_peak_7070	35.3076	chr11	84676636	84677136		C3,C9
chr11	85876570	85876571	Atoh7HA_mergepeak_BAMPE2271_peak_7096	3.5962	chr11	85876452	85876952		C4
chr11	86051587	86051588	Atoh7HA_mergepeak_BAMPE2271_peak_7097	32.9955	chr11	86051380	86051880	Brip1	C9
chr11	87443356	87443357	Atoh7HA_mergepeak_BAMPE2271_peak_7127	41.3833	chr11	87443270	87443770		C6
chr11	88087107	88087108	Atoh7HA_mergepeak_BAMPE2271_peak_7151	7.83292	chr11	88086821	88087321		C3
chr11	88140231	88140232	Atoh7HA_mergepeak_BAMPE2271_peak_7153	2.14371	chr11	88139986	88140486	Cuedc1	C3
chr11	88253076	88253077	Atoh7HA_mergepeak_BAMPE2271_peak_7165	36.9852	chr11	88252883	88253383	Ccdc182	C7,C4,C6
chr11	88275321	88275322	Atoh7HA_mergepeak_BAMPE2271_peak_7167	9.20316	chr11	88274845	88275345	Srsf1	C9
chr11	88488761	88488762	Atoh7HA_mergepeak_BAMPE2271_peak_7177	32.9955	chr11	88488524	88489024		C6,C9
chr11	89060530	89060531	Atoh7HA_mergepeak_BAMPE2271_peak_7198	7.83292	chr11	89060497	89060997		C5
chr11	89765926	89765927	Atoh7HA_mergepeak_BAMPE2271_peak_7209	3.5962	chr11	89765623	89766123		C4,C3
chr11	94239900	94239901	Atoh7HA_mergepeak_BAMPE2271_peak_7280	4.06771	chr11	94239663	94240163	Abcc3	C4,C3
chr11	94246522	94246523	Atoh7HA_mergepeak_BAMPE2271_peak_7283	40.6788	chr11	94246306	94246806	Tob1	C3,C9,C4
chr11	94340437	94340438	Atoh7HA_mergepeak_BAMPE2271_peak_7288	22.0462	chr11	94340197	94340697		C6,C7
chr11	94429230	94429231	Atoh7HA_mergepeak_BAMPE2271_peak_7291	40.6788	chr11	94428962	94429462	Tob1	C9,C6
chr11	94929033	94929034	Atoh7HA_mergepeak_BAMPE2271_peak_7302	89.7112	chr11	94928727	94929227		C6,C9
chr11	94985539	94985540	Atoh7HA_mergepeak_BAMPE2271_peak_7304	2.42709	chr11	94985286	94985786	Pdk2	C3
chr11	95128591	95128592	Atoh7HA_mergepeak_BAMPE2271_peak_7316	15.262	chr11	95128348	95128848		C6,C9,C7,C3
chr11	95264380	95264381	Atoh7HA_mergepeak_BAMPE2271_peak_7320	10.4668	chr11	95264071	95264571	Kat7	C3
chr11	96824210	96824211	Atoh7HA_mergepeak_BAMPE2271_peak_7368	12.0579	chr11	96823967	96824467		C6
chr11	96829575	96829576	Atoh7HA_mergepeak_BAMPE2271_peak_7369	10.6154	chr11	96829304	96829804	Cbx1	C10
chr11	96886145	96886146	Atoh7HA_mergepeak_BAMPE2271_peak_7374	9.74504	chr11	96885831	96886331	Cbx1	C9
chr11	97080476	97080477	Atoh7HA_mergepeak_BAMPE2271_peak_7383	3.5962	chr11	97080202	97080702		C3
chr11	97441981	97441982	Atoh7HA_mergepeak_BAMPE2271_peak_7397	15.262	chr11	97441778	97442278		C9,C3
chr11	97568857	97568858	Atoh7HA_mergepeak_BAMPE2271_peak_7403	24.4103	chr11	97568594	97569094	Rpl23	C10
chr11	97818154	97818155	Atoh7HA_mergepeak_BAMPE2271_peak_7417	10.5312	chr11	97817937	97818437	Mllt6	C9,C3
chr11	98907734	98907735	Atoh7HA_mergepeak_BAMPE2271_peak_7454	10.5312	chr11	98907476	98907976	Top2a	C10
chr11	99132186	99132187	Atoh7HA_mergepeak_BAMPE2271_peak_7465	15.0803	chr11	99131950	99132450		C3
chr11	100991338	100991339	Atoh7HA_mergepeak_BAMPE2271_peak_7509	3.5962	chr11	100991050	100991550	Stat3	C3
chr11	101190087	101190088	Atoh7HA_mergepeak_BAMPE2271_peak_7516	60.0976	chr11	101189794	101190294		C7,C6,C9
chr11	101477334	101477335	Atoh7HA_mergepeak_BAMPE2271_peak_7523	12.0579	chr11	101477107	101477607	Vat1	C7,C5,C6
chr11	101479459	101479460	Atoh7HA_mergepeak_BAMPE2271_peak_7524	2.64419	chr11	101479309	101479809	Rpl27	C9,C10
chr11	101552667	101552668	Atoh7HA_mergepeak_BAMPE2271_peak_7527	7.5043	chr11	101552430	101552930		C5
chr11	101889969	101889970	Atoh7HA_mergepeak_BAMPE2271_peak_7541	29.2603	chr11	101889735	101890235	Arl4d	C6,C3
chr11	102010359	102010360	Atoh7HA_mergepeak_BAMPE2271_peak_7546	10.9584	chr11	102010140	102010640		C9,C4
chr11	102625262	102625263	Atoh7HA_mergepeak_BAMPE2271_peak_7576	16.9035	chr11	102625036	102625536	Fzd2	C9,C3
chr11	102985353	102985354	Atoh7HA_mergepeak_BAMPE2271_peak_7590	18.5911	chr11	102985134	102985634	Eftud2	C3,C9
chr11	105153569	105153570	Atoh7HA_mergepeak_BAMPE2271_peak_7632	6.20028	chr11	105153327	105153827	Tlk2	C3
chr11	106013871	106013872	Atoh7HA_mergepeak_BAMPE2271_peak_7650	5.25799	chr11	106013588	106014088	Ace	C3
chr11	107792331	107792332	Atoh7HA_mergepeak_BAMPE2271_peak_7716	25.6103	chr11	107792183	107792683		C9,C4
chr11	112708412	112708413	Atoh7HA_mergepeak_BAMPE2271_peak_7781	11.8689	chr11	112708245	112708745	Sox9	C9
chr11	112973506	112973507	Atoh7HA_mergepeak_BAMPE2271_peak_7786	6.29115	chr11	112973251	112973751		C9
chr11	113014323	113014324	Atoh7HA_mergepeak_BAMPE2271_peak_7787	21.0242	chr11	113014172	113014672		C9
chr11	113014909	113014910	Atoh7HA_mergepeak_BAMPE2271_peak_7788	4.8638	chr11	113014802	113015302		C5,C9
chr11	113439790	113439791	Atoh7HA_mergepeak_BAMPE2271_peak_7803	17.8244	chr11	113439540	113440040	Sstr2	C9
chr11	113584314	113584315	Atoh7HA_mergepeak_BAMPE2271_peak_7809	13.5106	chr11	113583993	113584493	Sstr2	C9
chr11	113602459	113602460	Atoh7HA_mergepeak_BAMPE2271_peak_7810	6.20028	chr11	113602132	113602632	Cog1	C9
chr11	113611874	113611875	Atoh7HA_mergepeak_BAMPE2271_peak_7811	21.7252	chr11	113611598	113612098	Sstr2	C3,C9
chr11	113898712	113898713	Atoh7HA_mergepeak_BAMPE2271_peak_7826	3.5962	chr11	113898597	113899097	Cog1	C3
chr11	114005991	114005992	Atoh7HA_mergepeak_BAMPE2271_peak_7835	7.57871	chr11	114005745	114006245		C3
chr11	114040706	114040707	Atoh7HA_mergepeak_BAMPE2271_peak_7837	12.0579	chr11	114040511	114041011		C10
chr11	114055158	114055159	Atoh7HA_mergepeak_BAMPE2271_peak_7838	18.4893	chr11	114054846	114055346		C9,C10
chr11	114239386	114239387	Atoh7HA_mergepeak_BAMPE2271_peak_7842	6.17083	chr11	114239123	114239623		C6
chr11	114379784	114379785	Atoh7HA_mergepeak_BAMPE2271_peak_7846	18.8879	chr11	114379607	114380107		C9,C6,C3
chr11	114468125	114468126	Atoh7HA_mergepeak_BAMPE2271_peak_7849	24.7932	chr11	114467857	114468357		C9
chr11	114675455	114675456	Atoh7HA_mergepeak_BAMPE2271_peak_7857	16.9035	chr11	114675181	114675681	Btbd17	C3
chr11	114685193	114685194	Atoh7HA_mergepeak_BAMPE2271_peak_7859	52.6905	chr11	114684967	114685467	Btbd17	C9,C3
chr11	114745300	114745301	Atoh7HA_mergepeak_BAMPE2271_peak_7863	6.51761	chr11	114745061	114745561	Btbd17	C9
chr11	114780289	114780290	Atoh7HA_mergepeak_BAMPE2271_peak_7867	16.9035	chr11	114780060	114780560	Btbd17	C3,C6
chr11	114795293	114795294	Atoh7HA_mergepeak_BAMPE2271_peak_7870	57.4427	chr11	114795137	114795637	Btbd17	C6
chr11	115163271	115163272	Atoh7HA_mergepeak_BAMPE2271_peak_7884	18.8879	chr11	115163028	115163528	Slc9a3r1	C9,C10
chr11	115234100	115234101	Atoh7HA_mergepeak_BAMPE2271_peak_7893	65.9685	chr11	115233830	115234330	Grin2c	C9
chr11	116814603	116814604	Atoh7HA_mergepeak_BAMPE2271_peak_7978	7.83292	chr11	116814467	116814967	St6galnac2	C6
chr11	116825356	116825357	Atoh7HA_mergepeak_BAMPE2271_peak_7979	3.5962	chr11	116825170	116825670		C3
chr11	117267557	117267558	Atoh7HA_mergepeak_BAMPE2271_peak_7988	5.25799	chr11	117267321	117267821		C10
chr11	118010067	118010068	Atoh7HA_mergepeak_BAMPE2271_peak_8032	18.5911	chr11	118009775	118010275	Pgs1	C4,C3
chr11	118173010	118173011	Atoh7HA_mergepeak_BAMPE2271_peak_8036	13.5561	chr11	118172745	118173245	Pgs1	C3
chr11	118745015	118745016	Atoh7HA_mergepeak_BAMPE2271_peak_8066	15.262	chr11	118744712	118745212		C9
chr11	118973207	118973208	Atoh7HA_mergepeak_BAMPE2271_peak_8077	42.6365	chr11	118972917	118973417	Cbx2	C6,C3,C7,C9
chr11	118995690	118995691	Atoh7HA_mergepeak_BAMPE2271_peak_8079	16.9035	chr11	118995440	118995940	Cbx2	C9,C6
chr11	119053396	119053397	Atoh7HA_mergepeak_BAMPE2271_peak_8084	2.64419	chr11	119053206	119053706	Ccdc40	C5
chr11	119111579	119111580	Atoh7HA_mergepeak_BAMPE2271_peak_8088	12.0579	chr11	119111287	119111787		C9,C3
chr11	119150700	119150701	Atoh7HA_mergepeak_BAMPE2271_peak_8091	15.262	chr11	119150496	119150996	Rbfox3	C7,C6,C3
chr11	119559066	119559067	Atoh7HA_mergepeak_BAMPE2271_peak_8114	2.42709	chr11	119558888	119559388	Nptx1	C5,C3
chr11	121231855	121231856	Atoh7HA_mergepeak_BAMPE2271_peak_8194	6.51761	chr11	121231543	121232043	Wdr45b	C3
chr11	121388354	121388355	Atoh7HA_mergepeak_BAMPE2271_peak_8197	6.51761	chr11	121388107	121388607		C5
chr12	4523511	4523512	Atoh7HA_mergepeak_BAMPE2271_peak_8241	3.5962	chr12	4523255	4523755	Ncoa1	C9
chr12	5186814	5186815	Atoh7HA_mergepeak_BAMPE2271_peak_8256	13.6367	chr12	5186562	5187062		C9,C3
chr12	5192256	5192257	Atoh7HA_mergepeak_BAMPE2271_peak_8259	21.3273	chr12	5192063	5192563		C9,C3
chr12	6878500	6878501	Atoh7HA_mergepeak_BAMPE2271_peak_8287	5.25799	chr12	6878318	6878818		C3
chr12	12420993	12420994	Atoh7HA_mergepeak_BAMPE2271_peak_8364	4.8638	chr12	12420821	12421321		C7
chr12	12611113	12611114	Atoh7HA_mergepeak_BAMPE2271_peak_8368	34.8907	chr12	12610838	12611338		C9
chr12	12813001	12813002	Atoh7HA_mergepeak_BAMPE2271_peak_8377	63.0995	chr12	12812734	12813234		C4,C6,C9,C7
chr12	16041395	16041396	Atoh7HA_mergepeak_BAMPE2271_peak_8418	6.73265	chr12	16041135	16041635		C3,C9
chr12	17506191	17506192	Atoh7HA_mergepeak_BAMPE2271_peak_8442	9.20316	chr12	17505911	17506411		C4,C3
chr12	17626294	17626295	Atoh7HA_mergepeak_BAMPE2271_peak_8447	10.5312	chr12	17625981	17626481	Odc1	C10
chr12	25099007	25099008	Atoh7HA_mergepeak_BAMPE2271_peak_8562	6.29115	chr12	25098655	25099155	Id2	C10
chr12	26075818	26075819	Atoh7HA_mergepeak_BAMPE2271_peak_8580	9.0269	chr12	26075778	26076278		C3,C4,C9
chr12	26403934	26403935	Atoh7HA_mergepeak_BAMPE2271_peak_8583	6.29115	chr12	26403646	26404146		C3,C9
chr12	26635848	26635849	Atoh7HA_mergepeak_BAMPE2271_peak_8592	2.42709	chr12	26635676	26636176		C3,C9
chr12	26734717	26734718	Atoh7HA_mergepeak_BAMPE2271_peak_8594	27.4255	chr12	26734367	26734867		C9
chr12	27061152	27061153	Atoh7HA_mergepeak_BAMPE2271_peak_8597	9.0269	chr12	27060889	27061389		C4
chr12	27082899	27082900	Atoh7HA_mergepeak_BAMPE2271_peak_8599	6.20028	chr12	27082609	27083109		C6,C5
chr12	27646619	27646620	Atoh7HA_mergepeak_BAMPE2271_peak_8610	6.51761	chr12	27646484	27646984		C9
chr12	28589618	28589619	Atoh7HA_mergepeak_BAMPE2271_peak_8625	7.99982	chr12	28589364	28589864		C4,C7,C5
chr12	28675385	28675386	Atoh7HA_mergepeak_BAMPE2271_peak_8626	5.99898	chr12	28675101	28675601		C3
chr12	28817559	28817560	Atoh7HA_mergepeak_BAMPE2271_peak_8631	19.8144	chr12	28817313	28817813		C3
chr12	28849433	28849434	Atoh7HA_mergepeak_BAMPE2271_peak_8633	16.873	chr12	28849193	28849693		C6,C7
chr12	29083511	29083512	Atoh7HA_mergepeak_BAMPE2271_peak_8642	8.56793	chr12	29083500	29084000		C5
chr12	29121479	29121480	Atoh7HA_mergepeak_BAMPE2271_peak_8644	16.6304	chr12	29121181	29121681		C6
chr12	30373402	30373403	Atoh7HA_mergepeak_BAMPE2271_peak_8656	10.5312	chr12	30373090	30373590		C4
chr12	31895620	31895621	Atoh7HA_mergepeak_BAMPE2271_peak_8679	7.57871	chr12	31895253	31895753	Hbp1	C3
chr12	31897116	31897117	Atoh7HA_mergepeak_BAMPE2271_peak_8681	7.57871	chr12	31896873	31897373		C6
chr12	39956609	39956610	Atoh7HA_mergepeak_BAMPE2271_peak_8768	21.3273	chr12	39956379	39956879		C6,C5
chr12	44481611	44481612	Atoh7HA_mergepeak_BAMPE2271_peak_8836	4.8638	chr12	44481377	44481877		C3,C9
chr12	44519506	44519507	Atoh7HA_mergepeak_BAMPE2271_peak_8839	6.20028	chr12	44519346	44519846		C5
chr12	50614576	50614577	Atoh7HA_mergepeak_BAMPE2271_peak_8911	3.41264	chr12	50614302	50614802		C9,C3
chr12	52671622	52671623	Atoh7HA_mergepeak_BAMPE2271_peak_8934	52.2152	chr12	52671382	52671882	Akap6	C7,C4,C6
chr12	56005548	56005549	Atoh7HA_mergepeak_BAMPE2271_peak_9009	9.0269	chr12	56005261	56005761		C9
chr12	70070499	70070500	Atoh7HA_mergepeak_BAMPE2271_peak_9208	36.8063	chr12	70070274	70070774	Nin	C9,C3
chr12	70367807	70367808	Atoh7HA_mergepeak_BAMPE2271_peak_9215	18.8879	chr12	70367587	70368087		C5
chr12	70453100	70453101	Atoh7HA_mergepeak_BAMPE2271_peak_9219	9.20316	chr12	70452851	70453351		C5
chr12	72832028	72832029	Atoh7HA_mergepeak_BAMPE2271_peak_9267	23.113	chr12	72831777	72832277		C3,C4,C9
chr12	76623576	76623577	Atoh7HA_mergepeak_BAMPE2271_peak_9316	12.0579	chr12	76623350	76623850	Sptb	C3
chr12	76820757	76820758	Atoh7HA_mergepeak_BAMPE2271_peak_9334	47.19	chr12	76820533	76821033	Rab15	C6,C9,C3
chr12	79719311	79719312	Atoh7HA_mergepeak_BAMPE2271_peak_9380	5.16385	chr12	79718999	79719499		C10
chr12	79742340	79742341	Atoh7HA_mergepeak_BAMPE2271_peak_9382	15.262	chr12	79742174	79742674		C9,C3,C6
chr12	79859756	79859757	Atoh7HA_mergepeak_BAMPE2271_peak_9383	9.20316	chr12	79859478	79859978		C9,C10
chr12	79879777	79879778	Atoh7HA_mergepeak_BAMPE2271_peak_9384	6.25892	chr12	79879535	79880035	Zfp36l1	C10,C9
chr12	80228071	80228072	Atoh7HA_mergepeak_BAMPE2271_peak_9388	36.8063	chr12	80227858	80228358	Exd2	C9,C5
chr12	80858450	80858451	Atoh7HA_mergepeak_BAMPE2271_peak_9406	20.2979	chr12	80858224	80858724		C6,C9,C3
chr12	83302440	83302441	Atoh7HA_mergepeak_BAMPE2271_peak_9446	2.95697	chr12	83302410	83302910	Dpf3	C5
chr12	84404517	84404518	Atoh7HA_mergepeak_BAMPE2271_peak_9473	5.16385	chr12	84404507	84405007	Entpd5	C9
chr12	84487765	84487766	Atoh7HA_mergepeak_BAMPE2271_peak_9477	21.4496	chr12	84487557	84488057		C7
chr12	84546972	84546973	Atoh7HA_mergepeak_BAMPE2271_peak_9483	16.148	chr12	84546769	84547269	Coq6	C3,C9
chr12	86036632	86036633	Atoh7HA_mergepeak_BAMPE2271_peak_9510	6.40335	chr12	86036338	86036838	Ttll5	C3,C9
chr12	86181561	86181562	Atoh7HA_mergepeak_BAMPE2271_peak_9513	8.72987	chr12	86181281	86181781	Ift43	C3,C9
chr12	86700288	86700289	Atoh7HA_mergepeak_BAMPE2271_peak_9520	21.3273	chr12	86699823	86700323	Vash1	C9,C3
chr12	86816334	86816335	Atoh7HA_mergepeak_BAMPE2271_peak_9525	4.8638	chr12	86816081	86816581		C5
chr12	86911528	86911529	Atoh7HA_mergepeak_BAMPE2271_peak_9529	9.0269	chr12	86911404	86911904		C4,C6,C9,C7
chr12	87044928	87044929	Atoh7HA_mergepeak_BAMPE2271_peak_9532	2.95697	chr12	87044712	87045212	Ahsa1	C3
chr12	88819017	88819018	Atoh7HA_mergepeak_BAMPE2271_peak_9552	11.3021	chr12	88818749	88819249		C9
chr12	89041880	89041881	Atoh7HA_mergepeak_BAMPE2271_peak_9553	56.1341	chr12	89041619	89042119		C6,C4,C7
chr12	89075037	89075038	Atoh7HA_mergepeak_BAMPE2271_peak_9555	10.5312	chr12	89074825	89075325		C9,C3
chr12	90027269	90027270	Atoh7HA_mergepeak_BAMPE2271_peak_9565	3.86945	chr12	90026939	90027439		C9,C3
chr12	98745805	98745806	Atoh7HA_mergepeak_BAMPE2271_peak_9673	6.20028	chr12	98745489	98745989	Zc3h14	C3,C9
chr12	99299412	99299413	Atoh7HA_mergepeak_BAMPE2271_peak_9685	6.20028	chr12	99299167	99299667	Foxn3	C9
chr12	99441165	99441166	Atoh7HA_mergepeak_BAMPE2271_peak_9691	10.5312	chr12	99440961	99441461		C3,C6
chr12	99468083	99468084	Atoh7HA_mergepeak_BAMPE2271_peak_9692	21.4496	chr12	99467849	99468349	Foxn3	C9,C3
chr12	100168360	100168361	Atoh7HA_mergepeak_BAMPE2271_peak_9701	12.0579	chr12	100168150	100168650		C3,C9
chr12	100176575	100176576	Atoh7HA_mergepeak_BAMPE2271_peak_9702	15.0803	chr12	100176336	100176836		C9
chr12	100308148	100308149	Atoh7HA_mergepeak_BAMPE2271_peak_9709	42.6713	chr12	100307859	100308359	Calm1	C9,C6,C7
chr12	100990511	100990512	Atoh7HA_mergepeak_BAMPE2271_peak_9722	6.17324	chr12	100990313	100990813	Ccdc88c	C3
chr12	101005063	101005064	Atoh7HA_mergepeak_BAMPE2271_peak_9725	35.3863	chr12	101004872	101005372		C3,C9
chr12	102439782	102439783	Atoh7HA_mergepeak_BAMPE2271_peak_9744	4.8638	chr12	102439544	102440044		C5
chr12	103353796	103353797	Atoh7HA_mergepeak_BAMPE2271_peak_9757	31.7414	chr12	103353493	103353993		C9
chr12	104908268	104908269	Atoh7HA_mergepeak_BAMPE2271_peak_9782	12.0579	chr12	104908002	104908502	Dicer1	C9
chr12	105705996	105705997	Atoh7HA_mergepeak_BAMPE2271_peak_9802	10.8327	chr12	105705765	105706265		C9
chr12	105875340	105875341	Atoh7HA_mergepeak_BAMPE2271_peak_9804	10.5312	chr12	105874973	105875473	Gskip	C7,C3
chr12	106010257	106010258	Atoh7HA_mergepeak_BAMPE2271_peak_9809	12.6487	chr12	106009943	106010443		C6
chr12	108285396	108285397	Atoh7HA_mergepeak_BAMPE2271_peak_9847	2.64419	chr12	108285172	108285672		C3
chr12	109090712	109090713	Atoh7HA_mergepeak_BAMPE2271_peak_9875	27.5709	chr12	109090419	109090919		C9,C6,C7
chr12	109509641	109509642	Atoh7HA_mergepeak_BAMPE2271_peak_9882	6.29115	chr12	109509555	109510055		C6
chr12	110557017	110557018	Atoh7HA_mergepeak_BAMPE2271_peak_9911	20.2979	chr12	110556799	110557299	Wdr20	C4,C3
chr12	110845255	110845256	Atoh7HA_mergepeak_BAMPE2271_peak_9924	6.20028	chr12	110844975	110845475		C9
chr12	111664549	111664550	Atoh7HA_mergepeak_BAMPE2271_peak_9945	12.092	chr12	111664309	111664809	Eif5	C3,C9,C6
chr12	111809930	111809931	Atoh7HA_mergepeak_BAMPE2271_peak_9961	51.479	chr12	111809681	111810181	Mark3	C4
chr12	112164219	112164220	Atoh7HA_mergepeak_BAMPE2271_peak_9973	21.4408	chr12	112163935	112164435		C4
chr12	112243375	112243376	Atoh7HA_mergepeak_BAMPE2271_peak_9977	2.41704	chr12	112243150	112243650		C3,C9
chr12	112333535	112333536	Atoh7HA_mergepeak_BAMPE2271_peak_9983	14.5837	chr12	112333272	112333772		C9,C7,C6,C4
chr12	112618173	112618174	Atoh7HA_mergepeak_BAMPE2271_peak_9998	2.95697	chr12	112617917	112618417		C3,C5
chr12	112922739	112922740	Atoh7HA_mergepeak_BAMPE2271_peak_10034	10.9584	chr12	112922531	112923031		C7,C6,C4,C9
chr12	112939020	112939021	Atoh7HA_mergepeak_BAMPE2271_peak_10036	16.9035	chr12	112938794	112939294		C3
chr12	116157246	116157247	Atoh7HA_mergepeak_BAMPE2271_peak_10082	7.57871	chr12	116157049	116157549		C9,C3
chr12	117770419	117770420	Atoh7HA_mergepeak_BAMPE2271_peak_10110	18.5911	chr12	117770134	117770634		C6
chr12	117806089	117806090	Atoh7HA_mergepeak_BAMPE2271_peak_10113	5.30669	chr12	117805978	117806478	Cdca7l	C9,C10
chr12	118650969	118650970	Atoh7HA_mergepeak_BAMPE2271_peak_10122	7.58785	chr12	118650734	118651234		C10
chr13	9355446	9355447	Atoh7HA_mergepeak_BAMPE2271_peak_10236	2.42709	chr13	9355233	9355733		C9
chr13	12503647	12503648	Atoh7HA_mergepeak_BAMPE2271_peak_10280	7.57871	chr13	12503412	12503912	Heatr1	C9
chr13	15463170	15463171	Atoh7HA_mergepeak_BAMPE2271_peak_10324	14.0259	chr13	15462972	15463472		C10
chr13	21716710	21716711	Atoh7HA_mergepeak_BAMPE2271_peak_10392	13.2432	chr13	21716681	21717181	Hist1h2ap	C10
chr13	22041085	22041086	Atoh7HA_mergepeak_BAMPE2271_peak_10412	6.20028	chr13	22040610	22041110	Hist1h2bj	C10
chr13	22051059	22051060	Atoh7HA_mergepeak_BAMPE2271_peak_10415	6.40335	chr13	22050813	22051313		C5
chr13	23746969	23746970	Atoh7HA_mergepeak_BAMPE2271_peak_10453	8.56793	chr13	23746889	23747389	Hist1h1e	C9
chr13	23752612	23752613	Atoh7HA_mergepeak_BAMPE2271_peak_10455	10.8327	chr13	23752559	23753059	Hist1h2ae	C10
chr13	23757256	23757257	Atoh7HA_mergepeak_BAMPE2271_peak_10456	4.8638	chr13	23757176	23757676	Hist1h4d	C9
chr13	24651229	24651230	Atoh7HA_mergepeak_BAMPE2271_peak_10471	9.0269	chr13	24650973	24651473	Tdp2	C9,C3
chr13	26155148	26155149	Atoh7HA_mergepeak_BAMPE2271_peak_10489	21.4496	chr13	26154894	26155394		C9,C3
chr13	28416468	28416469	Atoh7HA_mergepeak_BAMPE2271_peak_10523	27.4255	chr13	28416213	28416713		C9,C6
chr13	28481506	28481507	Atoh7HA_mergepeak_BAMPE2271_peak_10528	35.4768	chr13	28481253	28481753		C9,C6
chr13	28718669	28718670	Atoh7HA_mergepeak_BAMPE2271_peak_10530	18.2095	chr13	28718401	28718901		C9
chr13	29271788	29271789	Atoh7HA_mergepeak_BAMPE2271_peak_10540	29.5091	chr13	29271361	29271861		C6,C7,C9
chr13	29274515	29274516	Atoh7HA_mergepeak_BAMPE2271_peak_10541	9.68915	chr13	29274298	29274798		C9,C7
chr13	29610205	29610206	Atoh7HA_mergepeak_BAMPE2271_peak_10543	12.0579	chr13	29609937	29610437		C9,C6
chr13	30966594	30966595	Atoh7HA_mergepeak_BAMPE2271_peak_10560	5.25799	chr13	30966349	30966849		C5
chr13	34130506	34130507	Atoh7HA_mergepeak_BAMPE2271_peak_10603	7.89655	chr13	34130262	34130762	Tubb2b	C6
chr13	34814590	34814591	Atoh7HA_mergepeak_BAMPE2271_peak_10613	7.83292	chr13	34814388	34814888		C3,C9
chr13	37505873	37505874	Atoh7HA_mergepeak_BAMPE2271_peak_10662	4.8638	chr13	37505593	37506093		C9,C3
chr13	37579965	37579966	Atoh7HA_mergepeak_BAMPE2271_peak_10666	22.0462	chr13	37579644	37580144	Rreb1	C9,C3
chr13	41482814	41482815	Atoh7HA_mergepeak_BAMPE2271_peak_10714	35.0195	chr13	41482599	41483099	Nedd9	C9,C10
chr13	42772413	42772414	Atoh7HA_mergepeak_BAMPE2271_peak_10727	26.3558	chr13	42772208	42772708		C9
chr13	44231638	44231639	Atoh7HA_mergepeak_BAMPE2271_peak_10752	8.87016	chr13	44231295	44231795		C9,C3
chr13	46534535	46534536	Atoh7HA_mergepeak_BAMPE2271_peak_10794	2.42709	chr13	46534361	46534861	Rbm24	C3,C9
chr13	47273602	47273603	Atoh7HA_mergepeak_BAMPE2271_peak_10801	4.60938	chr13	47273425	47273925	Dek	C4,C10
chr13	48513555	48513556	Atoh7HA_mergepeak_BAMPE2271_peak_10817	12.0579	chr13	48513253	48513753		C5
chr13	48686922	48686923	Atoh7HA_mergepeak_BAMPE2271_peak_10823	9.0269	chr13	48686632	48687132	Phf2	C9,C3
chr13	49016540	49016541	Atoh7HA_mergepeak_BAMPE2271_peak_10829	47.9029	chr13	49016288	49016788	Phf2	C9
chr13	49020431	49020432	Atoh7HA_mergepeak_BAMPE2271_peak_10830	44.6115	chr13	49020122	49020622	Phf2	C3,C4,C9
chr13	49025682	49025683	Atoh7HA_mergepeak_BAMPE2271_peak_10831	12.6487	chr13	49025462	49025962	Phf2	C3,C9
chr13	49352798	49352799	Atoh7HA_mergepeak_BAMPE2271_peak_10841	98.9211	chr13	49352563	49353063		C5,C6,C7
chr13	51170782	51170783	Atoh7HA_mergepeak_BAMPE2271_peak_10870	6.29115	chr13	51170484	51170984	Nxnl2	C3
chr13	51918042	51918043	Atoh7HA_mergepeak_BAMPE2271_peak_10893	24.4103	chr13	51917624	51918124	Gadd45g	C9
chr13	52643495	52643496	Atoh7HA_mergepeak_BAMPE2271_peak_10918	5.25799	chr13	52643287	52643787		C3,C4
chr13	54296292	54296293	Atoh7HA_mergepeak_BAMPE2271_peak_10937	6.51761	chr13	54296120	54296620	Cplx2	C3
chr13	54322809	54322810	Atoh7HA_mergepeak_BAMPE2271_peak_10939	3.5962	chr13	54322669	54323169	Cplx2	C9,C3
chr13	55169240	55169241	Atoh7HA_mergepeak_BAMPE2271_peak_10966	87.7109	chr13	55168982	55169482		C6,C4,C7
chr13	55210262	55210263	Atoh7HA_mergepeak_BAMPE2271_peak_10971	6.20028	chr13	55209935	55210435	Lman2	C10
chr13	56209014	56209015	Atoh7HA_mergepeak_BAMPE2271_peak_11004	12.0579	chr13	56209014	56209514	H2afy	C9
chr13	56315333	56315334	Atoh7HA_mergepeak_BAMPE2271_peak_11007	3.5962	chr13	56315171	56315671		C10
chr13	56397786	56397787	Atoh7HA_mergepeak_BAMPE2271_peak_11008	27.2823	chr13	56397487	56397987		C6,C7,C3
chr13	57087819	57087820	Atoh7HA_mergepeak_BAMPE2271_peak_11023	4.42586	chr13	57087355	57087855		C9
chr13	57624265	57624266	Atoh7HA_mergepeak_BAMPE2271_peak_11034	2.70101	chr13	57624028	57624528		C3
chr13	57782149	57782150	Atoh7HA_mergepeak_BAMPE2271_peak_11038	12.6487	chr13	57781930	57782430		C9,C5
chr13	58129027	58129028	Atoh7HA_mergepeak_BAMPE2271_peak_11050	16.9035	chr13	58128712	58129212	Gkap1	C10
chr13	58480532	58480533	Atoh7HA_mergepeak_BAMPE2271_peak_11069	7.57871	chr13	58480312	58480812		C3,C6,C4
chr13	60177723	60177724	Atoh7HA_mergepeak_BAMPE2271_peak_11094	12.205	chr13	60177459	60177959	Gas1	C10,C9
chr13	64432475	64432476	Atoh7HA_mergepeak_BAMPE2271_peak_11176	40.3165	chr13	64432244	64432744		C5
chr13	69416903	69416904	Atoh7HA_mergepeak_BAMPE2271_peak_11267	6.51761	chr13	69416624	69417124		C4,C7
chr13	72280471	72280472	Atoh7HA_mergepeak_BAMPE2271_peak_11295	6.12253	chr13	72280239	72280739		C3
chr13	72820566	72820567	Atoh7HA_mergepeak_BAMPE2271_peak_11300	39.1718	chr13	72820300	72820800		C6,C7
chr13	73306660	73306661	Atoh7HA_mergepeak_BAMPE2271_peak_11307	22.0462	chr13	73306373	73306873		C9
chr13	78446031	78446032	Atoh7HA_mergepeak_BAMPE2271_peak_11379	9.0269	chr13	78445832	78446332	Nr2f1	C10
chr13	83131256	83131257	Atoh7HA_mergepeak_BAMPE2271_peak_11422	13.6367	chr13	83131070	83131570		C9
chr13	83567963	83567964	Atoh7HA_mergepeak_BAMPE2271_peak_11427	3.5962	chr13	83567737	83568237		C9,C10
chr13	83732394	83732395	Atoh7HA_mergepeak_BAMPE2271_peak_11430	6.51761	chr13	83732127	83732627		C10
chr13	83873112	83873113	Atoh7HA_mergepeak_BAMPE2271_peak_11431	14.8164	chr13	83872827	83873327		C9,C10
chr13	84571581	84571582	Atoh7HA_mergepeak_BAMPE2271_peak_11440	4.06771	chr13	84571279	84571779		C9
chr13	84639426	84639427	Atoh7HA_mergepeak_BAMPE2271_peak_11441	4.06771	chr13	84639168	84639668		C6,C9
chr13	93839286	93839287	Atoh7HA_mergepeak_BAMPE2271_peak_11540	28.9032	chr13	93839011	93839511		C9
chr13	94997320	94997321	Atoh7HA_mergepeak_BAMPE2271_peak_11563	6.20028	chr13	94997147	94997647	Wdr41	C3
chr13	97824527	97824528	Atoh7HA_mergepeak_BAMPE2271_peak_11600	13.5106	chr13	97824271	97824771		C6,C3,C9
chr13	98815379	98815380	Atoh7HA_mergepeak_BAMPE2271_peak_11620	8.72987	chr13	98815111	98815611		C10
chr13	99353303	99353304	Atoh7HA_mergepeak_BAMPE2271_peak_11633	12.0579	chr13	99353083	99353583		C5
chr13	99357084	99357085	Atoh7HA_mergepeak_BAMPE2271_peak_11636	20.2979	chr13	99356857	99357357		C6
chr13	99414072	99414073	Atoh7HA_mergepeak_BAMPE2271_peak_11640	4.06771	chr13	99413821	99414321	Ptcd2	C3
chr13	99515077	99515078	Atoh7HA_mergepeak_BAMPE2271_peak_11643	8.72987	chr13	99515007	99515507	Map1b	C6
chr13	99549801	99549802	Atoh7HA_mergepeak_BAMPE2271_peak_11644	6.29115	chr13	99549519	99550019	Ptcd2	C5,C7
chr13	99940767	99940768	Atoh7HA_mergepeak_BAMPE2271_peak_11655	4.8638	chr13	99940532	99941032	Serf1	C5
chr13	102253544	102253545	Atoh7HA_mergepeak_BAMPE2271_peak_11687	16.5876	chr13	102253317	102253817		C9
chr13	102666035	102666036	Atoh7HA_mergepeak_BAMPE2271_peak_11696	6.20028	chr13	102665772	102666272		C9
chr13	102811354	102811355	Atoh7HA_mergepeak_BAMPE2271_peak_11698	24.4103	chr13	102811070	102811570		C7,C5
chr13	107955494	107955495	Atoh7HA_mergepeak_BAMPE2271_peak_11756	9.99851	chr13	107955184	107955684	Smim15	C10,C9
chr13	109441083	109441084	Atoh7HA_mergepeak_BAMPE2271_peak_11775	9.99851	chr13	109440782	109441282		C5
chr13	112160262	112160263	Atoh7HA_mergepeak_BAMPE2271_peak_11811	7.27059	chr13	112159954	112160454		C3
chr13	113032124	113032125	Atoh7HA_mergepeak_BAMPE2271_peak_11830	2.42709	chr13	113031934	113032434		C3
chr13	113034442	113034443	Atoh7HA_mergepeak_BAMPE2271_peak_11831	7.57871	chr13	113034210	113034710		C3,C9
chr13	114855753	114855754	Atoh7HA_mergepeak_BAMPE2271_peak_11864	3.05675	chr13	114855513	114856013		C9
chr13	115673820	115673821	Atoh7HA_mergepeak_BAMPE2271_peak_11869	6.20028	chr13	115673641	115674141		C9
chr13	115687541	115687542	Atoh7HA_mergepeak_BAMPE2271_peak_11870	9.74504	chr13	115687367	115687867		C9
chr13	115696280	115696281	Atoh7HA_mergepeak_BAMPE2271_peak_11871	2.14371	chr13	115696278	115696778		C9,C6
chr13	116514780	116514781	Atoh7HA_mergepeak_BAMPE2271_peak_11881	5.16385	chr13	116514473	116514973		C3,C6
chr13	117235796	117235797	Atoh7HA_mergepeak_BAMPE2271_peak_11890	30.9859	chr13	117235520	117236020		C5,C6
chr14	11775333	11775334	Atoh7HA_mergepeak_BAMPE2271_peak_12387	10.5312	chr14	11775130	11775630		C3
chr14	12084210	12084211	Atoh7HA_mergepeak_BAMPE2271_peak_12390	2.42709	chr14	12084017	12084517		C3
chr14	12185250	12185251	Atoh7HA_mergepeak_BAMPE2271_peak_12392	15.262	chr14	12184973	12185473		C9,C6,C7
chr14	16201192	16201193	Atoh7HA_mergepeak_BAMPE2271_peak_12449	6.51761	chr14	16200914	16201414		C9
chr14	21741996	21741997	Atoh7HA_mergepeak_BAMPE2271_peak_12539	2.41704	chr14	21741763	21742263		C10
chr14	21847608	21847609	Atoh7HA_mergepeak_BAMPE2271_peak_12541	4.70265	chr14	21847200	21847700		C3
chr14	22505998	22505999	Atoh7HA_mergepeak_BAMPE2271_peak_12550	13.6367	chr14	22505747	22506247		C10
chr14	22608704	22608705	Atoh7HA_mergepeak_BAMPE2271_peak_12552	6.20028	chr14	22608556	22609056		C3
chr14	24530472	24530473	Atoh7HA_mergepeak_BAMPE2271_peak_12580	10.5312	chr14	24530215	24530715		C3,C6
chr14	24578630	24578631	Atoh7HA_mergepeak_BAMPE2271_peak_12583	48.5016	chr14	24578381	24578881		C6,C3,C9
chr14	24606974	24606975	Atoh7HA_mergepeak_BAMPE2271_peak_12588	20.2979	chr14	24606886	24607386		C9,C6
chr14	24779234	24779235	Atoh7HA_mergepeak_BAMPE2271_peak_12592	53.5238	chr14	24779081	24779581		C6
chr14	25318078	25318079	Atoh7HA_mergepeak_BAMPE2271_peak_12601	21.4496	chr14	25317875	25318375		C10
chr14	25378046	25378047	Atoh7HA_mergepeak_BAMPE2271_peak_12603	4.06771	chr14	25377837	25378337		C6
chr14	25512981	25512982	Atoh7HA_mergepeak_BAMPE2271_peak_12613	25.6103	chr14	25512708	25513208		C6
chr14	25519935	25519936	Atoh7HA_mergepeak_BAMPE2271_peak_12616	46.605	chr14	25519703	25520203		C6,C9
chr14	25554971	25554972	Atoh7HA_mergepeak_BAMPE2271_peak_12618	12.0579	chr14	25554767	25555267		C6,C7
chr14	25577616	25577617	Atoh7HA_mergepeak_BAMPE2271_peak_12619	27.4255	chr14	25577354	25577854	Zmiz1	C9,C3,C4
chr14	28450748	28450749	Atoh7HA_mergepeak_BAMPE2271_peak_12664	8.72987	chr14	28450545	28451045		C10
chr14	28958801	28958802	Atoh7HA_mergepeak_BAMPE2271_peak_12669	7.27959	chr14	28958552	28959052		C4,C9
chr14	29502929	29502930	Atoh7HA_mergepeak_BAMPE2271_peak_12674	5.25799	chr14	29502636	29503136		C9
chr14	31130993	31130994	Atoh7HA_mergepeak_BAMPE2271_peak_12703	12.0579	chr14	31130751	31131251	Nt5dc2	C10
chr14	31934005	31934006	Atoh7HA_mergepeak_BAMPE2271_peak_12719	6.29115	chr14	31933738	31934238	Oxnad1	C3
chr14	32599438	32599439	Atoh7HA_mergepeak_BAMPE2271_peak_12736	15.0803	chr14	32599174	32599674		C3
chr14	34417669	34417670	Atoh7HA_mergepeak_BAMPE2271_peak_12761	7.57871	chr14	34417440	34417940		C3,C9
chr14	37098394	37098395	Atoh7HA_mergepeak_BAMPE2271_peak_12797	3.5962	chr14	37098029	37098529	Cdhr1	C3
chr14	40956570	40956571	Atoh7HA_mergepeak_BAMPE2271_peak_12848	13.5561	chr14	40956171	40956671	Tspan14	C10
chr14	45219657	45219658	Atoh7HA_mergepeak_BAMPE2271_peak_12900	14.0259	chr14	45219250	45219750		C5
chr14	45329683	45329684	Atoh7HA_mergepeak_BAMPE2271_peak_12902	7.57871	chr14	45329457	45329957		C5
chr14	47808678	47808679	Atoh7HA_mergepeak_BAMPE2271_peak_12941	10.5312	chr14	47808388	47808888		C9,C3
chr14	47922177	47922178	Atoh7HA_mergepeak_BAMPE2271_peak_12943	25.6103	chr14	47921867	47922367		C7,C6
chr14	48371996	48371997	Atoh7HA_mergepeak_BAMPE2271_peak_12951	3.92768	chr14	48371741	48372241	Tmem260	C3
chr14	48580305	48580306	Atoh7HA_mergepeak_BAMPE2271_peak_12957	15.4733	chr14	48580305	48580805	Otx2	C3,C9
chr14	48593555	48593556	Atoh7HA_mergepeak_BAMPE2271_peak_12958	12.0579	chr14	48593304	48593804	Otx2	C5,C3
chr14	48608825	48608826	Atoh7HA_mergepeak_BAMPE2271_peak_12960	56.8221	chr14	48608633	48609133	Otx2	C3,C9
chr14	50807733	50807734	Atoh7HA_mergepeak_BAMPE2271_peak_12974	9.20316	chr14	50807438	50807938		C6
chr14	54924725	54924726	Atoh7HA_mergepeak_BAMPE2271_peak_13045	9.20316	chr14	54924445	54924945	Efs	C3
chr14	55085557	55085558	Atoh7HA_mergepeak_BAMPE2271_peak_13048	12.0579	chr14	55085285	55085785		C7,C6,C9
chr14	55519115	55519116	Atoh7HA_mergepeak_BAMPE2271_peak_13055	13.6367	chr14	55518886	55519386	Mdp1	C4,C6,C9
chr14	58036430	58036431	Atoh7HA_mergepeak_BAMPE2271_peak_13099	16.9035	chr14	58036169	58036669	Ska3	C10
chr14	58638128	58638129	Atoh7HA_mergepeak_BAMPE2271_peak_13108	16.148	chr14	58637813	58638313		C9,C10
chr14	59737331	59737332	Atoh7HA_mergepeak_BAMPE2271_peak_13122	10.996	chr14	59737021	59737521		C10
chr14	59838056	59838057	Atoh7HA_mergepeak_BAMPE2271_peak_13126	23.8135	chr14	59837888	59838388	Shisa2	C3
chr14	59838649	59838650	Atoh7HA_mergepeak_BAMPE2271_peak_13127	21.7252	chr14	59838544	59839044	Shisa2	C3
chr14	59970011	59970012	Atoh7HA_mergepeak_BAMPE2271_peak_13128	7.53882	chr14	59969721	59970221		C4
chr14	60368957	60368958	Atoh7HA_mergepeak_BAMPE2271_peak_13148	36.8063	chr14	60368796	60369296	Amer2	C3,C9
chr14	60369280	60369281	Atoh7HA_mergepeak_BAMPE2271_peak_13149	4.8638	chr14	60368796	60369296	Amer2	C3,C9
chr14	60446231	60446232	Atoh7HA_mergepeak_BAMPE2271_peak_13151	32.9955	chr14	60445965	60446465	Amer2	C6,C3,C9
chr14	60485627	60485628	Atoh7HA_mergepeak_BAMPE2271_peak_13154	10.5312	chr14	60485437	60485937	Spata13	C10
chr14	61498358	61498359	Atoh7HA_mergepeak_BAMPE2271_peak_13173	5.25799	chr14	61497960	61498460	Ebpl	C3
chr14	63696213	63696214	Atoh7HA_mergepeak_BAMPE2271_peak_13198	15.262	chr14	63695967	63696467		C9,C3,C6
chr14	63920069	63920070	Atoh7HA_mergepeak_BAMPE2271_peak_13202	7.57871	chr14	63919798	63920298		C3
chr14	64256903	64256904	Atoh7HA_mergepeak_BAMPE2271_peak_13210	31.1161	chr14	64256740	64257240		C9
chr14	64300870	64300871	Atoh7HA_mergepeak_BAMPE2271_peak_13212	35.4647	chr14	64300575	64301075		C6,C9
chr14	64319082	64319083	Atoh7HA_mergepeak_BAMPE2271_peak_13214	22.0462	chr14	64318849	64319349	Msra	C4,C7,C6
chr14	64587166	64587167	Atoh7HA_mergepeak_BAMPE2271_peak_13224	9.0269	chr14	64587137	64587637	Mir124a-1hg	C5
chr14	64949960	64949961	Atoh7HA_mergepeak_BAMPE2271_peak_13229	24.6449	chr14	64949700	64950200		C6
chr14	65354628	65354629	Atoh7HA_mergepeak_BAMPE2271_peak_13245	4.8638	chr14	65354398	65354898	Elp3	C6,C7
chr14	65480741	65480742	Atoh7HA_mergepeak_BAMPE2271_peak_13248	18.3319	chr14	65480366	65480866		C9,C3
chr14	67550686	67550687	Atoh7HA_mergepeak_BAMPE2271_peak_13284	27.5709	chr14	67550371	67550871		C9,C6,C4
chr14	69965711	69965712	Atoh7HA_mergepeak_BAMPE2271_peak_13323	4.85169	chr14	69965438	69965938	Ccar2	C3
chr14	70936199	70936200	Atoh7HA_mergepeak_BAMPE2271_peak_13356	2.42709	chr14	70935957	70936457		C3
chr14	71709688	71709689	Atoh7HA_mergepeak_BAMPE2271_peak_13367	6.17324	chr14	71709468	71709968		C3
chr14	72389914	72389915	Atoh7HA_mergepeak_BAMPE2271_peak_13377	13.6367	chr14	72389669	72390169		C6,C7,C3
chr14	73476697	73476698	Atoh7HA_mergepeak_BAMPE2271_peak_13393	54.7481	chr14	73476481	73476981	Sucla2	C9,C6,C7
chr14	75871316	75871317	Atoh7HA_mergepeak_BAMPE2271_peak_13427	21.4496	chr14	75871102	75871602	Gpalpp1	C3,C4,C6,C9
chr14	76791938	76791939	Atoh7HA_mergepeak_BAMPE2271_peak_13439	26.1269	chr14	76791668	76792168		C9,C10
chr14	79843219	79843220	Atoh7HA_mergepeak_BAMPE2271_peak_13482	12.0579	chr14	79842960	79843460		C3,C7,C9
chr14	79844515	79844516	Atoh7HA_mergepeak_BAMPE2271_peak_13483	15.262	chr14	79844238	79844738		C9,C7
chr14	85508628	85508629	Atoh7HA_mergepeak_BAMPE2271_peak_13528	7.57871	chr14	85508448	85508948		C9
chr14	86787098	86787099	Atoh7HA_mergepeak_BAMPE2271_peak_13544	18.5911	chr14	86786805	86787305		C7,C9,C6
chr14	104356847	104356848	Atoh7HA_mergepeak_BAMPE2271_peak_13690	8.56793	chr14	104356554	104357054	Pou4f1	C6,C5
chr14	104457126	104457127	Atoh7HA_mergepeak_BAMPE2271_peak_13692	13.6367	chr14	104456875	104457375		C4,C6,C3
chr14	118052216	118052217	Atoh7HA_mergepeak_BAMPE2271_peak_13864	4.8638	chr14	118052010	118052510	Dct	C9,C3
chr14	118422539	118422540	Atoh7HA_mergepeak_BAMPE2271_peak_13874	9.74504	chr14	118422310	118422810		C4,C7
chr14	118435900	118435901	Atoh7HA_mergepeak_BAMPE2271_peak_13876	6.29115	chr14	118435610	118436110		C4
chr14	120142494	120142495	Atoh7HA_mergepeak_BAMPE2271_peak_13911	30.814	chr14	120142252	120142752		C9,C3
chr14	121713634	121713635	Atoh7HA_mergepeak_BAMPE2271_peak_13938	4.8638	chr14	121713463	121713963		C3
chr14	121798572	121798573	Atoh7HA_mergepeak_BAMPE2271_peak_13940	8.72987	chr14	121798375	121798875		C6
chr14	122367390	122367391	Atoh7HA_mergepeak_BAMPE2271_peak_13948	12.6487	chr14	122367101	122367601		C9,C6
chr14	122474193	122474194	Atoh7HA_mergepeak_BAMPE2271_peak_13951	32.9955	chr14	122474029	122474529	Zic5	C9
chr14	122684363	122684364	Atoh7HA_mergepeak_BAMPE2271_peak_13960	12.205	chr14	122684218	122684718		C4,C5
chr14	122884054	122884055	Atoh7HA_mergepeak_BAMPE2271_peak_13963	6.29115	chr14	122883800	122884300	Ggact	C9
chr15	9071214	9071215	Atoh7HA_mergepeak_BAMPE2271_peak_14078	4.21163	chr15	9070918	9071418	Skp2	C10
chr15	9094544	9094545	Atoh7HA_mergepeak_BAMPE2271_peak_14080	7.83292	chr15	9094320	9094820		C5,C7
chr15	12549357	12549358	Atoh7HA_mergepeak_BAMPE2271_peak_14120	15.262	chr15	12549103	12549603		C3
chr15	25999691	25999692	Atoh7HA_mergepeak_BAMPE2271_peak_14235	7.57871	chr15	25999507	26000007		C10
chr15	26016433	26016434	Atoh7HA_mergepeak_BAMPE2271_peak_14236	6.51761	chr15	26016221	26016721		C5,C7
chr15	31402329	31402330	Atoh7HA_mergepeak_BAMPE2271_peak_14309	22.0462	chr15	31402232	31402732	Ankrd33b	C3,C9,C6
chr15	31409990	31409991	Atoh7HA_mergepeak_BAMPE2271_peak_14311	60.6562	chr15	31409790	31410290	Ankrd33b	C7,C6,C3
chr15	32944260	32944261	Atoh7HA_mergepeak_BAMPE2271_peak_14322	9.0269	chr15	32943964	32944464		C5,C3
chr15	42068373	42068374	Atoh7HA_mergepeak_BAMPE2271_peak_14442	16.148	chr15	42068148	42068648		C9,C3
chr15	44752113	44752114	Atoh7HA_mergepeak_BAMPE2271_peak_14478	3.5962	chr15	44751913	44752413		C3,C5
chr15	52161750	52161751	Atoh7HA_mergepeak_BAMPE2271_peak_14549	6.17324	chr15	52161543	52162043		C4,C9,C7
chr15	57774601	57774602	Atoh7HA_mergepeak_BAMPE2271_peak_14611	12.6487	chr15	57774343	57774843		C7,C9
chr15	57796671	57796672	Atoh7HA_mergepeak_BAMPE2271_peak_14613	81.9485	chr15	57796338	57796838		C7,C9
chr15	58188200	58188201	Atoh7HA_mergepeak_BAMPE2271_peak_14626	2.42709	chr15	58187913	58188413		C3
chr15	59526125	59526126	Atoh7HA_mergepeak_BAMPE2271_peak_14654	31.7414	chr15	59525876	59526376	Trib1	C9
chr15	61395376	61395377	Atoh7HA_mergepeak_BAMPE2271_peak_14684	6.51761	chr15	61395214	61395714		C6,C9
chr15	62903172	62903173	Atoh7HA_mergepeak_BAMPE2271_peak_14695	6.51761	chr15	62902976	62903476		C3
chr15	68194761	68194762	Atoh7HA_mergepeak_BAMPE2271_peak_14756	15.262	chr15	68194290	68194790	Zfat	C3,C9,C6
chr15	69575853	69575854	Atoh7HA_mergepeak_BAMPE2271_peak_14771	5.38667	chr15	69575603	69576103		C10
chr15	72034185	72034186	Atoh7HA_mergepeak_BAMPE2271_peak_14789	6.29115	chr15	72033996	72034496		C6
chr15	72714398	72714399	Atoh7HA_mergepeak_BAMPE2271_peak_14794	10.6154	chr15	72714154	72714654		C3,C9
chr15	73732230	73732231	Atoh7HA_mergepeak_BAMPE2271_peak_14819	12.0579	chr15	73731932	73732432		C3,C6,C9
chr15	74536055	74536056	Atoh7HA_mergepeak_BAMPE2271_peak_14832	15.262	chr15	74535748	74536248	Adgrb1	C10
chr15	75648430	75648431	Atoh7HA_mergepeak_BAMPE2271_peak_14852	16.9035	chr15	75648193	75648693	Naprt	C3,C9
chr15	75667014	75667015	Atoh7HA_mergepeak_BAMPE2271_peak_14855	9.0269	chr15	75666796	75667296		C4,C5
chr15	75940924	75940925	Atoh7HA_mergepeak_BAMPE2271_peak_14873	3.5962	chr15	75940698	75941198		C10
chr15	76598493	76598494	Atoh7HA_mergepeak_BAMPE2271_peak_14906	28.2282	chr15	76598241	76598741	Fbxl6	C7,C3,C6,C9
chr15	76701468	76701469	Atoh7HA_mergepeak_BAMPE2271_peak_14913	9.99851	chr15	76701159	76701659		C5
chr15	77153930	77153931	Atoh7HA_mergepeak_BAMPE2271_peak_14929	10.8327	chr15	77153635	77154135		C5
chr15	78380959	78380960	Atoh7HA_mergepeak_BAMPE2271_peak_14953	10.6154	chr15	78380665	78381165	C1qtnf6	C3,C9
chr15	78680509	78680510	Atoh7HA_mergepeak_BAMPE2271_peak_14961	15.262	chr15	78680251	78680751	Pdxp	C7,C6
chr15	78771120	78771121	Atoh7HA_mergepeak_BAMPE2271_peak_14972	46.1318	chr15	78770862	78771362	Mfng	C7,C6,C9
chr15	78773500	78773501	Atoh7HA_mergepeak_BAMPE2271_peak_14976	41.8409	chr15	78773288	78773788	Mfng	C6
chr15	79045141	79045142	Atoh7HA_mergepeak_BAMPE2271_peak_14990	36.8063	chr15	79044800	79045300		C6,C3,C7
chr15	79832259	79832260	Atoh7HA_mergepeak_BAMPE2271_peak_15020	2.95697	chr15	79832045	79832545		C3
chr15	79893980	79893981	Atoh7HA_mergepeak_BAMPE2271_peak_15024	6.51761	chr15	79893737	79894237	Fam227a	C3
chr15	80159754	80159755	Atoh7HA_mergepeak_BAMPE2271_peak_15030	9.20316	chr15	80159395	80159895	Mgat3	C6,C3,C7,C9
chr15	80367063	80367064	Atoh7HA_mergepeak_BAMPE2271_peak_15039	36.8063	chr15	80366808	80367308		C6,C5
chr15	80684995	80684996	Atoh7HA_mergepeak_BAMPE2271_peak_15044	12.0579	chr15	80684721	80685221	Fam83f	C6,C9
chr15	80685506	80685507	Atoh7HA_mergepeak_BAMPE2271_peak_15045	15.4273	chr15	80685348	80685848	Fam83f	C6,C9
chr15	80797998	80797999	Atoh7HA_mergepeak_BAMPE2271_peak_15048	6.20028	chr15	80797703	80798203		C3
chr15	81802691	81802692	Atoh7HA_mergepeak_BAMPE2271_peak_15070	54.1713	chr15	81802418	81802918	Snu13	C9
chr15	82206614	82206615	Atoh7HA_mergepeak_BAMPE2271_peak_15084	23.8135	chr15	82206368	82206868	Desi1	C3,C6,C9,C7
chr15	82256311	82256312	Atoh7HA_mergepeak_BAMPE2271_peak_15085	25.9801	chr15	82256012	82256512		C4,C7,C6
chr15	82952640	82952641	Atoh7HA_mergepeak_BAMPE2271_peak_15098	27.4255	chr15	82952272	82952772		C9,C6
chr15	82961322	82961323	Atoh7HA_mergepeak_BAMPE2271_peak_15101	3.5962	chr15	82960901	82961401	Serhl	C10
chr15	82968655	82968656	Atoh7HA_mergepeak_BAMPE2271_peak_15102	26.6141	chr15	82968407	82968907	Tcf20	C7,C9,C6
chr15	84414464	84414465	Atoh7HA_mergepeak_BAMPE2271_peak_15132	3.5962	chr15	84414181	84414681	Parvg	C3
chr15	84654455	84654456	Atoh7HA_mergepeak_BAMPE2271_peak_15146	9.0269	chr15	84654230	84654730		C3
chr15	86188447	86188448	Atoh7HA_mergepeak_BAMPE2271_peak_15176	66.2898	chr15	86188170	86188670	Tbc1d22a	C6,C9,C7
chr15	86189295	86189296	Atoh7HA_mergepeak_BAMPE2271_peak_15177	10.5312	chr15	86189087	86189587		C4
chr15	86473679	86473680	Atoh7HA_mergepeak_BAMPE2271_peak_15188	3.5962	chr15	86473370	86473870		C3,C6
chr15	87678845	87678846	Atoh7HA_mergepeak_BAMPE2271_peak_15203	6.20028	chr15	87678603	87679103		C6,C3
chr15	87714866	87714867	Atoh7HA_mergepeak_BAMPE2271_peak_15204	6.20028	chr15	87714579	87715079		C3,C5
chr15	88202924	88202925	Atoh7HA_mergepeak_BAMPE2271_peak_15210	18.5911	chr15	88202689	88203189		C3
chr15	88863956	88863957	Atoh7HA_mergepeak_BAMPE2271_peak_15229	2.41704	chr15	88863786	88864286		C4
chr15	89182487	89182488	Atoh7HA_mergepeak_BAMPE2271_peak_15236	2.95697	chr15	89182249	89182749	Sbf1	C9,C3
chr15	89398418	89398419	Atoh7HA_mergepeak_BAMPE2271_peak_15241	38.7316	chr15	89398160	89398660		C9,C6
chr15	91078226	91078227	Atoh7HA_mergepeak_BAMPE2271_peak_15266	24.4103	chr15	91077936	91078436		C10
chr15	92580928	92580929	Atoh7HA_mergepeak_BAMPE2271_peak_15295	28.2282	chr15	92580698	92581198	Pdzrn4	C3,C9
chr15	93275315	93275316	Atoh7HA_mergepeak_BAMPE2271_peak_15309	43.6953	chr15	93275144	93275644		C4
chr15	94776463	94776464	Atoh7HA_mergepeak_BAMPE2271_peak_15327	7.57871	chr15	94776278	94776778		C9,C4
chr15	98677517	98677518	Atoh7HA_mergepeak_BAMPE2271_peak_15391	2.14371	chr15	98677271	98677771		C5
chr15	98762487	98762488	Atoh7HA_mergepeak_BAMPE2271_peak_15395	3.5962	chr15	98762113	98762613		C3
chr15	99607687	99607688	Atoh7HA_mergepeak_BAMPE2271_peak_15436	18.3319	chr15	99607444	99607944		C9,C3
chr15	99651621	99651622	Atoh7HA_mergepeak_BAMPE2271_peak_15438	5.16385	chr15	99651425	99651925	Racgap1	C9
chr15	99725420	99725421	Atoh7HA_mergepeak_BAMPE2271_peak_15444	6.40335	chr15	99725387	99725887		C6
chr15	101065349	101065350	Atoh7HA_mergepeak_BAMPE2271_peak_15489	12.0579	chr15	101065065	101065565	Grasp	C3,C9
chr15	101066659	101066660	Atoh7HA_mergepeak_BAMPE2271_peak_15490	5.16385	chr15	101066201	101066701	Scn8a	C7
chr15	101092419	101092420	Atoh7HA_mergepeak_BAMPE2271_peak_15495	3.86945	chr15	101092302	101092802	Grasp	C9,C3
chr15	101098189	101098190	Atoh7HA_mergepeak_BAMPE2271_peak_15497	16.9035	chr15	101097902	101098402	Scn8a	C3
chr15	101221055	101221056	Atoh7HA_mergepeak_BAMPE2271_peak_15506	46.4473	chr15	101220795	101221295	Atg101	C7,C6,C4,C3
chr15	101221652	101221653	Atoh7HA_mergepeak_BAMPE2271_peak_15507	19.8144	chr15	101221431	101221931	Grasp	C3
chr15	101553390	101553391	Atoh7HA_mergepeak_BAMPE2271_peak_15513	69.4042	chr15	101553110	101553610		C4
chr15	102136328	102136329	Atoh7HA_mergepeak_BAMPE2271_peak_15524	9.0269	chr15	102136016	102136516		C5
chr15	102692362	102692363	Atoh7HA_mergepeak_BAMPE2271_peak_15545	3.5962	chr15	102692254	102692754	Pcbp2	C3
chr15	103522482	103522483	Atoh7HA_mergepeak_BAMPE2271_peak_15568	2.14371	chr15	103522217	103522717		C7,C3
chr16	4656157	4656158	Atoh7HA_mergepeak_BAMPE2271_peak_15616	6.29115	chr16	4655851	4656351	Cdip1	C3
chr16	5146849	5146850	Atoh7HA_mergepeak_BAMPE2271_peak_15637	10.4369	chr16	5146625	5147125		C4
chr16	5352401	5352402	Atoh7HA_mergepeak_BAMPE2271_peak_15644	6.51761	chr16	5352194	5352694		C10
chr16	5369150	5369151	Atoh7HA_mergepeak_BAMPE2271_peak_15646	6.20028	chr16	5368902	5369402		C7
chr16	5517983	5517984	Atoh7HA_mergepeak_BAMPE2271_peak_15649	29.2603	chr16	5517701	5518201		C3,C6
chr16	5549095	5549096	Atoh7HA_mergepeak_BAMPE2271_peak_15651	6.29115	chr16	5548947	5549447		C6,C3
chr16	8670077	8670078	Atoh7HA_mergepeak_BAMPE2271_peak_15686	48.0024	chr16	8669894	8670394		C6
chr16	9281084	9281085	Atoh7HA_mergepeak_BAMPE2271_peak_15696	44.3728	chr16	9280859	9281359		C9,C6
chr16	18345463	18345464	Atoh7HA_mergepeak_BAMPE2271_peak_15848	12.0579	chr16	18345162	18345662		C6
chr16	18460221	18460222	Atoh7HA_mergepeak_BAMPE2271_peak_15853	34.8907	chr16	18459962	18460462		C6
chr16	18774186	18774187	Atoh7HA_mergepeak_BAMPE2271_peak_15859	3.5962	chr16	18773950	18774450	Cldn5	C3,C9,C6,C4
chr16	21339986	21339987	Atoh7HA_mergepeak_BAMPE2271_peak_15906	12.0025	chr16	21339760	21340260		C10
chr16	21423103	21423104	Atoh7HA_mergepeak_BAMPE2271_peak_15913	14.0259	chr16	21422867	21423367		C10
chr16	21845950	21845951	Atoh7HA_mergepeak_BAMPE2271_peak_15924	2.95697	chr16	21845723	21846223		C5
chr16	21868875	21868876	Atoh7HA_mergepeak_BAMPE2271_peak_15925	9.0269	chr16	21868600	21869100		C7
chr16	21870088	21870089	Atoh7HA_mergepeak_BAMPE2271_peak_15926	38.9654	chr16	21869892	21870392	2510009E07Rik	C3,C7,C6
chr16	28083051	28083052	Atoh7HA_mergepeak_BAMPE2271_peak_15984	3.5962	chr16	28082835	28083335		C7,C9
chr16	29194184	29194185	Atoh7HA_mergepeak_BAMPE2271_peak_15999	4.70265	chr16	29193942	29194442		C3,C9
chr16	29635969	29635970	Atoh7HA_mergepeak_BAMPE2271_peak_16005	10.5312	chr16	29635721	29636221		C3
chr16	32524099	32524100	Atoh7HA_mergepeak_BAMPE2271_peak_16065	24.4103	chr16	32523936	32524436		C7,C5,C6
chr16	33922301	33922302	Atoh7HA_mergepeak_BAMPE2271_peak_16091	18.5911	chr16	33921984	33922484	Heg1	C9,C3
chr16	33941445	33941446	Atoh7HA_mergepeak_BAMPE2271_peak_16092	29.9746	chr16	33941174	33941674		C4,C9
chr16	34322757	34322758	Atoh7HA_mergepeak_BAMPE2271_peak_16103	73.2358	chr16	34322487	34322987		C3,C6,C9
chr16	34562070	34562071	Atoh7HA_mergepeak_BAMPE2271_peak_16106	28.2282	chr16	34561765	34562265		C7,C9
chr16	34854287	34854288	Atoh7HA_mergepeak_BAMPE2271_peak_16114	9.99851	chr16	34853987	34854487		C3,C9
chr16	35140190	35140191	Atoh7HA_mergepeak_BAMPE2271_peak_16119	9.20316	chr16	35140044	35140544		C3
chr16	36460619	36460620	Atoh7HA_mergepeak_BAMPE2271_peak_16140	4.21163	chr16	36460383	36460883		C9,C3
chr16	38906097	38906098	Atoh7HA_mergepeak_BAMPE2271_peak_16171	13.5561	chr16	38905847	38906347	Arhgap31	C3,C9
chr16	39071680	39071681	Atoh7HA_mergepeak_BAMPE2271_peak_16174	36.8063	chr16	39071427	39071927		C9
chr16	41532843	41532844	Atoh7HA_mergepeak_BAMPE2271_peak_16201	2.64419	chr16	41532577	41533077		C10
chr16	55807783	55807784	Atoh7HA_mergepeak_BAMPE2271_peak_16364	7.57871	chr16	55807541	55808041	Zbtb11os1	C9,C3
chr16	56717490	56717491	Atoh7HA_mergepeak_BAMPE2271_peak_16378	9.20316	chr16	56717317	56717817		C5
chr16	59604604	59604605	Atoh7HA_mergepeak_BAMPE2271_peak_16424	9.68915	chr16	59604404	59604904	Crybg3	C7,C9,C6
chr16	63806645	63806646	Atoh7HA_mergepeak_BAMPE2271_peak_16472	36.8063	chr16	63806356	63806856	Epha3	C9
chr16	74090147	74090148	Atoh7HA_mergepeak_BAMPE2271_peak_16611	5.25799	chr16	74089882	74090382		C9,C7
chr16	74644887	74644888	Atoh7HA_mergepeak_BAMPE2271_peak_16617	13.6367	chr16	74644673	74645173		C10
chr16	75089876	75089877	Atoh7HA_mergepeak_BAMPE2271_peak_16622	6.20028	chr16	75089648	75090148		C4
chr16	75766938	75766939	Atoh7HA_mergepeak_BAMPE2271_peak_16631	3.05675	chr16	75766635	75767135		C6
chr16	84774103	84774104	Atoh7HA_mergepeak_BAMPE2271_peak_16752	33.8101	chr16	84773839	84774339	Jam2	C3,C9
chr16	84834984	84834985	Atoh7HA_mergepeak_BAMPE2271_peak_16755	9.0269	chr16	84834791	84835291		C5
chr16	85528430	85528431	Atoh7HA_mergepeak_BAMPE2271_peak_16766	13.6367	chr16	85528165	85528665	Cyyr1	C9,C3,C4
chr16	85680565	85680566	Atoh7HA_mergepeak_BAMPE2271_peak_16771	48.3581	chr16	85680333	85680833		C6
chr16	87698851	87698852	Atoh7HA_mergepeak_BAMPE2271_peak_16802	5.16385	chr16	87698655	87699155		C5
chr16	90132529	90132530	Atoh7HA_mergepeak_BAMPE2271_peak_16842	7.57871	chr16	90132286	90132786		C3,C9
chr16	91099628	91099629	Atoh7HA_mergepeak_BAMPE2271_peak_16865	12.0579	chr16	91099343	91099843	Olig2	C9
chr16	91140617	91140618	Atoh7HA_mergepeak_BAMPE2271_peak_16868	26.5008	chr16	91140395	91140895	Olig2	C9
chr16	91223144	91223145	Atoh7HA_mergepeak_BAMPE2271_peak_16870	13.6367	chr16	91222868	91223368	Olig2	C9
chr16	91223667	91223668	Atoh7HA_mergepeak_BAMPE2271_peak_16871	7.83292	chr16	91223416	91223916	Olig2	C9
chr16	91225344	91225345	Atoh7HA_mergepeak_BAMPE2271_peak_16873	8.56793	chr16	91225121	91225621	Olig2	C9
chr16	91327747	91327748	Atoh7HA_mergepeak_BAMPE2271_peak_16878	10.6154	chr16	91327554	91328054	Olig2	C3,C9
chr16	91337683	91337684	Atoh7HA_mergepeak_BAMPE2271_peak_16880	9.0269	chr16	91337429	91337929		C9,C7,C3
chr16	92413028	92413029	Atoh7HA_mergepeak_BAMPE2271_peak_16914	4.8638	chr16	92412877	92413377		C9,C3
chr16	92438652	92438653	Atoh7HA_mergepeak_BAMPE2271_peak_16915	6.20028	chr16	92438403	92438903	Rcan1	C3,C4
chr16	94371607	94371608	Atoh7HA_mergepeak_BAMPE2271_peak_16952	6.29115	chr16	94371351	94371851		C7
chr16	95093964	95093965	Atoh7HA_mergepeak_BAMPE2271_peak_16965	20.2979	chr16	95093670	95094170		C9
chr16	96192305	96192306	Atoh7HA_mergepeak_BAMPE2271_peak_16983	3.27304	chr16	96192011	96192511	Psmg1	C10
chr16	96844201	96844202	Atoh7HA_mergepeak_BAMPE2271_peak_16986	7.83292	chr16	96843939	96844439		C9,C3
chr16	96846200	96846201	Atoh7HA_mergepeak_BAMPE2271_peak_16987	5.25799	chr16	96845982	96846482		C9
chr17	5189883	5189884	Atoh7HA_mergepeak_BAMPE2271_peak_17016	6.51761	chr17	5189693	5190193		C10
chr17	5660422	5660423	Atoh7HA_mergepeak_BAMPE2271_peak_17038	13.6367	chr17	5660230	5660730		C10
chr17	7264892	7264893	Atoh7HA_mergepeak_BAMPE2271_peak_17140	16.9035	chr17	7264584	7265084		C5,C7,C3
chr17	14943267	14943268	Atoh7HA_mergepeak_BAMPE2271_peak_17265	7.83292	chr17	14942900	14943400		C5
chr17	15185446	15185447	Atoh7HA_mergepeak_BAMPE2271_peak_17277	46.1492	chr17	15185172	15185672	Dll1	C9,C3
chr17	15230020	15230021	Atoh7HA_mergepeak_BAMPE2271_peak_17281	4.8638	chr17	15229806	15230306		C3,C6
chr17	15343184	15343185	Atoh7HA_mergepeak_BAMPE2271_peak_17284	74.3289	chr17	15343017	15343517	Tbp	C9,C6,C3
chr17	15372100	15372101	Atoh7HA_mergepeak_BAMPE2271_peak_17286	48.3581	chr17	15371869	15372369	Dll1	C9
chr17	15376100	15376101	Atoh7HA_mergepeak_BAMPE2271_peak_17287	18.5911	chr17	15375744	15376244	Dll1	C9
chr17	15379017	15379018	Atoh7HA_mergepeak_BAMPE2271_peak_17289	13.5561	chr17	15378745	15379245	Tbp	C9
chr17	15381666	15381667	Atoh7HA_mergepeak_BAMPE2271_peak_17291	9.0269	chr17	15381407	15381907	Tbp	C9
chr17	23771691	23771692	Atoh7HA_mergepeak_BAMPE2271_peak_17383	4.21163	chr17	23771464	23771964		C6
chr17	25418973	25418974	Atoh7HA_mergepeak_BAMPE2271_peak_17440	7.57871	chr17	25418855	25419355	Cacna1h	C3
chr17	25761914	25761915	Atoh7HA_mergepeak_BAMPE2271_peak_17458	34.8907	chr17	25761625	25762125	Fbxl16	C4,C9
chr17	25766112	25766113	Atoh7HA_mergepeak_BAMPE2271_peak_17459	81.7589	chr17	25765883	25766383	Chtf18	C6,C9
chr17	26916898	26916899	Atoh7HA_mergepeak_BAMPE2271_peak_17504	6.57464	chr17	26916781	26917281		C10
chr17	27339519	27339520	Atoh7HA_mergepeak_BAMPE2271_peak_17519	5.2354	chr17	27339228	27339728	Lemd2	C9
chr17	27393030	27393031	Atoh7HA_mergepeak_BAMPE2271_peak_17521	12.5059	chr17	27392823	27393323	Grm4	C6,C5,C3
chr17	27401454	27401455	Atoh7HA_mergepeak_BAMPE2271_peak_17523	7.5043	chr17	27401149	27401649	Grm4	C3,C4,C9
chr17	27408820	27408821	Atoh7HA_mergepeak_BAMPE2271_peak_17524	8.21415	chr17	27408577	27409077	Grm4	C9,C3
chr17	27433456	27433457	Atoh7HA_mergepeak_BAMPE2271_peak_17526	3.25774	chr17	27433211	27433711	Grm4	C3
chr17	27505672	27505673	Atoh7HA_mergepeak_BAMPE2271_peak_17531	24.4103	chr17	27505394	27505894	Rps10	C6,C9
chr17	27558532	27558533	Atoh7HA_mergepeak_BAMPE2271_peak_17539	9.0269	chr17	27558293	27558793	Hmga1	C9
chr17	27642545	27642546	Atoh7HA_mergepeak_BAMPE2271_peak_17545	21.3273	chr17	27642409	27642909	Grm4	C3,C9
chr17	28037200	28037201	Atoh7HA_mergepeak_BAMPE2271_peak_17565	56.1341	chr17	28036977	28037477		C9,C6
chr17	28080718	28080719	Atoh7HA_mergepeak_BAMPE2271_peak_17572	39.1718	chr17	28080521	28081021	Fance	C3
chr17	28224187	28224188	Atoh7HA_mergepeak_BAMPE2271_peak_17577	29.2603	chr17	28223950	28224450	Rpl10a	C6
chr17	28232583	28232584	Atoh7HA_mergepeak_BAMPE2271_peak_17579	33.5268	chr17	28232437	28232937		C9
chr17	28486177	28486178	Atoh7HA_mergepeak_BAMPE2271_peak_17585	7.83292	chr17	28485920	28486420		C9
chr17	29730593	29730594	Atoh7HA_mergepeak_BAMPE2271_peak_17616	13.5106	chr17	29730345	29730845	Pim1	C10
chr17	29736632	29736633	Atoh7HA_mergepeak_BAMPE2271_peak_17617	2.95697	chr17	29736514	29737014	Rnf8	C3,C5,C6
chr17	29838237	29838238	Atoh7HA_mergepeak_BAMPE2271_peak_17620	6.20028	chr17	29838038	29838538	Cmtr1	C3
chr17	29884847	29884848	Atoh7HA_mergepeak_BAMPE2271_peak_17624	52.6905	chr17	29884597	29885097	Cmtr1	C3,C9
chr17	30377925	30377926	Atoh7HA_mergepeak_BAMPE2271_peak_17635	7.57871	chr17	30377685	30378185	Glo1	C3
chr17	30378434	30378435	Atoh7HA_mergepeak_BAMPE2271_peak_17636	9.0269	chr17	30378203	30378703	Glo1	C9,C3
chr17	31126044	31126045	Atoh7HA_mergepeak_BAMPE2271_peak_17646	58.1093	chr17	31125766	31126266	Abcg1	C9,C3
chr17	31777425	31777426	Atoh7HA_mergepeak_BAMPE2271_peak_17663	39.8355	chr17	31777056	31777556	Pknox1	C3
chr17	31790906	31790907	Atoh7HA_mergepeak_BAMPE2271_peak_17664	23.8135	chr17	31790662	31791162		C6
chr17	32350719	32350720	Atoh7HA_mergepeak_BAMPE2271_peak_17681	6.29115	chr17	32350407	32350907		C5,C6
chr17	33089489	33089490	Atoh7HA_mergepeak_BAMPE2271_peak_17692	6.20028	chr17	33089261	33089761		C5
chr17	34025649	34025650	Atoh7HA_mergepeak_BAMPE2271_peak_17717	6.29115	chr17	34025325	34025825	Platr17	C3
chr17	34028073	34028074	Atoh7HA_mergepeak_BAMPE2271_peak_17719	6.57464	chr17	34027863	34028363	Wdr46	C10
chr17	34641304	34641305	Atoh7HA_mergepeak_BAMPE2271_peak_17746	6.29115	chr17	34641159	34641659	Ppt2	C9,C4
chr17	35059759	35059760	Atoh7HA_mergepeak_BAMPE2271_peak_17770	9.20316	chr17	35059535	35060035	Nelfe	C3,C9
chr17	35704670	35704671	Atoh7HA_mergepeak_BAMPE2271_peak_17791	4.43401	chr17	35704439	35704939		C9
chr17	36951794	36951795	Atoh7HA_mergepeak_BAMPE2271_peak_17831	7.57871	chr17	36951494	36951994		C5
chr17	46063536	46063537	Atoh7HA_mergepeak_BAMPE2271_peak_17955	4.8638	chr17	46063377	46063877		C3
chr17	46144219	46144220	Atoh7HA_mergepeak_BAMPE2271_peak_17956	4.8638	chr17	46143937	46144437	Rsph9	C9
chr17	46454007	46454008	Atoh7HA_mergepeak_BAMPE2271_peak_17970	22.0462	chr17	46453774	46454274	Ptk7	C3
chr17	47294178	47294179	Atoh7HA_mergepeak_BAMPE2271_peak_18009	3.5962	chr17	47294022	47294522	Ccnd3	C3
chr17	47521924	47521925	Atoh7HA_mergepeak_BAMPE2271_peak_18014	13.6367	chr17	47521542	47522042	Pgc	C3,C9
chr17	47789092	47789093	Atoh7HA_mergepeak_BAMPE2271_peak_18022	23.8135	chr17	47789022	47789522	Usp49	C6,C7
chr17	47877631	47877632	Atoh7HA_mergepeak_BAMPE2271_peak_18026	34.8907	chr17	47877364	47877864		C9
chr17	47889486	47889487	Atoh7HA_mergepeak_BAMPE2271_peak_18029	4.8638	chr17	47889187	47889687	Foxp4	C3
chr17	48065189	48065190	Atoh7HA_mergepeak_BAMPE2271_peak_18037	10.6154	chr17	48065036	48065536	Foxp4	C3,C9
chr17	49044457	49044458	Atoh7HA_mergepeak_BAMPE2271_peak_18053	14.3131	chr17	49044235	49044735		C4
chr17	49816916	49816917	Atoh7HA_mergepeak_BAMPE2271_peak_18061	16.148	chr17	49816641	49817141		C9
chr17	50237068	50237069	Atoh7HA_mergepeak_BAMPE2271_peak_18071	18.3319	chr17	50236841	50237341		C4
chr17	51761467	51761468	Atoh7HA_mergepeak_BAMPE2271_peak_18084	5.25799	chr17	51761204	51761704	Satb1	C9
chr17	53661642	53661643	Atoh7HA_mergepeak_BAMPE2271_peak_18109	10.9584	chr17	53661412	53661912		C9,C3
chr17	55932196	55932197	Atoh7HA_mergepeak_BAMPE2271_peak_18137	44.6087	chr17	55931828	55932328	Fsd1	C5
chr17	56453896	56453897	Atoh7HA_mergepeak_BAMPE2271_peak_18174	7.57871	chr17	56453682	56454182	Kdm4b	C3,C5,C7
chr17	56462576	56462577	Atoh7HA_mergepeak_BAMPE2271_peak_18175	17.0149	chr17	56462130	56462630	Uhrf1	C10
chr17	56509928	56509929	Atoh7HA_mergepeak_BAMPE2271_peak_18186	16.148	chr17	56509610	56510110	Ptprs	C9,C3
chr17	56609799	56609800	Atoh7HA_mergepeak_BAMPE2271_peak_18196	7.57871	chr17	56609692	56610192		C5
chr17	62827705	62827706	Atoh7HA_mergepeak_BAMPE2271_peak_18277	4.21163	chr17	62827432	62827932	Efna5	C6,C4
chr17	62850832	62850833	Atoh7HA_mergepeak_BAMPE2271_peak_18279	6.20028	chr17	62850560	62851060	Efna5	C9,C7,C4
chr17	62851480	62851481	Atoh7HA_mergepeak_BAMPE2271_peak_18280	10.5312	chr17	62851181	62851681	Efna5	C6,C7,C4,C9
chr17	66412264	66412265	Atoh7HA_mergepeak_BAMPE2271_peak_18340	6.20028	chr17	66411974	66412474		C5
chr17	66480505	66480506	Atoh7HA_mergepeak_BAMPE2271_peak_18344	7.57871	chr17	66480161	66480661		C3,C9
chr17	71947383	71947384	Atoh7HA_mergepeak_BAMPE2271_peak_18420	4.06771	chr17	71947359	71947859		C4,C3
chr17	74846493	74846494	Atoh7HA_mergepeak_BAMPE2271_peak_18471	12.0579	chr17	74846285	74846785	Ltbp1	C9
chr17	79501191	79501192	Atoh7HA_mergepeak_BAMPE2271_peak_18520	4.06771	chr17	79501052	79501552		C9
chr17	80699152	80699153	Atoh7HA_mergepeak_BAMPE2271_peak_18537	7.83292	chr17	80698905	80699405		C3,C5,C6
chr17	80952425	80952426	Atoh7HA_mergepeak_BAMPE2271_peak_18543	12.0579	chr17	80952221	80952721		C9
chr17	84859148	84859149	Atoh7HA_mergepeak_BAMPE2271_peak_18628	3.5962	chr17	84858885	84859385	Abcg5	C3
chr17	84957222	84957223	Atoh7HA_mergepeak_BAMPE2271_peak_18630	2.14371	chr17	84957018	84957518		C5
chr17	85363902	85363903	Atoh7HA_mergepeak_BAMPE2271_peak_18637	6.20028	chr17	85363689	85364189		C10
chr17	85458772	85458773	Atoh7HA_mergepeak_BAMPE2271_peak_18638	5.25799	chr17	85458529	85459029	Six3os1	C9,C10
chr17	85506330	85506331	Atoh7HA_mergepeak_BAMPE2271_peak_18641	7.57871	chr17	85506113	85506613		C3,C9
chr17	85584805	85584806	Atoh7HA_mergepeak_BAMPE2271_peak_18644	8.65899	chr17	85584487	85584987		C3,C4
chr17	85618282	85618283	Atoh7HA_mergepeak_BAMPE2271_peak_18647	4.06771	chr17	85618269	85618769	Six3os1	C10
chr17	85645887	85645888	Atoh7HA_mergepeak_BAMPE2271_peak_18650	40.6788	chr17	85645794	85646294	Six2	C7,C6
chr17	87745509	87745510	Atoh7HA_mergepeak_BAMPE2271_peak_18697	37.1356	chr17	87745256	87745756		C7,C6,C9,C3
chr17	90054507	90054508	Atoh7HA_mergepeak_BAMPE2271_peak_18723	7.57871	chr17	90054315	90054815		C9,C4
chr17	90087025	90087026	Atoh7HA_mergepeak_BAMPE2271_peak_18724	54.7481	chr17	90086790	90087290		C7,C5
chr17	90088424	90088425	Atoh7HA_mergepeak_BAMPE2271_peak_18725	18.2095	chr17	90088133	90088633		C7
chr17	93313441	93313442	Atoh7HA_mergepeak_BAMPE2271_peak_18757	3.27304	chr17	93313191	93313691	Adcyap1	C6,C7
chr18	5428068	5428069	Atoh7HA_mergepeak_BAMPE2271_peak_18812	50.6432	chr18	5427702	5428202	Zeb1	C9,C3
chr18	5819084	5819085	Atoh7HA_mergepeak_BAMPE2271_peak_18821	20.8165	chr18	5818907	5819407		C7,C5,C6
chr18	12973347	12973348	Atoh7HA_mergepeak_BAMPE2271_peak_18910	5.25799	chr18	12973049	12973549	Osbpl1a	C6
chr18	12974230	12974231	Atoh7HA_mergepeak_BAMPE2271_peak_18912	10.0252	chr18	12974183	12974683		C6,C5
chr18	14331788	14331789	Atoh7HA_mergepeak_BAMPE2271_peak_18926	19.8144	chr18	14331504	14332004		C3,C4
chr18	16038194	16038195	Atoh7HA_mergepeak_BAMPE2271_peak_18951	9.20316	chr18	16038035	16038535		C9
chr18	21300207	21300208	Atoh7HA_mergepeak_BAMPE2271_peak_18996	19.2765	chr18	21299927	21300427		C5
chr18	22985378	22985379	Atoh7HA_mergepeak_BAMPE2271_peak_19011	9.99851	chr18	22985026	22985526		C5
chr18	25054997	25054998	Atoh7HA_mergepeak_BAMPE2271_peak_19050	48.5016	chr18	25054514	25055014		C4
chr18	25121442	25121443	Atoh7HA_mergepeak_BAMPE2271_peak_19051	10.5312	chr18	25121238	25121738		C3,C4
chr18	25546122	25546123	Atoh7HA_mergepeak_BAMPE2271_peak_19058	8.72987	chr18	25545828	25546328		C9
chr18	25639723	25639724	Atoh7HA_mergepeak_BAMPE2271_peak_19065	3.05675	chr18	25639416	25639916		C3,C9
chr18	25646052	25646053	Atoh7HA_mergepeak_BAMPE2271_peak_19066	12.0025	chr18	25645834	25646334		C4
chr18	33443449	33443450	Atoh7HA_mergepeak_BAMPE2271_peak_19135	29.9746	chr18	33443229	33443729		C6,C3
chr18	35815697	35815698	Atoh7HA_mergepeak_BAMPE2271_peak_19181	29.1879	chr18	35815460	35815960	Paip2	C4
chr18	35878926	35878927	Atoh7HA_mergepeak_BAMPE2271_peak_19198	7.57871	chr18	35878771	35879271	Cxxc5	C9,C3
chr18	35887883	35887884	Atoh7HA_mergepeak_BAMPE2271_peak_19199	19.8144	chr18	35887528	35888028		C9
chr18	35917034	35917035	Atoh7HA_mergepeak_BAMPE2271_peak_19203	27.4255	chr18	35916809	35917309	Cxxc5	C9,C3
chr18	35918316	35918317	Atoh7HA_mergepeak_BAMPE2271_peak_19204	4.55799	chr18	35918122	35918622	Ube2d2a	C3
chr18	35920611	35920612	Atoh7HA_mergepeak_BAMPE2271_peak_19207	4.06771	chr18	35920239	35920739		C9
chr18	35921395	35921396	Atoh7HA_mergepeak_BAMPE2271_peak_19209	18.8879	chr18	35921129	35921629	Cxxc5	C9,C4
chr18	36014344	36014345	Atoh7HA_mergepeak_BAMPE2271_peak_19214	4.8638	chr18	36014050	36014550	Cxxc5	C3,C9
chr18	37852761	37852762	Atoh7HA_mergepeak_BAMPE2271_peak_19240	7.83292	chr18	37852539	37853039		C9
chr18	40553583	40553584	Atoh7HA_mergepeak_BAMPE2271_peak_19265	12.0579	chr18	40553275	40553775		C3
chr18	42467513	42467514	Atoh7HA_mergepeak_BAMPE2271_peak_19281	2.95697	chr18	42467281	42467781		C3,C9
chr18	44558139	44558140	Atoh7HA_mergepeak_BAMPE2271_peak_19304	4.21163	chr18	44557933	44558433		C3
chr18	54720339	54720340	Atoh7HA_mergepeak_BAMPE2271_peak_19431	4.06771	chr18	54720085	54720585		C9
chr18	54952735	54952736	Atoh7HA_mergepeak_BAMPE2271_peak_19433	12.0579	chr18	54952435	54952935		C6
chr18	55485249	55485250	Atoh7HA_mergepeak_BAMPE2271_peak_19452	3.5962	chr18	55485004	55485504		C9
chr18	55519529	55519530	Atoh7HA_mergepeak_BAMPE2271_peak_19453	8.56793	chr18	55519324	55519824		C9
chr18	55961170	55961171	Atoh7HA_mergepeak_BAMPE2271_peak_19457	9.0269	chr18	55960865	55961365		C9,C3
chr18	57267171	57267172	Atoh7HA_mergepeak_BAMPE2271_peak_19478	4.8638	chr18	57266926	57267426		C3
chr18	60606314	60606315	Atoh7HA_mergepeak_BAMPE2271_peak_19519	16.9035	chr18	60606073	60606573	Rps14	C9,C6
chr18	62782037	62782038	Atoh7HA_mergepeak_BAMPE2271_peak_19568	44.2287	chr18	62781771	62782271	Spink10	C6,C9,C3,C5
chr18	63864060	63864061	Atoh7HA_mergepeak_BAMPE2271_peak_19584	20.2979	chr18	63863797	63864297		C4
chr18	64438437	64438438	Atoh7HA_mergepeak_BAMPE2271_peak_19599	9.0269	chr18	64438169	64438669	Fech	C3,C9
chr18	65711076	65711077	Atoh7HA_mergepeak_BAMPE2271_peak_19610	6.20028	chr18	65710789	65711289		C3
chr18	65939191	65939192	Atoh7HA_mergepeak_BAMPE2271_peak_19616	6.29115	chr18	65938871	65939371	Lman1	C10
chr18	65960840	65960841	Atoh7HA_mergepeak_BAMPE2271_peak_19617	46.605	chr18	65960623	65961123		C9
chr18	66002720	66002721	Atoh7HA_mergepeak_BAMPE2271_peak_19620	11.6593	chr18	66002415	66002915		C10
chr18	66020057	66020058	Atoh7HA_mergepeak_BAMPE2271_peak_19622	7.57871	chr18	66019783	66020283	Lman1	C9
chr18	67483910	67483911	Atoh7HA_mergepeak_BAMPE2271_peak_19637	44.558	chr18	67483693	67484193	Spire1	C7,C6
chr18	68497308	68497309	Atoh7HA_mergepeak_BAMPE2271_peak_19651	13.5561	chr18	68497063	68497563		C4,C7,C9
chr18	69499238	69499239	Atoh7HA_mergepeak_BAMPE2271_peak_19664	23.113	chr18	69499007	69499507		C5,C6
chr18	70582562	70582563	Atoh7HA_mergepeak_BAMPE2271_peak_19677	8.72987	chr18	70582271	70582771		C10
chr18	71602157	71602158	Atoh7HA_mergepeak_BAMPE2271_peak_19692	9.0269	chr18	71601861	71602361		C3,C9
chr18	72348902	72348903	Atoh7HA_mergepeak_BAMPE2271_peak_19699	20.2979	chr18	72348843	72349343		C3
chr18	72676379	72676380	Atoh7HA_mergepeak_BAMPE2271_peak_19705	54.7481	chr18	72676063	72676563		C4,C9,C3,C6
chr18	72949240	72949241	Atoh7HA_mergepeak_BAMPE2271_peak_19711	8.88599	chr18	72948978	72949478		C9,C6
chr18	74026226	74026227	Atoh7HA_mergepeak_BAMPE2271_peak_19730	4.8638	chr18	74025979	74026479	Mapk4	C3
chr18	74741469	74741470	Atoh7HA_mergepeak_BAMPE2271_peak_19735	4.85169	chr18	74741061	74741561		C9
chr18	76166631	76166632	Atoh7HA_mergepeak_BAMPE2271_peak_19779	3.5962	chr18	76166355	76166855		C3,C9
chr18	76167499	76167500	Atoh7HA_mergepeak_BAMPE2271_peak_19780	15.4273	chr18	76167175	76167675	Smad2	C6,C5,C9
chr18	76542947	76542948	Atoh7HA_mergepeak_BAMPE2271_peak_19789	80.4081	chr18	76542724	76543224		C9,C6
chr18	76595365	76595366	Atoh7HA_mergepeak_BAMPE2271_peak_19792	32.9955	chr18	76595157	76595657		C9
chr18	78981932	78981933	Atoh7HA_mergepeak_BAMPE2271_peak_19827	10.5312	chr18	78981747	78982247	Setbp1	C3
chr18	79049890	79049891	Atoh7HA_mergepeak_BAMPE2271_peak_19829	6.29115	chr18	79049606	79050106	Setbp1	C6,C7
chr18	80040548	80040549	Atoh7HA_mergepeak_BAMPE2271_peak_19843	4.8638	chr18	80040317	80040817		C10
chr18	82471942	82471943	Atoh7HA_mergepeak_BAMPE2271_peak_19883	48.6127	chr18	82471747	82472247	Mbp	C9,C3,C7
chr18	82477427	82477428	Atoh7HA_mergepeak_BAMPE2271_peak_19885	18.5911	chr18	82477166	82477666	Mbp	C5,C7,C6,C3
chr18	83524090	83524091	Atoh7HA_mergepeak_BAMPE2271_peak_19914	12.0579	chr18	83523814	83524314		C4,C5
chr18	88785404	88785405	Atoh7HA_mergepeak_BAMPE2271_peak_19968	7.57871	chr18	88785165	88785665	Rttn	C3,C9
chr19	3642029	3642030	Atoh7HA_mergepeak_BAMPE2271_peak_20021	45.1616	chr19	3641832	3642332	Ppp6r3	C9
chr19	3935178	3935179	Atoh7HA_mergepeak_BAMPE2271_peak_20028	13.6367	chr19	3934953	3935453		C6
chr19	4712007	4712008	Atoh7HA_mergepeak_BAMPE2271_peak_20059	23.8135	chr19	4711713	4712213	Sptbn2	C6,C7
chr19	5072035	5072036	Atoh7HA_mergepeak_BAMPE2271_peak_20079	18.3319	chr19	5071807	5072307		C9,C6
chr19	5107078	5107079	Atoh7HA_mergepeak_BAMPE2271_peak_20083	20.2979	chr19	5106782	5107282		C10
chr19	5118417	5118418	Atoh7HA_mergepeak_BAMPE2271_peak_20085	10.5312	chr19	5118131	5118631		C3
chr19	5406705	5406706	Atoh7HA_mergepeak_BAMPE2271_peak_20092	12.0579	chr19	5406350	5406850		C5,C6
chr19	6855473	6855474	Atoh7HA_mergepeak_BAMPE2271_peak_20167	16.8088	chr19	6855195	6855695	Trpt1	C3
chr19	7070417	7070418	Atoh7HA_mergepeak_BAMPE2271_peak_20184	4.8638	chr19	7070196	7070696	Vegfb	C10
chr19	7070675	7070676	Atoh7HA_mergepeak_BAMPE2271_peak_20185	3.5423	chr19	7070196	7070696	Vegfb	C10
chr19	7083132	7083133	Atoh7HA_mergepeak_BAMPE2271_peak_20186	16.9035	chr19	7083006	7083506	Rcor2	C3,C9
chr19	7129377	7129378	Atoh7HA_mergepeak_BAMPE2271_peak_20192	8.72987	chr19	7128986	7129486	Rcor2	C9,C3
chr19	7153352	7153353	Atoh7HA_mergepeak_BAMPE2271_peak_20196	48.3581	chr19	7153196	7153696	Ppp1r14b	C6
chr19	7266055	7266056	Atoh7HA_mergepeak_BAMPE2271_peak_20204	35.3076	chr19	7265792	7266292	Rcor2	C9
chr19	7267341	7267342	Atoh7HA_mergepeak_BAMPE2271_peak_20206	29.2603	chr19	7267141	7267641	Rcor2	C9,C7,C6
chr19	8566178	8566179	Atoh7HA_mergepeak_BAMPE2271_peak_20223	4.8638	chr19	8565969	8566469	Slc3a2	C3,C9
chr19	8929433	8929434	Atoh7HA_mergepeak_BAMPE2271_peak_20234	4.70265	chr19	8929255	8929755	Taf6l	C3
chr19	10364073	10364074	Atoh7HA_mergepeak_BAMPE2271_peak_20259	5.99898	chr19	10363845	10364345	Fads1	C6,C3
chr19	14096392	14096393	Atoh7HA_mergepeak_BAMPE2271_peak_20323	7.83292	chr19	14096154	14096654		C6
chr19	14128971	14128972	Atoh7HA_mergepeak_BAMPE2271_peak_20324	6.20028	chr19	14128764	14129264		C9
chr19	14566701	14566702	Atoh7HA_mergepeak_BAMPE2271_peak_20329	9.0269	chr19	14566547	14567047		C10
chr19	14586382	14586383	Atoh7HA_mergepeak_BAMPE2271_peak_20330	9.20316	chr19	14586112	14586612		C3
chr19	15047648	15047649	Atoh7HA_mergepeak_BAMPE2271_peak_20336	9.0269	chr19	15047396	15047896		C10,C9
chr19	15727268	15727269	Atoh7HA_mergepeak_BAMPE2271_peak_20344	11.3048	chr19	15726975	15727475	Psat1	C9
chr19	16354016	16354017	Atoh7HA_mergepeak_BAMPE2271_peak_20360	12.0579	chr19	16353745	16354245		C9,C10
chr19	16599046	16599047	Atoh7HA_mergepeak_BAMPE2271_peak_20365	21.9168	chr19	16598834	16599334		C6,C7,C5
chr19	21784602	21784603	Atoh7HA_mergepeak_BAMPE2271_peak_20415	64.3946	chr19	21784336	21784836		C9
chr19	21789897	21789898	Atoh7HA_mergepeak_BAMPE2271_peak_20416	46.605	chr19	21789651	21790151		C6,C9,C7
chr19	24317418	24317419	Atoh7HA_mergepeak_BAMPE2271_peak_20441	7.83292	chr19	24317118	24317618	Fxn	C9
chr19	28394951	28394952	Atoh7HA_mergepeak_BAMPE2271_peak_20482	15.4273	chr19	28394691	28395191		C9
chr19	30153997	30153998	Atoh7HA_mergepeak_BAMPE2271_peak_20502	7.5043	chr19	30153705	30154205	Gldc	C10,C9
chr19	30160254	30160255	Atoh7HA_mergepeak_BAMPE2271_peak_20503	12.0579	chr19	30159976	30160476	Uhrf2	C9
chr19	38363541	38363542	Atoh7HA_mergepeak_BAMPE2271_peak_20589	9.0269	chr19	38363342	38363842	Rbp4	C3,C9
chr19	38395908	38395909	Atoh7HA_mergepeak_BAMPE2271_peak_20593	18.5911	chr19	38395733	38396233		C7
chr19	41655294	41655295	Atoh7HA_mergepeak_BAMPE2271_peak_20633	6.20028	chr19	41654910	41655410	Frat1	C3,C5
chr19	41676421	41676422	Atoh7HA_mergepeak_BAMPE2271_peak_20634	4.21163	chr19	41676189	41676689	Slit1	C5,C6
chr19	41693966	41693967	Atoh7HA_mergepeak_BAMPE2271_peak_20637	9.0269	chr19	41693771	41694271	Slit1	C3
chr19	41697582	41697583	Atoh7HA_mergepeak_BAMPE2271_peak_20638	39.1718	chr19	41697317	41697817	Slit1	C9,C6,C3
chr19	41734970	41734971	Atoh7HA_mergepeak_BAMPE2271_peak_20642	27.4255	chr19	41734695	41735195	Slit1	C3,C9
chr19	41738263	41738264	Atoh7HA_mergepeak_BAMPE2271_peak_20644	91.5737	chr19	41737931	41738431	Slit1	C9,C6
chr19	42017495	42017496	Atoh7HA_mergepeak_BAMPE2271_peak_20661	7.57871	chr19	42017253	42017753	Avpi1	C3,C9
chr19	42779636	42779637	Atoh7HA_mergepeak_BAMPE2271_peak_20677	19.8144	chr19	42779430	42779930		C6
chr19	42904460	42904461	Atoh7HA_mergepeak_BAMPE2271_peak_20678	18.5911	chr19	42904161	42904661		C10,C9
chr19	44582830	44582831	Atoh7HA_mergepeak_BAMPE2271_peak_20706	13.5561	chr19	44582592	44583092		C3
chr19	45459016	45459017	Atoh7HA_mergepeak_BAMPE2271_peak_20738	15.262	chr19	45458717	45459217		C9
chr19	45960987	45960988	Atoh7HA_mergepeak_BAMPE2271_peak_20758	13.6367	chr19	45960686	45961186		C6,C7,C4
chr19	46422779	46422780	Atoh7HA_mergepeak_BAMPE2271_peak_20773	51.9083	chr19	46422492	46422992		C6,C9
chr19	46523951	46523952	Atoh7HA_mergepeak_BAMPE2271_peak_20780	75.8854	chr19	46523725	46524225		C6
chr19	47163532	47163533	Atoh7HA_mergepeak_BAMPE2271_peak_20795	16.9035	chr19	47163301	47163801		C3,C9
chr19	47450627	47450628	Atoh7HA_mergepeak_BAMPE2271_peak_20809	10.5312	chr19	47450405	47450905		C9
chr19	48283411	48283412	Atoh7HA_mergepeak_BAMPE2271_peak_20824	6.20028	chr19	48283225	48283725	Sorcs3	C3
chr19	48755639	48755640	Atoh7HA_mergepeak_BAMPE2271_peak_20827	15.262	chr19	48755420	48755920		C3,C9
chr19	53259711	53259712	Atoh7HA_mergepeak_BAMPE2271_peak_20865	37.1356	chr19	53259514	53260014		C9,C3
chr19	53500920	53500921	Atoh7HA_mergepeak_BAMPE2271_peak_20876	16.6304	chr19	53500631	53501131	Dusp5	C3,C9,C7
chr19	53789744	53789745	Atoh7HA_mergepeak_BAMPE2271_peak_20884	3.5962	chr19	53789504	53790004	Pdcd4	C3
chr19	55293095	55293096	Atoh7HA_mergepeak_BAMPE2271_peak_20906	4.8638	chr19	55292865	55293365	Acsl5	C3,C4,C6
chr19	55556465	55556466	Atoh7HA_mergepeak_BAMPE2271_peak_20909	16.148	chr19	55556299	55556799	Zdhhc6	C10
chr19	58822708	58822709	Atoh7HA_mergepeak_BAMPE2271_peak_20968	15.0803	chr19	58822622	58823122	Hspa12a	C7,C9,C3,C4
chr19	58839497	58839498	Atoh7HA_mergepeak_BAMPE2271_peak_20970	27.4255	chr19	58839264	58839764	Hspa12a	C7,C9,C3
chr19	60861444	60861445	Atoh7HA_mergepeak_BAMPE2271_peak_20998	6.51761	chr19	60861205	60861705		C5
chr2	3512975	3512976	Atoh7HA_mergepeak_BAMPE2271_peak_21043	6.40335	chr2	3512720	3513220		C5
chr2	4042316	4042317	Atoh7HA_mergepeak_BAMPE2271_peak_21048	23.113	chr2	4042006	4042506		C10
chr2	5314716	5314717	Atoh7HA_mergepeak_BAMPE2271_peak_21073	6.40335	chr2	5314457	5314957		C10
chr2	10142968	10142969	Atoh7HA_mergepeak_BAMPE2271_peak_21128	7.57871	chr2	10142707	10143207		C6,C3
chr2	10293705	10293706	Atoh7HA_mergepeak_BAMPE2271_peak_21130	18.2095	chr2	10293497	10293997		C9,C6
chr2	17880981	17880982	Atoh7HA_mergepeak_BAMPE2271_peak_21217	12.0579	chr2	17880718	17881218		C5,C7
chr2	18056856	18056857	Atoh7HA_mergepeak_BAMPE2271_peak_21222	13.637	chr2	18056788	18057288	Mllt10	C10
chr2	18933675	18933676	Atoh7HA_mergepeak_BAMPE2271_peak_21229	2.95697	chr2	18933374	18933874	Pip4k2a	C3
chr2	22247908	22247909	Atoh7HA_mergepeak_BAMPE2271_peak_21288	7.83292	chr2	22247700	22248200		C9,C10
chr2	24763197	24763198	Atoh7HA_mergepeak_BAMPE2271_peak_21314	14.0259	chr2	24762966	24763466		C7,C6
chr2	25126358	25126359	Atoh7HA_mergepeak_BAMPE2271_peak_21323	4.93064	chr2	25126120	25126620	Sapcd2	C10
chr2	25185875	25185876	Atoh7HA_mergepeak_BAMPE2271_peak_21325	13.2432	chr2	25185686	25186186	Sapcd2	C9
chr2	26298623	26298624	Atoh7HA_mergepeak_BAMPE2271_peak_21366	39.3016	chr2	26298280	26298780	Notch1	C9
chr2	26500745	26500746	Atoh7HA_mergepeak_BAMPE2271_peak_21379	7.16485	chr2	26500691	26501191	Notch1	C9,C10
chr2	26500956	26500957	Atoh7HA_mergepeak_BAMPE2271_peak_21380	24.129	chr2	26500691	26501191	Notch1	C9,C10
chr2	26501826	26501827	Atoh7HA_mergepeak_BAMPE2271_peak_21381	25.9349	chr2	26501606	26502106	Notch1	C9,C10
chr2	26503841	26503842	Atoh7HA_mergepeak_BAMPE2271_peak_21383	13.5561	chr2	26503617	26504117	Notch1	C9,C10
chr2	26647041	26647042	Atoh7HA_mergepeak_BAMPE2271_peak_21388	22.3915	chr2	26646789	26647289		C6
chr2	27107148	27107149	Atoh7HA_mergepeak_BAMPE2271_peak_21401	52.6905	chr2	27106863	27107363	Surf2	C7,C6,C9,C3
chr2	27330538	27330539	Atoh7HA_mergepeak_BAMPE2271_peak_21407	9.0269	chr2	27330322	27330822	Brd3	C6
chr2	28228053	28228054	Atoh7HA_mergepeak_BAMPE2271_peak_21429	5.25799	chr2	28227752	28228252		C3,C9
chr2	28385078	28385079	Atoh7HA_mergepeak_BAMPE2271_peak_21431	12.0579	chr2	28384880	28385380		C6,C5,C7
chr2	28387533	28387534	Atoh7HA_mergepeak_BAMPE2271_peak_21433	82.5163	chr2	28387351	28387851		C9
chr2	28523843	28523844	Atoh7HA_mergepeak_BAMPE2271_peak_21436	13.6367	chr2	28523556	28524056	Ralgds	C6,C7,C3
chr2	28525894	28525895	Atoh7HA_mergepeak_BAMPE2271_peak_21437	33.9888	chr2	28525646	28526146		C7,C6
chr2	28539413	28539414	Atoh7HA_mergepeak_BAMPE2271_peak_21440	29.2603	chr2	28539189	28539689	Ralgds	C7,C3,C6
chr2	28546205	28546206	Atoh7HA_mergepeak_BAMPE2271_peak_21441	6.20028	chr2	28545955	28546455	Gtf3c5	C3
chr2	28908558	28908559	Atoh7HA_mergepeak_BAMPE2271_peak_21446	31.1161	chr2	28908305	28908805		C9,C7,C6,C3
chr2	28974041	28974042	Atoh7HA_mergepeak_BAMPE2271_peak_21451	25.6103	chr2	28973826	28974326	Ttf1	C9
chr2	28997396	28997397	Atoh7HA_mergepeak_BAMPE2271_peak_21454	9.20316	chr2	28997385	28997885	Ddx31	C3,C4
chr2	29253770	29253771	Atoh7HA_mergepeak_BAMPE2271_peak_21464	7.83292	chr2	29253476	29253976	Ntng2	C3
chr2	29481998	29481999	Atoh7HA_mergepeak_BAMPE2271_peak_21471	13.5561	chr2	29481784	29482284		C4
chr2	29516280	29516281	Atoh7HA_mergepeak_BAMPE2271_peak_21474	6.29115	chr2	29516040	29516540	Med27	C4,C3
chr2	29516828	29516829	Atoh7HA_mergepeak_BAMPE2271_peak_21475	13.6367	chr2	29516670	29517170	Med27	C3,C7
chr2	30398279	30398280	Atoh7HA_mergepeak_BAMPE2271_peak_21501	22.0462	chr2	30397975	30398475		C3
chr2	30693837	30693838	Atoh7HA_mergepeak_BAMPE2271_peak_21521	7.78406	chr2	30693636	30694136		C9
chr2	30718532	30718533	Atoh7HA_mergepeak_BAMPE2271_peak_21525	12.6487	chr2	30718246	30718746		C6
chr2	31526017	31526018	Atoh7HA_mergepeak_BAMPE2271_peak_21557	33.5268	chr2	31525708	31526208		C6,C5,C4,C7
chr2	32315963	32315964	Atoh7HA_mergepeak_BAMPE2271_peak_21583	3.5962	chr2	32315669	32316169	Naif1	C3,C5
chr2	32583592	32583593	Atoh7HA_mergepeak_BAMPE2271_peak_21593	2.95697	chr2	32583325	32583825		C5
chr2	32751477	32751478	Atoh7HA_mergepeak_BAMPE2271_peak_21602	6.51761	chr2	32751257	32751757		C3
chr2	32823360	32823361	Atoh7HA_mergepeak_BAMPE2271_peak_21608	18.5911	chr2	32823091	32823591	Lrsam1	C6,C9,C5
chr2	32824359	32824360	Atoh7HA_mergepeak_BAMPE2271_peak_21609	34.8907	chr2	32824106	32824606	Stxbp1	C6,C3,C9
chr2	33062871	33062872	Atoh7HA_mergepeak_BAMPE2271_peak_21616	2.95697	chr2	33062680	33063180		C6,C9,C3
chr2	33219001	33219002	Atoh7HA_mergepeak_BAMPE2271_peak_21621	3.27963	chr2	33218697	33219197		C3
chr2	33316790	33316791	Atoh7HA_mergepeak_BAMPE2271_peak_21623	9.20316	chr2	33316513	33317013		C10
chr2	33626459	33626460	Atoh7HA_mergepeak_BAMPE2271_peak_21634	34.8907	chr2	33626178	33626678		C6
chr2	33700778	33700779	Atoh7HA_mergepeak_BAMPE2271_peak_21637	12.0579	chr2	33700512	33701012		C9,C6
chr2	34602207	34602208	Atoh7HA_mergepeak_BAMPE2271_peak_21652	7.57871	chr2	34601968	34602468	Rabepk	C3
chr2	34771897	34771898	Atoh7HA_mergepeak_BAMPE2271_peak_21658	12.2911	chr2	34771666	34772166		C5
chr2	35623660	35623661	Atoh7HA_mergepeak_BAMPE2271_peak_21678	6.20028	chr2	35623369	35623869	Dab2ip	C3
chr2	38137316	38137317	Atoh7HA_mergepeak_BAMPE2271_peak_21717	32.9955	chr2	38137054	38137554		C3
chr2	38404205	38404206	Atoh7HA_mergepeak_BAMPE2271_peak_21721	16.9035	chr2	38403962	38404462		C5,C9
chr2	38926393	38926394	Atoh7HA_mergepeak_BAMPE2271_peak_21736	5.99898	chr2	38925939	38926439		C10
chr2	45169849	45169850	Atoh7HA_mergepeak_BAMPE2271_peak_21797	6.51761	chr2	45169360	45169860	Zeb2os	C10
chr2	51090270	51090271	Atoh7HA_mergepeak_BAMPE2271_peak_21857	15.0803	chr2	51090019	51090519		C9
chr2	56460789	56460790	Atoh7HA_mergepeak_BAMPE2271_peak_21917	16.9035	chr2	56460592	56461092		C4,C7,C6
chr2	63574125	63574126	Atoh7HA_mergepeak_BAMPE2271_peak_21991	2.42709	chr2	63573939	63574439		C10
chr2	65564164	65564165	Atoh7HA_mergepeak_BAMPE2271_peak_22007	7.57871	chr2	65563856	65564356	Scn3a	C6,C5
chr2	65930143	65930144	Atoh7HA_mergepeak_BAMPE2271_peak_22010	5.16385	chr2	65929908	65930408	Csrnp3	C3
chr2	69129229	69129230	Atoh7HA_mergepeak_BAMPE2271_peak_22036	34.1378	chr2	69128974	69129474		C7,C5,C6
chr2	71466295	71466296	Atoh7HA_mergepeak_BAMPE2271_peak_22062	26.7704	chr2	71466083	71466583	Dlx2	C9
chr2	71467141	71467142	Atoh7HA_mergepeak_BAMPE2271_peak_22063	54.1713	chr2	71466900	71467400	Dlx1	C4,C9,C7
chr2	72157838	72157839	Atoh7HA_mergepeak_BAMPE2271_peak_22081	10.5312	chr2	72157555	72158055		C9
chr2	72529728	72529729	Atoh7HA_mergepeak_BAMPE2271_peak_22085	4.06771	chr2	72529534	72530034		C9
chr2	72979812	72979813	Atoh7HA_mergepeak_BAMPE2271_peak_22087	12.0579	chr2	72979647	72980147	Sp3	C9
chr2	74426988	74426989	Atoh7HA_mergepeak_BAMPE2271_peak_22105	34.1112	chr2	74426726	74427226		C9
chr2	76673189	76673190	Atoh7HA_mergepeak_BAMPE2271_peak_22128	4.06771	chr2	76672868	76673368		C6
chr2	77065454	77065455	Atoh7HA_mergepeak_BAMPE2271_peak_22130	13.6367	chr2	77065226	77065726		C3,C6,C7,C9
chr2	79399902	79399903	Atoh7HA_mergepeak_BAMPE2271_peak_22155	6.20028	chr2	79399593	79400093	Neurod1	C9,C3
chr2	79421849	79421850	Atoh7HA_mergepeak_BAMPE2271_peak_22156	29.2603	chr2	79421569	79422069	Neurod1	C9,C3
chr2	79456837	79456838	Atoh7HA_mergepeak_BAMPE2271_peak_22158	76.4077	chr2	79456562	79457062	Neurod1	C9,C3
chr2	79459342	79459343	Atoh7HA_mergepeak_BAMPE2271_peak_22159	31.1161	chr2	79458944	79459444	Neurod1	C9
chr2	83759818	83759819	Atoh7HA_mergepeak_BAMPE2271_peak_22230	9.0269	chr2	83759620	83760120		C6,C5
chr2	84774865	84774866	Atoh7HA_mergepeak_BAMPE2271_peak_22250	67.3646	chr2	84774646	84775146	Serping1	C9
chr2	84868620	84868621	Atoh7HA_mergepeak_BAMPE2271_peak_22251	7.53882	chr2	84868319	84868819	Serping1	C3
chr2	93174413	93174414	Atoh7HA_mergepeak_BAMPE2271_peak_22348	86.6774	chr2	93174157	93174657		C3,C9,C7
chr2	93177060	93177061	Atoh7HA_mergepeak_BAMPE2271_peak_22351	46.4473	chr2	93176767	93177267	Trp53i11	C3,C4,C6
chr2	93462555	93462556	Atoh7HA_mergepeak_BAMPE2271_peak_22367	21.884	chr2	93462313	93462813		C6
chr2	101459127	101459128	Atoh7HA_mergepeak_BAMPE2271_peak_22453	12.0579	chr2	101458871	101459371		C7,C9
chr2	101979055	101979056	Atoh7HA_mergepeak_BAMPE2271_peak_22462	3.05675	chr2	101978828	101979328		C9
chr2	102037352	102037353	Atoh7HA_mergepeak_BAMPE2271_peak_22464	14.0259	chr2	102036947	102037447	Ldlrad3	C9,C7,C3
chr2	102121938	102121939	Atoh7HA_mergepeak_BAMPE2271_peak_22470	12.205	chr2	102121613	102122113	Ldlrad3	C3
chr2	102657998	102657999	Atoh7HA_mergepeak_BAMPE2271_peak_22478	9.20316	chr2	102657665	102658165	Slc1a2	C9,C3
chr2	103687316	103687317	Atoh7HA_mergepeak_BAMPE2271_peak_22498	7.57871	chr2	103687058	103687558	Abtb2	C3
chr2	104572931	104572932	Atoh7HA_mergepeak_BAMPE2271_peak_22515	18.3319	chr2	104572639	104573139	Hipk3	C6,C3,C9
chr2	105606876	105606877	Atoh7HA_mergepeak_BAMPE2271_peak_22529	7.57871	chr2	105606666	105607166		C3,C9
chr2	105680809	105680810	Atoh7HA_mergepeak_BAMPE2271_peak_22534	5.16385	chr2	105680431	105680931	Pax6os1	C10
chr2	105963708	105963709	Atoh7HA_mergepeak_BAMPE2271_peak_22539	10.5312	chr2	105963442	105963942	Dnajc24	C10,C9
chr2	106182220	106182221	Atoh7HA_mergepeak_BAMPE2271_peak_22542	8.72987	chr2	106181997	106182497		C7
chr2	106195315	106195316	Atoh7HA_mergepeak_BAMPE2271_peak_22543	23.788	chr2	106195080	106195580		C9
chr2	106234583	106234584	Atoh7HA_mergepeak_BAMPE2271_peak_22545	16.9035	chr2	106234317	106234817		C7,C6,C4
chr2	106849615	106849616	Atoh7HA_mergepeak_BAMPE2271_peak_22550	5.38667	chr2	106849335	106849835		C9
chr2	106895898	106895899	Atoh7HA_mergepeak_BAMPE2271_peak_22553	18.5911	chr2	106895566	106896066		C3,C9
chr2	114057629	114057630	Atoh7HA_mergepeak_BAMPE2271_peak_22632	12.2668	chr2	114057354	114057854		C3
chr2	119322780	119322781	Atoh7HA_mergepeak_BAMPE2271_peak_22701	12.6487	chr2	119322429	119322929	Dll4	C9
chr2	119325678	119325679	Atoh7HA_mergepeak_BAMPE2271_peak_22705	6.20028	chr2	119325393	119325893	Dll4	C3,C9,C7
chr2	121272010	121272011	Atoh7HA_mergepeak_BAMPE2271_peak_22736	2.42709	chr2	121271836	121272336	Trp53bp1	C9,C3
chr2	121621556	121621557	Atoh7HA_mergepeak_BAMPE2271_peak_22746	14.8164	chr2	121621324	121621824	Wdr76	C9
chr2	125782896	125782897	Atoh7HA_mergepeak_BAMPE2271_peak_22797	2.42709	chr2	125782588	125783088		C7
chr2	128125803	128125804	Atoh7HA_mergepeak_BAMPE2271_peak_22830	29.1634	chr2	128125593	128126093		C10
chr2	129909280	129909281	Atoh7HA_mergepeak_BAMPE2271_peak_22862	2.64419	chr2	129909041	129909541		C10
chr2	131847712	131847713	Atoh7HA_mergepeak_BAMPE2271_peak_22886	8.56793	chr2	131847440	131847940		C6,C3
chr2	132781673	132781674	Atoh7HA_mergepeak_BAMPE2271_peak_22901	32.6473	chr2	132781269	132781769	Chgb	C6
chr2	134929664	134929665	Atoh7HA_mergepeak_BAMPE2271_peak_22921	10.5312	chr2	134929386	134929886		C9
chr2	137730649	137730650	Atoh7HA_mergepeak_BAMPE2271_peak_22944	6.20028	chr2	137730471	137730971		C9,C3
chr2	140671413	140671414	Atoh7HA_mergepeak_BAMPE2271_peak_22980	5.25799	chr2	140671235	140671735		C5
chr2	144769785	144769786	Atoh7HA_mergepeak_BAMPE2271_peak_23029	14.0259	chr2	144769514	144770014		C9
chr2	145613926	145613927	Atoh7HA_mergepeak_BAMPE2271_peak_23035	4.70265	chr2	145613694	145614194		C9
chr2	146244241	146244242	Atoh7HA_mergepeak_BAMPE2271_peak_23046	6.51761	chr2	146243984	146244484	Insm1	C6,C7
chr2	146259952	146259953	Atoh7HA_mergepeak_BAMPE2271_peak_23048	4.8638	chr2	146259668	146260168	Insm1	C3
chr2	146291102	146291103	Atoh7HA_mergepeak_BAMPE2271_peak_23050	93.7423	chr2	146290846	146291346	Insm1	C6
chr2	146293753	146293754	Atoh7HA_mergepeak_BAMPE2271_peak_23052	3.5962	chr2	146293521	146294021		C5,C3,C7
chr2	146325095	146325096	Atoh7HA_mergepeak_BAMPE2271_peak_23054	13.6367	chr2	146324818	146325318		C9,C10
chr2	146330825	146330826	Atoh7HA_mergepeak_BAMPE2271_peak_23055	29.1634	chr2	146330605	146331105	Insm1	C9
chr2	146775068	146775069	Atoh7HA_mergepeak_BAMPE2271_peak_23061	5.16385	chr2	146774784	146775284		C3,C9
chr2	151964228	151964229	Atoh7HA_mergepeak_BAMPE2271_peak_23126	7.83292	chr2	151963925	151964425		C9,C3
chr2	151967429	151967430	Atoh7HA_mergepeak_BAMPE2271_peak_23128	54.7481	chr2	151967138	151967638	Fam110a	C9,C6
chr2	151973416	151973417	Atoh7HA_mergepeak_BAMPE2271_peak_23130	82.7032	chr2	151973154	151973654	Fam110a	C3,C9
chr2	151991177	151991178	Atoh7HA_mergepeak_BAMPE2271_peak_23134	77.8287	chr2	151990871	151991371	Fam110a	C6,C9,C7,C3
chr2	152735219	152735220	Atoh7HA_mergepeak_BAMPE2271_peak_23164	16.6304	chr2	152734938	152735438	Tpx2	C10
chr2	152736177	152736178	Atoh7HA_mergepeak_BAMPE2271_peak_23165	6.40335	chr2	152735949	152736449	Tpx2	C10
chr2	153027807	153027808	Atoh7HA_mergepeak_BAMPE2271_peak_23177	9.0269	chr2	153027555	153028055		C7,C6,C3
chr2	153036786	153036787	Atoh7HA_mergepeak_BAMPE2271_peak_23181	4.8638	chr2	153036576	153037076	Bcl2l1	C3
chr2	153037016	153037017	Atoh7HA_mergepeak_BAMPE2271_peak_23182	3.5962	chr2	153036576	153037076	Bcl2l1	C3
chr2	153492871	153492872	Atoh7HA_mergepeak_BAMPE2271_peak_23195	2.95697	chr2	153492513	153493013		C9
chr2	153509874	153509875	Atoh7HA_mergepeak_BAMPE2271_peak_23200	23.8135	chr2	153509641	153510141		C6
chr2	153522449	153522450	Atoh7HA_mergepeak_BAMPE2271_peak_23201	35.3863	chr2	153522198	153522698		C9,C6
chr2	153526222	153526223	Atoh7HA_mergepeak_BAMPE2271_peak_23202	9.68915	chr2	153525945	153526445		C7,C3
chr2	153528265	153528266	Atoh7HA_mergepeak_BAMPE2271_peak_23204	7.57871	chr2	153527874	153528374		C7,C9
chr2	154421595	154421596	Atoh7HA_mergepeak_BAMPE2271_peak_23221	145.107	chr2	154421354	154421854	Cbfa2t2	C9,C3
chr2	154426719	154426720	Atoh7HA_mergepeak_BAMPE2271_peak_23222	54.7481	chr2	154426480	154426980	Cbfa2t2	C9
chr2	154466119	154466120	Atoh7HA_mergepeak_BAMPE2271_peak_23226	52.6905	chr2	154465881	154466381	Cbfa2t2	C9,C6
chr2	154584079	154584080	Atoh7HA_mergepeak_BAMPE2271_peak_23236	40.6788	chr2	154583846	154584346	Cbfa2t2	C6,C3,C9,C7
chr2	154938627	154938628	Atoh7HA_mergepeak_BAMPE2271_peak_23247	12.0579	chr2	154938429	154938929		C3,C9
chr2	155103820	155103821	Atoh7HA_mergepeak_BAMPE2271_peak_23251	10.6154	chr2	155103599	155104099	Itch	C9,C3
chr2	156651205	156651206	Atoh7HA_mergepeak_BAMPE2271_peak_23282	9.0269	chr2	156650957	156651457	Dlgap4	C4,C6,C3,C7
chr2	157349317	157349318	Atoh7HA_mergepeak_BAMPE2271_peak_23302	34.1112	chr2	157349158	157349658	Ghrh	C6,C4
chr2	157464962	157464963	Atoh7HA_mergepeak_BAMPE2271_peak_23307	13.1989	chr2	157464769	157465269	Rpn2	C10
chr2	157487980	157487981	Atoh7HA_mergepeak_BAMPE2271_peak_23308	9.0269	chr2	157487793	157488293		C3
chr2	157517524	157517525	Atoh7HA_mergepeak_BAMPE2271_peak_23310	3.5962	chr2	157517453	157517953		C6,C3
chr2	157696548	157696549	Atoh7HA_mergepeak_BAMPE2271_peak_23320	9.74504	chr2	157696264	157696764		C6
chr2	157737350	157737351	Atoh7HA_mergepeak_BAMPE2271_peak_23323	5.16385	chr2	157737089	157737589		C10
chr2	158343636	158343637	Atoh7HA_mergepeak_BAMPE2271_peak_23333	18.3319	chr2	158343415	158343915		C6
chr2	158591410	158591411	Atoh7HA_mergepeak_BAMPE2271_peak_23335	60.9916	chr2	158591159	158591659		C9
chr2	158595308	158595309	Atoh7HA_mergepeak_BAMPE2271_peak_23336	20.2979	chr2	158595093	158595593		C6
chr2	160093219	160093220	Atoh7HA_mergepeak_BAMPE2271_peak_23356	6.57464	chr2	160093003	160093503		C3,C5,C4
chr2	160508079	160508080	Atoh7HA_mergepeak_BAMPE2271_peak_23359	5.25799	chr2	160507812	160508312		C7,C4
chr2	160740932	160740933	Atoh7HA_mergepeak_BAMPE2271_peak_23367	7.57871	chr2	160740703	160741203	Plcg1	C9,C3,C7
chr2	163122564	163122565	Atoh7HA_mergepeak_BAMPE2271_peak_23402	19.8144	chr2	163122326	163122826		C6,C5
chr2	163203064	163203065	Atoh7HA_mergepeak_BAMPE2271_peak_23405	10.5312	chr2	163202742	163203242	Tox2	C10
chr2	165129406	165129407	Atoh7HA_mergepeak_BAMPE2271_peak_23461	20.1186	chr2	165129114	165129614		C9
chr2	165332966	165332967	Atoh7HA_mergepeak_BAMPE2271_peak_23473	5.25799	chr2	165332600	165333100	Elmo2	C9
chr2	166152297	166152298	Atoh7HA_mergepeak_BAMPE2271_peak_23515	10.6154	chr2	166152008	166152508		C10,C9
chr2	166377387	166377388	Atoh7HA_mergepeak_BAMPE2271_peak_23526	18.2095	chr2	166377169	166377669		C7,C9,C3
chr2	166387003	166387004	Atoh7HA_mergepeak_BAMPE2271_peak_23527	29.2603	chr2	166386768	166387268		C7,C9
chr2	167300325	167300326	Atoh7HA_mergepeak_BAMPE2271_peak_23561	11.3048	chr2	167300105	167300605		C9
chr2	167596076	167596077	Atoh7HA_mergepeak_BAMPE2271_peak_23574	6.20028	chr2	167595787	167596287	Rnf114	C9,C3
chr2	168159539	168159540	Atoh7HA_mergepeak_BAMPE2271_peak_23596	7.57871	chr2	168159327	168159827	Pard6b	C3,C4
chr2	168613628	168613629	Atoh7HA_mergepeak_BAMPE2271_peak_23603	6.20028	chr2	168613423	168613923	Sall4	C4,C3
chr2	168677855	168677856	Atoh7HA_mergepeak_BAMPE2271_peak_23604	78.1975	chr2	168677543	168678043		C7,C9,C3,C6
chr2	170017575	170017576	Atoh7HA_mergepeak_BAMPE2271_peak_23624	29.1879	chr2	170017289	170017789		C4
chr2	172728739	172728740	Atoh7HA_mergepeak_BAMPE2271_peak_23661	10.9584	chr2	172728380	172728880		C10
chr2	173409551	173409552	Atoh7HA_mergepeak_BAMPE2271_peak_23682	13.1989	chr2	173409289	173409789	Pmepa1	C10
chr2	174050260	174050261	Atoh7HA_mergepeak_BAMPE2271_peak_23697	69.5061	chr2	174049958	174050458		C5,C6,C7
chr2	178327563	178327564	Atoh7HA_mergepeak_BAMPE2271_peak_23731	6.99564	chr2	178327272	178327772	Phactr3	C7,C5
chr2	178634363	178634364	Atoh7HA_mergepeak_BAMPE2271_peak_23736	10.5312	chr2	178634099	178634599		C3,C7
chr2	178686510	178686511	Atoh7HA_mergepeak_BAMPE2271_peak_23738	13.6367	chr2	178686270	178686770		C6,C7
chr2	178728114	178728115	Atoh7HA_mergepeak_BAMPE2271_peak_23740	4.8638	chr2	178727882	178728382		C3
chr2	178728670	178728671	Atoh7HA_mergepeak_BAMPE2271_peak_23741	2.42709	chr2	178728389	178728889		C3
chr2	178948097	178948098	Atoh7HA_mergepeak_BAMPE2271_peak_23747	4.06771	chr2	178947785	178948285		C3
chr2	178948653	178948654	Atoh7HA_mergepeak_BAMPE2271_peak_23748	4.8638	chr2	178948427	178948927		C9
chr2	179537632	179537633	Atoh7HA_mergepeak_BAMPE2271_peak_23758	3.27304	chr2	179537379	179537879	Cdh4	C10
chr2	180466719	180466720	Atoh7HA_mergepeak_BAMPE2271_peak_23786	25.4645	chr2	180466435	180466935	Slco4a1	C3,C7,C6,C9
chr2	180954884	180954885	Atoh7HA_mergepeak_BAMPE2271_peak_23797	153.941	chr2	180954642	180955142	Nkain4	C4
chr2	181044246	181044247	Atoh7HA_mergepeak_BAMPE2271_peak_23801	19.8144	chr2	181043930	181044430	Chrna4	C7,C9
chr2	181537972	181537973	Atoh7HA_mergepeak_BAMPE2271_peak_23813	9.99851	chr2	181537647	181538147	Uckl1	C3,C4,C6,C9
chr2	181759221	181759222	Atoh7HA_mergepeak_BAMPE2271_peak_23819	23.8135	chr2	181759005	181759505	Prpf6	C9,C3
chr2	181763193	181763194	Atoh7HA_mergepeak_BAMPE2271_peak_23820	6.51761	chr2	181762957	181763457	Polr3k	C9
chr2	181764034	181764035	Atoh7HA_mergepeak_BAMPE2271_peak_23821	12.6487	chr2	181763816	181764316	Myt1	C7,C6
chr3	8736339	8736340	Atoh7HA_mergepeak_BAMPE2271_peak_23915	40.2114	chr3	8736213	8736713		C3,C6
chr3	8964239	8964240	Atoh7HA_mergepeak_BAMPE2271_peak_23925	46.605	chr3	8964002	8964502	Tpd52	C9,C3
chr3	9500890	9500891	Atoh7HA_mergepeak_BAMPE2271_peak_23944	20.2979	chr3	9500608	9501108		C5,C6
chr3	9716237	9716238	Atoh7HA_mergepeak_BAMPE2271_peak_23952	24.7127	chr3	9716012	9716512		C6
chr3	17590134	17590135	Atoh7HA_mergepeak_BAMPE2271_peak_24028	19.8144	chr3	17589898	17590398		C6,C9,C7,C3
chr3	17793861	17793862	Atoh7HA_mergepeak_BAMPE2271_peak_24034	14.8623	chr3	17793515	17794015	Mir124-2hg	C4,C7
chr3	18054104	18054105	Atoh7HA_mergepeak_BAMPE2271_peak_24039	5.38667	chr3	18053862	18054362	Bhlhe22	C9,C6
chr3	18206152	18206153	Atoh7HA_mergepeak_BAMPE2271_peak_24041	27.4255	chr3	18205877	18206377	Bhlhe22	C9
chr3	18626960	18626961	Atoh7HA_mergepeak_BAMPE2271_peak_24052	9.73176	chr3	18626724	18627224		C7,C9
chr3	20653646	20653647	Atoh7HA_mergepeak_BAMPE2271_peak_24071	5.25799	chr3	20653272	20653772		C4,C3
chr3	21936005	21936006	Atoh7HA_mergepeak_BAMPE2271_peak_24084	10.6154	chr3	21935704	21936204		C3
chr3	27711377	27711378	Atoh7HA_mergepeak_BAMPE2271_peak_24160	6.20028	chr3	27711080	27711580		C4
chr3	29541665	29541666	Atoh7HA_mergepeak_BAMPE2271_peak_24186	3.27304	chr3	29541465	29541965		C10,C9,C6
chr3	31093346	31093347	Atoh7HA_mergepeak_BAMPE2271_peak_24208	13.2791	chr3	31093090	31093590		C6
chr3	34322933	34322934	Atoh7HA_mergepeak_BAMPE2271_peak_24258	9.20316	chr3	34322455	34322955		C3,C5,C6
chr3	34666384	34666385	Atoh7HA_mergepeak_BAMPE2271_peak_24263	7.57871	chr3	34666171	34666671		C9
chr3	36151017	36151018	Atoh7HA_mergepeak_BAMPE2271_peak_24275	4.43401	chr3	36150816	36151316		C5
chr3	36475769	36475770	Atoh7HA_mergepeak_BAMPE2271_peak_24278	55.3614	chr3	36475527	36476027		C6
chr3	38232727	38232728	Atoh7HA_mergepeak_BAMPE2271_peak_24306	42.6365	chr3	38232440	38232940		C6,C3
chr3	38712680	38712681	Atoh7HA_mergepeak_BAMPE2271_peak_24313	9.20316	chr3	38712549	38713049	Ankrd50	C3
chr3	49033220	49033221	Atoh7HA_mergepeak_BAMPE2271_peak_24409	24.5624	chr3	49032944	49033444		C9,C7,C6
chr3	49866398	49866399	Atoh7HA_mergepeak_BAMPE2271_peak_24420	15.732	chr3	49866155	49866655		C9
chr3	50386779	50386780	Atoh7HA_mergepeak_BAMPE2271_peak_24422	12.0579	chr3	50386499	50386999		C10,C9
chr3	51396591	51396592	Atoh7HA_mergepeak_BAMPE2271_peak_24439	6.29115	chr3	51396311	51396811	Elf2	C3
chr3	51701621	51701622	Atoh7HA_mergepeak_BAMPE2271_peak_24450	54.7481	chr3	51701398	51701898		C5
chr3	51805722	51805723	Atoh7HA_mergepeak_BAMPE2271_peak_24455	12.0579	chr3	51805440	51805940		C9
chr3	51889241	51889242	Atoh7HA_mergepeak_BAMPE2271_peak_24457	3.5962	chr3	51888990	51889490		C5,C3
chr3	52044745	52044746	Atoh7HA_mergepeak_BAMPE2271_peak_24466	6.29115	chr3	52044527	52045027	Foxo1	C6
chr3	52072184	52072185	Atoh7HA_mergepeak_BAMPE2271_peak_24471	6.51761	chr3	52071966	52072466		C7,C9
chr3	55227017	55227018	Atoh7HA_mergepeak_BAMPE2271_peak_24527	21.4496	chr3	55226842	55227342		C3
chr3	55755934	55755935	Atoh7HA_mergepeak_BAMPE2271_peak_24536	6.51761	chr3	55755685	55756185		C10
chr3	55873386	55873387	Atoh7HA_mergepeak_BAMPE2271_peak_24538	29.9746	chr3	55873139	55873639		C9,C3
chr3	56830908	56830909	Atoh7HA_mergepeak_BAMPE2271_peak_24554	6.20028	chr3	56830689	56831189		C9,C6
chr3	65392648	65392649	Atoh7HA_mergepeak_BAMPE2271_peak_24667	7.57871	chr3	65392387	65392887		C5
chr3	66035562	66035563	Atoh7HA_mergepeak_BAMPE2271_peak_24674	6.20028	chr3	66035281	66035781		C9
chr3	66939861	66939862	Atoh7HA_mergepeak_BAMPE2271_peak_24692	12.0579	chr3	66939595	66940095		C3,C4,C6
chr3	67213147	67213148	Atoh7HA_mergepeak_BAMPE2271_peak_24698	6.20028	chr3	67212977	67213477		C9,C3
chr3	68272164	68272165	Atoh7HA_mergepeak_BAMPE2271_peak_24709	15.4273	chr3	68271851	68272351	Schip1	C6,C5
chr3	79519252	79519253	Atoh7HA_mergepeak_BAMPE2271_peak_24836	18.4808	chr3	79518972	79519472		C6,C3
chr3	79853027	79853028	Atoh7HA_mergepeak_BAMPE2271_peak_24843	12.0579	chr3	79852772	79853272	Etfdh	C3
chr3	81864639	81864640	Atoh7HA_mergepeak_BAMPE2271_peak_24865	4.17984	chr3	81864482	81864982		C3,C6,C9
chr3	82358028	82358029	Atoh7HA_mergepeak_BAMPE2271_peak_24872	6.57464	chr3	82357727	82358227		C5
chr3	84200666	84200667	Atoh7HA_mergepeak_BAMPE2271_peak_24901	19.8144	chr3	84200441	84200941	Trim2	C7,C5,C6
chr3	84376761	84376762	Atoh7HA_mergepeak_BAMPE2271_peak_24906	5.16385	chr3	84376479	84376979		C3,C4
chr3	84938225	84938226	Atoh7HA_mergepeak_BAMPE2271_peak_24913	18.5911	chr3	84937921	84938421	Fbxw7	C9,C10
chr3	85186103	85186104	Atoh7HA_mergepeak_BAMPE2271_peak_24915	23.113	chr3	85185849	85186349		C6,C3
chr3	85680900	85680901	Atoh7HA_mergepeak_BAMPE2271_peak_24924	5.16385	chr3	85680449	85680949		C3
chr3	86688023	86688024	Atoh7HA_mergepeak_BAMPE2271_peak_24935	13.5106	chr3	86687735	86688235	Mab21l2	C6,C5
chr3	86701471	86701472	Atoh7HA_mergepeak_BAMPE2271_peak_24937	3.5423	chr3	86701197	86701697		C10
chr3	87566339	87566340	Atoh7HA_mergepeak_BAMPE2271_peak_24949	16.148	chr3	87566060	87566560	Ntrk1	C5
chr3	87961088	87961089	Atoh7HA_mergepeak_BAMPE2271_peak_24959	4.43401	chr3	87960745	87961245	Hdgf	C10
chr3	87974471	87974472	Atoh7HA_mergepeak_BAMPE2271_peak_24961	22.4716	chr3	87974239	87974739	Hdgf	C9
chr3	94478216	94478217	Atoh7HA_mergepeak_BAMPE2271_peak_25131	19.8144	chr3	94477896	94478396	Celf3	C7,C6,C4,C5
chr3	95951299	95951300	Atoh7HA_mergepeak_BAMPE2271_peak_25170	7.57871	chr3	95950833	95951333		C5
chr3	97313653	97313654	Atoh7HA_mergepeak_BAMPE2271_peak_25224	10.6154	chr3	97313415	97313915		C9,C6,C7
chr3	97324251	97324252	Atoh7HA_mergepeak_BAMPE2271_peak_25226	18.5911	chr3	97324040	97324540		C6
chr3	100969690	100969691	Atoh7HA_mergepeak_BAMPE2271_peak_25273	4.8638	chr3	100969465	100969965	Ttf2	C5
chr3	101309188	101309189	Atoh7HA_mergepeak_BAMPE2271_peak_25277	3.27304	chr3	101308798	101309298		C3
chr3	102611920	102611921	Atoh7HA_mergepeak_BAMPE2271_peak_25301	5.25799	chr3	102611644	102612144		C3,C4
chr3	104794664	104794665	Atoh7HA_mergepeak_BAMPE2271_peak_25341	7.83292	chr3	104794388	104794888	Slc16a1	C6
chr3	105309182	105309183	Atoh7HA_mergepeak_BAMPE2271_peak_25350	12.0579	chr3	105308882	105309382	Kcnd3	C9,C3
chr3	105408303	105408304	Atoh7HA_mergepeak_BAMPE2271_peak_25354	15.732	chr3	105408151	105408651		C6
chr3	105529755	105529756	Atoh7HA_mergepeak_BAMPE2271_peak_25357	2.41704	chr3	105529577	105530077	Kcnd3	C4,C3
chr3	105559556	105559557	Atoh7HA_mergepeak_BAMPE2271_peak_25360	13.5561	chr3	105559446	105559946		C4,C7,C3,C6
chr3	105714314	105714315	Atoh7HA_mergepeak_BAMPE2271_peak_25365	7.57871	chr3	105714108	105714608	Wdr77	C6,C3
chr3	105714747	105714748	Atoh7HA_mergepeak_BAMPE2271_peak_25366	6.51761	chr3	105714686	105715186	Wdr77	C4,C3
chr3	106721679	106721680	Atoh7HA_mergepeak_BAMPE2271_peak_25371	8.72987	chr3	106721460	106721960		C5
chr3	108433626	108433627	Atoh7HA_mergepeak_BAMPE2271_peak_25404	8.65899	chr3	108433375	108433875	Clcc1	C9
chr3	122206380	122206381	Atoh7HA_mergepeak_BAMPE2271_peak_25558	9.20316	chr3	122206108	122206608	Abca4	C4,C3
chr3	126632787	126632788	Atoh7HA_mergepeak_BAMPE2271_peak_25604	20.2979	chr3	126632530	126633030	Camk2d	C9,C6,C7
chr3	127225975	127225976	Atoh7HA_mergepeak_BAMPE2271_peak_25609	10.9584	chr3	127225743	127226243		C10
chr3	127294183	127294184	Atoh7HA_mergepeak_BAMPE2271_peak_25613	14.4756	chr3	127293958	127294458		C5
chr3	127632788	127632789	Atoh7HA_mergepeak_BAMPE2271_peak_25620	20.2979	chr3	127632512	127633012	Larp7	C9
chr3	127646689	127646690	Atoh7HA_mergepeak_BAMPE2271_peak_25624	5.25799	chr3	127646347	127646847	Larp7	C10
chr3	130691541	130691542	Atoh7HA_mergepeak_BAMPE2271_peak_25656	6.20028	chr3	130691242	130691742		C3
chr3	131070437	131070438	Atoh7HA_mergepeak_BAMPE2271_peak_25667	4.8638	chr3	131070158	131070658		C9,C3
chr3	136750217	136750218	Atoh7HA_mergepeak_BAMPE2271_peak_25726	44.6115	chr3	136749919	136750419	Ppp3ca	C9
chr3	144643773	144643774	Atoh7HA_mergepeak_BAMPE2271_peak_25825	27.4255	chr3	144643490	144643990		C9
chr3	146319324	146319325	Atoh7HA_mergepeak_BAMPE2271_peak_25851	4.21163	chr3	146319010	146319510	Gng5	C3
chr3	148989585	148989586	Atoh7HA_mergepeak_BAMPE2271_peak_25885	3.5423	chr3	148989271	148989771	Adgrl2	C10
chr3	151294148	151294149	Atoh7HA_mergepeak_BAMPE2271_peak_25899	7.83292	chr3	151293940	151294440		C3,C9
chr3	152754473	152754474	Atoh7HA_mergepeak_BAMPE2271_peak_25934	5.16385	chr3	152754226	152754726	St6galnac5	C9,C3
chr3	152872794	152872795	Atoh7HA_mergepeak_BAMPE2271_peak_25938	9.99851	chr3	152872507	152873007		C5,C6,C7
chr3	153084933	153084934	Atoh7HA_mergepeak_BAMPE2271_peak_25943	15.0803	chr3	153084686	153085186	St6galnac5	C3
chr3	153085422	153085423	Atoh7HA_mergepeak_BAMPE2271_peak_25944	4.06771	chr3	153085240	153085740	St6galnac5	C3
chr3	159852153	159852154	Atoh7HA_mergepeak_BAMPE2271_peak_26015	4.06771	chr3	159851884	159852384		C10
chr4	5724243	5724244	Atoh7HA_mergepeak_BAMPE2271_peak_26053	16.6304	chr4	5724028	5724528		C5
chr4	5795168	5795169	Atoh7HA_mergepeak_BAMPE2271_peak_26054	13.6367	chr4	5794952	5795452		C5,C3
chr4	8840188	8840189	Atoh7HA_mergepeak_BAMPE2271_peak_26088	12.0579	chr4	8840006	8840506	Chd7	C9,C3
chr4	8850629	8850630	Atoh7HA_mergepeak_BAMPE2271_peak_26089	45.1405	chr4	8850387	8850887	Chd7	C3,C9
chr4	8910316	8910317	Atoh7HA_mergepeak_BAMPE2271_peak_26090	16.9035	chr4	8910116	8910616		C6
chr4	21689056	21689057	Atoh7HA_mergepeak_BAMPE2271_peak_26254	6.51761	chr4	21688831	21689331	Prdm13	C4
chr4	23983276	23983277	Atoh7HA_mergepeak_BAMPE2271_peak_26287	27.6298	chr4	23982943	23983443		C5
chr4	35354197	35354198	Atoh7HA_mergepeak_BAMPE2271_peak_26408	25.6103	chr4	35354034	35354534		C6,C9
chr4	41349013	41349014	Atoh7HA_mergepeak_BAMPE2271_peak_26487	9.0269	chr4	41348742	41349242		C5
chr4	41628659	41628660	Atoh7HA_mergepeak_BAMPE2271_peak_26495	25.6103	chr4	41628344	41628844		C5
chr4	41636105	41636106	Atoh7HA_mergepeak_BAMPE2271_peak_26496	9.99851	chr4	41635890	41636390	Ccl27a	C7,C3,C5,C6
chr4	41672398	41672399	Atoh7HA_mergepeak_BAMPE2271_peak_26498	12.6487	chr4	41672145	41672645	Kif24	C9
chr4	43031382	43031383	Atoh7HA_mergepeak_BAMPE2271_peak_26549	6.51761	chr4	43031242	43031742		C10
chr4	43044155	43044156	Atoh7HA_mergepeak_BAMPE2271_peak_26551	8.56793	chr4	43043865	43044365	Fancg	C10
chr4	44012499	44012500	Atoh7HA_mergepeak_BAMPE2271_peak_26575	4.8638	chr4	44012324	44012824		C5
chr4	45473332	45473333	Atoh7HA_mergepeak_BAMPE2271_peak_26608	56.8221	chr4	45473063	45473563	Shb	C6,C4
chr4	45540837	45540838	Atoh7HA_mergepeak_BAMPE2271_peak_26611	4.06771	chr4	45540341	45540841		C6,C3,C9
chr4	45824589	45824590	Atoh7HA_mergepeak_BAMPE2271_peak_26624	28.2282	chr4	45824255	45824755	Igfbpl1	C9,C7,C6,C5
chr4	46569830	46569831	Atoh7HA_mergepeak_BAMPE2271_peak_26638	12.0579	chr4	46569588	46570088		C9,C3
chr4	48586548	48586549	Atoh7HA_mergepeak_BAMPE2271_peak_26674	13.6367	chr4	48586394	48586894	Tmeff1	C6,C5
chr4	55532691	55532692	Atoh7HA_mergepeak_BAMPE2271_peak_26764	15.0803	chr4	55532475	55532975		C3
chr4	55568243	55568244	Atoh7HA_mergepeak_BAMPE2271_peak_26767	4.8638	chr4	55567983	55568483	Klf4	C3,C9
chr4	59668219	59668220	Atoh7HA_mergepeak_BAMPE2271_peak_26809	5.25799	chr4	59667970	59668470	Ptbp3	C7,C3
chr4	63389538	63389539	Atoh7HA_mergepeak_BAMPE2271_peak_26884	8.65899	chr4	63389050	63389550		C9,C3
chr4	63544624	63544625	Atoh7HA_mergepeak_BAMPE2271_peak_26889	9.0269	chr4	63544554	63545054		C7
chr4	63661604	63661605	Atoh7HA_mergepeak_BAMPE2271_peak_26894	6.20028	chr4	63661391	63661891		C9,C10
chr4	65278557	65278558	Atoh7HA_mergepeak_BAMPE2271_peak_26905	4.8638	chr4	65278518	65279018		C10
chr4	71765207	71765208	Atoh7HA_mergepeak_BAMPE2271_peak_26956	44.24	chr4	71764981	71765481		C6
chr4	72158214	72158215	Atoh7HA_mergepeak_BAMPE2271_peak_26964	7.57871	chr4	72157776	72158276		C9
chr4	87229737	87229738	Atoh7HA_mergepeak_BAMPE2271_peak_27113	2.42709	chr4	87229473	87229973	Slc24a2	C3,C7
chr4	88757607	88757608	Atoh7HA_mergepeak_BAMPE2271_peak_27135	48.3581	chr4	88757443	88757943		C5
chr4	88757793	88757794	Atoh7HA_mergepeak_BAMPE2271_peak_27136	22.8548	chr4	88757443	88757943		C5
chr4	88760745	88760746	Atoh7HA_mergepeak_BAMPE2271_peak_27139	67.4011	chr4	88760385	88760885		C5
chr4	88763679	88763680	Atoh7HA_mergepeak_BAMPE2271_peak_27143	82.5163	chr4	88763333	88763833		C6,C3
chr4	97629095	97629096	Atoh7HA_mergepeak_BAMPE2271_peak_27304	15.0803	chr4	97628810	97629310		C9
chr4	97772329	97772330	Atoh7HA_mergepeak_BAMPE2271_peak_27308	9.20316	chr4	97772042	97772542		C3
chr4	99274113	99274114	Atoh7HA_mergepeak_BAMPE2271_peak_27324	9.20316	chr4	99273888	99274388		C9,C7
chr4	99575195	99575196	Atoh7HA_mergepeak_BAMPE2271_peak_27328	9.0269	chr4	99574937	99575437	Alg6	C9,C10
chr4	100991299	100991300	Atoh7HA_mergepeak_BAMPE2271_peak_27346	27.4255	chr4	100991015	100991515		C4,C9
chr4	102760253	102760254	Atoh7HA_mergepeak_BAMPE2271_peak_27380	8.56793	chr4	102759956	102760456		C5
chr4	106815994	106815995	Atoh7HA_mergepeak_BAMPE2271_peak_27431	4.42586	chr4	106815783	106816283	Ssbp3	C7,C3
chr4	106867061	106867062	Atoh7HA_mergepeak_BAMPE2271_peak_27434	24.4103	chr4	106866814	106867314	Ssbp3	C9,C4,C3
chr4	107121330	107121331	Atoh7HA_mergepeak_BAMPE2271_peak_27445	9.20316	chr4	107121122	107121622		C3
chr4	107128394	107128395	Atoh7HA_mergepeak_BAMPE2271_peak_27447	23.8868	chr4	107128263	107128763	Ssbp3	C3,C9
chr4	107164526	107164527	Atoh7HA_mergepeak_BAMPE2271_peak_27449	32.4558	chr4	107164227	107164727		C5,C6,C4
chr4	107688358	107688359	Atoh7HA_mergepeak_BAMPE2271_peak_27475	6.20028	chr4	107688122	107688622		C3
chr4	108833669	108833670	Atoh7HA_mergepeak_BAMPE2271_peak_27506	15.4273	chr4	108833470	108833970		C9
chr4	110129690	110129691	Atoh7HA_mergepeak_BAMPE2271_peak_27526	19.0418	chr4	110129461	110129961	Elavl4	C6,C7,C5
chr4	110292614	110292615	Atoh7HA_mergepeak_BAMPE2271_peak_27532	12.0579	chr4	110292395	110292895		C4,C5,C3,C9
chr4	114459884	114459885	Atoh7HA_mergepeak_BAMPE2271_peak_27566	40.8117	chr4	114459627	114460127		C4,C9
chr4	117132165	117132166	Atoh7HA_mergepeak_BAMPE2271_peak_27611	35.3237	chr4	117131810	117132310		C9,C7
chr4	117283506	117283507	Atoh7HA_mergepeak_BAMPE2271_peak_27617	37.0058	chr4	117283272	117283772		C3,C9,C6
chr4	117409904	117409905	Atoh7HA_mergepeak_BAMPE2271_peak_27621	19.8144	chr4	117409599	117410099	Kif2c	C9
chr4	117645271	117645272	Atoh7HA_mergepeak_BAMPE2271_peak_27626	20.251	chr4	117645050	117645550	Rnf220	C5,C6,C3
chr4	119015175	119015176	Atoh7HA_mergepeak_BAMPE2271_peak_27666	6.29115	chr4	119014991	119015491	Slc2a1	C10
chr4	120243132	120243133	Atoh7HA_mergepeak_BAMPE2271_peak_27701	10.5312	chr4	120242869	120243369		C4,C5,C7
chr4	120283257	120283258	Atoh7HA_mergepeak_BAMPE2271_peak_27707	20.7798	chr4	120283053	120283553		C6,C3
chr4	120389208	120389209	Atoh7HA_mergepeak_BAMPE2271_peak_27713	9.0269	chr4	120388940	120389440	Ctps	C6,C9
chr4	120890975	120890976	Atoh7HA_mergepeak_BAMPE2271_peak_27724	16.6304	chr4	120890715	120891215	Nfyc	C3,C9
chr4	123240104	123240105	Atoh7HA_mergepeak_BAMPE2271_peak_27755	13.6367	chr4	123239901	123240401	Mycl	C3,C9
chr4	123412178	123412179	Atoh7HA_mergepeak_BAMPE2271_peak_27758	15.4273	chr4	123411935	123412435		C5
chr4	124442147	124442148	Atoh7HA_mergepeak_BAMPE2271_peak_27782	4.06771	chr4	124441892	124442392		C4,C3
chr4	124881773	124881774	Atoh7HA_mergepeak_BAMPE2271_peak_27802	10.5312	chr4	124881457	124881957	Maneal	C4,C6
chr4	124906368	124906369	Atoh7HA_mergepeak_BAMPE2271_peak_27803	22.0462	chr4	124906193	124906693	Maneal	C3,C6
chr4	125114873	125114874	Atoh7HA_mergepeak_BAMPE2271_peak_27808	10.5312	chr4	125114600	125115100	9930104L06Rik	C3
chr4	125199582	125199583	Atoh7HA_mergepeak_BAMPE2271_peak_27817	2.95697	chr4	125199192	125199692	Gnl2	C3
chr4	125282691	125282692	Atoh7HA_mergepeak_BAMPE2271_peak_27818	22.0462	chr4	125282469	125282969		C6,C7
chr4	125572392	125572393	Atoh7HA_mergepeak_BAMPE2271_peak_27823	6.20028	chr4	125572252	125572752		C3,C5
chr4	125658498	125658499	Atoh7HA_mergepeak_BAMPE2271_peak_27828	6.20028	chr4	125658304	125658804		C3,C9
chr4	125989177	125989178	Atoh7HA_mergepeak_BAMPE2271_peak_27839	5.25799	chr4	125989007	125989507		C9
chr4	127227668	127227669	Atoh7HA_mergepeak_BAMPE2271_peak_27871	23.8135	chr4	127227373	127227873		C9
chr4	127406563	127406564	Atoh7HA_mergepeak_BAMPE2271_peak_27876	12.0579	chr4	127406382	127406882		C9,C6,C7
chr4	128133005	128133006	Atoh7HA_mergepeak_BAMPE2271_peak_27880	2.14371	chr4	128132836	128133336	Csmd2	C6,C5,C7,C3
chr4	128247501	128247502	Atoh7HA_mergepeak_BAMPE2271_peak_27883	31.1161	chr4	128247264	128247764		C9,C7
chr4	128379158	128379159	Atoh7HA_mergepeak_BAMPE2271_peak_27889	10.6154	chr4	128378905	128379405		C3
chr4	128492242	128492243	Atoh7HA_mergepeak_BAMPE2271_peak_27892	31.1161	chr4	128492065	128492565	Phc2	C10,C6,C9
chr4	128715438	128715439	Atoh7HA_mergepeak_BAMPE2271_peak_27898	11.3048	chr4	128715199	128715699		C9
chr4	128716135	128716136	Atoh7HA_mergepeak_BAMPE2271_peak_27899	25.9801	chr4	128715806	128716306		C9
chr4	129124995	129124996	Atoh7HA_mergepeak_BAMPE2271_peak_27913	13.6367	chr4	129124622	129125122	Hpca	C3,C9,C7,C6
chr4	129126139	129126140	Atoh7HA_mergepeak_BAMPE2271_peak_27914	7.57871	chr4	129125715	129126215	Hpca	C3,C9
chr4	129501023	129501024	Atoh7HA_mergepeak_BAMPE2271_peak_27920	7.57871	chr4	129500667	129501167	Rbbp4	C10
chr4	130547131	130547132	Atoh7HA_mergepeak_BAMPE2271_peak_27946	47.9029	chr4	130546823	130547323	Snrnp40	C6,C9,C7
chr4	130556583	130556584	Atoh7HA_mergepeak_BAMPE2271_peak_27948	40.6788	chr4	130556197	130556697	Nkain1	C7,C9
chr4	130836561	130836562	Atoh7HA_mergepeak_BAMPE2271_peak_27957	7.57871	chr4	130836316	130836816		C3
chr4	131060992	131060993	Atoh7HA_mergepeak_BAMPE2271_peak_27967	38.9654	chr4	131060623	131061123		C9,C6,C7,C3
chr4	131834299	131834300	Atoh7HA_mergepeak_BAMPE2271_peak_27982	56.8221	chr4	131834035	131834535	Ptpru	C9
chr4	131983331	131983332	Atoh7HA_mergepeak_BAMPE2271_peak_27988	18.5911	chr4	131983116	131983616	Ptpru	C9
chr4	132011918	132011919	Atoh7HA_mergepeak_BAMPE2271_peak_27989	3.27304	chr4	132011651	132012151	Rps15a-ps4	C9
chr4	132075480	132075481	Atoh7HA_mergepeak_BAMPE2271_peak_27994	8.72987	chr4	132075103	132075603		C5
chr4	132422521	132422522	Atoh7HA_mergepeak_BAMPE2271_peak_28004	12.6487	chr4	132422247	132422747	Rcc1	C10
chr4	132964790	132964791	Atoh7HA_mergepeak_BAMPE2271_peak_28016	6.20028	chr4	132964527	132965027		C3
chr4	133198912	133198913	Atoh7HA_mergepeak_BAMPE2271_peak_28030	9.0269	chr4	133198477	133198977		C9
chr4	133297874	133297875	Atoh7HA_mergepeak_BAMPE2271_peak_28037	7.83292	chr4	133297634	133298134		C6
chr4	133431718	133431719	Atoh7HA_mergepeak_BAMPE2271_peak_28041	4.06771	chr4	133431442	133431942	Slc9a1	C9,C3
chr4	133439974	133439975	Atoh7HA_mergepeak_BAMPE2271_peak_28042	62.5166	chr4	133439723	133440223	Gpn2	C6,C3
chr4	133440508	133440509	Atoh7HA_mergepeak_BAMPE2271_peak_28043	12.0579	chr4	133440247	133440747	Gpn2	C6
chr4	133729988	133729989	Atoh7HA_mergepeak_BAMPE2271_peak_28048	21.4496	chr4	133729640	133730140	Gpn2	C9
chr4	134113726	134113727	Atoh7HA_mergepeak_BAMPE2271_peak_28066	3.5962	chr4	134113318	134113818	Ubxn11	C3
chr4	134396229	134396230	Atoh7HA_mergepeak_BAMPE2271_peak_28083	8.72987	chr4	134395998	134396498		C6
chr4	134535402	134535403	Atoh7HA_mergepeak_BAMPE2271_peak_28091	18.2095	chr4	134535094	134535594	Aunip	C3
chr4	134575695	134575696	Atoh7HA_mergepeak_BAMPE2271_peak_28096	42.6365	chr4	134575471	134575971	Stmn1	C7,C5,C6
chr4	134950862	134950863	Atoh7HA_mergepeak_BAMPE2271_peak_28113	31.7414	chr4	134950444	134950944		C3,C9,C6
chr4	135524124	135524125	Atoh7HA_mergepeak_BAMPE2271_peak_28132	23.8135	chr4	135523897	135524397		C9,C3
chr4	135526535	135526536	Atoh7HA_mergepeak_BAMPE2271_peak_28133	4.8638	chr4	135526211	135526711		C3
chr4	135913028	135913029	Atoh7HA_mergepeak_BAMPE2271_peak_28144	50.2766	chr4	135912747	135913247	Hmgcl	C7,C3,C6,C9
chr4	136773415	136773416	Atoh7HA_mergepeak_BAMPE2271_peak_28179	5.25799	chr4	136773100	136773600		C9,C10
chr4	136861881	136861882	Atoh7HA_mergepeak_BAMPE2271_peak_28183	7.57871	chr4	136861867	136862367	Epha8	C3,C9
chr4	136904934	136904935	Atoh7HA_mergepeak_BAMPE2271_peak_28185	10.5312	chr4	136904700	136905200	Epha8	C3
chr4	136935210	136935211	Atoh7HA_mergepeak_BAMPE2271_peak_28188	16.9035	chr4	136935009	136935509		C4,C5
chr4	136967050	136967051	Atoh7HA_mergepeak_BAMPE2271_peak_28195	4.8638	chr4	136966782	136967282	Epha8	C3
chr4	137902436	137902437	Atoh7HA_mergepeak_BAMPE2271_peak_28218	6.20028	chr4	137902291	137902791	Ece1	C3,C9
chr4	138453518	138453519	Atoh7HA_mergepeak_BAMPE2271_peak_28233	36.8063	chr4	138453229	138453729	Camk2n1	C6
chr4	138454364	138454365	Atoh7HA_mergepeak_BAMPE2271_peak_28234	5.2354	chr4	138454063	138454563		C3
chr4	138495166	138495167	Atoh7HA_mergepeak_BAMPE2271_peak_28239	69.5773	chr4	138494865	138495365	Camk2n1	C6,C5
chr4	139230547	139230548	Atoh7HA_mergepeak_BAMPE2271_peak_28261	12.0579	chr4	139230297	139230797	Ubr4	C9
chr4	139244431	139244432	Atoh7HA_mergepeak_BAMPE2271_peak_28262	10.6154	chr4	139244100	139244600	Minos1	C3,C7,C4
chr4	140044097	140044098	Atoh7HA_mergepeak_BAMPE2271_peak_28300	18.8879	chr4	140043877	140044377	Igsf21	C3,C9,C6
chr4	140069901	140069902	Atoh7HA_mergepeak_BAMPE2271_peak_28302	10.5312	chr4	140069575	140070075	Igsf21	C9,C3
chr4	140188035	140188036	Atoh7HA_mergepeak_BAMPE2271_peak_28309	6.17324	chr4	140187748	140188248	Igsf21	C3,C9
chr4	140219350	140219351	Atoh7HA_mergepeak_BAMPE2271_peak_28310	12.0579	chr4	140219015	140219515	Igsf21	C3,C6,C7,C9
chr4	140242458	140242459	Atoh7HA_mergepeak_BAMPE2271_peak_28311	17.5063	chr4	140242206	140242706	Igsf21	C9,C3,C7
chr4	140246974	140246975	Atoh7HA_mergepeak_BAMPE2271_peak_28313	3.5962	chr4	140246741	140247241	Igsf21	C3
chr4	140625128	140625129	Atoh7HA_mergepeak_BAMPE2271_peak_28321	20.1872	chr4	140624675	140625175		C10
chr4	140628624	140628625	Atoh7HA_mergepeak_BAMPE2271_peak_28322	31.1161	chr4	140628429	140628929		C3
chr4	140957773	140957774	Atoh7HA_mergepeak_BAMPE2271_peak_28332	18.3319	chr4	140957512	140958012	Szrd1	C3
chr4	141239617	141239618	Atoh7HA_mergepeak_BAMPE2271_peak_28345	16.9035	chr4	141239271	141239771		C6
chr4	141339046	141339047	Atoh7HA_mergepeak_BAMPE2271_peak_28351	4.8638	chr4	141338749	141339249	B330016D10Rik	C3
chr4	141705670	141705671	Atoh7HA_mergepeak_BAMPE2271_peak_28363	3.5962	chr4	141705355	141705855	B330016D10Rik	C3
chr4	142246840	142246841	Atoh7HA_mergepeak_BAMPE2271_peak_28377	2.95697	chr4	142246666	142247166	Kazn	C3
chr4	148041044	148041045	Atoh7HA_mergepeak_BAMPE2271_peak_28463	3.5962	chr4	148040823	148041323	Mthfr	C3
chr4	148131326	148131327	Atoh7HA_mergepeak_BAMPE2271_peak_28469	6.20028	chr4	148131304	148131804	Draxin	C4
chr4	148160027	148160028	Atoh7HA_mergepeak_BAMPE2271_peak_28473	13.2432	chr4	148159808	148160308		C6
chr4	148239783	148239784	Atoh7HA_mergepeak_BAMPE2271_peak_28483	6.20028	chr4	148239400	148239900	Mthfr	C3
chr4	148712746	148712747	Atoh7HA_mergepeak_BAMPE2271_peak_28499	24.7932	chr4	148712522	148713022		C9
chr4	148804327	148804328	Atoh7HA_mergepeak_BAMPE2271_peak_28504	4.21163	chr4	148804095	148804595	Tardbp	C10
chr4	148881105	148881106	Atoh7HA_mergepeak_BAMPE2271_peak_28511	9.20316	chr4	148880951	148881451	Casz1	C9,C10
chr4	148900829	148900830	Atoh7HA_mergepeak_BAMPE2271_peak_28513	5.25799	chr4	148900627	148901127	Casz1	C10
chr4	148915079	148915080	Atoh7HA_mergepeak_BAMPE2271_peak_28514	25.9801	chr4	148914827	148915327	Dffa	C9,C3
chr4	148935500	148935501	Atoh7HA_mergepeak_BAMPE2271_peak_28521	29.2603	chr4	148935243	148935743		C5,C7,C6
chr4	148940789	148940790	Atoh7HA_mergepeak_BAMPE2271_peak_28522	29.3775	chr4	148940576	148941076	Casz1	C10
chr4	148971895	148971896	Atoh7HA_mergepeak_BAMPE2271_peak_28523	6.20028	chr4	148971634	148972134	Dffa	C3
chr4	149990312	149990313	Atoh7HA_mergepeak_BAMPE2271_peak_28562	46.1318	chr4	149990047	149990547		C3,C9
chr4	151483471	151483472	Atoh7HA_mergepeak_BAMPE2271_peak_28599	6.51761	chr4	151483250	151483750		C9
chr4	151586187	151586188	Atoh7HA_mergepeak_BAMPE2271_peak_28604	40.6788	chr4	151586018	151586518		C9
chr4	152108094	152108095	Atoh7HA_mergepeak_BAMPE2271_peak_28625	11.3048	chr4	152107882	152108382		C6
chr4	152878610	152878611	Atoh7HA_mergepeak_BAMPE2271_peak_28660	27.4255	chr4	152878384	152878884		C7,C9,C3
chr4	153224833	153224834	Atoh7HA_mergepeak_BAMPE2271_peak_28670	25.1913	chr4	153224599	153225099		C10,C9
chr4	154390448	154390449	Atoh7HA_mergepeak_BAMPE2271_peak_28700	12.0579	chr4	154390269	154390769		C4
chr4	154933667	154933668	Atoh7HA_mergepeak_BAMPE2271_peak_28717	8.56793	chr4	154933386	154933886	Pex10	C3,C4
chr4	154953036	154953037	Atoh7HA_mergepeak_BAMPE2271_peak_28722	37.119	chr4	154952585	154953085	Hes5	C9
chr4	154958353	154958354	Atoh7HA_mergepeak_BAMPE2271_peak_28724	33.5113	chr4	154958153	154958653	Hes5	C9
chr4	154960612	154960613	Atoh7HA_mergepeak_BAMPE2271_peak_28726	20.2685	chr4	154960465	154960965	Hes5	C10
chr4	155013020	155013021	Atoh7HA_mergepeak_BAMPE2271_peak_28731	21.7252	chr4	155012820	155013320	Pex10	C3,C9
chr4	155308182	155308183	Atoh7HA_mergepeak_BAMPE2271_peak_28746	18.5911	chr4	155307954	155308454	Pex10	C4
chr4	155728195	155728196	Atoh7HA_mergepeak_BAMPE2271_peak_28759	6.20028	chr4	155727977	155728477	Mxra8	C6,C9,C3,C7
chr5	3527471	3527472	Atoh7HA_mergepeak_BAMPE2271_peak_28821	6.29115	chr5	3527254	3527754		C9,C7,C3,C6
chr5	4858164	4858165	Atoh7HA_mergepeak_BAMPE2271_peak_28841	4.8638	chr5	4857972	4858472		C3,C9
chr5	8623065	8623066	Atoh7HA_mergepeak_BAMPE2271_peak_28877	6.29115	chr5	8622829	8623329		C5
chr5	9339443	9339444	Atoh7HA_mergepeak_BAMPE2271_peak_28889	4.06771	chr5	9339123	9339623		C4
chr5	13529535	13529536	Atoh7HA_mergepeak_BAMPE2271_peak_28939	9.20316	chr5	13529079	13529579		C3
chr5	16024867	16024868	Atoh7HA_mergepeak_BAMPE2271_peak_28963	15.262	chr5	16024584	16025084	Cacna2d1	C3,C9,C5
chr5	16265536	16265537	Atoh7HA_mergepeak_BAMPE2271_peak_28967	6.51761	chr5	16265362	16265862		C3
chr5	24352711	24352712	Atoh7HA_mergepeak_BAMPE2271_peak_29094	55.1175	chr5	24352493	24352993	Agap3	C9,C6
chr5	24387396	24387397	Atoh7HA_mergepeak_BAMPE2271_peak_29096	21.3273	chr5	24387154	24387654	Agap3	C3,C9
chr5	25059473	25059474	Atoh7HA_mergepeak_BAMPE2271_peak_29130	58.8039	chr5	25059222	25059722		C3,C6
chr5	25695916	25695917	Atoh7HA_mergepeak_BAMPE2271_peak_29145	44.6115	chr5	25695698	25696198	Kmt2c	C6,C7
chr5	26904531	26904532	Atoh7HA_mergepeak_BAMPE2271_peak_29165	15.0803	chr5	26904337	26904837		C3,C7
chr5	28149616	28149617	Atoh7HA_mergepeak_BAMPE2271_peak_29186	7.57871	chr5	28149366	28149866		C9
chr5	28245855	28245856	Atoh7HA_mergepeak_BAMPE2271_peak_29187	7.57871	chr5	28245600	28246100	Cnpy1	C3,C6,C7
chr5	28264020	28264021	Atoh7HA_mergepeak_BAMPE2271_peak_29189	23.113	chr5	28263804	28264304	Shh	C6,C5,C7
chr5	30734860	30734861	Atoh7HA_mergepeak_BAMPE2271_peak_29219	6.20028	chr5	30734595	30735095	Khk	C3,C6
chr5	30787756	30787757	Atoh7HA_mergepeak_BAMPE2271_peak_29222	24.7932	chr5	30787639	30788139		C3
chr5	32713907	32713908	Atoh7HA_mergepeak_BAMPE2271_peak_29256	9.20316	chr5	32713802	32714302		C4
chr5	33496326	33496327	Atoh7HA_mergepeak_BAMPE2271_peak_29274	6.51761	chr5	33496046	33496546	Ctbp1	C5
chr5	34187800	34187801	Atoh7HA_mergepeak_BAMPE2271_peak_29292	23.673	chr5	34187631	34188131		C6
chr5	35448373	35448374	Atoh7HA_mergepeak_BAMPE2271_peak_29319	20.0339	chr5	35448323	35448823	Hmx1	C5,C6,C4
chr5	35713891	35713892	Atoh7HA_mergepeak_BAMPE2271_peak_29332	10.6154	chr5	35713604	35714104		C5,C4
chr5	36228958	36228959	Atoh7HA_mergepeak_BAMPE2271_peak_29350	13.5561	chr5	36228590	36229090		C9
chr5	36369368	36369369	Atoh7HA_mergepeak_BAMPE2271_peak_29356	7.5043	chr5	36369150	36369650		C9
chr5	36373517	36373518	Atoh7HA_mergepeak_BAMPE2271_peak_29357	18.5911	chr5	36373296	36373796		C3,C9
chr5	36479663	36479664	Atoh7HA_mergepeak_BAMPE2271_peak_29365	7.57871	chr5	36479455	36479955		C3
chr5	37244329	37244330	Atoh7HA_mergepeak_BAMPE2271_peak_29383	9.0269	chr5	37244084	37244584	Crmp1	C7,C5,C6,C3,C4
chr5	37851533	37851534	Atoh7HA_mergepeak_BAMPE2271_peak_29392	12.0387	chr5	37851323	37851823		C6,C4,C7
chr5	38385286	38385287	Atoh7HA_mergepeak_BAMPE2271_peak_29401	15.262	chr5	38385087	38385587		C3
chr5	38818146	38818147	Atoh7HA_mergepeak_BAMPE2271_peak_29410	3.5962	chr5	38817865	38818365		C3,C7,C9
chr5	39076759	39076760	Atoh7HA_mergepeak_BAMPE2271_peak_29416	19.8144	chr5	39076484	39076984		C6,C3
chr5	39625197	39625198	Atoh7HA_mergepeak_BAMPE2271_peak_29420	25.6103	chr5	39625032	39625532	Hs3st1	C7,C9
chr5	43094645	43094646	Atoh7HA_mergepeak_BAMPE2271_peak_29460	11.7361	chr5	43094381	43094881		C6,C5
chr5	43232865	43232866	Atoh7HA_mergepeak_BAMPE2271_peak_29465	3.05675	chr5	43232604	43233104		C3
chr5	44080814	44080815	Atoh7HA_mergepeak_BAMPE2271_peak_29472	4.8638	chr5	44080588	44081088	Prom1	C3
chr5	45450485	45450486	Atoh7HA_mergepeak_BAMPE2271_peak_29492	29.465	chr5	45450146	45450646		C6,C5
chr5	49681404	49681405	Atoh7HA_mergepeak_BAMPE2271_peak_29524	3.5962	chr5	49681164	49681664	Kcnip4	C9,C3,C6
chr5	53249656	53249657	Atoh7HA_mergepeak_BAMPE2271_peak_29564	12.205	chr5	53249402	53249902		C4,C9
chr5	53275578	53275579	Atoh7HA_mergepeak_BAMPE2271_peak_29567	3.05675	chr5	53275324	53275824		C10
chr5	60600243	60600244	Atoh7HA_mergepeak_BAMPE2271_peak_29651	10.9065	chr5	60599977	60600477		C9,C4
chr5	64703140	64703141	Atoh7HA_mergepeak_BAMPE2271_peak_29718	65.2256	chr5	64702928	64703428		C9,C6
chr5	66676137	66676138	Atoh7HA_mergepeak_BAMPE2271_peak_29745	13.5561	chr5	66675865	66676365		C5
chr5	84853745	84853746	Atoh7HA_mergepeak_BAMPE2271_peak_29981	16.9035	chr5	84853561	84854061		C3,C6
chr5	86065691	86065692	Atoh7HA_mergepeak_BAMPE2271_peak_29990	7.39408	chr5	86065426	86065926		C4
chr5	88583452	88583453	Atoh7HA_mergepeak_BAMPE2271_peak_30017	12.205	chr5	88583236	88583736		C5
chr5	92256480	92256481	Atoh7HA_mergepeak_BAMPE2271_peak_30055	15.1692	chr5	92256168	92256668	Ppef2	C3,C9
chr5	92404368	92404369	Atoh7HA_mergepeak_BAMPE2271_peak_30056	23.113	chr5	92404063	92404563	Naaa	C9
chr5	97195488	97195489	Atoh7HA_mergepeak_BAMPE2271_peak_30143	44.6115	chr5	97195218	97195718		C4,C6,C9,C7
chr5	99479668	99479669	Atoh7HA_mergepeak_BAMPE2271_peak_30169	52.9211	chr5	99479456	99479956		C3,C9
chr5	100751853	100751854	Atoh7HA_mergepeak_BAMPE2271_peak_30197	25.7648	chr5	100751659	100752159		C6,C9
chr5	100753429	100753430	Atoh7HA_mergepeak_BAMPE2271_peak_30198	19.2765	chr5	100753235	100753735		C9,C6,C3
chr5	102110271	102110272	Atoh7HA_mergepeak_BAMPE2271_peak_30217	2.64419	chr5	102109932	102110432		C6,C5,C7
chr5	102123503	102123504	Atoh7HA_mergepeak_BAMPE2271_peak_30218	12.0579	chr5	102123263	102123763		C9,C3
chr5	103160709	103160710	Atoh7HA_mergepeak_BAMPE2271_peak_30236	5.88213	chr5	103160439	103160939		C3,C6
chr5	103780439	103780440	Atoh7HA_mergepeak_BAMPE2271_peak_30246	20.2979	chr5	103780170	103780670	Aff1	C9,C3
chr5	104046763	104046764	Atoh7HA_mergepeak_BAMPE2271_peak_30254	5.38667	chr5	104046538	104047038		C3
chr5	106386089	106386090	Atoh7HA_mergepeak_BAMPE2271_peak_30292	9.0269	chr5	106385764	106386264		C9,C3
chr5	106452096	106452097	Atoh7HA_mergepeak_BAMPE2271_peak_30293	11.3048	chr5	106451809	106452309		C9,C6
chr5	107055691	107055692	Atoh7HA_mergepeak_BAMPE2271_peak_30303	22.8548	chr5	107055373	107055873		C6,C4
chr5	108629799	108629800	Atoh7HA_mergepeak_BAMPE2271_peak_30324	8.18139	chr5	108629549	108630049		C4
chr5	110416966	110416967	Atoh7HA_mergepeak_BAMPE2271_peak_30351	5.16385	chr5	110416741	110417241	Pole	C9
chr5	110486909	110486910	Atoh7HA_mergepeak_BAMPE2271_peak_30358	9.99851	chr5	110486635	110487135	Pole	C10
chr5	111057296	111057297	Atoh7HA_mergepeak_BAMPE2271_peak_30371	4.8638	chr5	111057072	111057572		C5
chr5	111220950	111220951	Atoh7HA_mergepeak_BAMPE2271_peak_30377	101.862	chr5	111220671	111221171	Mn1	C9
chr5	111538748	111538749	Atoh7HA_mergepeak_BAMPE2271_peak_30395	75.0712	chr5	111538552	111539052	Mn1	C9,C7
chr5	111824056	111824057	Atoh7HA_mergepeak_BAMPE2271_peak_30405	6.20028	chr5	111823788	111824288		C3,C9
chr5	111894194	111894195	Atoh7HA_mergepeak_BAMPE2271_peak_30407	13.6367	chr5	111893959	111894459		C9
chr5	112020982	112020983	Atoh7HA_mergepeak_BAMPE2271_peak_30412	9.0269	chr5	112020730	112021230		C9,C3
chr5	112237562	112237563	Atoh7HA_mergepeak_BAMPE2271_peak_30427	151.461	chr5	112237338	112237838	Miat	C6,C7,C9
chr5	112239329	112239330	Atoh7HA_mergepeak_BAMPE2271_peak_30429	66.8149	chr5	112239017	112239517	Miat	C6,C7,C9
chr5	112271359	112271360	Atoh7HA_mergepeak_BAMPE2271_peak_30432	16.9035	chr5	112270905	112271405	Tfip11	C5,C7
chr5	112853363	112853364	Atoh7HA_mergepeak_BAMPE2271_peak_30456	13.6367	chr5	112853183	112853683		C3,C9
chr5	113041842	113041843	Atoh7HA_mergepeak_BAMPE2271_peak_30459	35.7826	chr5	113041513	113042013		C3,C6,C9
chr5	113165018	113165019	Atoh7HA_mergepeak_BAMPE2271_peak_30463	15.262	chr5	113164732	113165232		C7,C6
chr5	113306913	113306914	Atoh7HA_mergepeak_BAMPE2271_peak_30466	15.732	chr5	113306746	113307246		C6,C5
chr5	113448693	113448694	Atoh7HA_mergepeak_BAMPE2271_peak_30473	7.57871	chr5	113448271	113448771	Wscd2	C7,C3,C9
chr5	113466810	113466811	Atoh7HA_mergepeak_BAMPE2271_peak_30474	9.0269	chr5	113466556	113467056		C3
chr5	113492764	113492765	Atoh7HA_mergepeak_BAMPE2271_peak_30477	26.5008	chr5	113492549	113493049		C4
chr5	113503630	113503631	Atoh7HA_mergepeak_BAMPE2271_peak_30478	9.0269	chr5	113503281	113503781	Wscd2	C3,C7,C6,C5
chr5	113921613	113921614	Atoh7HA_mergepeak_BAMPE2271_peak_30501	12.0579	chr5	113921251	113921751	Alkbh2	C3,C6,C9
chr5	114264371	114264372	Atoh7HA_mergepeak_BAMPE2271_peak_30515	76.9548	chr5	114264172	114264672		C9,C7,C6
chr5	114279681	114279682	Atoh7HA_mergepeak_BAMPE2271_peak_30518	7.83292	chr5	114279423	114279923	Foxn4	C9
chr5	114282674	114282675	Atoh7HA_mergepeak_BAMPE2271_peak_30519	18.2095	chr5	114282291	114282791	Alkbh2	C3
chr5	114796373	114796374	Atoh7HA_mergepeak_BAMPE2271_peak_30559	25.6103	chr5	114796140	114796640	Ankrd13a	C6
chr5	115186926	115186927	Atoh7HA_mergepeak_BAMPE2271_peak_30573	7.48757	chr5	115186535	115187035	Triap1	C5,C4,C6
chr5	115434911	115434912	Atoh7HA_mergepeak_BAMPE2271_peak_30585	12.0579	chr5	115434694	115435194	Msi1	C3,C9
chr5	116501595	116501596	Atoh7HA_mergepeak_BAMPE2271_peak_30615	3.5962	chr5	116501342	116501842	Ccdc60	C4,C3
chr5	116569917	116569918	Atoh7HA_mergepeak_BAMPE2271_peak_30617	68.1849	chr5	116569553	116570053	Srrm4	C3,C9,C4
chr5	116571379	116571380	Atoh7HA_mergepeak_BAMPE2271_peak_30618	57.1022	chr5	116571147	116571647	Srrm4	C6,C9,C3
chr5	116592487	116592488	Atoh7HA_mergepeak_BAMPE2271_peak_30622	16.9035	chr5	116592280	116592780	Srrm4	C9
chr5	116886399	116886400	Atoh7HA_mergepeak_BAMPE2271_peak_30632	70.0952	chr5	116886108	116886608		C3,C9,C6
chr5	118080159	118080160	Atoh7HA_mergepeak_BAMPE2271_peak_30658	4.8638	chr5	118079822	118080322	Hrk	C7,C5,C6
chr5	118245160	118245161	Atoh7HA_mergepeak_BAMPE2271_peak_30662	27.4255	chr5	118244902	118245402		C6
chr5	118585537	118585538	Atoh7HA_mergepeak_BAMPE2271_peak_30668	20.2979	chr5	118585314	118585814		C4,C9
chr5	118620001	118620002	Atoh7HA_mergepeak_BAMPE2271_peak_30669	4.8638	chr5	118619801	118620301		C3
chr5	118769249	118769250	Atoh7HA_mergepeak_BAMPE2271_peak_30674	13.1371	chr5	118769054	118769554		C9,C10
chr5	118891313	118891314	Atoh7HA_mergepeak_BAMPE2271_peak_30677	3.27304	chr5	118891119	118891619		C10
chr5	118981182	118981183	Atoh7HA_mergepeak_BAMPE2271_peak_30678	7.57871	chr5	118980933	118981433		C10
chr5	119559865	119559866	Atoh7HA_mergepeak_BAMPE2271_peak_30687	29.2603	chr5	119559532	119560032	Tbx3	C9,C4
chr5	120288169	120288170	Atoh7HA_mergepeak_BAMPE2271_peak_30705	4.8638	chr5	120287976	120288476	Lhx5	C9,C3
chr5	120304404	120304405	Atoh7HA_mergepeak_BAMPE2271_peak_30706	6.51761	chr5	120304306	120304806		C6,C9
chr5	120561085	120561086	Atoh7HA_mergepeak_BAMPE2271_peak_30711	25.6103	chr5	120560859	120561359	Lhx5	C9,C3
chr5	120628107	120628108	Atoh7HA_mergepeak_BAMPE2271_peak_30719	36.8063	chr5	120627828	120628328	Tpcn1	C7,C9,C3,C6
chr5	121807401	121807402	Atoh7HA_mergepeak_BAMPE2271_peak_30751	12.0579	chr5	121807139	121807639	Acad10	C3
chr5	123135931	123135932	Atoh7HA_mergepeak_BAMPE2271_peak_30788	5.16385	chr5	123135669	123136169		C3
chr5	123138369	123138370	Atoh7HA_mergepeak_BAMPE2271_peak_30789	2.64419	chr5	123138270	123138770	Setd1b	C3
chr5	124024872	124024873	Atoh7HA_mergepeak_BAMPE2271_peak_30817	82.7032	chr5	124024573	124025073	Vps37b	C9,C3
chr5	124194846	124194847	Atoh7HA_mergepeak_BAMPE2271_peak_30824	5.25799	chr5	124194587	124195087	Vps37b	C3
chr5	124206941	124206942	Atoh7HA_mergepeak_BAMPE2271_peak_30825	41.1386	chr5	124206661	124207161		C6
chr5	124351257	124351258	Atoh7HA_mergepeak_BAMPE2271_peak_30834	71.4065	chr5	124351022	124351522		C6,C9,C7
chr5	125163954	125163955	Atoh7HA_mergepeak_BAMPE2271_peak_30861	6.20028	chr5	125163685	125164185	Ncor2	C3
chr5	125215967	125215968	Atoh7HA_mergepeak_BAMPE2271_peak_30867	40.6788	chr5	125215807	125216307		C3,C6,C9
chr5	125244132	125244133	Atoh7HA_mergepeak_BAMPE2271_peak_30870	10.5312	chr5	125243823	125244323		C6,C9,C3
chr5	125245643	125245644	Atoh7HA_mergepeak_BAMPE2271_peak_30871	13.6367	chr5	125245599	125246099	Ncor2	C3,C5
chr5	125262862	125262863	Atoh7HA_mergepeak_BAMPE2271_peak_30873	7.57871	chr5	125262506	125263006		C9,C3,C4
chr5	125304693	125304694	Atoh7HA_mergepeak_BAMPE2271_peak_30874	9.0269	chr5	125304359	125304859	Scarb1	C3,C10
chr5	125487674	125487675	Atoh7HA_mergepeak_BAMPE2271_peak_30885	64.3946	chr5	125487448	125487948		C6,C9,C5
chr5	126335713	126335714	Atoh7HA_mergepeak_BAMPE2271_peak_30901	5.16385	chr5	126335472	126335972		C10
chr5	127336270	127336271	Atoh7HA_mergepeak_BAMPE2271_peak_30910	5.25799	chr5	127335967	127336467		C9,C3
chr5	128810220	128810221	Atoh7HA_mergepeak_BAMPE2271_peak_30931	29.2603	chr5	128809912	128810412		C9,C6,C7
chr5	130050616	130050617	Atoh7HA_mergepeak_BAMPE2271_peak_30962	6.29115	chr5	130050358	130050858		C3
chr5	130144766	130144767	Atoh7HA_mergepeak_BAMPE2271_peak_30964	6.40335	chr5	130144464	130144964		C5
chr5	131584900	131584901	Atoh7HA_mergepeak_BAMPE2271_peak_30993	13.6367	chr5	131584459	131584959		C9,C7,C6
chr5	131600624	131600625	Atoh7HA_mergepeak_BAMPE2271_peak_30995	9.74504	chr5	131600378	131600878		C7,C6
chr5	131646053	131646054	Atoh7HA_mergepeak_BAMPE2271_peak_30998	12.0579	chr5	131645710	131646210		C9,C10
chr5	131650631	131650632	Atoh7HA_mergepeak_BAMPE2271_peak_31000	18.5911	chr5	131650334	131650834		C6,C9
chr5	132229930	132229931	Atoh7HA_mergepeak_BAMPE2271_peak_31011	3.5962	chr5	132229670	132230170		C9,C3
chr5	133991702	133991703	Atoh7HA_mergepeak_BAMPE2271_peak_31039	10.6154	chr5	133991490	133991990		C9
chr5	135545416	135545417	Atoh7HA_mergepeak_BAMPE2271_peak_31082	49.6994	chr5	135545185	135545685		C6
chr5	135557238	135557239	Atoh7HA_mergepeak_BAMPE2271_peak_31083	20.2979	chr5	135556990	135557490	Mdh2	C5,C6
chr5	135806882	135806883	Atoh7HA_mergepeak_BAMPE2271_peak_31094	6.20028	chr5	135806646	135807146	Srrm3	C5,C3,C4
chr5	135835319	135835320	Atoh7HA_mergepeak_BAMPE2271_peak_31095	7.83292	chr5	135835144	135835644	Mdh2	C6
chr5	135851165	135851166	Atoh7HA_mergepeak_BAMPE2271_peak_31096	62.5166	chr5	135850971	135851471	Mdh2	C6,C7,C3,C5
chr5	135957751	135957752	Atoh7HA_mergepeak_BAMPE2271_peak_31099	14.3555	chr5	135957529	135958029		C4
chr5	136864152	136864153	Atoh7HA_mergepeak_BAMPE2271_peak_31127	9.0269	chr5	136863920	136864420		C9,C4
chr5	137611429	137611430	Atoh7HA_mergepeak_BAMPE2271_peak_31147	22.0462	chr5	137611188	137611688	Pcolce	C6
chr5	138255810	138255811	Atoh7HA_mergepeak_BAMPE2271_peak_31167	6.20028	chr5	138255465	138255965		C5
chr5	138778913	138778914	Atoh7HA_mergepeak_BAMPE2271_peak_31172	24.4103	chr5	138778676	138779176		C9
chr5	139535680	139535681	Atoh7HA_mergepeak_BAMPE2271_peak_31197	23.8135	chr5	139535419	139535919		C9
chr5	139537338	139537339	Atoh7HA_mergepeak_BAMPE2271_peak_31198	10.5312	chr5	139537044	139537544		C3,C9
chr5	139910367	139910368	Atoh7HA_mergepeak_BAMPE2271_peak_31227	10.5312	chr5	139910083	139910583	Elfn1	C9,C6,C7
chr5	140008062	140008063	Atoh7HA_mergepeak_BAMPE2271_peak_31229	4.83794	chr5	140007874	140008374		C3
chr5	140208884	140208885	Atoh7HA_mergepeak_BAMPE2271_peak_31235	21.7252	chr5	140208656	140209156		C3,C9
chr5	140583117	140583118	Atoh7HA_mergepeak_BAMPE2271_peak_31256	20.2979	chr5	140582905	140583405	Iqce	C9,C6,C3
chr5	140584185	140584186	Atoh7HA_mergepeak_BAMPE2271_peak_31258	18.5911	chr5	140583950	140584450	Lfng	C10
chr5	141182539	141182540	Atoh7HA_mergepeak_BAMPE2271_peak_31277	18.2095	chr5	141182374	141182874		C3,C6,C9
chr5	141971272	141971273	Atoh7HA_mergepeak_BAMPE2271_peak_31290	5.88213	chr5	141971052	141971552		C10
chr5	142524856	142524857	Atoh7HA_mergepeak_BAMPE2271_peak_31305	10.5312	chr5	142524648	142525148	Ap5z1	C3,C9,C4
chr5	144223643	144223644	Atoh7HA_mergepeak_BAMPE2271_peak_31362	2.42709	chr5	144223379	144223879		C3
chr5	146452003	146452004	Atoh7HA_mergepeak_BAMPE2271_peak_31405	7.57871	chr5	146451769	146452269	Wasf3	C3,C9,C6
chr5	146712732	146712733	Atoh7HA_mergepeak_BAMPE2271_peak_31413	5.25799	chr5	146712407	146712907		C7,C6,C3,C5
chr5	146713346	146713347	Atoh7HA_mergepeak_BAMPE2271_peak_31414	5.16385	chr5	146713066	146713566		C7,C3
chr5	148290238	148290239	Atoh7HA_mergepeak_BAMPE2271_peak_31436	46.1318	chr5	148289968	148290468		C9,C6
chr5	148616229	148616230	Atoh7HA_mergepeak_BAMPE2271_peak_31441	38.7316	chr5	148615962	148616462	Ubl3	C7,C3,C9
chr5	148706548	148706549	Atoh7HA_mergepeak_BAMPE2271_peak_31446	7.57871	chr5	148706272	148706772	Katnal1	C3
chr5	149428501	149428502	Atoh7HA_mergepeak_BAMPE2271_peak_31461	34.8907	chr5	149428272	149428772	Medag	C9,C3
chr5	149428943	149428944	Atoh7HA_mergepeak_BAMPE2271_peak_31462	4.8638	chr5	149428849	149429349	Medag	C9,C3
chr5	149440440	149440441	Atoh7HA_mergepeak_BAMPE2271_peak_31464	2.41704	chr5	149439977	149440477	Medag	C9
chr5	149528066	149528067	Atoh7HA_mergepeak_BAMPE2271_peak_31467	29.9746	chr5	149527876	149528376	Hsph1	C9
chr5	150901862	150901863	Atoh7HA_mergepeak_BAMPE2271_peak_31485	4.8638	chr5	150901597	150902097	N4bp2l2	C3
chr6	5380754	5380755	Atoh7HA_mergepeak_BAMPE2271_peak_31571	18.8879	chr6	5380470	5380970		C9
chr6	12337438	12337439	Atoh7HA_mergepeak_BAMPE2271_peak_31656	9.0269	chr6	12337193	12337693		C4,C9,C3
chr6	17749164	17749165	Atoh7HA_mergepeak_BAMPE2271_peak_31708	8.56793	chr6	17748935	17749435		C6
chr6	23281107	23281108	Atoh7HA_mergepeak_BAMPE2271_peak_31767	16.9035	chr6	23280839	23281339		C9
chr6	24105899	24105900	Atoh7HA_mergepeak_BAMPE2271_peak_31779	4.06771	chr6	24105614	24106114		C10,C9
chr6	28421627	28421628	Atoh7HA_mergepeak_BAMPE2271_peak_31826	3.27304	chr6	28421427	28421927		C3
chr6	29214501	29214502	Atoh7HA_mergepeak_BAMPE2271_peak_31842	22.0462	chr6	29214196	29214696	Ccdc136	C9,C3
chr6	30112910	30112911	Atoh7HA_mergepeak_BAMPE2271_peak_31865	2.14371	chr6	30112703	30113203	Nrf1	C3,C9
chr6	30147275	30147276	Atoh7HA_mergepeak_BAMPE2271_peak_31866	3.5962	chr6	30146999	30147499		C3,C9
chr6	30304519	30304520	Atoh7HA_mergepeak_BAMPE2271_peak_31869	12.0579	chr6	30304358	30304858		C5
chr6	32408070	32408071	Atoh7HA_mergepeak_BAMPE2271_peak_31896	87.2048	chr6	32407755	32408255		C6,C9,C7
chr6	33833114	33833115	Atoh7HA_mergepeak_BAMPE2271_peak_31913	36.8063	chr6	33832845	33833345		C9
chr6	33992577	33992578	Atoh7HA_mergepeak_BAMPE2271_peak_31914	9.20316	chr6	33992299	33992799		C9
chr6	34979512	34979513	Atoh7HA_mergepeak_BAMPE2271_peak_31935	10.4369	chr6	34979240	34979740		C9,C6,C3
chr6	35338799	35338800	Atoh7HA_mergepeak_BAMPE2271_peak_31940	6.20028	chr6	35338547	35339047	Nup205	C4,C9
chr6	38848735	38848736	Atoh7HA_mergepeak_BAMPE2271_peak_31983	12.0579	chr6	38848459	38848959		C6,C9
chr6	47813531	47813532	Atoh7HA_mergepeak_BAMPE2271_peak_32181	16.6279	chr6	47813190	47813690		C6
chr6	48876727	48876728	Atoh7HA_mergepeak_BAMPE2271_peak_32202	12.0579	chr6	48876521	48877021		C6,C9
chr6	49904198	49904199	Atoh7HA_mergepeak_BAMPE2271_peak_32217	20.2979	chr6	49904032	49904532		C5,C9,C6
chr6	49990631	49990632	Atoh7HA_mergepeak_BAMPE2271_peak_32219	10.5312	chr6	49990430	49990930		C9,C3
chr6	50456225	50456226	Atoh7HA_mergepeak_BAMPE2271_peak_32225	13.0139	chr6	50455993	50456493		C9
chr6	51178598	51178599	Atoh7HA_mergepeak_BAMPE2271_peak_32235	7.17341	chr6	51178388	51178888		C9
chr6	51395219	51395220	Atoh7HA_mergepeak_BAMPE2271_peak_32238	4.8638	chr6	51394933	51395433	Hnrnpa2b1	C3,C9
chr6	51657054	51657055	Atoh7HA_mergepeak_BAMPE2271_peak_32243	22.8548	chr6	51656816	51657316		C7
chr6	52584539	52584540	Atoh7HA_mergepeak_BAMPE2271_peak_32252	21.0242	chr6	52584275	52584775	Hibadh	C3,C9,C6
chr6	53982455	53982456	Atoh7HA_mergepeak_BAMPE2271_peak_32275	15.0803	chr6	53982237	53982737	Tril	C9
chr6	54120061	54120062	Atoh7HA_mergepeak_BAMPE2271_peak_32282	29.9746	chr6	54119816	54120316	Chn2	C9
chr6	54278116	54278117	Atoh7HA_mergepeak_BAMPE2271_peak_32285	12.0579	chr6	54277878	54278378	Chn2	C9
chr6	56555606	56555607	Atoh7HA_mergepeak_BAMPE2271_peak_32323	11.3048	chr6	56555366	56555866	Lsm5	C9
chr6	59426565	59426566	Atoh7HA_mergepeak_BAMPE2271_peak_32343	4.42586	chr6	59426271	59426771	Tigd2	C3
chr6	60745693	60745694	Atoh7HA_mergepeak_BAMPE2271_peak_32363	5.16385	chr6	60745420	60745920		C6
chr6	60970994	60970995	Atoh7HA_mergepeak_BAMPE2271_peak_32365	3.27304	chr6	60970753	60971253		C6
chr6	61043032	61043033	Atoh7HA_mergepeak_BAMPE2271_peak_32367	29.1879	chr6	61042796	61043296		C6,C7
chr6	66535329	66535330	Atoh7HA_mergepeak_BAMPE2271_peak_32415	13.7151	chr6	66535048	66535548		C5
chr6	66964372	66964373	Atoh7HA_mergepeak_BAMPE2271_peak_32423	16.6304	chr6	66964145	66964645	Gadd45a	C9
chr6	67130884	67130885	Atoh7HA_mergepeak_BAMPE2271_peak_32437	16.6304	chr6	67130540	67131040	Gadd45a	C6,C7,C9
chr6	70986968	70986969	Atoh7HA_mergepeak_BAMPE2271_peak_32478	2.14726	chr6	70986716	70987216		C10
chr6	72677874	72677875	Atoh7HA_mergepeak_BAMPE2271_peak_32512	6.51761	chr6	72677547	72678047	Tcf7l1	C10
chr6	73221756	73221757	Atoh7HA_mergepeak_BAMPE2271_peak_32527	4.06771	chr6	73221503	73222003		C5
chr6	82604964	82604965	Atoh7HA_mergepeak_BAMPE2271_peak_32615	3.5962	chr6	82604744	82605244	Pole4	C6,C3
chr6	83186142	83186143	Atoh7HA_mergepeak_BAMPE2271_peak_32635	17.6467	chr6	83185860	83186360		C3
chr6	83211773	83211774	Atoh7HA_mergepeak_BAMPE2271_peak_32636	6.51761	chr6	83211469	83211969		C3
chr6	83423974	83423975	Atoh7HA_mergepeak_BAMPE2271_peak_32645	5.16385	chr6	83423662	83424162		C3
chr6	85265122	85265123	Atoh7HA_mergepeak_BAMPE2271_peak_32686	20.8165	chr6	85264847	85265347		C9
chr6	88873049	88873050	Atoh7HA_mergepeak_BAMPE2271_peak_32766	16.9035	chr6	88872763	88873263		C6
chr6	88929604	88929605	Atoh7HA_mergepeak_BAMPE2271_peak_32771	25.6103	chr6	88929394	88929894	Tpra1	C7,C6,C9
chr6	88974788	88974789	Atoh7HA_mergepeak_BAMPE2271_peak_32776	12.0579	chr6	88974500	88975000	Tpra1	C6,C3,C9
chr6	89072003	89072004	Atoh7HA_mergepeak_BAMPE2271_peak_32785	19.8144	chr6	89071718	89072218		C9,C3
chr6	89419531	89419532	Atoh7HA_mergepeak_BAMPE2271_peak_32796	28.2282	chr6	89419301	89419801		C9,C6
chr6	89613906	89613907	Atoh7HA_mergepeak_BAMPE2271_peak_32801	40.8846	chr6	89613592	89614092		C9,C3
chr6	90561511	90561512	Atoh7HA_mergepeak_BAMPE2271_peak_32821	10.2139	chr6	90561184	90561684		C10
chr6	91191639	91191640	Atoh7HA_mergepeak_BAMPE2271_peak_32845	7.36249	chr6	91191364	91191864		C3,C4
chr6	91590499	91590500	Atoh7HA_mergepeak_BAMPE2271_peak_32858	2.41704	chr6	91590262	91590762	Slc6a6	C3,C9
chr6	91592804	91592805	Atoh7HA_mergepeak_BAMPE2271_peak_32859	16.9035	chr6	91592583	91593083	Slc6a6	C3
chr6	91713765	91713766	Atoh7HA_mergepeak_BAMPE2271_peak_32868	18.3319	chr6	91713454	91713954		C9
chr6	93820073	93820074	Atoh7HA_mergepeak_BAMPE2271_peak_32893	18.2095	chr6	93819854	93820354		C9,C7
chr6	93913803	93913804	Atoh7HA_mergepeak_BAMPE2271_peak_32897	20.2979	chr6	93913451	93913951		C9
chr6	93957341	93957342	Atoh7HA_mergepeak_BAMPE2271_peak_32898	10.5312	chr6	93957085	93957585		C7,C9
chr6	94401410	94401411	Atoh7HA_mergepeak_BAMPE2271_peak_32904	21.3273	chr6	94401096	94401596		C5,C7,C6
chr6	94760672	94760673	Atoh7HA_mergepeak_BAMPE2271_peak_32908	4.8638	chr6	94760399	94760899		C3
chr6	95256514	95256515	Atoh7HA_mergepeak_BAMPE2271_peak_32917	29.1879	chr6	95256272	95256772	Kbtbd8	C10,C6
chr6	97667187	97667188	Atoh7HA_mergepeak_BAMPE2271_peak_32957	3.5962	chr6	97666791	97667291	Frmd4b	C10,C9
chr6	99522168	99522169	Atoh7HA_mergepeak_BAMPE2271_peak_32976	4.06771	chr6	99521929	99522429		C5
chr6	99917051	99917052	Atoh7HA_mergepeak_BAMPE2271_peak_32983	8.4914	chr6	99916792	99917292		C3,C9
chr6	100163389	100163390	Atoh7HA_mergepeak_BAMPE2271_peak_32987	59.3734	chr6	100162982	100163482		C7
chr6	100185725	100185726	Atoh7HA_mergepeak_BAMPE2271_peak_32988	9.0269	chr6	100185401	100185901		C6
chr6	100196250	100196251	Atoh7HA_mergepeak_BAMPE2271_peak_32990	6.51761	chr6	100196007	100196507		C9
chr6	100432887	100432888	Atoh7HA_mergepeak_BAMPE2271_peak_32994	6.29115	chr6	100432494	100432994		C4
chr6	112839103	112839104	Atoh7HA_mergepeak_BAMPE2271_peak_33137	28.2282	chr6	112838822	112839322		C4
chr6	114297575	114297576	Atoh7HA_mergepeak_BAMPE2271_peak_33183	12.6487	chr6	114297336	114297836		C9
chr6	116670274	116670275	Atoh7HA_mergepeak_BAMPE2271_peak_33432	15.0803	chr6	116670049	116670549	Rassf4	C6,C9
chr6	116671262	116671263	Atoh7HA_mergepeak_BAMPE2271_peak_33433	191.156	chr6	116670898	116671398	Rassf4	C7,C9,C6
chr6	118079941	118079942	Atoh7HA_mergepeak_BAMPE2271_peak_33464	3.05675	chr6	118079659	118080159	Zfp637	C4,C3
chr6	118827744	118827745	Atoh7HA_mergepeak_BAMPE2271_peak_33476	13.5106	chr6	118827352	118827852		C9,C4
chr6	119326795	119326796	Atoh7HA_mergepeak_BAMPE2271_peak_33484	27.4255	chr6	119326510	119327010		C3
chr6	119492134	119492135	Atoh7HA_mergepeak_BAMPE2271_peak_33492	6.20028	chr6	119492000	119492500	Wnt5b	C9,C3
chr6	119492498	119492499	Atoh7HA_mergepeak_BAMPE2271_peak_33493	2.95697	chr6	119492000	119492500	Wnt5b	C9,C3
chr6	120357484	120357485	Atoh7HA_mergepeak_BAMPE2271_peak_33503	9.0269	chr6	120357215	120357715		C5
chr6	120539332	120539333	Atoh7HA_mergepeak_BAMPE2271_peak_33506	42.6303	chr6	120539094	120539594		C7,C9
chr6	120580401	120580402	Atoh7HA_mergepeak_BAMPE2271_peak_33508	53.2928	chr6	120580031	120580531	Atp6v1e1	C7,C5,C6
chr6	120592460	120592461	Atoh7HA_mergepeak_BAMPE2271_peak_33510	4.8638	chr6	120592301	120592801	Ccdc77	C3
chr6	120666297	120666298	Atoh7HA_mergepeak_BAMPE2271_peak_33514	23.113	chr6	120666130	120666630		C5,C9
chr6	120716725	120716726	Atoh7HA_mergepeak_BAMPE2271_peak_33515	13.6367	chr6	120716466	120716966		C9
chr6	121499340	121499341	Atoh7HA_mergepeak_BAMPE2271_peak_33531	4.70265	chr6	121499119	121499619		C3
chr6	124415099	124415100	Atoh7HA_mergepeak_BAMPE2271_peak_33567	5.25799	chr6	124414880	124415380		C4
chr6	124840516	124840517	Atoh7HA_mergepeak_BAMPE2271_peak_33579	16.9035	chr6	124840298	124840798	Gnb3	C3
chr6	125081961	125081962	Atoh7HA_mergepeak_BAMPE2271_peak_33602	23.8135	chr6	125081720	125082220		C5
chr6	125727739	125727740	Atoh7HA_mergepeak_BAMPE2271_peak_33623	9.20316	chr6	125727408	125727908		C3
chr6	127363612	127363613	Atoh7HA_mergepeak_BAMPE2271_peak_33644	4.70265	chr6	127363367	127363867	Ccnd2	C9,C3
chr6	127656158	127656159	Atoh7HA_mergepeak_BAMPE2271_peak_33648	4.8638	chr6	127655932	127656432		C9,C6
chr6	127701236	127701237	Atoh7HA_mergepeak_BAMPE2271_peak_33649	95.856	chr6	127700973	127701473		C7,C6
chr6	127855918	127855919	Atoh7HA_mergepeak_BAMPE2271_peak_33654	18.9753	chr6	127855692	127856192		C9
chr6	127862265	127862266	Atoh7HA_mergepeak_BAMPE2271_peak_33655	6.20028	chr6	127862040	127862540		C3
chr6	128020896	128020897	Atoh7HA_mergepeak_BAMPE2271_peak_33665	41.8409	chr6	128020604	128021104		C3,C6,C9,C4
chr6	128021667	128021668	Atoh7HA_mergepeak_BAMPE2271_peak_33666	16.8715	chr6	128021575	128022075	Tspan9	C4,C7,C6
chr6	128022430	128022431	Atoh7HA_mergepeak_BAMPE2271_peak_33667	113.4	chr6	128022124	128022624		C7,C9,C6
chr6	128066217	128066218	Atoh7HA_mergepeak_BAMPE2271_peak_33671	7.57871	chr6	128065974	128066474		C9,C3
chr6	128492111	128492112	Atoh7HA_mergepeak_BAMPE2271_peak_33684	21.0242	chr6	128491870	128492370		C9,C6
chr6	134208013	134208014	Atoh7HA_mergepeak_BAMPE2271_peak_33741	9.0269	chr6	134207661	134208161		C5,C4
chr6	134500974	134500975	Atoh7HA_mergepeak_BAMPE2271_peak_33746	13.6367	chr6	134500705	134501205		C3,C5
chr6	134862865	134862866	Atoh7HA_mergepeak_BAMPE2271_peak_33750	22.0462	chr6	134862588	134863088	Lockd	C9
chr6	137713501	137713502	Atoh7HA_mergepeak_BAMPE2271_peak_33783	4.8638	chr6	137713126	137713626	Eps8	C3
chr6	145051175	145051176	Atoh7HA_mergepeak_BAMPE2271_peak_33883	18.5911	chr6	145050944	145051444	Bcat1	C3,C9
chr6	145433014	145433015	Atoh7HA_mergepeak_BAMPE2271_peak_33888	16.9035	chr6	145432758	145433258		C6
chr6	145722778	145722779	Atoh7HA_mergepeak_BAMPE2271_peak_33897	12.0579	chr6	145722559	145723059	Rassf8	C9,C3
chr6	148504780	148504781	Atoh7HA_mergepeak_BAMPE2271_peak_33952	29.2603	chr6	148504443	148504943		C3,C6
chr7	3645192	3645193	Atoh7HA_mergepeak_BAMPE2271_peak_33978	15.1692	chr7	3644769	3645269		C5
chr7	4478587	4478588	Atoh7HA_mergepeak_BAMPE2271_peak_34002	5.25799	chr7	4478280	4478780	Rdh13	C10
chr7	4752599	4752600	Atoh7HA_mergepeak_BAMPE2271_peak_34016	7.57871	chr7	4752313	4752813	Cox6b2	C9
chr7	6727871	6727872	Atoh7HA_mergepeak_BAMPE2271_peak_34066	6.51761	chr7	6727656	6728156		C6,C5
chr7	6728696	6728697	Atoh7HA_mergepeak_BAMPE2271_peak_34067	9.84331	chr7	6728499	6728999		C5
chr7	15881498	15881499	Atoh7HA_mergepeak_BAMPE2271_peak_34193	4.43401	chr7	15881295	15881795	Ehd2	C3
chr7	16172450	16172451	Atoh7HA_mergepeak_BAMPE2271_peak_34205	27.6298	chr7	16172123	16172623	Meis3	C6,C5
chr7	16175357	16175358	Atoh7HA_mergepeak_BAMPE2271_peak_34207	7.83292	chr7	16174951	16175451	Bbc3	C5
chr7	16472284	16472285	Atoh7HA_mergepeak_BAMPE2271_peak_34218	3.5962	chr7	16472045	16472545		C6,C9,C3
chr7	16781238	16781239	Atoh7HA_mergepeak_BAMPE2271_peak_34224	12.6487	chr7	16781019	16781519	Dact3	C9
chr7	16880305	16880306	Atoh7HA_mergepeak_BAMPE2271_peak_34229	16.9035	chr7	16880093	16880593	Dact3	C9,C10
chr7	16993791	16993792	Atoh7HA_mergepeak_BAMPE2271_peak_34245	6.51761	chr7	16993567	16994067		C9
chr7	19093991	19093992	Atoh7HA_mergepeak_BAMPE2271_peak_34287	10.6154	chr7	19093720	19094220	Snrpd2	C10
chr7	19175823	19175824	Atoh7HA_mergepeak_BAMPE2271_peak_34291	2.42709	chr7	19175555	19176055	Dmwd	C6,C4
chr7	19345356	19345357	Atoh7HA_mergepeak_BAMPE2271_peak_34298	8.9774	chr7	19345147	19345647		C6
chr7	19362519	19362520	Atoh7HA_mergepeak_BAMPE2271_peak_34300	7.57871	chr7	19362268	19362768	Klc3	C3,C9
chr7	19388716	19388717	Atoh7HA_mergepeak_BAMPE2271_peak_34302	17.48	chr7	19388644	19389144	Klc3	C9,C3,C7,C6
chr7	19628907	19628908	Atoh7HA_mergepeak_BAMPE2271_peak_34316	7.58785	chr7	19628651	19629151	Apoe	C5
chr7	24399530	24399531	Atoh7HA_mergepeak_BAMPE2271_peak_34397	7.48757	chr7	24399401	24399901		C7
chr7	24901741	24901742	Atoh7HA_mergepeak_BAMPE2271_peak_34414	4.8638	chr7	24901628	24902128		C3
chr7	25174511	25174512	Atoh7HA_mergepeak_BAMPE2271_peak_34429	7.83292	chr7	25174303	25174803		C4,C9
chr7	25711918	25711919	Atoh7HA_mergepeak_BAMPE2271_peak_34453	31.1161	chr7	25711616	25712116		C4,C9,C6,C7
chr7	27258116	27258117	Atoh7HA_mergepeak_BAMPE2271_peak_34481	29.1879	chr7	27257752	27258252	Numbl	C6,C9,C3
chr7	27316224	27316225	Atoh7HA_mergepeak_BAMPE2271_peak_34485	9.0269	chr7	27315914	27316414	Numbl	C9
chr7	30009598	30009599	Atoh7HA_mergepeak_BAMPE2271_peak_34590	15.0803	chr7	30009396	30009896	Zfp568	C9
chr7	30457866	30457867	Atoh7HA_mergepeak_BAMPE2271_peak_34617	18.2095	chr7	30457540	30458040	Kirrel2	C4,C6
chr7	31059398	31059399	Atoh7HA_mergepeak_BAMPE2271_peak_34644	42.6365	chr7	31059121	31059621		C3,C6
chr7	34570665	34570666	Atoh7HA_mergepeak_BAMPE2271_peak_34681	17.7395	chr7	34570450	34570950	Kctd15	C9
chr7	36504766	36504767	Atoh7HA_mergepeak_BAMPE2271_peak_34717	7.48757	chr7	36504403	36504903		C10
chr7	37290841	37290842	Atoh7HA_mergepeak_BAMPE2271_peak_34725	34.8907	chr7	37290534	37291034		C7,C6,C9
chr7	37563523	37563524	Atoh7HA_mergepeak_BAMPE2271_peak_34731	12.0579	chr7	37563230	37563730		C9
chr7	38061210	38061211	Atoh7HA_mergepeak_BAMPE2271_peak_34741	7.83292	chr7	38061002	38061502		C5
chr7	38200703	38200704	Atoh7HA_mergepeak_BAMPE2271_peak_34747	33.5268	chr7	38200206	38200706		C6
chr7	40391083	40391084	Atoh7HA_mergepeak_BAMPE2271_peak_34768	3.05675	chr7	40390853	40391353		C9
chr7	44305049	44305050	Atoh7HA_mergepeak_BAMPE2271_peak_34801	26.6141	chr7	44304898	44305398		C6
chr7	44433505	44433506	Atoh7HA_mergepeak_BAMPE2271_peak_34806	5.25799	chr7	44433302	44433802		C6
chr7	44553536	44553537	Atoh7HA_mergepeak_BAMPE2271_peak_34814	46.605	chr7	44553155	44553655		C6
chr7	45017844	45017845	Atoh7HA_mergepeak_BAMPE2271_peak_34837	12.0579	chr7	45017546	45018046	Pth2	C10
chr7	45195550	45195551	Atoh7HA_mergepeak_BAMPE2271_peak_34845	4.06771	chr7	45195305	45195805	Snrnp70	C3
chr7	45216716	45216717	Atoh7HA_mergepeak_BAMPE2271_peak_34847	5.25799	chr7	45216431	45216931	Rps11	C9
chr7	45644468	45644469	Atoh7HA_mergepeak_BAMPE2271_peak_34861	4.06771	chr7	45644236	45644736	Ftl1	C3,C6
chr7	45923581	45923582	Atoh7HA_mergepeak_BAMPE2271_peak_34879	13.1989	chr7	45923427	45923927		C6
chr7	46348979	46348980	Atoh7HA_mergepeak_BAMPE2271_peak_34886	10.5312	chr7	46348857	46349357		C4
chr7	46837282	46837283	Atoh7HA_mergepeak_BAMPE2271_peak_34893	4.06771	chr7	46837047	46837547	Spty2d1	C9,C3
chr7	49071503	49071504	Atoh7HA_mergepeak_BAMPE2271_peak_34920	3.5962	chr7	49071223	49071723		C3,C4
chr7	49742156	49742157	Atoh7HA_mergepeak_BAMPE2271_peak_34930	5.25799	chr7	49741912	49742412		C9
chr7	49768844	49768845	Atoh7HA_mergepeak_BAMPE2271_peak_34931	2.95697	chr7	49768531	49769031		C9
chr7	56919737	56919738	Atoh7HA_mergepeak_BAMPE2271_peak_35020	9.73176	chr7	56919403	56919903		C9,C6
chr7	66630702	66630703	Atoh7HA_mergepeak_BAMPE2271_peak_35227	3.5962	chr7	66630319	66630819		C9
chr7	67645294	67645295	Atoh7HA_mergepeak_BAMPE2271_peak_35242	8.56793	chr7	67645079	67645579		C6
chr7	68219006	68219007	Atoh7HA_mergepeak_BAMPE2271_peak_35253	5.25799	chr7	68218718	68219218		C3
chr7	70928190	70928191	Atoh7HA_mergepeak_BAMPE2271_peak_35274	3.5423	chr7	70927928	70928428		C9,C7
chr7	71064427	71064428	Atoh7HA_mergepeak_BAMPE2271_peak_35275	4.55799	chr7	71064310	71064810		C9
chr7	73192072	73192073	Atoh7HA_mergepeak_BAMPE2271_peak_35306	19.8144	chr7	73191868	73192368		C9
chr7	73595321	73595322	Atoh7HA_mergepeak_BAMPE2271_peak_35312	31.7414	chr7	73595075	73595575		C5
chr7	74007297	74007298	Atoh7HA_mergepeak_BAMPE2271_peak_35318	12.0579	chr7	74007024	74007524		C7,C6,C9
chr7	74331007	74331008	Atoh7HA_mergepeak_BAMPE2271_peak_35320	5.25799	chr7	74330693	74331193		C3
chr7	75914135	75914136	Atoh7HA_mergepeak_BAMPE2271_peak_35351	32.4558	chr7	75913950	75914450		C6,C5,C4
chr7	78546795	78546796	Atoh7HA_mergepeak_BAMPE2271_peak_35386	16.6304	chr7	78546545	78547045	Ntrk3	C7,C6,C5
chr7	79526524	79526525	Atoh7HA_mergepeak_BAMPE2271_peak_35404	24.4103	chr7	79526263	79526763	Pex11a	C9,C3
chr7	80339696	80339697	Atoh7HA_mergepeak_BAMPE2271_peak_35426	6.20028	chr7	80339401	80339901		C9
chr7	80646460	80646461	Atoh7HA_mergepeak_BAMPE2271_peak_35431	2.95697	chr7	80646304	80646804		C3
chr7	80746482	80746483	Atoh7HA_mergepeak_BAMPE2271_peak_35437	13.5106	chr7	80746216	80746716		C4
chr7	80860887	80860888	Atoh7HA_mergepeak_BAMPE2271_peak_35442	2.64419	chr7	80860644	80861144		C5
chr7	82084621	82084622	Atoh7HA_mergepeak_BAMPE2271_peak_35462	10.5312	chr7	82084411	82084911		C9,C3
chr7	83202328	83202329	Atoh7HA_mergepeak_BAMPE2271_peak_35481	5.67475	chr7	83202013	83202513		C9
chr7	96153189	96153190	Atoh7HA_mergepeak_BAMPE2271_peak_35631	58.1093	chr7	96152836	96153336		C6
chr7	96459251	96459252	Atoh7HA_mergepeak_BAMPE2271_peak_35640	17.1671	chr7	96458954	96459454		C9,C7,C6
chr7	96680023	96680024	Atoh7HA_mergepeak_BAMPE2271_peak_35645	3.5962	chr7	96679674	96680174		C7,C10
chr7	96718956	96718957	Atoh7HA_mergepeak_BAMPE2271_peak_35646	12.0387	chr7	96718654	96719154		C4
chr7	97579659	97579660	Atoh7HA_mergepeak_BAMPE2271_peak_35660	14.5837	chr7	97579369	97579869	Alg8	C10
chr7	99360241	99360242	Atoh7HA_mergepeak_BAMPE2271_peak_35708	42.6713	chr7	99360044	99360544	Map6	C5,C6,C7
chr7	99650331	99650332	Atoh7HA_mergepeak_BAMPE2271_peak_35729	6.20028	chr7	99650108	99650608	Spcs2	C3
chr7	101970024	101970025	Atoh7HA_mergepeak_BAMPE2271_peak_35774	3.27304	chr7	101969848	101970348		C3
chr7	105516769	105516770	Atoh7HA_mergepeak_BAMPE2271_peak_35812	5.16385	chr7	105516625	105517125	Apbb1	C3
chr7	105568755	105568756	Atoh7HA_mergepeak_BAMPE2271_peak_35813	8.72987	chr7	105568511	105569011	Apbb1	C3
chr7	105744466	105744467	Atoh7HA_mergepeak_BAMPE2271_peak_35817	2.41704	chr7	105744172	105744672	Smpd1	C5
chr7	109145386	109145387	Atoh7HA_mergepeak_BAMPE2271_peak_35862	2.42709	chr7	109145104	109145604	Lmo1	C7,C6,C4
chr7	109191946	109191947	Atoh7HA_mergepeak_BAMPE2271_peak_35864	48.6127	chr7	109191707	109192207		C9
chr7	109196773	109196774	Atoh7HA_mergepeak_BAMPE2271_peak_35866	6.29115	chr7	109196557	109197057	Tub	C6,C5
chr7	109969182	109969183	Atoh7HA_mergepeak_BAMPE2271_peak_35876	16.9035	chr7	109968963	109969463		C9,C3
chr7	111211837	111211838	Atoh7HA_mergepeak_BAMPE2271_peak_35895	3.5423	chr7	111211578	111212078		C5
chr7	111693102	111693103	Atoh7HA_mergepeak_BAMPE2271_peak_35899	13.6367	chr7	111692823	111693323	Galnt18	C9
chr7	112244326	112244327	Atoh7HA_mergepeak_BAMPE2271_peak_35914	4.8638	chr7	112244072	112244572		C3,C5
chr7	112760920	112760921	Atoh7HA_mergepeak_BAMPE2271_peak_35927	63.0995	chr7	112760682	112761182		C9,C6
chr7	112779766	112779767	Atoh7HA_mergepeak_BAMPE2271_peak_35928	12.6487	chr7	112779564	112780064		C7,C6
chr7	112884093	112884094	Atoh7HA_mergepeak_BAMPE2271_peak_35930	39.1718	chr7	112883829	112884329		C10,C9
chr7	116223568	116223569	Atoh7HA_mergepeak_BAMPE2271_peak_35981	13.6367	chr7	116223300	116223800	Pik3c2a	C9,C3
chr7	121939904	121939905	Atoh7HA_mergepeak_BAMPE2271_peak_36064	78.1975	chr7	121939691	121940191	Ubfd1	C6,C3,C7,C9
chr7	126052199	126052200	Atoh7HA_mergepeak_BAMPE2271_peak_36141	7.57871	chr7	126051936	126052436		C9,C6
chr7	126429323	126429324	Atoh7HA_mergepeak_BAMPE2271_peak_36146	4.21163	chr7	126429090	126429590	Atxn2l	C10
chr7	127208837	127208838	Atoh7HA_mergepeak_BAMPE2271_peak_36172	7.58785	chr7	127208662	127209162		C6
chr7	127708293	127708294	Atoh7HA_mergepeak_BAMPE2271_peak_36197	13.5561	chr7	127708032	127708532		C10
chr7	128849377	128849378	Atoh7HA_mergepeak_BAMPE2271_peak_36236	19.8144	chr7	128849308	128849808		C3,C9
chr7	130743392	130743393	Atoh7HA_mergepeak_BAMPE2271_peak_36262	3.5962	chr7	130743144	130743644	Ate1	C7,C3
chr7	131410617	131410618	Atoh7HA_mergepeak_BAMPE2271_peak_36275	7.57871	chr7	131410350	131410850		C5
chr7	131697099	131697100	Atoh7HA_mergepeak_BAMPE2271_peak_36283	23.8135	chr7	131696835	131697335		C9,C3,C4
chr7	131970432	131970433	Atoh7HA_mergepeak_BAMPE2271_peak_36286	3.5962	chr7	131970199	131970699		C3
chr7	132332305	132332306	Atoh7HA_mergepeak_BAMPE2271_peak_36296	2.95697	chr7	132332059	132332559		C5
chr7	132720773	132720774	Atoh7HA_mergepeak_BAMPE2271_peak_36305	12.0579	chr7	132720531	132721031	Zranb1	C9,C3
chr7	132922160	132922161	Atoh7HA_mergepeak_BAMPE2271_peak_36311	10.5312	chr7	132921905	132922405	Zranb1	C3
chr7	133732194	133732195	Atoh7HA_mergepeak_BAMPE2271_peak_36324	7.5043	chr7	133732181	133732681	Dhx32	C9
chr7	133732447	133732448	Atoh7HA_mergepeak_BAMPE2271_peak_36325	18.3319	chr7	133732181	133732681	Dhx32	C9
chr7	133760180	133760181	Atoh7HA_mergepeak_BAMPE2271_peak_36326	10.5312	chr7	133759889	133760389	Bccip	C9
chr7	135889015	135889016	Atoh7HA_mergepeak_BAMPE2271_peak_36350	5.25799	chr7	135888854	135889354		C9
chr7	136083769	136083770	Atoh7HA_mergepeak_BAMPE2271_peak_36351	50.2766	chr7	136083515	136084015		C6
chr7	137228926	137228927	Atoh7HA_mergepeak_BAMPE2271_peak_36368	12.0579	chr7	137228570	137229070		C3,C9
chr7	137314481	137314482	Atoh7HA_mergepeak_BAMPE2271_peak_36375	4.8638	chr7	137314193	137314693	Ebf3	C5
chr7	137317573	137317574	Atoh7HA_mergepeak_BAMPE2271_peak_36377	7.43253	chr7	137317318	137317818	Glrx3	C9
chr7	138121653	138121654	Atoh7HA_mergepeak_BAMPE2271_peak_36393	7.83292	chr7	138121412	138121912		C9,C3
chr7	139220557	139220558	Atoh7HA_mergepeak_BAMPE2271_peak_36420	14.8164	chr7	139220280	139220780	Inpp5a	C6
chr7	139528876	139528877	Atoh7HA_mergepeak_BAMPE2271_peak_36429	4.06771	chr7	139528716	139529216		C10
chr7	140059820	140059821	Atoh7HA_mergepeak_BAMPE2271_peak_36445	4.06771	chr7	140059572	140060072	Zfp511	C3
chr7	143069184	143069185	Atoh7HA_mergepeak_BAMPE2271_peak_36507	21.0242	chr7	143068876	143069376		C5
chr7	143077567	143077568	Atoh7HA_mergepeak_BAMPE2271_peak_36508	3.5962	chr7	143077333	143077833		C9,C3
chr7	143428597	143428598	Atoh7HA_mergepeak_BAMPE2271_peak_36515	60.6562	chr7	143428432	143428932		C9,C10
chr7	143740352	143740353	Atoh7HA_mergepeak_BAMPE2271_peak_36522	9.0269	chr7	143740110	143740610		C3
chr7	144811671	144811672	Atoh7HA_mergepeak_BAMPE2271_peak_36545	6.51761	chr7	144811405	144811905		C9,C3
chr7	144898741	144898742	Atoh7HA_mergepeak_BAMPE2271_peak_36550	3.5962	chr7	144898453	144898953		C3,C9
chr7	145206483	145206484	Atoh7HA_mergepeak_BAMPE2271_peak_36558	15.5532	chr7	145206020	145206520		C10,C9
chr8	4166216	4166217	Atoh7HA_mergepeak_BAMPE2271_peak_36586	17.7881	chr8	4165890	4166390		C5
chr8	4677906	4677907	Atoh7HA_mergepeak_BAMPE2271_peak_36596	2.95697	chr8	4677658	4678158		C5
chr8	5965820	5965821	Atoh7HA_mergepeak_BAMPE2271_peak_36609	18.8879	chr8	5965590	5966090		C10
chr8	12268414	12268415	Atoh7HA_mergepeak_BAMPE2271_peak_36707	32.8202	chr8	12268191	12268691		C6,C9
chr8	12947692	12947693	Atoh7HA_mergepeak_BAMPE2271_peak_36716	6.50713	chr8	12947528	12948028	Cul4a	C3
chr8	13226480	13226481	Atoh7HA_mergepeak_BAMPE2271_peak_36725	4.8638	chr8	13226247	13226747	Grtp1	C3,C4,C5
chr8	13677690	13677691	Atoh7HA_mergepeak_BAMPE2271_peak_36734	21.3555	chr8	13677379	13677879		C5
chr8	18779732	18779733	Atoh7HA_mergepeak_BAMPE2271_peak_36801	4.8638	chr8	18779560	18780060		C3
chr8	22757664	22757665	Atoh7HA_mergepeak_BAMPE2271_peak_36915	13.5561	chr8	22757407	22757907		C5
chr8	25070395	25070396	Atoh7HA_mergepeak_BAMPE2271_peak_36955	20.2979	chr8	25070295	25070795		C6
chr8	26269307	26269308	Atoh7HA_mergepeak_BAMPE2271_peak_36980	11.3048	chr8	26269043	26269543	Rnf170	C9
chr8	26305207	26305208	Atoh7HA_mergepeak_BAMPE2271_peak_36982	13.6367	chr8	26305060	26305560	Thap1	C10,C9
chr8	26471980	26471981	Atoh7HA_mergepeak_BAMPE2271_peak_36984	20.4303	chr8	26471775	26472275		C5,C9
chr8	34851068	34851069	Atoh7HA_mergepeak_BAMPE2271_peak_37089	5.25799	chr8	34850814	34851314		C6,C3
chr8	35648912	35648913	Atoh7HA_mergepeak_BAMPE2271_peak_37095	48.6127	chr8	35648654	35649154	Mfhas1	C3,C9
chr8	36613940	36613941	Atoh7HA_mergepeak_BAMPE2271_peak_37105	9.20316	chr8	36613741	36614241		C3
chr8	45558097	45558098	Atoh7HA_mergepeak_BAMPE2271_peak_37206	32.9955	chr8	45557842	45558342		C9
chr8	47242795	47242796	Atoh7HA_mergepeak_BAMPE2271_peak_37236	15.0803	chr8	47242518	47243018		C5
chr8	48152564	48152565	Atoh7HA_mergepeak_BAMPE2271_peak_37249	20.2979	chr8	48152283	48152783		C6
chr8	54992445	54992446	Atoh7HA_mergepeak_BAMPE2271_peak_37330	4.8638	chr8	54992179	54992679		C9
chr8	61350681	61350682	Atoh7HA_mergepeak_BAMPE2271_peak_37472	10.9584	chr8	61350417	61350917		C6,C3
chr8	61515266	61515267	Atoh7HA_mergepeak_BAMPE2271_peak_37477	13.5561	chr8	61515010	61515510		C9
chr8	61516265	61516266	Atoh7HA_mergepeak_BAMPE2271_peak_37478	44.6115	chr8	61516008	61516508		C9
chr8	61848919	61848920	Atoh7HA_mergepeak_BAMPE2271_peak_37479	5.99898	chr8	61848598	61849098		C9,C3
chr8	69176594	69176595	Atoh7HA_mergepeak_BAMPE2271_peak_37558	10.5312	chr8	69176348	69176848	Lzts1	C3
chr8	69974463	69974464	Atoh7HA_mergepeak_BAMPE2271_peak_37573	20.2979	chr8	69974252	69974752	Tmem161a	C3
chr8	70282689	70282690	Atoh7HA_mergepeak_BAMPE2271_peak_37589	18.2095	chr8	70282496	70282996		C3
chr8	70317372	70317373	Atoh7HA_mergepeak_BAMPE2271_peak_37591	7.48757	chr8	70317095	70317595	Uba52	C6
chr8	70820314	70820315	Atoh7HA_mergepeak_BAMPE2271_peak_37628	5.25799	chr8	70820060	70820560	Rpl18a	C6
chr8	71081415	71081416	Atoh7HA_mergepeak_BAMPE2271_peak_37635	11.2179	chr8	71081237	71081737	Ccdc124	C6
chr8	71375645	71375646	Atoh7HA_mergepeak_BAMPE2271_peak_37639	7.57871	chr8	71375417	71375917		C6
chr8	71488664	71488665	Atoh7HA_mergepeak_BAMPE2271_peak_37650	3.05675	chr8	71488427	71488927	Ankle1	C10
chr8	72571188	72571189	Atoh7HA_mergepeak_BAMPE2271_peak_37687	30.6974	chr8	72570841	72571341		C6
chr8	78117409	78117410	Atoh7HA_mergepeak_BAMPE2271_peak_37761	54.7481	chr8	78117113	78117613		C6,C9,C7
chr8	78129252	78129253	Atoh7HA_mergepeak_BAMPE2271_peak_37762	10.2217	chr8	78129047	78129547		C10,C9
chr8	78213320	78213321	Atoh7HA_mergepeak_BAMPE2271_peak_37764	4.06771	chr8	78212982	78213482		C10
chr8	78691050	78691051	Atoh7HA_mergepeak_BAMPE2271_peak_37777	9.20316	chr8	78690816	78691316	Slc10a7	C3,C7
chr8	80739678	80739679	Atoh7HA_mergepeak_BAMPE2271_peak_37802	6.20028	chr8	80739461	80739961		C5
chr8	84198432	84198433	Atoh7HA_mergepeak_BAMPE2271_peak_37860	5.67475	chr8	84198272	84198772	Samd1	C10
chr8	84346645	84346646	Atoh7HA_mergepeak_BAMPE2271_peak_37868	6.20028	chr8	84346254	84346754	Mri1	C3,C6,C4,C7
chr8	85017283	85017284	Atoh7HA_mergepeak_BAMPE2271_peak_37900	4.8638	chr8	85017179	85017679	Gadd45gip1	C3
chr8	87152504	87152505	Atoh7HA_mergepeak_BAMPE2271_peak_37928	4.8638	chr8	87152315	87152815		C3
chr8	87200045	87200046	Atoh7HA_mergepeak_BAMPE2271_peak_37931	8.72987	chr8	87199789	87200289		C3,C9
chr8	87687363	87687364	Atoh7HA_mergepeak_BAMPE2271_peak_37936	32.9955	chr8	87686973	87687473		C7,C6,C4
chr8	87703075	87703076	Atoh7HA_mergepeak_BAMPE2271_peak_37939	7.57871	chr8	87702910	87703410		C9,C3
chr8	87716448	87716449	Atoh7HA_mergepeak_BAMPE2271_peak_37941	3.5962	chr8	87716287	87716787		C3
chr8	87831907	87831908	Atoh7HA_mergepeak_BAMPE2271_peak_37946	23.113	chr8	87831562	87832062		C10
chr8	87837133	87837134	Atoh7HA_mergepeak_BAMPE2271_peak_37947	22.0462	chr8	87836754	87837254		C5
chr8	88488660	88488661	Atoh7HA_mergepeak_BAMPE2271_peak_37962	59.3734	chr8	88488393	88488893	Nkd1	C10
chr8	89007299	89007300	Atoh7HA_mergepeak_BAMPE2271_peak_37974	18.2095	chr8	89006987	89007487		C4,C3
chr8	92064307	92064308	Atoh7HA_mergepeak_BAMPE2271_peak_38007	9.99851	chr8	92064051	92064551		C9
chr8	94948631	94948632	Atoh7HA_mergepeak_BAMPE2271_peak_38055	3.5962	chr8	94948374	94948874	Polr2c	C9
chr8	95434922	95434923	Atoh7HA_mergepeak_BAMPE2271_peak_38075	15.1692	chr8	95434666	95435166	Cfap20	C4
chr8	95702959	95702960	Atoh7HA_mergepeak_BAMPE2271_peak_38087	7.57871	chr8	95702697	95703197		C6
chr8	103166823	103166824	Atoh7HA_mergepeak_BAMPE2271_peak_38148	15.5781	chr8	103166596	103167096		C6,C3,C9
chr8	104185158	104185159	Atoh7HA_mergepeak_BAMPE2271_peak_38159	10.9584	chr8	104184918	104185418		C7,C6,C4
chr8	105348016	105348017	Atoh7HA_mergepeak_BAMPE2271_peak_38176	3.27963	chr8	105347807	105348307	Fhod1	C10
chr8	105990988	105990989	Atoh7HA_mergepeak_BAMPE2271_peak_38199	2.14371	chr8	105990788	105991288	Thap11	C3
chr8	106059533	106059534	Atoh7HA_mergepeak_BAMPE2271_peak_38202	3.5962	chr8	106059280	106059780	Pskh1	C10
chr8	106338153	106338154	Atoh7HA_mergepeak_BAMPE2271_peak_38212	32.2251	chr8	106337744	106338244		C6
chr8	106569099	106569100	Atoh7HA_mergepeak_BAMPE2271_peak_38217	4.06771	chr8	106568895	106569395		C10
chr8	107503436	107503437	Atoh7HA_mergepeak_BAMPE2271_peak_38234	12.0579	chr8	107503249	107503749		C7,C3
chr8	107876619	107876620	Atoh7HA_mergepeak_BAMPE2271_peak_38245	7.83292	chr8	107876390	107876890		C3,C9
chr8	111933871	111933872	Atoh7HA_mergepeak_BAMPE2271_peak_38307	6.51761	chr8	111933566	111934066		C5
chr8	117322885	117322886	Atoh7HA_mergepeak_BAMPE2271_peak_38387	6.51761	chr8	117322542	117323042		C9,C4
chr8	118004525	118004526	Atoh7HA_mergepeak_BAMPE2271_peak_38399	8.23612	chr8	118004283	118004783	Mphosph6	C10,C9
chr8	118101527	118101528	Atoh7HA_mergepeak_BAMPE2271_peak_38400	10.5312	chr8	118101281	118101781		C9,C6
chr8	120114013	120114014	Atoh7HA_mergepeak_BAMPE2271_peak_38444	30.814	chr8	120113830	120114330		C4
chr8	120215603	120215604	Atoh7HA_mergepeak_BAMPE2271_peak_38463	32.9955	chr8	120215363	120215863	Zdhhc7	C5,C7,C6
chr8	120228312	120228313	Atoh7HA_mergepeak_BAMPE2271_peak_38468	18.2095	chr8	120228092	120228592		C9
chr8	120251434	120251435	Atoh7HA_mergepeak_BAMPE2271_peak_38470	2.95697	chr8	120251030	120251530	Gse1	C3
chr8	120265723	120265724	Atoh7HA_mergepeak_BAMPE2271_peak_38471	15.0803	chr8	120265491	120265991		C9
chr8	120276561	120276562	Atoh7HA_mergepeak_BAMPE2271_peak_38472	29.9746	chr8	120276338	120276838		C9
chr8	120289886	120289887	Atoh7HA_mergepeak_BAMPE2271_peak_38478	65.2256	chr8	120289607	120290107	Gse1	C9,C3
chr8	120295728	120295729	Atoh7HA_mergepeak_BAMPE2271_peak_38480	58.1093	chr8	120295304	120295804		C6,C4
chr8	120300718	120300719	Atoh7HA_mergepeak_BAMPE2271_peak_38484	18.5911	chr8	120300496	120300996		C9
chr8	120306128	120306129	Atoh7HA_mergepeak_BAMPE2271_peak_38486	16.148	chr8	120305745	120306245	Gse1	C3,C9
chr8	120309454	120309455	Atoh7HA_mergepeak_BAMPE2271_peak_38489	35.3237	chr8	120309186	120309686	Gse1	C7,C4,C9,C3
chr8	120336164	120336165	Atoh7HA_mergepeak_BAMPE2271_peak_38500	23.8135	chr8	120335978	120336478	Zdhhc7	C3,C7
chr8	120381277	120381278	Atoh7HA_mergepeak_BAMPE2271_peak_38507	12.0579	chr8	120381006	120381506		C7,C6,C5
chr8	120407982	120407983	Atoh7HA_mergepeak_BAMPE2271_peak_38513	73.8301	chr8	120407735	120408235	Gse1	C6,C9,C3
chr8	120409805	120409806	Atoh7HA_mergepeak_BAMPE2271_peak_38515	38.7316	chr8	120409562	120410062	Gse1	C9,C3
chr8	120416962	120416963	Atoh7HA_mergepeak_BAMPE2271_peak_38520	31.1161	chr8	120416923	120417423		C9
chr8	120505341	120505342	Atoh7HA_mergepeak_BAMPE2271_peak_38533	9.0269	chr8	120505056	120505556	Gse1	C3,C9
chr8	120514159	120514160	Atoh7HA_mergepeak_BAMPE2271_peak_38538	27.4255	chr8	120513805	120514305	Emc8	C4
chr8	120521032	120521033	Atoh7HA_mergepeak_BAMPE2271_peak_38543	47.9029	chr8	120520867	120521367	Gse1	C6,C3
chr8	120532680	120532681	Atoh7HA_mergepeak_BAMPE2271_peak_38549	15.262	chr8	120532370	120532870	Gse1	C3
chr8	120535175	120535176	Atoh7HA_mergepeak_BAMPE2271_peak_38550	60.9916	chr8	120534817	120535317	Gse1	C4,C3
chr8	120537384	120537385	Atoh7HA_mergepeak_BAMPE2271_peak_38552	28.2282	chr8	120537130	120537630	Gse1	C3
chr8	120538965	120538966	Atoh7HA_mergepeak_BAMPE2271_peak_38553	40.6788	chr8	120538805	120539305		C6
chr8	120549501	120549502	Atoh7HA_mergepeak_BAMPE2271_peak_38558	33.5268	chr8	120549242	120549742	Cox4i1	C7
chr8	120550071	120550072	Atoh7HA_mergepeak_BAMPE2271_peak_38559	25.6103	chr8	120549922	120550422		C6
chr8	120559857	120559858	Atoh7HA_mergepeak_BAMPE2271_peak_38560	18.5911	chr8	120559597	120560097	Emc8	C4
chr8	120563431	120563432	Atoh7HA_mergepeak_BAMPE2271_peak_38561	16.9035	chr8	120563214	120563714		C9,C4
chr8	120565367	120565368	Atoh7HA_mergepeak_BAMPE2271_peak_38564	30.9859	chr8	120565086	120565586		C6
chr8	120602967	120602968	Atoh7HA_mergepeak_BAMPE2271_peak_38569	12.0579	chr8	120602684	120603184	Gse1	C4,C3,C6
chr8	120617012	120617013	Atoh7HA_mergepeak_BAMPE2271_peak_38570	3.5962	chr8	120616784	120617284	Gse1	C3,C4
chr8	121232325	121232326	Atoh7HA_mergepeak_BAMPE2271_peak_38585	5.25799	chr8	121232154	121232654		C3
chr8	121374944	121374945	Atoh7HA_mergepeak_BAMPE2271_peak_38593	12.0579	chr8	121374711	121375211		C9,C7
chr8	121898654	121898655	Atoh7HA_mergepeak_BAMPE2271_peak_38625	75.0712	chr8	121898384	121898884		C6,C3,C9
chr8	122277789	122277790	Atoh7HA_mergepeak_BAMPE2271_peak_38637	4.8638	chr8	122277570	122278070	Ctu2	C9
chr8	122296367	122296368	Atoh7HA_mergepeak_BAMPE2271_peak_38644	37.4711	chr8	122296128	122296628	Zc3h18	C7,C9,C6
chr8	122566863	122566864	Atoh7HA_mergepeak_BAMPE2271_peak_38655	5.25799	chr8	122566669	122567169	Galns	C3,C9
chr8	122677216	122677217	Atoh7HA_mergepeak_BAMPE2271_peak_38665	35.3237	chr8	122676992	122677492	Cbfa2t3	C9,C3,C6,C4
chr8	123410275	123410276	Atoh7HA_mergepeak_BAMPE2271_peak_38694	16.9035	chr8	123410093	123410593	Tubb3	C7,C6,C5
chr8	123411439	123411440	Atoh7HA_mergepeak_BAMPE2271_peak_38695	27.4255	chr8	123411240	123411740	Tubb3	C4
chr8	123413026	123413027	Atoh7HA_mergepeak_BAMPE2271_peak_38697	62.3929	chr8	123412775	123413275	Tubb3	C6
chr8	124751956	124751957	Atoh7HA_mergepeak_BAMPE2271_peak_38801	7.83292	chr8	124751670	124752170	Fam89a	C3
chr8	125277590	125277591	Atoh7HA_mergepeak_BAMPE2271_peak_38815	10.5312	chr8	125277287	125277787		C9,C6,C3
chr8	125569964	125569965	Atoh7HA_mergepeak_BAMPE2271_peak_38823	19.8144	chr8	125569677	125570177		C3
chr8	125660654	125660655	Atoh7HA_mergepeak_BAMPE2271_peak_38827	82.2419	chr8	125660460	125660960		C7,C4,C5,C6
chr8	127330963	127330964	Atoh7HA_mergepeak_BAMPE2271_peak_38864	15.0803	chr8	127330744	127331244		C9,C3
chr8	128529157	128529158	Atoh7HA_mergepeak_BAMPE2271_peak_38869	6.20028	chr8	128528899	128529399		C3,C9
chr9	7784844	7784845	Atoh7HA_mergepeak_BAMPE2271_peak_38935	10.5312	chr9	7784626	7785126		C9
chr9	12691099	12691100	Atoh7HA_mergepeak_BAMPE2271_peak_38986	3.05675	chr9	12690824	12691324		C9
chr9	13827077	13827078	Atoh7HA_mergepeak_BAMPE2271_peak_39001	11.7361	chr9	13826850	13827350		C5
chr9	15357862	15357863	Atoh7HA_mergepeak_BAMPE2271_peak_39022	12.0579	chr9	15357529	15358029		C7
chr9	20831089	20831090	Atoh7HA_mergepeak_BAMPE2271_peak_39081	8.37139	chr9	20830842	20831342		C5,C3
chr9	22049564	22049565	Atoh7HA_mergepeak_BAMPE2271_peak_39135	7.57871	chr9	22049305	22049805	Tmem205	C3,C4,C6
chr9	22050023	22050024	Atoh7HA_mergepeak_BAMPE2271_peak_39136	6.20028	chr9	22049887	22050387	Elavl3	C5,C6,C9
chr9	27149308	27149309	Atoh7HA_mergepeak_BAMPE2271_peak_39203	8.65899	chr9	27149089	27149589	Vps26b	C5
chr9	27174181	27174182	Atoh7HA_mergepeak_BAMPE2271_peak_39205	18.8879	chr9	27173941	27174441	Acad8	C3,C9
chr9	29000118	29000119	Atoh7HA_mergepeak_BAMPE2271_peak_39219	12.0579	chr9	28999869	29000369		C6,C9
chr9	31972446	31972447	Atoh7HA_mergepeak_BAMPE2271_peak_39249	3.05675	chr9	31972003	31972503		C10
chr9	33234002	33234003	Atoh7HA_mergepeak_BAMPE2271_peak_39278	6.29115	chr9	33233738	33234238		C9
chr9	34825579	34825580	Atoh7HA_mergepeak_BAMPE2271_peak_39291	13.6367	chr9	34825559	34826059		C9,C3
chr9	35421433	35421434	Atoh7HA_mergepeak_BAMPE2271_peak_39305	13.5561	chr9	35421209	35421709	Cdon	C10
chr9	36938787	36938788	Atoh7HA_mergepeak_BAMPE2271_peak_39324	17.7966	chr9	36938544	36939044		C9,C6,C7
chr9	40757913	40757914	Atoh7HA_mergepeak_BAMPE2271_peak_39371	7.83292	chr9	40757694	40758194		C6
chr9	41207584	41207585	Atoh7HA_mergepeak_BAMPE2271_peak_39378	7.5043	chr9	41207405	41207905		C5
chr9	42293262	42293263	Atoh7HA_mergepeak_BAMPE2271_peak_39389	4.8638	chr9	42292947	42293447	Sc5d	C4,C6,C5,C7
chr9	42897432	42897433	Atoh7HA_mergepeak_BAMPE2271_peak_39403	26.1269	chr9	42897217	42897717		C7,C6
chr9	43745604	43745605	Atoh7HA_mergepeak_BAMPE2271_peak_39414	12.205	chr9	43745386	43745886		C9
chr9	43769019	43769020	Atoh7HA_mergepeak_BAMPE2271_peak_39417	10.8327	chr9	43768742	43769242		C9
chr9	44499021	44499022	Atoh7HA_mergepeak_BAMPE2271_peak_39444	5.25799	chr9	44498772	44499272	H2afx	C10
chr9	45635176	45635177	Atoh7HA_mergepeak_BAMPE2271_peak_39466	20.2979	chr9	45634928	45635428	Bace1	C3,C9
chr9	45645682	45645683	Atoh7HA_mergepeak_BAMPE2271_peak_39467	16.9035	chr9	45645504	45646004	Bace1	C3
chr9	45792407	45792408	Atoh7HA_mergepeak_BAMPE2271_peak_39469	4.06771	chr9	45792184	45792684	Rnf214	C3,C9
chr9	46431100	46431101	Atoh7HA_mergepeak_BAMPE2271_peak_39493	4.8638	chr9	46430865	46431365		C3,C4,C5
chr9	46647717	46647718	Atoh7HA_mergepeak_BAMPE2271_peak_39497	10.5312	chr9	46647485	46647985		C9
chr9	46815047	46815048	Atoh7HA_mergepeak_BAMPE2271_peak_39500	10.2879	chr9	46814711	46815211		C5,C6
chr9	47367738	47367739	Atoh7HA_mergepeak_BAMPE2271_peak_39510	34.8907	chr9	47367509	47368009		C9,C6
chr9	48649382	48649383	Atoh7HA_mergepeak_BAMPE2271_peak_39532	7.5043	chr9	48649180	48649680		C9,C10,C7
chr9	48675326	48675327	Atoh7HA_mergepeak_BAMPE2271_peak_39534	37.4711	chr9	48675180	48675680		C9,C10
chr9	48679081	48679082	Atoh7HA_mergepeak_BAMPE2271_peak_39535	42.6365	chr9	48678991	48679491	Zbtb16	C4,C9
chr9	48860614	48860615	Atoh7HA_mergepeak_BAMPE2271_peak_39540	9.74504	chr9	48860353	48860853		C6
chr9	48895976	48895977	Atoh7HA_mergepeak_BAMPE2271_peak_39542	18.5911	chr9	48895734	48896234	Zbtb16	C9,C3
chr9	49087531	49087532	Atoh7HA_mergepeak_BAMPE2271_peak_39549	38.9654	chr9	49087268	49087768	Usp28	C9
chr9	49796859	49796860	Atoh7HA_mergepeak_BAMPE2271_peak_39560	22.8548	chr9	49796589	49797089		C6
chr9	49873716	49873717	Atoh7HA_mergepeak_BAMPE2271_peak_39564	6.51761	chr9	49873554	49874054		C5
chr9	49962947	49962948	Atoh7HA_mergepeak_BAMPE2271_peak_39566	8.87016	chr9	49962716	49963216		C3,C9
chr9	50451331	50451332	Atoh7HA_mergepeak_BAMPE2271_peak_39573	32.9955	chr9	50451060	50451560	Sdhd	C9
chr9	50452077	50452078	Atoh7HA_mergepeak_BAMPE2271_peak_39574	28.2282	chr9	50451848	50452348	Pts	C9,C6,C3
chr9	50452623	50452624	Atoh7HA_mergepeak_BAMPE2271_peak_39575	24.7932	chr9	50452355	50452855	Pts	C3
chr9	50739498	50739499	Atoh7HA_mergepeak_BAMPE2271_peak_39581	6.20028	chr9	50739200	50739700	Sdhd	C10
chr9	52148459	52148460	Atoh7HA_mergepeak_BAMPE2271_peak_39597	6.51761	chr9	52148257	52148757	Zc3h12c	C9
chr9	52149497	52149498	Atoh7HA_mergepeak_BAMPE2271_peak_39598	40.2114	chr9	52149291	52149791	Zc3h12c	C9
chr9	52941071	52941072	Atoh7HA_mergepeak_BAMPE2271_peak_39604	3.5962	chr9	52940798	52941298		C4,C3,C5
chr9	53384528	53384529	Atoh7HA_mergepeak_BAMPE2271_peak_39607	6.51761	chr9	53384383	53384883	Atm	C3
chr9	55083408	55083409	Atoh7HA_mergepeak_BAMPE2271_peak_39630	42.6303	chr9	55083212	55083712		C6,C9
chr9	55541020	55541021	Atoh7HA_mergepeak_BAMPE2271_peak_39635	12.0579	chr9	55540800	55541300	Isl2	C5
chr9	55695546	55695547	Atoh7HA_mergepeak_BAMPE2271_peak_39638	16.6304	chr9	55695260	55695760	Etfa	C9
chr9	56192063	56192064	Atoh7HA_mergepeak_BAMPE2271_peak_39643	10.5312	chr9	56191941	56192441		C6,C5,C3
chr9	56303338	56303339	Atoh7HA_mergepeak_BAMPE2271_peak_39644	6.51761	chr9	56303039	56303539		C9
chr9	56532264	56532265	Atoh7HA_mergepeak_BAMPE2271_peak_39648	7.57871	chr9	56531963	56532463		C3
chr9	56609276	56609277	Atoh7HA_mergepeak_BAMPE2271_peak_39652	4.06771	chr9	56608880	56609380		C6
chr9	56623007	56623008	Atoh7HA_mergepeak_BAMPE2271_peak_39653	24.7932	chr9	56622706	56623206		C7
chr9	56625042	56625043	Atoh7HA_mergepeak_BAMPE2271_peak_39654	9.0269	chr9	56624853	56625353		C7,C6
chr9	57599389	57599390	Atoh7HA_mergepeak_BAMPE2271_peak_39678	27.5709	chr9	57599166	57599666	Ulk3	C4
chr9	57946183	57946184	Atoh7HA_mergepeak_BAMPE2271_peak_39688	3.5962	chr9	57945703	57946203	Arid3b	C3
chr9	58009220	58009221	Atoh7HA_mergepeak_BAMPE2271_peak_39689	24.4103	chr9	58008871	58009371	Ubl7	C4,C5,C7,C6
chr9	58295802	58295803	Atoh7HA_mergepeak_BAMPE2271_peak_39703	9.0269	chr9	58295334	58295834		C9
chr9	60457589	60457590	Atoh7HA_mergepeak_BAMPE2271_peak_39735	23.113	chr9	60457271	60457771		C6,C3
chr9	61111816	61111817	Atoh7HA_mergepeak_BAMPE2271_peak_39751	28.2282	chr9	61111620	61112120		C9,C6,C7
chr9	61165137	61165138	Atoh7HA_mergepeak_BAMPE2271_peak_39753	6.51761	chr9	61164887	61165387		C3
chr9	61293341	61293342	Atoh7HA_mergepeak_BAMPE2271_peak_39757	8.00438	chr9	61293084	61293584		C9,C10,C6
chr9	61316607	61316608	Atoh7HA_mergepeak_BAMPE2271_peak_39758	7.43253	chr9	61316395	61316895		C3
chr9	61326193	61326194	Atoh7HA_mergepeak_BAMPE2271_peak_39759	5.25799	chr9	61326129	61326629		C6
chr9	61361254	61361255	Atoh7HA_mergepeak_BAMPE2271_peak_39761	2.95697	chr9	61361013	61361513	Tle3	C10
chr9	61378193	61378194	Atoh7HA_mergepeak_BAMPE2271_peak_39764	6.20028	chr9	61377749	61378249		C5,C6,C7
chr9	61468328	61468329	Atoh7HA_mergepeak_BAMPE2271_peak_39772	2.95697	chr9	61468256	61468756	Tle3	C9
chr9	61468506	61468507	Atoh7HA_mergepeak_BAMPE2271_peak_39773	12.6487	chr9	61468256	61468756	Tle3	C9
chr9	61862279	61862280	Atoh7HA_mergepeak_BAMPE2271_peak_39781	63.0995	chr9	61861997	61862497		C6,C9
chr9	62166362	62166363	Atoh7HA_mergepeak_BAMPE2271_peak_39786	44.558	chr9	62166141	62166641		C9
chr9	62477342	62477343	Atoh7HA_mergepeak_BAMPE2271_peak_39797	112.12	chr9	62477059	62477559		C9,C6,C7
chr9	63756633	63756634	Atoh7HA_mergepeak_BAMPE2271_peak_39832	24.4103	chr9	63756393	63756893		C9
chr9	64023087	64023088	Atoh7HA_mergepeak_BAMPE2271_peak_39839	5.25799	chr9	64022765	64023265	Zwilch	C10
chr9	65179093	65179094	Atoh7HA_mergepeak_BAMPE2271_peak_39869	23.788	chr9	65178780	65179280	Pdcd7	C6,C7
chr9	65267880	65267881	Atoh7HA_mergepeak_BAMPE2271_peak_39873	14.0259	chr9	65267643	65268143	Pdcd7	C9
chr9	65515037	65515038	Atoh7HA_mergepeak_BAMPE2271_peak_39876	42.6713	chr9	65514824	65515324	Mtfmt	C9,C6,C7,C3
chr9	66061274	66061275	Atoh7HA_mergepeak_BAMPE2271_peak_39885	6.20028	chr9	66061055	66061555	Ppib	C3,C4
chr9	66506167	66506168	Atoh7HA_mergepeak_BAMPE2271_peak_39888	10.5312	chr9	66505947	66506447		C10
chr9	70207301	70207302	Atoh7HA_mergepeak_BAMPE2271_peak_39928	12.0387	chr9	70206990	70207490	Ccnb2	C10
chr9	72806933	72806934	Atoh7HA_mergepeak_BAMPE2271_peak_39978	2.95697	chr9	72806636	72807136	Nedd4	C3
chr9	73242771	73242772	Atoh7HA_mergepeak_BAMPE2271_peak_39993	9.20316	chr9	73242462	73242962		C5,C7,C4
chr9	74811633	74811634	Atoh7HA_mergepeak_BAMPE2271_peak_40014	16.9035	chr9	74811390	74811890	Onecut1	C9,C3
chr9	74847153	74847154	Atoh7HA_mergepeak_BAMPE2271_peak_40015	13.5561	chr9	74846904	74847404	Onecut1	C3,C9
[truncated: 60 more rows]
