# Supplementary material for: Key transcription factors influence the epigenetic landscape to regulate retinal cell differentiation
Source: Nucleic Acids Res. 2023 Jan 30;51(5):2151–76. doi: 10.1093/nar/gkad026 (PMC10018358; doi:10.1093/nar/gkad026)
Supplement: gkad026_Supplemental_Files [file gkad026_supplemental_files.zip › Suppl Dataset 8 E14.5 MTWT differential peaks and genes.xlsx]

## Sheet: E. RGC
seqnames	start	end	idx	Log2FC	FDR.x	MeanDiff	seqnames.1	start.1	end.1	name	Correlation	FDR.y
chr1	3508096	3508596	20	1.85722	0.0299484	0.0428453
chr1	3623688	3624188	26	2.94908	0.0936079	0.0153134
chr1	6441041	6441541	124	1.2677	0.0684855	0.150293
chr1	6475015	6475515	125	-3.67734	0.00745143	-0.0268645
chr1	6729638	6730138	131	-0.697708	0.00646751	-0.0615389
chr1	8938803	8939303	181	3.33774	0.0812615	0.0633975
chr1	9602063	9602563	209	2.90223	0.0249497	0.0484725
chr1	9658405	9658905	227	1.95771	0.011664	0.120065	chr1	9548046	9548046	Adhfe1	0.701687	1.46928e-72
chr1	9662041	9662541	230	1.57689	0.00436306	0.0336611
chr1	10232888	10233388	297	0.814315	0.0342681	0.115903
chr1	10596756	10597256	305	2.59964	0.047898	0.0204685
chr1	10794046	10794546	317	-2.26487	0.0858996	-0.0126251
chr1	11268536	11269036	337	0.780896	0.0350227	0.0118841
chr1	12690712	12691212	381	-1.64745	0.0370728	-0.0424365
chr1	12991502	12992002	424	1.49255	0.0421746	0.189764	chr1	12991135	12991135	Slco5a1	0.545218	2.87551e-38
chr1	13081219	13081719	433	-1.83903	0.000517274	-0.11258
chr1	13145937	13146437	449	2.12441	0.0919834	0.0248455
chr1	13290145	13290645	474	1.4291	0.0512633	0.100207
chr1	13314414	13314914	477	1.88944	0.0527937	0.0325489
chr1	13315716	13316216	478	2.54375	0.0658663	0.0237116
chr1	13358818	13359318	486	2.91837	0.0651874	0.0214255
chr1	13385247	13385747	494	-2.44956	0.00094699	-0.0456909
chr1	13834973	13835473	520	-1.23839	3.12874e-05	-0.0873238
chr1	13992801	13993301	525	-1.92499	0.085222	-0.0286195
chr1	14165912	14166412	538	-2.77072	0.0430525	-0.0572023	chr1	14310199	14310199	Eya1	0.469287	2.53121e-27
chr1	14348831	14349331	562	-2.05092	0.00313006	-0.0229545
chr1	14570100	14570600	590	-3.11543	0.0260934	-0.0507331
chr1	14918616	14919116	608	-0.960435	0.0959739	-0.0259519
chr1	15453710	15454210	629	2.1523	0.0916899	0.0178988
chr1	16093089	16093589	651	1.20135	0.00225217	0.118673
chr1	16108822	16109322	658	-2.03024	0.0915373	-0.0134623
chr1	16111358	16111858	659	-2.31421	2.18141e-06	-0.0430926	chr1	16105882	16105882	Rdh10	0.671168	3.43576e-64
chr1	16120138	16120638	663	-2.12491	0.0615366	-0.0127876	chr1	16105882	16105882	Rdh10	0.799723	1.0412e-108
chr1	16122651	16123151	664	-0.948206	0.0803895	-0.0440644	chr1	16104433	16104433	Rpl7	0.616093	2.1488e-51
chr1	17415903	17416403	740	3.43584	0.0142232	0.0320212
chr1	18191212	18191712	761	-2.20769	0.0498339	-0.033845
chr1	18389515	18390015	769	3.08176	0.000174836	0.0446415
chr1	18458161	18458661	774	-1.53009	0.0174405	-0.0352326
chr1	18583725	18584225	786	-0.917156	0.0758626	-0.0381168
chr1	18610194	18610694	790	1.47361	5.05601e-10	0.155561
chr1	18638920	18639420	791	0.635536	0.0557181	0.0244955
chr1	19096788	19097288	817	-0.506635	0.0126367	-0.0340348	chr1	19208914	19208914	Tfap2b	0.698113	1.59647e-71
chr1	19107907	19108407	828	2.40653	0.0148186	0.0176065
chr1	19245007	19245507	874	-3.35271	0.0245068	-0.0988424
chr1	19459864	19460364	883	1.01858	0.0519652	0.0823761
chr1	19583023	19583523	887	1.36719	0.00284589	0.0384794
chr1	19927719	19928219	916	1.2639	0.0161634	0.100132
chr1	19973409	19973909	922	0.718541	0.0762796	0.0455931
chr1	20180121	20180621	931	0.708009	0.0952785	0.0288571
chr1	20194282	20194782	933	-2.17491	0.047898	-0.00800816
chr1	20409342	20409842	945	2.47271	0.000170363	0.0953086
chr1	20475080	20475580	949	2.58951	0.0847956	0.0172175
chr1	21284344	21284844	1020	-2.22004	0.0936079	-0.00833498
chr1	23382641	23383141	1120	0.604682	0.061765	0.0635731
chr1	23629335	23629835	1129	1.28438	0.0543667	0.0315175
chr1	23705446	23705946	1134	1.39994	0.00112943	0.110131	chr1	23761926	23761926	B3gat2	0.680387	1.31238e-66
chr1	23842526	23843026	1159	0.612506	0.000523109	0.0373674	chr1	23761926	23761926	B3gat2	0.680671	1.10188e-66
chr1	24096699	24097199	1181	-2.28466	0.0857561	-0.0174503
chr1	24127757	24128257	1192	3.84972	0.006505	0.0362756
chr1	24484106	24484606	1238	-4.22132	0.000106305	-0.102614
chr1	24758317	24758817	1262	2.22377	0.0325568	0.0414694
chr1	26649854	26650354	1340	1.07363	0.00811646	0.0866672
chr1	27483259	27483759	1349	3.16188	0.047898	0.0181092
chr1	28757070	28757570	1369	2.272	0.0667396	0.0205231
chr1	28983131	28983631	1374	-2.05712	0.0343554	-0.0168639
chr1	30659718	30660218	1404	2.78156	0.0608222	0.0185001
chr1	33024741	33025241	1478	-0.552129	0.0357442	-0.0131058
chr1	33030686	33031186	1483	-1.32064	0.0795475	-0.0314508
chr1	34005876	34006376	1586	0.708929	0.0298409	0.0744126
chr1	34164537	34165037	1631	-2.5672	0.013587	-0.0440026
chr1	34220451	34220951	1647	3.02787	0.0936079	0.0163008
chr1	34579404	34579904	1691	0.779095	0.0294749	0.103549	chr1	34579693	34579693	Amer3	0.617212	1.25115e-51
chr1	35145903	35146403	1749	3.1076	0.0231759	0.0280109
chr1	35457504	35458004	1775	2.00399	0.0257572	0.0434519
chr1	35573240	35573740	1781	-4.84549	0.0208953	-0.0962115
chr1	35764085	35764585	1796	3.9272	0.000454082	0.0519089
chr1	35823683	35824183	1800	1.28211	0.0554467	0.0234983
chr1	36060494	36060994	1832	-2.63325	0.0363363	-0.0396745
chr1	36061091	36061591	1833	-2.83011	0.000437901	-0.0506271
chr1	36068067	36068567	1839	0.797906	0.0661987	0.153993
chr1	36076994	36077494	1846	-2.17498	0.000200081	-0.0322493
chr1	36251369	36251869	1865	-1.41112	0.0515511	-0.0654149
chr1	36528220	36528720	1914	2.41777	0.0936079	0.00989396
chr1	36539168	36539668	1917	2.64096	0.0666326	0.0292205
chr1	36682552	36683052	1971	3.54508	0.0468021	0.0686566
chr1	37113745	37114245	2035	1.74663	0.0457268	0.0298231	chr1	37299838	37299838	Inpp4a	0.590632	2.67323e-46
chr1	37356261	37356761	2067	2.83816	0.0336134	0.0343373	chr1	37218278	37218278	Cnga3	0.520287	2.31847e-34
chr1	38426044	38426544	2198	1.52771	0.0236384	0.0332343
chr1	38556311	38556811	2231	3.10337	0.0607183	0.0246101
chr1	38563356	38563856	2234	2.18969	0.0658042	0.0304812
chr1	38789419	38789919	2272	1.68909	0.0913252	0.0332814	chr1	38898160	38898160	Chst10	0.523214	8.38537e-35
chr1	38789956	38790456	2273	1.29664	4.6355e-05	0.144291	chr1	38898160	38898160	Chst10	0.71897	8.61786e-78
chr1	38836428	38836928	2284	0.758943	0.00740735	0.126823	chr1	38821215	38821215	Lonrf2	0.546953	1.49308e-38
chr1	38934837	38935337	2301	1.41019	0.0356987	0.0691178
chr1	39288382	39288882	2351	-1.78398	0.0138781	-0.0353512
chr1	39393507	39394007	2375	1.97831	0.0920807	0.0301139
chr1	39396309	39396809	2376	2.906	0.0655306	0.0287584
chr1	39564538	39565038	2401	2.06044	0.00302353	0.0381516	chr1	39535554	39535554	Cnot11	0.455189	1.40132e-25
chr1	39869648	39870148	2454	2.94788	0.0240443	0.0309609
chr1	39942582	39943082	2480	-3.98277	0.0342714	-0.0714191
chr1	39944868	39945368	2483	1.47818	0.0613737	0.0311895
chr1	39995966	39996466	2503	0.993786	0.0282125	0.0382683
chr1	40759930	40760430	2555	-2.10154	0.00562312	-0.0150041
chr1	40797292	40797792	2561	2.1325	0.0431705	0.0293349
chr1	41675354	41675854	2621	-2.4178	0.000229472	-0.0533401
chr1	41749383	41749883	2628	-1.87916	0.0491016	-0.0141095
chr1	42191107	42191607	2650	-1.44171	0.0222792	-0.0225337
chr1	42491598	42492098	2673	0.660087	0.0356905	0.0453584
chr1	43485128	43485628	2800	1.93158	0.00765308	0.0961558
chr1	44147687	44148187	2868	0.590567	0.0600042	0.123516
chr1	46425222	46425722	2926	1.92117	0.0682008	0.104918
chr1	46524083	46524583	2928	-2.33981	0.00142583	-0.0320307
chr1	46525158	46525658	2929	-2.36261	0.0936079	-0.0280061
chr1	46799663	46800163	2934	3.69935	0.00100251	0.0273124
chr1	46874882	46875382	2949	-2.35315	0.000263675	-0.0301087
chr1	46966193	46966693	2956	2.23514	0.000889275	0.0506277
chr1	47217756	47218256	2970	0.759541	0.0438927	0.0142241
chr1	47362649	47363149	2975	2.93434	0.042684	0.0181071
chr1	50685427	50685927	3008	4.46586	0.00269579	0.157794	chr1	50909962	50909962	Tmeff2	0.480926	7.96006e-29
chr1	50833462	50833962	3015	-2.37442	0.00551246	-0.0226415
chr1	50938627	50939127	3024	-2.43264	0.047898	-0.01002
chr1	51607566	51608066	3086	-0.726773	0.012798	-0.0806016
chr1	51631308	51631808	3090	-1.64287	0.0347113	-0.0136069
chr1	51758574	51759074	3114	-2.18121	0.0342639	-0.0549435	chr1	51915978	51915978	Myo1b	0.500207	1.90792e-31
chr1	51795849	51796349	3118	1.74964	0.074872	0.0677292
chr1	52267527	52268027	3194	-1.57302	0.0672282	-0.0105226
chr1	52470695	52471195	3218	-1.3002	0.0753126	-0.116265
chr1	52519268	52519768	3227	-2.75799	0.0235065	-0.0131311
chr1	52720048	52720548	3248	3.77149	0.0142232	0.0370652	chr1	52727318	52727318	Mfsd6	0.501203	1.38178e-31
chr1	53059456	53059956	3281	-2.8337	0.0589359	-0.0489494	chr1	53061640	53061640	Mstn	0.707071	3.79419e-74
chr1	53432363	53432863	3303	-3.60639	0.000580451	-0.0336254
chr1	54124484	54124984	3337	-0.970861	0.00878473	-0.0250334
chr1	54193192	54193692	3340	0.80269	0.00561608	0.0685196
chr1	54194159	54194659	3341	0.675193	0.0900197	0.0877821
chr1	54484824	54485324	3357	-1.53228	0.0928758	-0.0126135
chr1	54706983	54707483	3372	-2.62635	5.19544e-07	-0.177861
chr1	54708090	54708590	3373	-1.28413	0.0125707	-0.0964836
chr1	54737442	54737942	3376	-0.978806	0.0893188	-0.0261844
chr1	54739090	54739590	3377	-2.85647	0.0212859	-0.0239201
chr1	54743241	54743741	3379	1.81833	0.00498055	0.0489838
chr1	55472993	55473493	3463	3.99413	0.00557951	0.071377
chr1	55631416	55631916	3479	2.75695	0.0218631	0.0437405	chr1	55405946	55405946	Plcl1	0.483277	3.89734e-29
chr1	55631996	55632496	3480	1.89788	0.0539661	0.0289396	chr1	55405946	55405946	Plcl1	0.462252	1.92209e-26
chr1	55700555	55701055	3492	3.78796	0.000101824	0.0682598
chr1	55702043	55702543	3494	0.828456	0.0620744	0.0207974
chr1	55749065	55749565	3504	-1.46397	0.0694437	-0.0128237
chr1	56089403	56089903	3533	-2.89148	0.0514981	-0.061998
chr1	56207232	56207732	3537	-1.24366	0.0655306	-0.0168096
chr1	56675160	56675660	3551	-3.29609	0.0258037	-0.0640896
chr1	56834474	56834974	3559	-1.24173	0.0393684	-0.032148
chr1	56845488	56845988	3563	-2.62143	0.0621647	-0.0746261
chr1	56853765	56854265	3564	-4.01639	0.00017813	-0.0911082
chr1	56981029	56981529	3590	-1.95598	0.0670964	-0.0159332
chr1	57217588	57218088	3612	-2.49581	0.00224649	-0.0537021
chr1	57393968	57394468	3629	2.44032	0.0345353	0.0267206
chr1	57857706	57858206	3669	-1.89375	0.0859672	-0.0174761
chr1	57867969	57868469	3672	-2.88261	0.0252851	-0.131792
chr1	58409470	58409970	3720	2.4935	0.0887108	0.0277466
chr1	59237019	59237519	3800	0.778983	0.0606166	0.170814
chr1	59273564	59274064	3807	2.59744	0.0845345	0.0169114
chr1	59376137	59376637	3829	-2.44624	3.10852e-05	-0.188619
chr1	59398246	59398746	3836	1.39547	0.0575842	0.0396319
chr1	59519921	59520421	3869	1.53455	0.0657006	0.0309332
chr1	59520453	59520953	3870	1.44613	0.00122184	0.0924169
chr1	59651144	59651644	3891	4.84294	0.0336134	0.0630964
chr1	59848300	59848800	3908	-1.44111	0.0835376	-0.0154876
chr1	60180719	60181219	3929	0.724644	0.0799842	0.100005	chr1	60098500	60098500	Wdr12	0.474881	4.88379e-28
chr1	60410437	60410937	3942	3.24448	0.0790688	0.0646881
chr1	60625983	60626483	3950	2.17965	6.44325e-07	0.178136
chr1	60626554	60627054	3951	2.78288	0.0553312	0.0355499
chr1	60627112	60627612	3952	0.760656	0.0187214	0.0129071
chr1	60627738	60628238	3953	1.80097	0.0491621	0.0388235
chr1	60931260	60931760	3980	-1.78244	0.0650233	-0.0189841
chr1	60935417	60935917	3981	2.92601	0.0161837	0.0215933
chr1	60954769	60955269	3983	2.15775	0.0992014	0.026419
chr1	61203560	61204060	4008	-1.04366	0.0345353	-0.0355331
chr1	61208387	61208887	4009	-1.79834	0.000580494	-0.0532976
chr1	61295192	61295692	4021	-1.19489	0.0940783	-0.00795675
chr1	61397793	61398293	4043	-1.26512	0.00840645	-0.136695
chr1	61616098	61616598	4055	2.06762	0.000640804	0.077415	chr1	61638824	61638824	Pard3b	0.579699	3.01406e-44
chr1	62177574	62178074	4114	-2.24994	0.0928758	-0.0165276
chr1	62636170	62636670	4158	1.75391	3.14099e-05	0.0595388
chr1	62636709	62637209	4159	2.19913	0.0670964	0.0192536
chr1	62696909	62697409	4166	1.29328	0.0835486	0.0358762
chr1	62699858	62700358	4167	-2.07145	0.0092239	-0.0417175
chr1	62755908	62756408	4190	2.31223	0.048172	0.0222793
chr1	62759810	62760310	4191	2.7506	9.20865e-06	0.0706562
chr1	62801822	62802322	4202	-2.67809	0.016908	-0.0255114
chr1	62830292	62830792	4212	2.50257	0.0670964	0.0106308
chr1	62905710	62906210	4221	-0.983277	0.00240525	-0.0308217	chr1	63114267	63114267	Ino80d	0.460567	3.10056e-26
chr1	62907463	62907963	4222	3.00268	0.0604984	0.0190832
chr1	62908324	62908824	4223	1.68984	0.0430525	0.0911503	chr1	63114267	63114267	Ino80d	0.50044	1.76967e-31
chr1	62967533	62968033	4233	-0.553789	0.0620744	-0.00842127
chr1	63057237	63057737	4240	1.91644	0.029274	0.101118	chr1	63114267	63114267	Ino80d	0.457265	7.85149e-26
chr1	63204262	63204762	4258	0.637199	0.0490894	0.0962552	chr1	63176831	63176831	Eef1b2	0.672828	1.28125e-64
chr1	63204794	63205294	4259	1.13585	0.0860304	0.0469484
chr1	63312503	63313003	4298	-2.81418	1.92728e-05	-0.10163
chr1	63573370	63573870	4326	1.40692	0.0847956	0.0738469
chr1	63667087	63667587	4336	-0.523442	0.0394225	-0.0941139
chr1	63763943	63764443	4348	2.37169	0.0604984	0.0115809
chr1	64060619	64061119	4405	-0.883092	0.0770634	-0.0983059	chr1	64121426	64121426	Klf7	0.887727	8.04655e-165
chr1	64097757	64098257	4429	1.24729	0.0234627	0.0860674
chr1	64149105	64149605	4450	-1.73045	0.000342655	-0.111483	chr1	64121426	64121426	Klf7	0.858682	3.68227e-142
chr1	64220417	64220917	4462	1.32522	0.0210696	0.0516128
chr1	64224488	64224988	4465	2.68546	0.0670964	0.0123755
chr1	64254653	64255153	4471	-3.19274	0.00820683	-0.0549227	chr1	64121426	64121426	Klf7	0.712218	1.05879e-75
chr1	64305267	64305767	4481	3.0636	0.0118538	0.0361061
chr1	64406747	64407247	4497	0.846192	0.0460404	0.0173663
chr1	64411296	64411796	4500	0.735756	0.0624781	0.0329004
chr1	64442435	64442935	4506	0.925539	0.00071821	0.128969	chr1	64532804	64532804	Creb1	0.464882	9.06279e-27
chr1	64533280	64533780	4517	0.588256	0.0201385	0.0359878	chr1	64737750	64737750	Fzd5	0.467262	4.56247e-27
chr1	64669512	64670012	4530	2.88454	0.0428054	0.0207835
chr1	64721113	64721613	4537	-2.78055	0.0124143	-0.0362158
chr1	64844879	64845379	4578	2.55689	0.0336174	0.0239187
chr1	64891278	64891778	4598	1.05554	0.0914482	0.0812984	chr1	64737750	64737750	Fzd5	0.571389	9.67241e-43
chr1	64903398	64903898	4601	-2.61622	0.0342714	-0.0305269	chr1	64737750	64737750	Fzd5	0.503513	6.51415e-32
chr1	64945183	64945683	4610	2.29928	0.0615924	0.0323482
chr1	65029859	65030359	4626	2.68376	0.0670964	0.0123582
chr1	65064152	65064652	4634	2.14704	0.016908	0.0559637	chr1	65186479	65186479	Idh1	0.697093	3.12484e-71
chr1	65064856	65065356	4635	3.34186	0.0301388	0.0311267	chr1	65186479	65186479	Idh1	0.516587	8.27975e-34
chr1	65800000	65800500	4674	-4.65172	0.00745143	-0.0549809
chr1	66235509	66236009	4699	2.15625	0.0350227	0.0336612	chr1	66175329	66175329	Map2	0.705929	8.30974e-74
chr1	66700568	66701068	4759	0.845953	0.0514157	0.0945767
chr1	67020688	67021188	4788	-1.44734	0.0679913	-0.0120423
chr1	67021420	67021920	4789	-2.90277	0.0245068	-0.0340906
chr1	67021994	67022494	4790	-2.817	1.55311e-12	-0.172298
chr1	67026153	67026653	4792	-3.5698	0.000487317	-0.0430112
chr1	67235428	67235928	4807	-3.80251	2.03455e-08	-0.0884337
chr1	68089576	68090076	4833	0.993927	0.0376437	0.0918425
chr1	68178456	68178956	4841	-0.999939	0.00347048	-0.113014
chr1	68467104	68467604	4852	-2.0564	0.00381282	-0.0183003
chr1	69108322	69108822	4895	0.655542	0.0428508	0.0417508
chr1	69687368	69687868	4925	0.780219	0.0322802	0.118171
chr1	70973709	70974209	4979	2.6984	0.0225735	0.0416605
chr1	71099885	71100385	4986	-0.839815	0.0990146	-0.0826084
chr1	71557389	71557889	5018	0.799344	0.0753516	0.070757
chr1	72226277	72226777	5076	-2.11531	0.026582	-0.110222
chr1	72243708	72244208	5084	0.867401	0.0336343	0.1542
chr1	72414179	72414679	5113	1.6738	0.0912735	0.0448848
chr1	72418823	72419323	5115	2.12036	0.0079938	0.0927299
chr1	72490149	72490649	5129	1.36811	0.0652708	0.144609
chr1	72728182	72728682	5167	-2.59917	0.0359484	-0.0501813
chr1	72746317	72746817	5170	2.63995	0.0641036	0.0273762
chr1	72872426	72872926	5204	-0.633499	0.0600042	-0.051916
chr1	73045900	73046400	5224	2.29946	0.0473878	0.0742084	chr1	72874865	72874865	Igfbp5	0.486827	1.3099e-29
chr1	73758039	73758539	5274	-1.54183	0.0814019	-0.12949
chr1	73758560	73759060	5275	-0.682139	0.0805064	-0.144169
chr1	73802567	73803067	5279	2.36046	0.0306401	0.017458
chr1	73946471	73946971	5296	1.12655	0.0704945	0.0433518
chr1	73957038	73957538	5301	4.10957	0.00978209	0.0558239
chr1	74207928	74208428	5361	-1.66316	0.00648463	-0.0441548
chr1	74236876	74237376	5367	1.37065	0.0730318	0.0522899
chr1	74429086	74429586	5413	0.851282	0.0609106	0.0249482
chr1	74789817	74790317	5454	-2.62723	0.01355	-0.0543905
chr1	74856778	74857278	5486	-1.51264	0.0101751	-0.00983767
chr1	75040428	75040928	5526	-1.57886	5.21802e-07	-0.104932	chr1	75142697	75142697	Cnppd1	0.472096	1.11249e-27
chr1	75339504	75340004	5575	1.44497	0.033104	0.0384088	chr1	75264208	75264208	Ptprn	0.458462	5.61131e-26
chr1	75610309	75610809	5671	2.5389	0.0606166	0.0134674
chr1	75806284	75806784	5697	2.60004	0.060406	0.0319196
chr1	76081620	76082120	5729	1.83133	0.00164124	0.130866
chr1	76137664	76138164	5735	2.37363	0.0883748	0.0268259
chr1	76529793	76530293	5749	-3.13975	0.061184	-0.0259634
chr1	76585201	76585701	5752	2.10061	0.0218069	0.0343175
chr1	76717568	76718068	5756	3.00058	0.000903292	0.0819627
chr1	77300770	77301270	5809	2.99571	0.00183119	0.039931
chr1	77310014	77310514	5810	1.14576	0.0835376	0.0235473
chr1	77383573	77384073	5815	-1.78279	0.0751499	-0.046535
chr1	77493661	77494161	5834	3.05874	0.000470338	0.118905
chr1	77551870	77552370	5856	3.77177	1.54455e-08	0.103326
chr1	78141671	78142171	5894	-1.07561	0.00731959	-0.0685376
chr1	78339624	78340124	5950	-2.4298	0.0616438	-0.0175969
chr1	79697372	79697872	6049	1.66914	0.0766131	0.0965422	chr1	79858665	79858665	Serpine2	0.629326	3.12323e-54
chr1	79874668	79875168	6066	3.18538	0.0866723	0.0392759	chr1	79858665	79858665	Serpine2	0.503854	5.82802e-32
chr1	80154862	80155362	6083	-3.30859	0.00427706	-0.0660719
chr1	80213715	80214215	6089	3.47048	6.92341e-05	0.064512
chr1	80221077	80221577	6091	-1.28423	0.0415536	-0.0374294
chr1	80628039	80628539	6122	-1.52273	0.00982572	-0.0628049
chr1	80963799	80964299	6141	2.93879	0.00684387	0.0523436
chr1	81090324	81090824	6150	1.25283	0.0330328	0.0234325	chr1	81076950	81076950	Nyap2	0.600096	3.85908e-48
chr1	81246739	81247239	6174	-2.04654	0.00827811	-0.0671543	chr1	81076950	81076950	Nyap2	0.741522	3.01313e-85
chr1	81593525	81594025	6208	0.80442	0.0201034	0.11389
chr1	81594066	81594566	6209	1.88317	0.0436128	0.0875878
chr1	82279369	82279869	6247	1.43594	0.0253901	0.0746751
chr1	82374888	82375388	6282	-2.32254	0.00469743	-0.0441615
chr1	82451888	82452388	6288	-3.32572	0.00413339	-0.0792593
chr1	82626014	82626514	6302	2.6117	0.047898	0.0116451
chr1	82839094	82839594	6326	0.694724	0.0800098	0.096818
chr1	82905906	82906406	6335	-2.18243	0.000394714	-0.161587	chr1	82839460	82839460	Agfg1	0.655668	2.582e-60
chr1	83407986	83408486	6375	0.722868	0.0284098	0.119268	chr1	83408200	83408200	Sphkap	0.577785	6.76103e-44
chr1	83882474	83882974	6411	-2.07072	0.0670964	-0.00729148
chr1	84524368	84524868	6453	-3.18876	0.000174836	-0.0267744
chr1	84646625	84647125	6469	-1.80588	0.0654858	-0.168959
chr1	84839275	84839775	6487	0.510305	0.0465424	0.0939246
chr1	84934544	84935044	6503	0.74469	0.0503947	0.090099
chr1	85720108	85720608	6510	-1.2102	1.9119e-12	-0.222826	chr1	85793447	85793447	Cab39	0.547656	1.14399e-38
chr1	86175647	86176147	6568	-1.58493	0.00401279	-0.0461267
chr1	86263963	86264463	6582	1.58241	0.00541639	0.131616
chr1	86968218	86968718	6697	3.61283	0.0847956	0.036465
chr1	87035782	87036282	6707	1.51557	0.0893097	0.0667388	chr1	87156356	87156356	Ecel1	0.710016	4.94654e-75
chr1	87057362	87057862	6712	2.28203	0.0912735	0.0198438
chr1	87128881	87129381	6726	2.3089	0.0349042	0.0214943	chr1	87326998	87326998	Gigyf2	0.544355	3.97675e-38
chr1	87161674	87162174	6739	-1.61873	0.0487488	-0.0111554	chr1	87264364	87264364	Efhd1	0.644217	1.35023e-57
chr1	87163916	87164416	6740	-0.879498	0.00660494	-0.0349728	chr1	87156356	87156356	Ecel1	0.532368	3.26068e-36
chr1	87489724	87490224	6794	3.2276	0.0899254	0.0398958
chr1	87522085	87522585	6808	-2.4927	0.00679345	-0.0191425
chr1	87637468	87637968	6822	1.60717	0.0916609	0.0186759
chr1	87854915	87855415	6849	0.820765	0.0443901	0.083321	chr1	87853287	87853287	Dgkd	0.776311	2.01922e-98
chr1	88446662	88447162	6885	-1.15372	0.0022244	-0.0232583
chr1	88462276	88462776	6888	2.96998	0.065649	0.0300077
chr1	88491386	88491886	6892	2.18744	7.66067e-05	0.0797202
chr1	88643429	88643929	6911	-2.33936	0.00637836	-0.0491157
chr1	88840037	88840537	6945	1.05575	0.0912388	0.024008
chr1	88848260	88848760	6949	1.09544	0.0244931	0.0916446	chr1	88702191	88702191	Arl4c	0.556171	4.32169e-40
chr1	89179069	89179569	7003	-3.56795	0.00164014	-0.0435467
chr1	89450099	89450599	7043	1.75838	0.0297807	0.0841466
chr1	89483566	89484066	7059	-2.70109	0.0111623	-0.0125352
chr1	89549992	89550492	7086	-0.792905	0.0227015	-0.130052
chr1	89642653	89643153	7130	-0.741177	0.0235224	-0.0380737
chr1	89708038	89708538	7151	-2.42071	5.48426e-06	-0.0463432
chr1	89709928	89710428	7153	-4.12133	0.0111623	-0.0373663
chr1	89942028	89942528	7236	0.562996	0.0241943	0.0600123
chr1	90268098	90268598	7298	-0.615228	0.0845345	-0.0527711
chr1	90603205	90603705	7357	0.583477	0.0641036	0.0989011
chr1	90687996	90688496	7362	2.18088	0.0885353	0.0239343
chr1	90743756	90744256	7367	0.689607	0.0936079	0.0612831
chr1	90936903	90937403	7389	0.503471	0.0467417	0.0473096
chr1	91706827	91707327	7517	3.0992	0.032991	0.0264373
chr1	92032730	92033230	7555	-4.76198	7.49382e-10	-0.147868
chr1	92033384	92033884	7556	-2.85667	4.6905e-06	-0.0789882
chr1	92050455	92050955	7559	0.775069	0.0482872	0.0448369
chr1	92372560	92373060	7616	0.650367	0.0903821	0.01139
chr1	92383776	92384276	7618	2.30686	0.0936079	0.0415119	chr1	92473758	92473758	Ndufa10	0.569967	1.73533e-42
chr1	92677988	92678488	7648	-2.11031	0.0119643	-0.038792	chr1	92473758	92473758	Ndufa10	0.527947	1.58445e-35
chr1	93070791	93071291	7732	2.77891	0.0652915	0.0246358
chr1	93272237	93272737	7779	1.80008	0.0686548	0.0579049	chr1	93101874	93101874	Kif1a	0.629187	3.34974e-54
chr1	95638883	95639383	7885	-2.68873	0.0206096	-0.0166147
chr1	96003004	96003504	7896	2.85435	0.0936079	0.0141954
chr1	96276494	96276994	7902	-2.08052	0.0936079	-0.0073567
chr1	96362634	96363134	7905	-3.42034	3.45749e-06	-0.061651
chr1	97661222	97661722	7941	0.797572	0.065143	0.0961299
chr1	97859993	97860493	7959	3.32956	0.0075122	0.0321824
chr1	97978151	97978651	7980	2.80261	0.0457268	0.0517059
chr1	98013048	98013548	7983	-2.30664	0.00118786	-0.0552193
chr1	98099359	98099859	8005	-3.29968	0.0480745	-0.0418936
chr1	98174456	98174956	8008	2.09379	0.0928758	0.0333018	chr1	98095632	98095632	Pam	0.546472	1.79012e-38
chr1	99352323	99352823	8024	1.13748	0.0668042	0.0436032
chr1	100310698	100311198	8045	-3.5364	0.047898	-0.0241521
chr1	100878007	100878507	8049	-3.1362	0.0936079	-0.0177495
chr1	102268670	102269170	8055	-2.73207	0.0101467	-0.0280801
chr1	103056985	103057485	8061	-2.84724	0.0396861	-0.0587844
chr1	104425253	104425753	8075	-3.34913	0.047898	-0.0704724
chr1	104768192	104768692	8088	-1.37921	0.0893443	-0.0511282
chr1	104956936	104957436	8108	0.537541	0.027306	0.0196542
chr1	104992381	104992881	8117	1.65477	0.000633221	0.0612035
chr1	105092445	105092945	8125	1.58895	0.0510252	0.0349593
chr1	105178787	105179287	8139	1.53483	0.00146023	0.0788352
chr1	105764941	105765441	8170	2.21271	0.0875545	0.0262991
chr1	106065698	106066198	8216	-1.71906	0.0568013	-0.062926
chr1	106167897	106168397	8227	2.42733	0.023141	0.0483239
chr1	106201874	106202374	8247	-1.52626	2.45697e-06	-0.086665
chr1	106355854	106356354	8264	3.0716	0.0604984	0.0208059
chr1	106711694	106712194	8313	1.08741	0.047215	0.0246086	chr1	106714290	106714290	Bcl2	0.557962	2.14104e-40
chr1	106816936	106817436	8328	-2.37619	0.0235065	-0.00954815
chr1	107584878	107585378	8347	-1.76286	0.0353112	-0.0451541
chr1	108746665	108747165	8388	3.38311	0.0119395	0.0447893
chr1	108796991	108797491	8390	2.20837	0.0483319	0.0874505
chr1	109972072	109972572	8404	-0.663382	0.0501897	-0.028641
chr1	109982034	109982534	8406	0.562922	0.0789587	0.0218498
chr1	114444159	114444659	8465	3.26219	0.0670964	0.0195772
chr1	116392374	116392874	8516	-1.45575	0.000498591	-0.0542492
chr1	116455067	116455567	8520	-0.771892	0.0872438	-0.0427309
chr1	116488904	116489404	8522	-2.25124	0.000463944	-0.0736729
chr1	118422780	118423280	8543	2.19892	0.0231107	0.0389503	chr1	118311132	118311132	Tsn	0.510809	5.83984e-33
chr1	118434901	118435401	8544	1.22532	0.00176235	0.0782957	chr1	118311132	118311132	Tsn	0.503851	5.83374e-32
chr1	118673966	118674466	8582	-1.66839	0.0395674	-0.0300142
chr1	118759199	118759699	8587	-0.703334	0.0508282	-0.0548404
chr1	118880827	118881327	8611	-0.884273	0.0431844	-0.136598
chr1	119000528	119001028	8655	-2.26313	0.080985	-0.0620344
chr1	119083568	119084068	8687	-0.858342	0.0909308	-0.0651809
chr1	119125510	119126010	8695	-2.32496	0.00623175	-0.0284188
chr1	119305322	119305822	8714	1.40458	0.0771306	0.0367463	chr1	119422248	119422248	Inhbb	0.568012	3.85598e-42
chr1	119407648	119408148	8730	-1.14133	0.0142617	-0.0477379	chr1	119504782	119504782	Ralb	0.557588	2.48018e-40
chr1	119510780	119511280	8754	2.5418	0.0655306	0.0314303	chr1	119504782	119504782	Ralb	0.664396	1.80889e-62
chr1	119865302	119865802	8780	-0.619406	0.0470759	-0.0240065
chr1	119892442	119892942	8785	3.55258	0.0604984	0.0284071	chr1	120006980	120006980	Sctr	0.512886	2.90782e-33
chr1	120599399	120599899	8879	2.66007	0.0604984	0.0138478
chr1	120685789	120686289	8900	1.22276	0.0943317	0.0338167
chr1	120795184	120795684	8904	2.45377	0.0613545	0.0317555
chr1	120916235	120916735	8916	-2.86873	0.0475705	-0.0296988
chr1	121227506	121228006	8946	2.42236	0.0235842	0.0155649	chr1	121332589	121332589	Insig2	0.467125	4.7464e-27
chr1	121296776	121297276	8948	-0.597779	0.0861315	-0.0121787
chr1	121608004	121608504	8987	2.44116	0.0230057	0.038723
chr1	122095740	122096240	9003	-1.25691	0.000129741	-0.108176
chr1	122360742	122361242	9013	2.67765	0.0936079	0.0122964
chr1	122524007	122524507	9024	-3.84921	0.00841975	-0.0663685
chr1	122586602	122587102	9026	-1.31193	0.0132717	-0.0345406
chr1	122889034	122889534	9035	-3.16433	0.0436699	-0.0339231
chr1	123640766	123641266	9048	-1.5666	0.00541369	-0.0171853
chr1	124652272	124652772	9077	-0.979516	0.000371372	-0.0489464
chr1	125216114	125216614	9099	-1.77672	0.0388704	-0.166973
chr1	125606726	125607226	9125	1.22089	0.064914	0.0150828	chr1	125435727	125435727	Actr3	0.501814	1.13345e-31
chr1	125979457	125979957	9158	3.3427	0.0665245	0.0458668
chr1	126181995	126182495	9178	-1.80674	0.00163694	-0.116183
chr1	126377309	126377809	9198	-2.93866	9.92786e-05	-0.0744937
chr1	126470660	126471160	9212	1.73237	0.0319723	0.0336045
chr1	126547834	126548334	9229	-2.95485	2.16189e-05	-0.178642
chr1	126600552	126601052	9243	-0.665759	0.0181533	-0.035381	chr1	126830632	126830632	Nckap5	0.493348	1.7073e-30
chr1	126896543	126897043	9286	-1.14542	0.0288485	-0.0805107
chr1	126931676	126932176	9293	2.19427	0.0883904	0.0653106
chr1	126985242	126985742	9304	1.40595	0.0213728	0.0172125
chr1	127556095	127556595	9405	1.21644	0.0180657	0.0417825
chr1	127573108	127573608	9406	1.46453	0.0670964	0.029214
chr1	127668366	127668866	9422	4.71654	0.047898	0.0576121	chr1	127678021	127678021	Tmem163	0.516377	8.89535e-34
chr1	127675190	127675690	9423	0.808656	0.0461494	0.0187974	chr1	127678021	127678021	Tmem163	0.500408	1.78782e-31
chr1	128236592	128237092	9462	2.88356	8.34885e-05	0.137064
chr1	128405149	128405649	9481	-1.82331	0.0770634	-0.0486447
chr1	128444405	128444905	9486	-2.21362	0.00656683	-0.0363336
chr1	128452181	128452681	9489	1.45981	0.00205949	0.0384253
chr1	128544648	128545148	9496	2.35406	0.0667396	0.0203656	chr1	128592299	128592299	Cxcr4	0.657179	1.10567e-60
chr1	128581555	128582055	9504	-2.99951	0.0858996	-0.0340654	chr1	128592299	128592299	Cxcr4	0.557679	2.39354e-40
chr1	128854727	128855227	9554	2.54692	0.0172104	0.0444152
chr1	129325240	129325740	9588	-0.762381	0.00435149	-0.0296238	chr1	129273304	129273304	Thsd7b	0.819312	1.9286e-118
chr1	129365525	129366025	9591	3.74953	0.000216952	0.0819354
chr1	129619396	129619896	9619	1.71319	0.047898	0.0765522
chr1	130301884	130302384	9665	-2.72151	3.17381e-12	-0.266317
chr1	130315338	130315838	9667	-2.2202	0.0147677	-0.0140702
chr1	130627206	130627706	9677	3.03475	0.0446991	0.0454359
chr1	130911628	130912128	9706	4.27855	0.00335537	0.0419308
chr1	131063554	131064054	9717	2.47205	0.0609468	0.0146809
chr1	131073050	131073550	9720	3.38692	0.020711	0.0785222	chr1	131097843	131097843	Mapkapk2	0.463351	1.40547e-26
chr1	131244938	131245438	9763	0.711668	0.0844016	0.0611072
chr1	131250819	131251319	9767	-5.56739	0.0936079	-0.105738
chr1	131310157	131310657	9774	1.32762	0.0995157	0.0274395
chr1	131427156	131427656	9786	2.39646	0.0253234	0.0745474
chr1	131453000	131453500	9790	-2.57503	0.0681109	-0.0273383
chr1	131453543	131454043	9791	-1.52473	0.0918885	-0.00928338
chr1	131491483	131491983	9794	2.92505	0.0670964	0.0150228
chr1	131749932	131750432	9829	3.16635	0.047898	0.0181725
chr1	131794547	131795047	9836	-1.42463	0.0198357	-0.077754
chr1	132123565	132124065	9906	1.64471	0.0183202	0.123282	chr1	132298626	132298626	Klhdc8a	0.65754	9.02245e-61
chr1	132125197	132125697	9907	2.70544	0.0319447	0.0615138	chr1	132316125	132316125	Nuak2	0.589751	3.93836e-46
chr1	132241143	132241643	9955	-0.991381	0.0904097	-0.0509274	chr1	132191436	132191436	Lemd1	0.49237	2.32499e-30
chr1	132430016	132430516	10047	-1.47831	0.0257141	-0.0195518	chr1	132417453	132417453	Dstyk	0.520189	2.39875e-34
chr1	132548101	132548601	10081	-1.54746	0.0199725	-0.020625	chr1	132542940	132542940	Cntn2	0.606462	2.05933e-49
chr1	132569558	132570058	10088	0.931843	0.000142056	0.0417643	chr1	132391386	132391386	Tmcc2	0.642082	4.2137e-57
chr1	132660403	132660903	10117	-1.29599	0.0177616	-0.3613	chr1	132417453	132417453	Dstyk	0.612413	1.25024e-50
chr1	132664815	132665315	10118	-1.99984	0.0715101	-0.0529546	chr1	132542940	132542940	Cntn2	0.606115	2.41837e-49
chr1	132800359	132800859	10180	0.644641	0.0123555	0.133178
chr1	132801000	132801500	10181	2.09625	0.0353048	0.0264156
chr1	132820008	132820508	10186	2.10512	0.0853183	0.0306226
chr1	132853276	132853776	10194	-1.01962	0.00177091	-0.0380253
chr1	132890626	132891126	10206	-2.18546	0.0670964	-0.032791
chr1	132924796	132925296	10220	1.99513	0.00176035	0.0478413
chr1	133039373	133039873	10237	-1.18895	0.00017288	-0.116044
chr1	133076547	133077047	10247	0.933578	0.0026922	0.0439737
chr1	133195585	133196085	10284	-2.9163	0.0124516	-0.0915265
chr1	133196126	133196626	10285	-1.85254	3.03143e-05	-0.138337
chr1	133210067	133210567	10295	0.801045	0.0294674	0.025365
chr1	133251770	133252270	10316	-1.87813	0.0846541	-0.0341927
chr1	133267046	133267546	10325	-2.10718	0.0900986	-0.0694165
chr1	133323160	133323660	10344	-0.754797	0.00847846	-0.03401
chr1	133363250	133363750	10353	-0.806326	0.00893463	-0.13845	chr1	133424212	133424212	Sox13	0.498371	3.44577e-31
chr1	133382792	133383292	10361	1.95262	0.0843528	0.0273974
chr1	133385439	133385939	10362	0.92973	0.0503947	0.0499308
chr1	133491893	133492393	10391	2.18279	0.0794766	0.0716074	chr1	133424212	133424212	Sox13	0.546628	1.68814e-38
chr1	133788710	133789210	10430	-2.89044	0.0030093	-0.0946393
chr1	133798368	133798868	10431	-2.11676	0.0259873	-0.0276465
chr1	133840496	133840996	10447	-0.576091	0.0938556	-0.00680027
chr1	133854668	133855168	10452	2.2815	0.0925949	0.057364
chr1	133881743	133882243	10460	-3.0765	0.00310976	-0.0847165
chr1	134071261	134071761	10513	-1.46064	7.82366e-05	-0.161945	chr1	134079155	134079155	Btg2	0.496866	5.58004e-31
chr1	134098306	134098806	10535	-1.02259	0.0263342	-0.0920781
chr1	134215695	134216195	10570	2.33219	0.0894304	0.0743843
chr1	134244954	134245454	10579	-2.12669	0.000960004	-0.0703782	chr1	134361999	134361999	Tmem183a	0.499447	2.43737e-31
chr1	134273376	134273876	10582	-2.38824	0.0936079	-0.0541229
chr1	134274304	134274804	10583	2.8957	0.0687654	0.0656221	chr1	134079155	134079155	Btg2	0.511578	4.51457e-33
chr1	134362764	134363264	10606	-2.39672	9.75178e-07	-0.044067
chr1	134511719	134512219	10626	-2.63467	0.000587948	-0.0278028	chr1	134361999	134361999	Tmem183a	0.468625	3.07105e-27
chr1	134512266	134512766	10627	-2.91729	1.55311e-12	-0.136936	chr1	134361999	134361999	Tmem183a	0.491901	2.69459e-30
chr1	134558407	134558907	10638	2.1991	0.0658042	0.0239788	chr1	134415378	134415378	Adipor1	0.721209	1.68869e-78
chr1	134652021	134652521	10658	-2.49738	0.0126522	-0.0726064
chr1	134713427	134713927	10681	0.722321	3.8465e-06	0.125496	chr1	134955940	134955940	Ppp1r12b	0.573839	3.51305e-43
chr1	134756060	134756560	10697	0.590283	0.0129859	0.020414	chr1	134560178	134560178	Kdm5b	0.514593	1.63258e-33
chr1	134771261	134771761	10700	0.715587	0.0670964	0.0210072
chr1	134777942	134778442	10704	2.20848	0.0817776	0.0456308	chr1	134560178	134560178	Kdm5b	0.680537	1.19682e-66
chr1	134796446	134796946	10707	3.16404	0.00266701	0.089899
chr1	134836995	134837495	10713	-1.1844	0.000444783	-0.120126
chr1	134852848	134853348	10721	-2.59828	0.0300635	-0.0748768
chr1	134858645	134859145	10724	-2.55251	0.0476248	-0.038049
chr1	135515801	135516301	10853	2.50679	0.00477371	0.0476427
chr1	135554530	135555030	10872	-0.908278	0.0988811	-0.0428403
chr1	135572452	135572952	10880	1.66875	0.0606965	0.0385834	chr1	135375063	135375063	Shisa4	0.788974	7.99744e-104
chr1	135598542	135599042	10900	2.90809	0.0372395	0.0486795	chr1	135607295	135607295	Nav1	0.524662	5.04798e-35
chr1	135615856	135616356	10905	0.681978	0.0171141	0.0492054
chr1	135731924	135732424	10939	-3.26141	0.00301017	-0.177502	chr1	135729197	135729197	Csrp1	0.568423	3.26109e-42
chr1	135929767	135930267	10987	-1.63017	0.0370728	-0.0326854	chr1	135729197	135729197	Csrp1	0.514814	1.51411e-33
chr1	135964525	135965025	10993	1.71375	0.0423891	0.0490382
chr1	135970421	135970921	10996	2.68312	0.0238508	0.024559
chr1	136228882	136229382	11067	-0.676163	0.0202242	-0.0773871	chr1	136346104	136346104	Camsap2	0.558797	1.54135e-40
chr1	136259985	136260485	11080	-1.09084	0.0366594	-0.110644
chr1	136430051	136430551	11115	-2.88468	2.22769e-08	-0.1927
chr1	136777219	136777719	11170	2.20956	0.0356905	0.04105
chr1	136857698	136858198	11182	2.93286	0.00186781	0.0511497
chr1	136983997	136984497	11211	4.37322	0.0670964	0.0449291
chr1	137331877	137332377	11245	1.1914	0.0163934	0.0336211
chr1	137606250	137606750	11267	-1.34662	0.000146495	-0.12503
chr1	137692410	137692910	11280	-1.68692	0.0497429	-0.0166879
chr1	137963028	137963528	11318	1.20704	0.0936079	0.0206833
chr1	137963637	137964137	11319	1.74042	0.00027979	0.125918
chr1	138385352	138385852	11362	-0.637062	0.0528622	-0.057907
chr1	138595790	138596290	11394	1.43866	0.051726	0.0291798
chr1	138752288	138752788	11409	-2.24894	0.0688343	-0.0272626
chr1	138757736	138758236	11410	-2.056	0.000219686	-0.0332739
chr1	138840959	138841459	11423	0.921481	0.0936079	0.0312441
chr1	139000537	139001037	11445	1.74174	0.00275253	0.127863
chr1	139368643	139369143	11491	-1.88381	0.0171809	-0.0116892
chr1	140451992	140452492	11532	1.07732	0.0913252	0.0130316
chr1	141047449	141047949	11543	-0.994422	0.0192207	-0.0282556
chr1	141056564	141057064	11544	-4.45625	0.00150629	-0.0477256
chr1	141718316	141718816	11564	0.985896	0.00607094	0.0232403
chr1	143019833	143020333	11587	0.931162	0.0243027	0.0149214
chr1	143292347	143292847	11593	-2.38034	0.0265569	-0.0607451
chr1	143391773	143392273	11599	-0.806271	0.0703546	-0.0294658
chr1	143640499	143640999	11606	1.30414	0.0350491	0.110875	chr1	143739349	143739349	Glrx2	0.806792	4.29963e-112
chr1	143641183	143641683	11607	1.46594	0.0898016	0.0319204	chr1	143739349	143739349	Glrx2	0.625353	2.29762e-53
chr1	143742462	143742962	11619	1.76546	0.0727728	0.0639777
chr1	143990273	143990773	11639	1.66429	0.00187429	0.0373139
chr1	144006517	144007017	11646	1.05706	0.00957823	0.0748924
chr1	144218023	144218523	11656	2.24534	9.74121e-06	0.0864312	chr1	144177372	144177372	Rgs13	0.695892	6.86984e-71
chr1	144544592	144545092	11666	-1.29063	0.0940783	-0.0254922
chr1	149000022	149000522	11736	-3.15503	0.000115962	-0.0503092
chr1	149405303	149405803	11746	-2.29434	9.39353e-06	-0.10329
chr1	149546071	149546571	11752	-2.74523	0.000620638	-0.0256333
chr1	149896446	149896946	11763	-0.680924	0.0449002	-0.0952725
chr1	150649816	150650316	11802	-2.76689	0.0916899	-0.0458713
chr1	152081961	152082461	11980	3.00017	0.0207129	0.0232256
chr1	152082596	152083096	11981	3.53261	0.00770872	0.0418894
chr1	152169459	152169959	12000	3.70075	0.0235065	0.0273411
chr1	152252812	152253312	12006	-1.74659	0.00127508	-0.162767
chr1	152536580	152537080	12041	2.15448	0.0195551	0.0591325	chr1	152766542	152766542	Arpc5	0.555883	4.83527e-40
chr1	152811001	152811501	12094	0.801234	0.0668042	0.0207879	chr1	152625111	152625111	Rgl1	0.77573	3.50998e-98
chr1	153031747	153032247	12121	2.70866	0.0936079	0.0126131	chr1	152955101	152955101	Nmnat2	0.543108	6.33514e-38
chr1	153191817	153192317	12160	2.79932	0.0670964	0.0135789
chr1	153531499	153531999	12204	2.34498	0.0368764	0.0444273
chr1	153532159	153532659	12205	1.16784	0.0956924	0.057982
chr1	153662263	153662763	12231	1.29552	0.0649983	0.0809099	chr1	153740353	153740353	Rgs16	0.592943	9.6296e-47
chr1	153733156	153733656	12258	-1.25229	0.0456827	-0.190374	chr1	153740353	153740353	Rgs16	0.489596	5.54149e-30
chr1	153745390	153745890	12269	-1.86051	0.0303461	-0.0441722	chr1	153740353	153740353	Rgs16	0.557513	2.55412e-40
chr1	153746048	153746548	12270	-0.853051	0.047898	-0.0617217
chr1	154188535	154189035	12320	2.07988	0.0451261	0.119226
chr1	154500388	154500888	12348	1.56264	0.0866932	0.0439822
chr1	154784803	154785303	12374	-0.678966	0.0703546	-0.00888732
chr1	154816800	154817300	12382	3.23706	0.00148064	0.0630053
chr1	154917436	154917936	12397	3.06516	0.0231197	0.0305565
chr1	155023216	155023716	12412	-1.459	0.0502989	-0.101857	chr1	155158703	155158703	Stx6	0.554827	7.29708e-40
chr1	155062865	155063365	12430	0.739066	0.060274	0.0581553
chr1	155073747	155074247	12435	2.18301	0.00907133	0.0544677
chr1	155231819	155232319	12486	-1.88405	0.0273554	-0.0715996	chr1	155158703	155158703	Stx6	0.507675	1.65801e-32
chr1	155252755	155253255	12507	2.87122	0.065747	0.0232952	chr1	155417444	155417444	Xpr1	0.488089	8.86309e-30
chr1	155372760	155373260	12519	2.92467	0.0469665	0.0337648
chr1	155399991	155400491	12524	-3.86675	0.00384564	-0.0770299
chr1	155442415	155442915	12532	3.17385	0.00124796	0.0518002	chr1	155417444	155417444	Xpr1	0.60099	2.5677e-48
chr1	155443049	155443549	12533	1.1574	0.00506784	0.0383206	chr1	155417444	155417444	Xpr1	0.630504	1.71742e-54
chr1	155524816	155525316	12550	1.87252	0.00318283	0.0428871	chr1	155417444	155417444	Xpr1	0.689509	4.28106e-69
chr1	155605513	155606013	12570	-1.16337	0.00218349	-0.0791358	chr1	155742027	155742027	Lhx4	0.552052	2.13259e-39
chr1	155654825	155655325	12577	1.22205	0.00622471	0.063592	chr1	155558120	155558120	Acbd6	0.768484	2.97704e-95
chr1	155681016	155681516	12583	0.631925	0.0285656	0.0522709	chr1	155558120	155558120	Acbd6	0.716233	6.17391e-77
chr1	155704090	155704590	12587	1.89004	6.1327e-07	0.244301	chr1	155558120	155558120	Acbd6	0.645915	5.42509e-58
chr1	155711138	155711638	12590	-0.633317	0.0386252	-0.018906
chr1	155740981	155741481	12612	0.677767	0.0836556	0.028383
chr1	155750441	155750941	12616	1.43964	0.0941385	0.0583152
chr1	156182964	156183464	12669	1.50189	9.05085e-05	0.144549	chr1	156036480	156036480	Tor1aip1	0.702271	9.92339e-73
chr1	156183481	156183981	12670	1.49598	0.000416901	0.0761489
chr1	156203376	156203876	12674	2.28566	0.0113243	0.0508313	chr1	156205026	156205026	Fam163a	0.784204	9.55116e-102
chr1	156540117	156540617	12707	2.31833	0.0369047	0.0336377
chr1	156613921	156614421	12716	1.8605	0.0232711	0.117125	chr1	156558787	156558787	Abl2	0.46027	3.37077e-26
chr1	156718846	156719346	12737	0.569984	0.0604984	0.123149
chr1	157005681	157006181	12802	-1.25607	0.00651687	-0.131434
chr1	157243554	157244054	12847	3.36445	0.0297707	0.0256919
chr1	157244307	157244807	12848	2.3633	0.00823907	0.0363351
chr1	157439359	157439859	12857	-2.55061	0.0670964	-0.0234352	chr1	157412595	157412595	Rasal2	0.619677	3.77454e-52
chr1	157655736	157656236	12894	2.2065	0.0157561	0.0378077
chr1	157755154	157755654	12911	-0.811733	0.0653989	-0.0192822
chr1	157855360	157855860	12916	1.92236	0.0251932	0.036478
chr1	157887170	157887670	12920	-0.531863	0.0715657	-0.0470542
chr1	157947222	157947722	12926	3.51988	0.0936079	0.0238512
chr1	158071100	158071600	12934	2.41308	0.090356	0.022067
chr1	158124829	158125329	12939	2.75849	0.0670964	0.0131364
chr1	158147505	158148005	12941	0.528951	0.061184	0.027205
chr1	158489345	158489845	12997	1.92559	0.0146889	0.0390237
chr1	158510536	158511036	13001	2.54424	0.00963992	0.0652206	chr1	158362304	158362304	Astn1	0.474511	5.44854e-28
chr1	158860133	158860633	13038	-0.841541	0.0189857	-0.0129607
chr1	159517510	159518010	13090	3.28607	0.0845345	0.0259576
chr1	159551267	159551767	13101	1.92916	0.000188315	0.076107	chr1	159523769	159523769	Tnr	0.613487	7.49939e-51
chr1	159690106	159690606	13136	3.11529	6.01543e-06	0.0674349
chr1	159697660	159698160	13137	3.10093	0.0342714	0.055448
chr1	159716828	159717328	13140	3.6581	0.00173331	0.0534128	chr1	159523769	159523769	Tnr	0.785009	4.30505e-102
chr1	159730775	159731275	13143	1.67729	0.0493563	0.0260946
chr1	159914647	159915147	13194	1.99852	0.053319	0.0708245
chr1	160177701	160178201	13213	3.22847	1.42735e-05	0.0712155
chr1	160278168	160278668	13225	1.72947	0.0120949	0.0580266
chr1	161224826	161225326	13309	1.67215	0.00133636	0.0438298
chr1	161692728	161693228	13338	2.60908	0.0900736	0.0271441
chr1	161701060	161701560	13340	2.42195	0.0905545	0.0203056
chr1	162566508	162567008	13444	-2.08647	0.00817507	-0.0880536	chr1	162478034	162478034	Dnm3	0.628243	5.387e-54
chr1	162567304	162567804	13445	-1.93144	0.0221172	-0.175643	chr1	162478034	162478034	Dnm3	0.529875	7.97411e-36
chr1	162570236	162570736	13446	0.623638	0.0301656	0.124281
chr1	162593553	162594053	13451	-3.04069	0.00440916	-0.0776139	chr1	162478034	162478034	Dnm3	0.53823	3.86247e-37
chr1	162947872	162948372	13494	-1.60284	0.0936079	-0.012991
chr1	164858386	164858886	13618	-4.09154	0.00116153	-0.122475
chr1	164962064	164962564	13631	1.00381	0.00770679	0.0356723
chr1	164962697	164963197	13632	1.93426	0.0174443	0.02907
chr1	165060203	165060703	13642	-3.67719	0.000189183	-0.0268614
chr1	165108409	165108909	13649	-3.1331	0.00745143	-0.0177066
chr1	165233760	165234260	13666	2.5258	0.0898016	0.0215167
chr1	165840706	165841206	13759	0.642526	0.0676863	0.0507219	chr1	166002634	166002634	Pou2f1	0.454943	1.50024e-25
chr1	166059388	166059888	13816	-2.69103	0.0913252	-0.048864
chr1	166089589	166090089	13819	-0.854683	0.0205578	-0.0127533
chr1	166139733	166140233	13830	-1.81402	0.00241825	-0.0435312
chr1	166379053	166379553	13867	0.989054	0.042684	0.151927	chr1	166254139	166254139	Ildr2	0.579718	2.99014e-44
chr1	166801135	166801635	13882	2.73018	0.0300635	0.0182933
chr1	166947952	166948452	13904	-2.01136	4.19534e-07	-0.145666	chr1	167001417	167001417	Fam78b	0.702775	7.06763e-73
chr1	167013511	167014011	13921	1.08848	0.0180089	0.0861422	chr1	167001417	167001417	Fam78b	0.580815	1.87811e-44
chr1	167067027	167067527	13937	0.789137	0.0340467	0.0316189
chr1	167079441	167079941	13942	-2.02884	0.0930278	-0.0213285
chr1	167194712	167195212	13961	-0.563777	0.0344537	-0.0812544	chr1	167308670	167308670	Tmco1	0.480014	1.04893e-28
chr1	167256730	167257230	13979	-1.10838	0.00648463	-0.113872
chr1	167498517	167499017	14028	2.54979	0.0936079	0.0110603
chr1	167565805	167566305	14037	1.95286	0.0179184	0.0517492	chr1	167598362	167598362	Rxrg	0.751746	6.88165e-89
chr1	167746606	167747106	14080	3.74048	0.00055237	0.125946	chr1	167598362	167598362	Rxrg	0.554393	8.63745e-40
chr1	168007434	168007934	14120	-0.923775	0.0336134	-0.0687437
chr1	168169414	168169914	14145	-2.79113	2.58582e-09	-0.116206
chr1	168220908	168221408	14150	-1.80125	0.0667396	-0.0587909
chr1	168230015	168230515	14154	-2.33225	0.0555227	-0.0646258
chr1	168473067	168473567	14232	-1.36133	0.0298483	-0.0584126
chr1	168475522	168476022	14234	1.34957	0.00138344	0.0312524
chr1	168828308	168828808	14261	-4.11825	0.0145892	-0.061489
chr1	168924341	168924841	14267	-1.17787	0.0383806	-0.012585
chr1	169060531	169061031	14271	-1.38816	0.00120734	-0.0445084
chr1	169235178	169235678	14276	2.65635	0.000115851	0.0832441
chr1	169756689	169757189	14305	-1.69295	0.0484123	-0.0114093
chr1	169766793	169767293	14308	1.74798	0.0211508	0.0403117	chr1	169747642	169747642	Rgs4	0.464091	1.13688e-26
chr1	169819451	169819951	14312	-2.78056	0.00681274	-0.0244804
chr1	169874840	169875340	14319	-1.48267	0.0610642	-0.0325912	chr1	169747642	169747642	Rgs4	0.748756	8.36581e-88
chr1	170477568	170478068	14380	-2.00138	0.0263342	-0.033508
chr1	170512607	170513107	14388	-2.07703	0.00298754	-0.0259182	chr1	170589849	170589849	Nos1ap	0.738715	2.803e-84
chr1	170656598	170657098	14416	3.36596	0.0468021	0.0493191
chr1	170882853	170883353	14437	1.93864	0.0844816	0.0416002	chr1	170885540	170885540	Dusp12	0.578322	5.39229e-44
chr1	171270048	171270548	14484	1.21509	0.011767	0.184868
chr1	172053586	172054086	14574	2.24971	0.0755556	0.0685022
chr1	172061101	172061601	14582	0.58941	0.0285546	0.101951	chr1	172082749	172082749	Ncstn	0.704692	1.9342e-73
chr1	172071466	172071966	14585	0.856996	0.0498039	0.0546802	chr1	172082749	172082749	Ncstn	0.83202	2.06109e-125
chr1	172072321	172072821	14586	2.75457	0.0170221	0.0242881	chr1	172082749	172082749	Ncstn	0.629314	3.14321e-54
chr1	172203052	172203552	14611	0.955957	0.0993144	0.0655475
chr1	172241203	172241703	14629	0.797161	0.00433077	0.0162728
chr1	172294115	172294615	14638	2.19471	0.0847956	0.0111833
chr1	172337750	172338250	14667	1.80064	0.00402089	0.067241	chr1	172261632	172261632	Igsf8	0.686744	2.48608e-68
chr1	172392150	172392650	14682	1.70895	0.00139677	0.120007	chr1	172329263	172329263	Kcnj9	0.694557	1.64476e-70
chr1	172550557	172551057	14729	-0.816572	0.0361189	-0.073362
chr1	172571591	172572091	14737	-1.06623	0.0915373	-0.00686041
chr1	173342377	173342877	14778	2.28282	0.0904274	0.034169
chr1	173360177	173360677	14785	2.65554	0.0609468	0.016709
chr1	174503913	174504413	14831	-1.75861	0.0999829	-0.0288171
chr1	174536782	174537282	14836	-2.85809	0.0121177	-0.0792901
chr1	174667485	174667985	14848	-0.808711	0.0430525	-0.049453
chr1	174669081	174669581	14849	2.08803	0.0288469	0.0338463
chr1	175204166	175204666	14874	-2.91084	0.00203679	-0.0232989
chr1	175442966	175443466	14901	-2.4394	0.0174122	-0.030121
chr1	175692985	175693485	14925	-0.62345	0.0873914	-0.0967305
chr1	176100089	176100589	14956	-2.39075	0.0235065	-0.0096681
chr1	176511145	176511645	14988	-2.81247	0.00929235	-0.0540855
chr1	176753703	176754203	14996	-1.11826	0.0470827	-0.106331	chr1	176807124	176807124	Cep170	0.488145	8.71022e-30
chr1	176755546	176756046	14999	1.00213	0.0434432	0.0643175
chr1	177366423	177366923	15122	3.06345	1.03769e-06	0.110663
chr1	178573209	178573709	15259	2.10704	0.0490165	0.023438
chr1	178820001	178820501	15288	-2.58604	0.0514687	-0.0547344
chr1	178855856	178856356	15292	-1.85475	0.00923354	-0.14889
chr1	178860697	178861197	15294	-1.48891	0.0246873	-0.0569597
chr1	179046077	179046577	15330	3.84888	0.00389845	0.0847347
chr1	179206582	179207082	15346	-4.29909	0.0336134	-0.0425647
chr1	179256567	179257067	15363	2.57404	0.0936079	0.0112864
chr1	179274539	179275039	15368	-1.84591	0.0640701	-0.0308547
chr1	179591518	179592018	15411	0.800388	0.0916868	0.0211057	chr1	179804015	179804015	Ahctf1	0.452206	3.19562e-25
chr1	179642669	179643169	15422	2.90069	0.0342639	0.0339969
chr1	179667386	179667886	15426	1.12879	0.0568013	0.0307101
chr1	179745113	179745613	15434	-3.54404	0.00866967	-0.0774495	chr1	179546529	179546529	Cnst	0.539418	2.49521e-37
chr1	179851937	179852437	15441	2.54895	0.0608222	0.0144201
chr1	180313746	180314246	15500	1.01017	0.0140673	0.110801	chr1	180256300	180256300	Psen2	0.457887	6.59388e-26
chr1	180458241	180458741	15543	1.91518	0.0332111	0.0717279
chr1	181015088	181015588	15662	1.72017	0.00296397	0.05072
chr1	181217464	181217964	15682	-2.0641	0.00700208	-0.0435852
chr1	181231334	181231834	15684	-3.41082	0.00143012	-0.122287
chr1	181254335	181254835	15688	-4.30797	0.00410265	-0.121019
chr1	181255421	181255921	15689	-1.47105	0.00447493	-0.0221844
chr1	181435748	181436248	15723	1.98414	3.22159e-05	0.0715252
chr1	181716370	181716870	15756	1.84995	0.0342639	0.0255329
chr1	181832656	181833156	15762	0.612843	0.00310005	0.0164442
chr1	181833845	181834345	15763	-0.939109	0.0432484	-0.013923
chr1	181850391	181850891	15771	2.69454	0.00919442	0.0557741
chr1	182019221	182019721	15797	1.21807	0.047898	0.117159
chr1	182057050	182057550	15805	-2.70853	0.0014702	-0.0619152
chr1	182069443	182069943	15807	2.28771	0.0892397	0.021176	chr1	182019980	182019980	Enah	0.457532	7.28633e-26
chr1	182408754	182409254	15856	0.636705	0.0155561	0.130567
chr1	182618121	182618621	15901	0.98074	0.0188454	0.0992441
chr1	182658886	182659386	15910	0.766537	0.00247334	0.0511493	chr1	182764906	182764906	Susd4	0.738396	3.60545e-84
chr1	182711432	182711932	15917	2.18249	0.00126923	0.0751081	chr1	182764906	182764906	Susd4	0.56434	1.69963e-41
chr1	182719645	182720145	15919	2.83418	0.0846275	0.0179896
chr1	182801973	182802473	15935	2.43275	0.0902952	0.0180379	chr1	182764906	182764906	Susd4	0.639202	1.92496e-56
chr1	182807332	182807832	15938	3.4867	0.0336134	0.0232572
chr1	182833380	182833880	15944	2.10473	0.0847369	0.0227965
chr1	182896528	182897028	15958	-2.42271	0.00441806	-0.072026
chr1	182897415	182897915	15959	-2.44705	0.000138631	-0.09167
chr1	183147370	183147870	16008	-1.28484	0.0364547	-0.0979911
chr1	183150379	183150879	16010	-1.06046	0.0488416	-0.102587	chr1	183221529	183221529	Disp1	0.59104	2.23376e-46
chr1	183213891	183214391	16027	-2.15004	0.0671076	-0.0181635
chr1	183221273	183221773	16029	0.767373	0.00571057	0.0887346
chr1	183717048	183717548	16070	-1.22828	0.0115817	-0.0980958
chr1	183753371	183753871	16072	2.97444	0.0162096	0.0254627
chr1	183756561	183757061	16073	3.00238	0.000129741	0.0744855
chr1	183821191	183821691	16077	-3.2665	0.00225217	-0.0196426
chr1	184335243	184335743	16114	-2.17107	0.00353578	-0.120852
chr1	184402737	184403237	16119	-0.615623	0.0252057	-0.0218548
chr1	184455777	184456277	16124	-2.75246	0.0859672	-0.0225669
chr1	184583574	184584074	16139	-1.38486	0.0249011	-0.0112535
chr1	184841746	184842246	16183	-2.06532	0.0670964	-0.0156988
chr1	184989486	184989986	16217	1.67854	0.0670964	0.0180273	chr1	185204168	185204168	Rab3gap2	0.482141	5.50719e-29
chr1	184989995	184990495	16218	3.06655	0.00756901	0.0278438	chr1	184999549	184999549	Mark1	0.595457	3.14061e-47
chr1	185331895	185332395	16259	0.861864	0.0707195	0.0979697
chr1	185442066	185442566	16275	2.05809	0.0890101	0.0731595	chr1	185454848	185454848	Slc30a10	0.466259	6.09748e-27
chr1	185481948	185482448	16284	2.89134	0.0330328	0.070714
chr1	185482582	185483082	16285	1.08275	0.0090397	0.0796622
chr1	185741346	185741846	16311	-1.60243	0.0496071	-0.0156882
chr1	186255657	186256157	16360	2.20992	0.0927299	0.0378715
chr1	186408863	186409363	16383	0.575866	0.0670964	0.0363104
chr1	186409526	186410026	16384	2.18237	0.0155169	0.0393928
chr1	186433883	186434383	16389	-2.23176	0.000103331	-0.0496295
chr1	186682670	186683170	16428	1.40106	0.0306925	0.0538154
chr1	186691968	186692468	16430	1.97214	0.047898	0.0474053
chr1	186766128	186766628	16448	-2.9071	0.00206608	-0.112249
chr1	186930100	186930600	16472	2.81959	0.012119	0.0359669
chr1	186985919	186986419	16480	0.62391	0.0597264	0.0310861	chr1	187215511	187215511	Gpatch2	0.467463	4.30329e-27
chr1	187113778	187114278	16497	-1.00771	0.0623976	-0.0185537
chr1	187272893	187273393	16513	3.43185	0.0144163	0.0312192
chr1	187277193	187277693	16514	2.54051	0.0668042	0.0234163
chr1	187277700	187278200	16515	2.87636	0.00266643	0.0505945
chr1	187821451	187821951	16595	-2.43141	1.64575e-06	-0.0818407
chr1	187862399	187862899	16603	-2.94655	0.0157765	-0.137538
chr1	187975382	187975882	16616	-2.52239	0.0600325	-0.0554559
chr1	188007943	188008443	16623	2.3652	0.0670964	0.00945842
chr1	188014402	188014902	16624	-1.41828	0.00389281	-0.0565209
chr1	188029467	188029967	16626	2.29958	0.0881548	0.0251327
chr1	188054126	188054626	16634	2.68532	0.0922486	0.076494
chr1	188096583	188097083	16644	1.31945	0.0491016	0.0642445
chr1	188186755	188187255	16662	-0.659159	0.00916517	-0.0306992
chr1	188199583	188200083	16666	2.96955	0.00180861	0.0527049
chr1	188257154	188257654	16673	-1.77907	0.047898	-0.0378783
chr1	188633679	188634179	16714	1.6977	0.0936079	0.0279449
chr1	188714069	188714569	16723	1.4871	0.00115692	0.139959
chr1	188725091	188725591	16725	-0.580514	0.0396729	-0.0583103
chr1	188725635	188726135	16726	0.931729	0.0641119	0.0279709
chr1	188874634	188875134	16741	2.6564	0.0336134	0.0120833
chr1	189209302	189209802	16784	2.19483	0.0801424	0.0351597
chr1	189340645	189341145	16794	-2.17026	0.0859672	-0.014598
chr1	189343411	189343911	16797	1.63381	0.0307321	0.11138
chr1	189922088	189922588	16902	1.08187	0.0263567	0.119913
chr1	190080819	190081319	16937	2.51762	0.0915373	0.0428135	chr1	189922288	189922288	Smyd2	0.484808	2.44043e-29
chr1	190129508	190130008	16944	1.19198	0.0346685	0.0201506
chr1	190154225	190154725	16958	1.36513	0.0474648	0.0618963	chr1	189922288	189922288	Smyd2	0.633029	4.73081e-55
chr1	190155008	190155508	16959	2.13208	0.0727233	0.0413855
chr1	190215814	190216314	16987	2.79352	0.0670964	0.0135152
chr1	190216531	190217031	16988	1.08086	0.00246793	0.0491166
chr1	190284790	190285290	16999	-2.62327	0.0500357	-0.0322428
chr1	190333967	190334467	17011	-0.507782	0.0156736	-0.0611882	chr1	190170680	190170680	Prox1	0.502292	9.70273e-32
chr1	190344594	190345094	17014	-1.24339	0.0320208	-0.019982
chr1	190347685	190348185	17015	-1.81907	0.0491621	-0.0172517
chr1	190389522	190390022	17026	-2.38032	0.0662371	-0.0526494
chr1	190457557	190458057	17040	-3.77834	0.00145168	-0.12306
chr1	190564709	190565209	17057	-2.14431	0.0340009	-0.0162771
chr1	190670148	190670648	17072	2.74152	0.0670964	0.0129561
chr1	190860458	190860958	17115	2.66875	0.00834279	0.0425006
chr1	190885346	190885846	17118	1.86443	0.0306401	0.06079
chr1	190887313	190887813	17120	1.60709	0.0783764	0.019576
chr1	190887938	190888438	17121	1.56248	0.0173368	0.082367
chr1	190948784	190949284	17134	2.23374	0.0338137	0.0295173
chr1	191062772	191063272	17154	0.585126	0.0936079	0.0788112
chr1	191423511	191424011	17219	2.80473	0.0670964	0.0136384
chr1	191462141	191462641	17224	1.88392	0.0435408	0.056473	chr1	191575544	191575544	Dtl	0.540981	1.40012e-37
chr1	191717731	191718231	17257	0.651916	0.0864328	0.0750745	chr1	191821473	191821473	Nek2	0.508746	1.16256e-32
chr1	192190467	192190967	17324	1.40377	7.52389e-05	0.127557
chr1	192191007	192191507	17325	2.08929	0.01187	0.0936262
chr1	192293251	192293751	17336	0.982612	0.000156998	0.0631399	chr1	192138040	192138040	Rcor3	0.593109	8.94516e-47
chr1	192519694	192520194	17361	2.66893	0.0301656	0.0444888
chr1	192544884	192545384	17373	1.51376	0.0600568	0.04552
chr1	192557882	192558382	17377	0.671987	0.0166687	0.0642854
chr1	192558520	192559020	17378	0.874513	0.0841799	0.022331
chr1	192562346	192562846	17379	0.986906	0.0935252	0.01091
chr1	192672763	192673263	17399	2.70705	0.00587844	0.035928
chr1	192749575	192750075	17409	-0.567951	0.00166802	-0.0141091	chr1	192855752	192855752	Sertad4	0.526022	3.12913e-35
chr1	192822528	192823028	17427	1.0274	0.0072323	0.0542541	chr1	192855752	192855752	Sertad4	0.59574	2.76669e-47
chr1	192823205	192823705	17428	1.18366	0.00298501	0.151202	chr1	192855752	192855752	Sertad4	0.533526	2.14734e-36
chr1	192830308	192830808	17432	-1.05745	0.00612684	-0.0837128
chr1	192855438	192855938	17443	1.04313	0.0293788	0.112869	chr1	192855752	192855752	Sertad4	0.484429	2.74054e-29
chr1	192893368	192893868	17450	0.892097	0.0914361	0.012981
chr1	192899675	192900175	17452	2.34382	0.00445432	0.063708	chr1	193035775	193035775	Syt14	0.529163	1.02832e-35
chr1	193337738	193338238	17508	2.65062	0.0430188	0.018111
chr1	193359166	193359666	17513	1.9603	0.0396729	0.0695108	chr1	193273188	193273188	G0s2	0.531757	4.06133e-36
chr1	193374958	193375458	17523	4.13046	0.000250403	0.0533502
chr1	193386085	193386585	17528	0.542471	0.0936079	0.041367
chr1	193587853	193588353	17570	-1.59519	0.0683494	-0.0132664
chr1	193721829	193722329	17596	1.84496	0.0859433	0.0302266
chr1	193747477	193747977	17607	1.53178	0.0341941	0.0339019
chr1	193968188	193968688	17620	-1.49351	0.0170162	-0.0304291
chr1	194056487	194056987	17633	-4.20353	0.000323252	-0.18224
chr1	194161018	194161518	17640	-0.964661	0.000496821	-0.0806221
chr1	194310275	194310775	17657	1.63055	0.0250834	0.0654598
chr1	194435267	194435767	17673	-1.84417	0.0246278	-0.0143971
chr1	194771925	194772425	17713	-1.08797	0.0713934	-0.0177032
chr1	194802547	194803047	17726	-3.05186	0.0914228	-0.0366546
chr1	195035578	195036078	17745	2.40663	4.84752e-05	0.15227
chr10	3838053	3838553	47	1.41859	0.0430427	0.0499405
chr10	3891879	3892379	62	0.508197	0.0161912	0.0412724	chr10	3740377	3740377	Plekhg1	0.726828	2.64382e-80
chr10	3894862	3895362	63	3.96613	0.00513357	0.0521812
chr10	3898075	3898575	64	3.01429	0.00123304	0.0628601
chr10	3905697	3906197	69	0.954505	0.0139467	0.0597631	chr10	3740377	3740377	Plekhg1	0.743534	5.98047e-86
chr10	3914085	3914585	71	2.48123	0.0269472	0.0532359
chr10	3931754	3932254	73	2.89187	0.00360941	0.0842723
chr10	3973523	3974023	79	1.26463	0.00696503	0.117866	chr10	3740377	3740377	Plekhg1	0.755913	2.0006e-90
chr10	4726069	4726569	170	-1.34939	0.0594124	-0.0192611
chr10	5194544	5195044	192	0.614256	0.0879946	0.0944962
chr10	5439762	5440262	210	-2.56418	0.0936079	-0.011194
chr10	5505778	5506278	212	1.76025	0.0538021	0.0430333	chr10	5551482	5551482	Syne1	0.518572	4.19101e-34
chr10	7590080	7590580	345	0.760357	0.015661	0.0945657
chr10	7663035	7663535	357	0.844461	0.0260934	0.158085
chr10	7956105	7956605	396	0.951422	0.047898	0.193715
chr10	8287246	8287746	417	-3.3634	0.00275608	-0.0847686
chr10	8529104	8529604	436	2.83052	0.0936079	0.0139256
chr10	8693987	8694487	442	3.03782	0.047898	0.0164294	chr10	8886070	8886070	Sash1	0.509705	8.44463e-33
chr10	8742832	8743332	448	1.52346	0.0268724	0.0938574
chr10	8752411	8752911	452	0.601645	0.0713286	0.0486211
chr10	9590650	9591150	553	-1.41796	0.000383204	-0.0512209
chr10	9674538	9675038	568	1.70223	0.0872981	0.0980363
chr10	9754814	9755314	575	2.79002	0.0655306	0.0245141
chr10	9770226	9770726	578	2.824	0.0913252	0.0590743
chr10	9842168	9842668	585	-2.65714	0.0436699	-0.0200759
chr10	10188125	10188625	605	3.38648	0.0161371	0.0315279
chr10	10604497	10604997	627	-2.72046	0.0670964	-0.0127354
chr10	11441631	11442131	672	-2.36143	0.0186867	-0.035369
chr10	11845131	11845631	683	0.507846	0.000143878	0.0248888
chr10	12611436	12611936	734	-2.50912	0.0174259	-0.0802879
chr10	12643266	12643766	739	1.92215	0.00895109	0.0337509	chr10	12869365	12869365	Utrn	0.48311	4.09916e-29
chr10	13092098	13092598	802	-2.86435	0.00846904	-0.116441
chr10	13107967	13108467	808	2.61449	0.0645092	0.0631029
chr10	13714510	13715010	904	1.8859	0.00818039	0.127493
chr10	13836014	13836514	909	1.75086	0.0502251	0.0332145
chr10	14107957	14108457	954	-1.38397	0.0801424	-0.0211322
chr10	14207525	14208025	961	1.17093	0.0416122	0.0227436
chr10	15882170	15882670	1018	1.9182	0.0859672	0.0167951
chr10	16051697	16052197	1023	-3.08691	0.00191137	-0.0461377
chr10	16052471	16052971	1024	-0.943054	0.0148357	-0.201534
chr10	17213211	17213711	1065	1.90438	0.0306575	0.0767882
chr10	17230149	17230649	1066	0.823972	0.00727844	0.0796698
chr10	17238443	17238943	1069	1.49713	0.00501991	0.0997998
chr10	17249188	17249688	1070	-2.90855	0.069164	-0.0512576
chr10	17287856	17288356	1076	3.23018	0.047898	0.0190976
chr10	17947822	17948322	1130	0.670625	0.0615305	0.102066
chr10	17977801	17978301	1133	-2.88928	0.000620638	-0.0289454
chr10	18394916	18395416	1188	2.57158	0.0864936	0.028383	chr10	18407638	18407638	Nhsl1	0.574853	2.30459e-43
chr10	18463392	18463892	1214	-2.28561	1.54103e-07	-0.206626	chr10	18234981	18234981	Ccdc28a	0.473464	7.43326e-28
chr10	18470076	18470576	1216	1.39426	0.0892397	0.0585541	chr10	18407638	18407638	Nhsl1	0.54282	7.05536e-38
chr10	18630438	18630938	1245	-2.76359	0.0318632	-0.0843414
chr10	18844956	18845456	1273	-1.24796	0.0464956	-0.0879885
chr10	19309986	19310486	1306	-1.19544	0.00694342	-0.0922835
chr10	19879105	19879605	1372	2.91642	0.0670964	0.0149196
chr10	19907161	19907661	1377	0.693886	0.027512	0.0932099
chr10	20166785	20167285	1417	3.41886	0.0410111	0.0666526	chr10	20148920	20148920	Map7	0.479869	1.09586e-28
chr10	20312137	20312637	1457	0.568824	0.0270241	0.143517
chr10	20474821	20475321	1468	-1.72329	0.0256672	-0.0436041
chr10	20746843	20747343	1495	3.13332	0.0654264	0.0265186
chr10	20944557	20945057	1506	1.98722	0.0875545	0.0503378
chr10	21013673	21014173	1519	1.41354	0.0658042	0.0196812
chr10	21084434	21084934	1537	2.07941	0.0206096	0.0616193
chr10	21197709	21198209	1568	-2.01944	0.0346606	-0.0173156
chr10	21347193	21347693	1573	3.22178	0.0633638	0.087433
chr10	21353614	21354114	1575	-0.515073	0.0830558	-0.0188436
chr10	21396781	21397281	1584	3.86615	0.047898	0.0309392
chr10	21413754	21414254	1588	3.23341	0.0336134	0.0191455
chr10	21457390	21457890	1597	2.54282	0.0897096	0.0168292
chr10	21531481	21531981	1609	2.16421	0.000246331	0.039947
chr10	21828483	21828983	1647	3.04547	0.0402061	0.0436131	chr10	21882184	21882184	Sgk1	0.521938	1.30745e-34
chr10	22479797	22480297	1679	-3.81183	0.0616438	-0.0509419
chr10	23091580	23092080	1738	-2.05943	0.00444946	-0.0239482
chr10	23246433	23246933	1754	2.60244	0.0464598	0.0350035
chr10	23270417	23270917	1756	-2.34888	0.0670964	-0.0457156
chr10	23271199	23271699	1757	-0.975265	0.00849544	-0.0728982
chr10	23329725	23330225	1758	2.68643	0.0897096	0.0186505
chr10	23786272	23786772	1791	2.42436	0.034188	0.0221624
chr10	24135404	24135904	1814	3.16158	0.0936079	0.018105	chr10	24149317	24149317	Stx7	0.615759	2.52532e-51
chr10	24149046	24149546	1815	0.668409	0.0201198	0.108561
chr10	24320244	24320744	1844	3.30571	0.0162096	0.0363246
chr10	24407369	24407869	1848	-2.07952	0.0330328	-0.0333279
chr10	24627898	24628398	1868	2.92863	0.0857561	0.058016
chr10	24703418	24703918	1874	1.81764	0.0162096	0.0398328
chr10	24961801	24962301	1901	-0.97291	0.0734079	-0.0260204	chr10	24927470	24927470	Arg1	0.468824	2.8974e-27
chr10	24965765	24966265	1903	2.10051	0.0163241	0.0630062
chr10	25017775	25018275	1910	-1.23762	0.00929275	-0.0565885	chr10	24927470	24927470	Arg1	0.825995	4.89497e-122
chr10	25018872	25019372	1911	-1.40224	0.00318659	-0.168504	chr10	24927470	24927470	Arg1	0.902847	2.87263e-179
chr10	25111578	25112078	1918	1.39674	0.0186886	0.0937082
chr10	25296910	25297410	1952	1.20175	0.057323	0.160508
chr10	25433480	25433980	1977	0.929373	0.0134216	0.0540358
chr10	25494249	25494749	1990	3.3535	0.0555663	0.0674056
chr10	26075146	26075646	2044	2.5271	0.0495792	0.0360074	chr10	26079052	26079052	Tmem200a	0.709123	9.1819e-75
chr10	27140429	27140929	2110	-1.72222	0.0286898	-0.0553797
chr10	27181799	27182299	2119	-2.05802	0.000711379	-0.0328982
chr10	28087291	28087791	2160	1.2984	0.0691667	0.0138392
chr10	28145271	28145771	2168	-1.92566	0.0020078	-0.0338609
chr10	28454989	28455489	2199	2.9618	0.0120993	0.0384935
chr10	28465635	28466135	2204	1.67878	0.00694642	0.0858885
chr10	28468033	28468533	2205	3.73601	0.0207708	0.0409464
chr10	28809662	28810162	2228	2.66861	0.0639833	0.0322595
chr10	29402572	29403072	2268	2.33968	0.00333739	0.0748948	chr10	29362442	29362442	Rnf146	0.535814	9.34905e-37
chr10	30094538	30095038	2284	4.44501	0.0846275	0.0665346
chr10	30775506	30776006	2313	-1.46163	0.0079307	-0.156111	chr10	30803107	30803107	Ncoa7	0.726221	4.15917e-80
chr10	30776038	30776538	2314	-1.43048	0.00560386	-0.0977414	chr10	30803107	30803107	Ncoa7	0.645466	6.90809e-58
chr10	32806162	32806662	2390	-2.51887	0.018351	-0.0335762
chr10	33950993	33951493	2412	0.663604	0.0346313	0.0844952
chr10	34037129	34037629	2418	-2.3838	0.0340009	-0.0176484
chr10	34095105	34095605	2421	-3.27711	2.631e-05	-0.0953629	chr10	34207551	34207551	Dse	0.513302	2.52595e-33
chr10	34513345	34513845	2460	3.74004	0.00138233	0.0568375	chr10	34297421	34297421	Tspyl4	0.783703	1.55974e-101
chr10	34583874	34584374	2463	0.830539	0.00623291	0.0278634
chr10	34701675	34702175	2476	-1.84382	9.78607e-06	-0.255078
chr10	34702232	34702732	2477	-1.85502	0.0157193	-0.05605
chr10	35342123	35342623	2495	3.10881	0.000509059	0.0992538
chr10	35389172	35389672	2498	3.1007	6.14264e-06	0.138102
chr10	35654767	35655267	2501	-1.38693	0.0133341	-0.0555904
chr10	36520534	36521034	2524	-2.53148	0.0670964	-0.0108921
chr10	36567154	36567654	2529	-1.72743	0.00159417	-0.0285078
chr10	36787613	36788113	2540	3.8649	0.00745143	0.0309106
chr10	39381266	39381766	2689	2.25694	0.047898	0.0206688
chr10	39455380	39455880	2723	3.21853	0.0338524	0.0472795
chr10	39458686	39459186	2725	1.72412	0.0883904	0.118907
chr10	39517270	39517770	2751	-1.36931	0.00440219	-0.0559121	chr10	39369799	39369799	Fyn	0.486435	1.47899e-29
chr10	39618208	39618708	2802	-2.33582	0.00126265	-0.128033
chr10	39628861	39629361	2804	-1.72192	0.00154867	-0.0202265
chr10	40825891	40826391	2943	-2.77958	0.00310171	-0.0236707
chr10	40903307	40903807	2954	3.08663	0.0232998	0.0293409
chr10	40984116	40984616	2968	2.61901	0.0660262	0.0186461
chr10	41245503	41246003	2996	0.737706	0.0352	0.0595692	chr10	41303241	41303241	Fig4	0.673412	9.0335e-65
chr10	41249996	41250496	2998	2.25121	0.0462526	0.0263409
chr10	41272921	41273421	3002	0.555891	0.0533443	0.0166482
chr10	41273925	41274425	3003	2.71885	0.00248725	0.0872289
chr10	41464489	41464989	3023	-1.42467	0.0061113	-0.051568
chr10	41479900	41480400	3028	-2.13363	0.0905545	-0.0616307
chr10	41490158	41490658	3034	-1.14437	0.0966441	-0.180009	chr10	41519500	41519500	Cd164	0.487155	1.18378e-29
chr10	41726198	41726698	3072	-2.84728	0.000311101	-0.0675273
chr10	42582761	42583261	3216	-1.96194	0.0629007	-0.122192
chr10	42588696	42589196	3224	-2.45472	0.0489295	-0.0215307	chr10	42583588	42583588	Nr2e1	0.611866	1.62119e-50
chr10	42589478	42589978	3225	-0.931713	0.0182508	-0.0421367
chr10	42690443	42690943	3252	0.794822	0.0136041	0.0441363
chr10	42958646	42959146	3293	2.01787	0.000452219	0.107802	chr10	43174530	43174530	Sobp	0.556298	4.1118e-40
chr10	42968236	42968736	3296	3.10603	0.047898	0.0173351
chr10	43036556	43037056	3324	-2.12574	0.0240326	-0.0835843
chr10	43071950	43072450	3335	1.83793	0.0918885	0.01464	chr10	43174530	43174530	Sobp	0.786076	1.48514e-102
chr10	43316984	43317484	3386	4.01372	0.0336134	0.0345169	chr10	43221486	43221486	Pdss2	0.530009	7.60072e-36
chr10	44357382	44357882	3523	1.0521	0.0887108	0.0153028
chr10	44785360	44785860	3603	-2.47981	0.00156079	-0.0526136
chr10	44997351	44997851	3615	2.19269	0.0021257	0.0850926
chr10	45000762	45001262	3618	2.19559	0.0469217	0.0670082
chr10	45048253	45048753	3626	2.35794	0.0904707	0.0170347
chr10	45658644	45659144	3706	2.91421	0.047898	0.0148932
chr10	45711329	45711829	3710	-0.872102	0.00598835	-0.0273377
chr10	45903126	45903626	3723	-1.79468	0.0662119	-0.0273549
chr10	46063118	46063618	3734	2.91883	0.00813093	0.038602
chr10	46875959	46876459	3764	-3.78024	1.25256e-08	-0.0700619
chr10	48467881	48468381	3779	-2.37601	0.0669158	-0.0300104
chr10	48472911	48473411	3780	-2.86451	0.0111623	-0.0143118
chr10	49465859	49466359	3794	1.73768	0.0452793	0.0495792
chr10	50763362	50763862	3837	-1.15205	0.00179776	-0.0295423
chr10	50891917	50892417	3843	-0.568729	0.0840332	-0.0144632
chr10	51284318	51284818	3881	3.39786	0.0144163	0.0368496
chr10	51826302	51826802	3903	2.40508	0.0309034	0.0335225
chr10	51945562	51946062	3909	-1.36394	0.0441806	-0.017228
chr10	53394745	53395245	3997	1.43435	0.0565339	0.0232774	chr10	53379851	53379851	Cep85l	0.476815	2.74285e-28
chr10	53398971	53399471	3999	1.39445	0.0341941	0.0306739
chr10	53435252	53435752	4005	1.49838	0.0506761	0.0476761	chr10	53596961	53596961	Asf1a	0.468832	2.89046e-27
chr10	53742900	53743400	4047	1.07036	0.0204876	0.102072	chr10	53630439	53630439	Mcm9	0.672581	1.48501e-64
chr10	55286648	55287148	4107	3.65465	0.00444946	0.038657
chr10	55892452	55892952	4119	-4.42611	2.18141e-06	-0.120142
chr10	56106554	56107054	4134	3.19445	0.0448992	0.0509075
chr10	57526015	57526515	4194	-2.56011	0.00206656	-0.0477039
chr10	57567598	57568098	4203	3.3567	0.0112742	0.0818013
chr10	58600997	58601497	4258	-0.681012	0.0304519	-0.0163505
chr10	58813652	58814152	4278	0.670616	0.0900986	0.0568977
chr10	58929524	58930024	4312	2.32557	0.0366291	0.045597
chr10	59161033	59161533	4340	2.65495	0.0486572	0.0731202
chr10	59822223	59822723	4435	2.11425	0.00132566	0.0537665
chr10	59822816	59823316	4436	2.57509	0.0905545	0.0199895
chr10	60021497	60021997	4480	-2.35598	0.00681274	-0.0171108	chr10	59951770	59951770	Ddit4	0.46791	3.78113e-27
chr10	60088491	60088991	4496	3.44328	0.0128468	0.0739223
chr10	60115496	60115996	4510	1.84801	0.0628425	0.116707
chr10	60257203	60257703	4541	2.95669	0.0652915	0.0222736
chr10	60436478	60436978	4584	2.19945	0.0982324	0.0309843
chr10	60566389	60566889	4623	0.987036	0.0204743	0.0685885
chr10	60599665	60600165	4636	-2.77207	0.0124569	-0.0359274
chr10	60624829	60625329	4639	-2.21212	0.0621614	-0.0544778
chr10	60677251	60677751	4647	3.76014	0.0845345	0.0385881
chr10	60794284	60794784	4676	-1.17697	0.0616438	-0.03387
chr10	60804800	60805300	4681	-1.37482	0.0477514	-0.0400907
chr10	60925182	60925682	4731	-2.93311	2.63935e-07	-0.285989
chr10	60981696	60982196	4758	-1.56963	0.0113473	-0.226619	chr10	61089331	61089331	Pcbd1	0.615468	2.90677e-51
chr10	60985094	60985594	4759	-0.927936	0.0577083	-0.060294
chr10	60987540	60988040	4761	2.35296	0.0589682	0.0624274
chr10	61065542	61066042	4786	2.30197	0.00788647	0.0863549
chr10	61175310	61175810	4804	2.51645	0.0577895	0.0784785	chr10	61147684	61147684	Sgpl1	0.527658	1.75499e-35
chr10	61175814	61176314	4805	1.91644	0.0192426	0.111573
chr10	61225698	61226198	4815	1.68154	0.0653657	0.0924515	chr10	61147684	61147684	Sgpl1	0.527724	1.71474e-35
chr10	61226655	61227155	4816	2.58324	0.0807037	0.0571879
chr10	61249924	61250424	4820	1.11653	0.0631379	0.0338155
chr10	61327124	61327624	4832	-1.33342	0.0126639	-0.0904774	chr10	61089331	61089331	Pcbd1	0.508815	1.13638e-32
chr10	61492003	61492503	4870	-1.45704	0.0477977	-0.0819432
chr10	61510789	61511289	4874	-1.69915	0.0019536	-0.061814
chr10	61661653	61662153	4917	1.57054	0.0381191	0.0697449	chr10	61783864	61783864	H2afy2	0.619129	4.93141e-52
chr10	61855329	61855829	4949	3.07396	0.0336134	0.0408599	chr10	61783864	61783864	H2afy2	0.452796	2.71702e-25
chr10	61952332	61952832	4976	0.889321	0.0248638	0.0178341
chr10	62099915	62100415	5005	0.835588	0.0845345	0.0740771
chr10	62183604	62184104	5031	2.27656	0.0936079	0.0363283	chr10	62231218	62231218	Tspan15	0.454006	1.94552e-25
chr10	62208441	62208941	5042	-2.69055	0.047898	-0.0124273
chr10	62299773	62300273	5075	3.95825	0.0025436	0.0537915	chr10	62379908	62379908	Hk1	0.529295	9.81015e-36
chr10	62300322	62300822	5076	3.47163	2.21048e-08	0.131424
chr10	62411921	62412421	5094	2.81956	0.00888235	0.0750386	chr10	62422457	62422457	Hkdc1	0.89648	6.60078e-173
chr10	62418514	62419014	5099	2.05824	0.0124396	0.0841399	chr10	62231218	62231218	Tspan15	0.692504	6.24469e-70
chr10	62486477	62486977	5109	0.80856	0.0715067	0.174369
chr10	62713374	62713874	5134	2.52024	0.090356	0.0233483
chr10	63058245	63058745	5188	1.15698	0.0216454	0.0433529	chr10	62980223	62980223	Rufy2	0.531952	3.78692e-36
chr10	63092195	63092695	5197	0.839268	0.0981344	0.0211546
chr10	63101852	63102352	5206	-1.49662	0.0634026	-0.0201054	chr10	63100156	63100156	Atoh7	0.649179	9.26943e-59
chr10	63102976	63103476	5207	-2.56084	0.0859672	-0.0256546
chr10	63713844	63714344	5264	2.44224	0.0482872	0.025087
chr10	63914990	63915490	5270	-2.69418	0.0936079	-0.0124644
chr10	64025845	64026345	5279	2.1634	0.00848404	0.02867
chr10	64026411	64026911	5280	2.04447	0.0263414	0.0271972
chr10	64039675	64040175	5281	1.99896	0.016712	0.101259
chr10	64709995	64710495	5312	2.40112	0.0855929	0.0172417
chr10	64886994	64887494	5316	-1.54947	0.0980743	-0.100271
chr10	64992758	64993258	5320	-4.80906	0.0336134	-0.0615789
chr10	66548004	66548504	5359	-1.43356	0.00249734	-0.029275
chr10	66933768	66934268	5390	-2.36203	0.0670964	-0.0226921
chr10	67061470	67061970	5410	3.27438	0.0243027	0.0404011
chr10	67076443	67076943	5411	1.67473	0.0127487	0.0690153	chr10	67096988	67096988	Reep3	0.463893	1.20344e-26
chr10	67185420	67185920	5439	-1.1291	0.0827801	-0.153217	chr10	67096125	67096125	Jmjd1c	0.456795	8.95792e-26
chr10	67510145	67510645	5471	2.88449	0.047898	0.0145432
chr10	67646954	67647454	5494	3.01357	0.0265973	0.052966
chr10	67966198	67966698	5521	1.32589	0.0425087	0.0579271
chr10	67985055	67985555	5525	1.5502	4.01061e-05	0.10387	chr10	67912662	67912662	Zfp365	0.465218	8.2272e-27
chr10	68043927	68044427	5543	1.65846	0.0415948	0.0510891
chr10	68125442	68125942	5556	4.00589	0.0897096	0.0467913	chr10	67979598	67979598	Rtkn2	0.669401	9.76145e-64
chr10	68207741	68208241	5574	-1.42683	0.0294198	-0.0279511
chr10	68558697	68559197	5608	-2.57451	0.0670964	-0.052328
chr10	68691200	68691700	5616	2.8654	0.065649	0.0240538
chr10	68712561	68713061	5618	2.46039	0.0936079	0.0102589
chr10	68920329	68920829	5641	2.84638	0.0936079	0.0141046
chr10	69026279	69026779	5649	2.80522	0.00508607	0.0504396
chr10	69251271	69251771	5671	1.6185	0.0545693	0.0462828
chr10	69263860	69264360	5675	0.993355	0.0855929	0.0249556
chr10	69383905	69384405	5699	2.05293	0.0455441	0.0916491	chr10	69352912	69352912	Cdk1	0.767908	5.03513e-95
chr10	69384535	69385035	5700	0.70906	0.000797472	0.0620732	chr10	69352912	69352912	Cdk1	0.703619	3.99936e-73
chr10	69399741	69400241	5707	-1.47269	0.0869522	-0.0603817
chr10	69497383	69497883	5723	3.19157	0.00337103	0.133078	chr10	69533708	69533708	Ank3	0.574258	2.95077e-43
chr10	69718535	69719035	5793	2.87772	0.0845345	0.0199805
chr10	69826159	69826659	5834	4.80025	0.00335537	0.06119
chr10	70096798	70097298	5862	0.6277	0.0511761	0.0791489
chr10	70119635	70120135	5868	1.89499	0.0674763	0.0434177
chr10	70439936	70440436	5923	0.867045	0.0192776	0.0747887
chr10	70440585	70441085	5924	1.03154	0.00287299	0.159545	chr10	70599291	70599291	Phyhipl	0.557262	2.81856e-40
chr10	70441236	70441736	5925	1.63494	0.0546204	0.0360105
chr10	70465557	70466057	5929	2.86169	0.00948963	0.0614158	chr10	70599291	70599291	Phyhipl	0.750771	1.5621e-88
chr10	70496959	70497459	5932	-1.58104	0.000554732	-0.0658776
chr10	70550735	70551235	5943	2.78664	0.00763407	0.0414932
chr10	70800542	70801042	5978	-1.74661	0.0936079	-0.0213526
chr10	70861114	70861614	5985	-2.99559	0.049033	-0.0399791
chr10	71300469	71300969	6034	3.20985	0.0652959	0.0470418
chr10	71667033	71667533	6069	2.29685	0.00564611	0.0499765
chr10	72654533	72655033	6100	0.669609	0.0857561	0.137573
chr10	74994651	74995151	6209	1.83182	0.0991782	0.0327888
chr10	75005735	75006235	6215	-2.61049	0.0336134	-0.0116335
chr10	75012845	75013345	6219	-2.01526	0.0454697	-0.0895381
chr10	75058687	75059187	6233	1.01466	0.00263316	0.0496357
chr10	75100315	75100815	6248	1.54525	0.0695	0.041633
chr10	75255046	75255546	6275	3.08124	0.0298409	0.0226566
chr10	75258127	75258627	6276	2.10203	0.00111428	0.148068
chr10	75978388	75978888	6402	1.93524	0.0358745	0.0622223
chr10	76002125	76002625	6404	-1.71371	0.0658663	-0.0203071
chr10	76345172	76345672	6434	0.743707	0.0647668	0.0992115
chr10	76802040	76802540	6478	0.825759	0.0820132	0.180916
chr10	76810489	76810989	6484	1.25154	0.0732573	0.024284
chr10	76965388	76965888	6529	-2.2306	0.0250923	-0.0245229
chr10	77129872	77130372	6562	-1.84452	0.0670964	-0.0118798
chr10	77130510	77131010	6563	-1.08551	0.0456953	-0.0621951
chr10	77271187	77271687	6605	3.94819	0.000146495	0.0621095
chr10	77456435	77456935	6650	2.49424	0.0644414	0.0285513
chr10	77587578	77588078	6671	1.73104	0.0014702	0.0515831	chr10	77418273	77418273	Adarb1	0.476232	3.26435e-28
chr10	77629979	77630479	6685	2.38468	0.0825844	0.0295959
chr10	77693236	77693736	6700	2.63853	0.0936079	0.0119065
chr10	78787626	78788126	6862	1.39189	0.0202654	0.196793
chr10	79553764	79554264	6876	-1.45999	0.0898016	-0.0210173
chr10	79615794	79616294	6890	1.16647	0.00303522	0.106356
chr10	79631374	79631874	6895	2.77255	1.07236e-05	0.109619
chr10	79637655	79638155	6899	0.517484	0.0878903	0.0632912	chr10	79793572	79793572	Palm	0.651141	3.16791e-59
chr10	79814241	79814741	6965	-2.39578	7.40994e-05	-0.116379	chr10	79793572	79793572	Palm	0.743152	8.13462e-86
chr10	79897241	79897741	7012	-2.72947	0.0913252	-0.0468414
chr10	79984082	79984582	7058	-1.02254	0.0416122	-0.111012	chr10	79854432	79854432	Ptbp1	0.519332	3.22521e-34
chr10	79989040	79989540	7064	-3.34496	0.0670964	-0.0208678
chr10	80044040	80044540	7086	2.34079	0.0068836	0.0695598
chr10	80045694	80046194	7087	-1.9878	0.047898	-0.0145846	chr10	80102702	80102702	Sbno2	0.707673	2.50293e-74
chr10	80118450	80118950	7108	-2.30065	3.53713e-07	-0.127342	chr10	79879667	79879667	Prtn3	0.665705	8.47457e-63
chr10	80147998	80148498	7128	-1.29098	0.0413289	-0.181115
chr10	80208770	80209270	7179	-1.36321	0.0748176	-0.111784	chr10	80301201	80301201	Apc2	0.745492	1.22016e-86
chr10	80298796	80299296	7217	0.857238	0.00555242	0.143286	chr10	80264991	80264991	Dazap1	0.625486	2.14893e-53
chr10	80311341	80311841	7228	2.10892	0.035248	0.0215363	chr10	80301201	80301201	Apc2	0.535388	1.09179e-36
chr10	80448456	80448956	7316	0.597445	0.0261368	0.0138331	chr10	80590341	80590341	Abhd17a	0.60022	3.64706e-48
chr10	80490464	80490964	7333	2.64514	0.024817	0.0254977
chr10	80496424	80496924	7340	0.537213	0.00238885	0.0326137	chr10	80301201	80301201	Apc2	0.616469	1.79246e-51
chr10	80498963	80499463	7343	2.3369	0.0715067	0.0452532	chr10	80494906	80494906	Onecut3	0.732085	4.88388e-82
chr10	80611007	80611507	7389	-0.573181	0.087224	-0.0176863
chr10	80754831	80755331	7445	0.650074	0.0430493	0.0982498	chr10	80798735	80798735	Sf3a2	0.485752	1.82577e-29
chr10	80813323	80813823	7466	-1.22972	0.0272621	-0.0159891
chr10	80850597	80851097	7496	-3.21743	0.0128468	-0.0645362	chr10	80855209	80855209	Lsm7	0.556607	3.64377e-40
chr10	81101397	81101897	7544	-2.67466	0.0244806	-0.0321155
chr10	81238577	81239077	7586	-1.86259	0.0672282	-0.0264495
chr10	81328419	81328919	7623	0.602751	0.0978808	0.0172216
chr10	81367140	81367640	7650	-2.09784	0.0128497	-0.0276141
chr10	81393357	81393857	7661	-2.03983	0.060749	-0.0577208
chr10	81426890	81427390	7692	-1.73319	0.0367941	-0.0331537
chr10	81480224	81480724	7710	-1.4702	0.0251563	-0.0427918	chr10	81430794	81430794	Nfic	0.477099	2.5197e-28
chr10	81565230	81565730	7739	-1.33286	0.0884999	-0.0360303	chr10	81393064	81393064	Smim24	0.575603	1.68549e-43
chr10	83097581	83098081	7866	-2.8278	0.0305773	-0.188851
chr10	83129754	83130254	7886	-2.93597	9.28648e-05	-0.0918715
chr10	83137837	83138337	7892	-2.23092	0.0694437	-0.0260366
chr10	83211104	83211604	7911	1.33677	0.0320173	0.0750455
chr10	83225000	83225500	7915	2.2828	0.0612335	0.0293217
chr10	83543680	83544180	7937	0.667258	0.0359445	0.161009
chr10	83562520	83563020	7938	3.37094	0.00756901	0.0350747
chr10	83634464	83634964	7948	2.53023	0.0471742	0.0525606
chr10	83852139	83852639	7975	-2.11487	0.047898	-0.140695
chr10	84005159	84005659	7993	2.05224	0.0213728	0.0200027
chr10	84123402	84123902	8008	3.23063	0.00380321	0.0423644
chr10	84357907	84358407	8016	1.46619	0.00540719	0.0773429
chr10	84480713	84481213	8045	2.5871	0.013587	0.0472754
chr10	84528841	84529341	8055	1.72694	0.0582067	0.0237843	chr10	84440471	84440471	Nuak1	0.653359	9.33336e-60
chr10	84604454	84604954	8072	3.50886	0.0936079	0.0236524	chr10	84576947	84576947	Tcp11l2	0.524043	6.27276e-35
chr10	84757265	84757765	8094	1.17623	0.0990264	0.0250125
chr10	85014229	85014729	8137	-1.62467	0.0188967	-0.021761
chr10	85147359	85147859	8152	3.02534	0.000510158	0.0624621	chr10	85102495	85102495	Fhl4	0.499012	2.8043e-31
chr10	85421226	85421726	8186	-1.25331	0.0147473	-0.108519
chr10	85464121	85464621	8191	-2.5267	0.000504373	-0.0858455
chr10	85546740	85547240	8211	-2.31886	0.0431332	-0.0131606
chr10	85829162	85829662	8229	0.55836	0.0771956	0.0580249	chr10	85917142	85917142	Prdm4	0.479306	1.29868e-28
chr10	86373138	86373638	8272	0.91699	0.0867575	0.0176534
chr10	86459624	86460124	8280	3.30033	0.0135636	0.0926279
chr10	86872492	86872992	8320	2.73411	0.0897096	0.0205496
chr10	87230213	87230713	8355	1.66154	0.0175644	0.0776469
chr10	87309604	87310104	8365	2.85434	0.0364179	0.0402867
chr10	87822973	87823473	8427	-3.81497	8.81274e-07	-0.0570459
chr10	88294976	88295476	8450	-2.2053	0.0670964	-0.00822712
chr10	88318117	88318617	8453	2.65078	0.0825859	0.0526677
chr10	88501892	88502392	8476	-2.91541	0.0609468	-0.0198761
chr10	88979389	88979889	8501	3.00315	0.00462691	0.0920781
chr10	90018267	90018767	8596	2.80112	0.0336931	0.0306478	chr10	89873509	89873509	Anks1b	0.847935	4.99156e-135
chr10	90259011	90259511	8609	-3.46242	0.0670964	-0.022831
chr10	90829843	90830343	8664	1.97131	0.0581335	0.0570439
chr10	91082711	91083211	8687	0.713057	0.00154943	0.184479
chr10	91208852	91209352	8709	-2.36012	0.0079307	-0.0187582
chr10	91354409	91354909	8723	1.3488	0.0558782	0.0754235
chr10	91531311	91531811	8737	2.05763	2.79545e-07	0.0844712
chr10	91537173	91537673	8738	-1.98392	0.0044946	-0.028183
chr10	92164500	92165000	8786	1.58248	0.0571545	0.0995586
chr10	92293349	92293849	8802	1.80662	0.0181192	0.0522349
chr10	92307807	92308307	8805	2.81025	0.0341083	0.0386179
chr10	92332973	92333473	8811	1.05431	0.0937512	0.098121	chr10	92165178	92165178	Rmst	0.637453	4.80574e-56
chr10	92694163	92694663	8850	-2.03414	0.0669158	-0.0323166
chr10	92921944	92922444	8858	-3.82612	0.00043668	-0.0300303
chr10	93310070	93310570	8913	1.24968	0.0906541	0.0796646
chr10	93756173	93756673	8987	1.99565	0.0331114	0.0552562
chr10	93810667	93811167	8992	2.22704	0.0173368	0.0319796
chr10	93969304	93969804	9023	1.9917	0.0354848	0.0239705	chr10	94147931	94147931	Nr2c1	0.61772	9.77985e-52
chr10	94097043	94097543	9042	3.26138	0.0146698	0.0358817
chr10	94148131	94148631	9054	1.32148	0.0714803	0.0761787
chr10	94500154	94500654	9120	1.02055	0.0198929	0.0357245
chr10	94819270	94819770	9166	-1.91957	0.00106455	-0.0333626
chr10	95175471	95175971	9228	2.402	0.0969754	0.0305162	chr10	95416857	95416857	Socs2	0.484186	2.95248e-29
chr10	95310869	95311369	9261	-1.28207	0.027597	-0.109023
chr10	95814843	95815343	9358	-2.6433	9.03988e-05	-0.0531746
chr10	96308872	96309372	9395	-1.08864	1.79596e-06	-0.151421
chr10	96309670	96310170	9396	-1.18572	0.0561993	-0.0166417
chr10	96646714	96647214	9441	1.14983	0.0607763	0.120281
chr10	96746516	96747016	9452	2.81048	0.000247948	0.0395977
chr10	96751489	96751989	9454	1.63718	0.0326526	0.0814953
chr10	96956389	96956889	9467	-1.62861	0.000496821	-0.051633
chr10	96957006	96957506	9468	-2.24767	0.016908	-0.0162233
chr10	97101181	97101681	9481	-1.64799	0.00250413	-0.067872
chr10	97158782	97159282	9488	0.659915	0.0399892	0.0290082
chr10	97159354	97159854	9489	0.709192	0.00823104	0.0694426
chr10	97231306	97231806	9496	2.6965	0.00409873	0.0785576
chr10	98043780	98044280	9532	-2.96092	0.00166929	-0.0348945
chr10	98333627	98334127	9542	3.29985	0.000117786	0.186506
chr10	98914072	98914572	9578	0.505634	0.0193742	0.125122	chr10	99107171	99107171	Poc1b	0.542218	8.83026e-38
chr10	98961900	98962400	9590	1.62277	0.0101744	0.0714507
chr10	98985564	98986064	9593	-1.98962	0.0133727	-0.0283553
chr10	99132137	99132637	9614	-1.34691	0.0495574	-0.0172659
chr10	99269298	99269798	9648	-1.45875	0.0155437	-0.0220316	chr10	99263231	99263231	Dusp6	0.716834	4.01338e-77
chr10	99382963	99383463	9667	1.12426	0.012612	0.0742268
chr10	99579462	99579962	9698	4.27316	0.0651874	0.059831
chr10	99682289	99682789	9713	3.10819	0.00759295	0.027949
chr10	100023702	100024202	9736	-3.22232	0.0167194	-0.0404151
chr10	100603508	100604008	9762	-1.72917	0.00146023	-0.0817387
chr10	102084357	102084857	9825	2.50457	0.0905984	0.0281374
chr10	103726567	103727067	9896	-0.977493	0.0484757	-0.0319781
chr10	105401894	105402394	9948	3.29037	9.15468e-06	0.0753837
chr10	105464312	105464812	9960	-1.42185	0.0168013	-0.0694899
chr10	105509103	105509603	9976	1.66312	0.0941538	0.0246204
chr10	105567170	105567670	9992	-1.27123	0.0231601	-0.0339243
chr10	105704460	105704960	10012	2.65306	0.0125694	0.0360189
chr10	106115052	106115552	10032	-0.700706	0.0682666	-0.0274782
chr10	107123931	107124431	10080	-0.947353	0.0637059	-0.0519688
chr10	107381066	107381566	10101	-1.80372	5.68277e-05	-0.0401562
chr10	107401004	107401504	10105	-1.6683	0.0148561	-0.0115026
chr10	107805591	107806091	10130	3.20182	0.0845345	0.0219951
chr10	108061312	108061812	10143	-0.881832	0.0681006	-0.00679054
chr10	108061984	108062484	10144	-1.41235	0.00850687	-0.0891819
chr10	108559452	108559952	10221	-1.24361	0.0278554	-0.0240364
chr10	108583576	108584076	10231	1.58913	0.0163017	0.0712789
chr10	108585264	108585764	10232	2.96559	0.0895082	0.021383
chr10	108855940	108856440	10269	-3.07334	1.6067e-05	-0.0909547
chr10	109140483	109140983	10298	-1.23629	0.00217168	-0.0230957
chr10	109236943	109237443	10302	2.20603	0.00344962	0.0551037
chr10	109641832	109642332	10326	2.94514	0.0430525	0.0232155
chr10	109707007	109707507	10332	-2.86233	0.0211508	-0.024966
chr10	109917541	109918041	10358	-2.69449	0.0235065	-0.0124675
chr10	110542683	110543183	10408	-2.22464	0.0201052	-0.0516995
chr10	110586079	110586579	10412	3.31419	0.0654264	0.0353148
chr10	111250728	111251228	10545	2.1945	0.0907247	0.0178208
chr10	111309314	111309814	10558	3.65831	0.000591907	0.0398828	chr10	111164802	111164802	Osbpl8	0.564365	1.68283e-41
chr10	111329343	111329843	10561	2.27965	0.00100047	0.0665459	chr10	111164802	111164802	Osbpl8	0.473591	7.15967e-28
chr10	111363723	111364223	10566	3.1149	0.0342714	0.0610527	chr10	111164802	111164802	Osbpl8	0.477539	2.2085e-28
chr10	111381694	111382194	10570	0.657824	0.0949658	0.0210277
chr10	111522809	111523309	10610	-1.68263	0.0330744	-0.0289322
chr10	111658333	111658833	10634	2.38801	0.091812	0.0231465
chr10	111670656	111671156	10641	2.1229	0.094864	0.0320854
chr10	111699633	111700133	10646	-1.67837	0.0133341	-0.0990263
chr10	111767996	111768496	10658	2.38257	0.0895082	0.0332691
chr10	111787168	111787668	10662	-1.84323	0.0345161	-0.0168085
chr10	111867043	111867543	10673	0.801131	0.0922646	0.0546411
chr10	111949605	111950105	10697	-2.94295	0.0483526	-0.0276233
chr10	112883969	112884469	10755	-0.689567	0.0213728	-0.0136409
chr10	112900250	112900750	10756	-0.828596	0.0881376	-0.00849228
chr10	113351841	113352341	10782	-2.47649	0.0431332	-0.0140473
chr10	113541823	113542323	10789	-3.52638	2.22906e-06	-0.132483
chr10	114913912	114914412	10856	1.30844	0.0331365	0.0265244	chr10	114801370	114801370	Trhde	0.651128	3.19142e-59
chr10	115011900	115012400	10862	2.89437	0.0795647	0.0321658
chr10	115050099	115050599	10870	1.21415	0.0120842	0.0629142	chr10	114801370	114801370	Trhde	0.543763	4.96216e-38
chr10	115090312	115090812	10877	3.17202	3.76317e-05	0.147554
chr10	115169458	115169958	10888	3.80185	0.00820683	0.0868818	chr10	115384959	115384959	Zfc3h1	0.521716	1.41243e-34
chr10	115569882	115570382	10938	1.53415	0.0604368	0.0481811
chr10	115570513	115571013	10939	2.29279	0.0670964	0.0527483
chr10	116001242	116001742	10988	2.81346	0.00601644	0.0552744	chr10	116018363	116018363	Ptprr	0.656148	1.97245e-60
chr10	116001753	116002253	10989	1.21285	0.0655645	0.0938553	chr10	116018363	116018363	Ptprr	0.660955	1.30648e-61
chr10	116245495	116245995	11008	-1.83174	0.0670964	-0.00583066
chr10	116339716	116340216	11022	-4.14161	0.0336134	-0.0379275	chr10	116473523	116473523	Kcnmb4	0.46255	1.76561e-26
chr10	116653363	116653863	11075	2.0702	0.000667334	0.0582334
chr10	116746656	116747156	11085	1.02463	7.34085e-06	0.0877937
chr10	116797777	116798277	11099	1.56225	0.0670964	0.0288712
chr10	117223946	117224446	11174	0.609169	0.0764971	0.108984
chr10	117403421	117403921	11204	-2.47151	0.00107209	-0.0735193	chr10	117224507	117224507	Yeats4	0.605622	3.04015e-49
chr10	117908912	117909412	11268	2.65795	0.0670964	0.0385845
chr10	118003938	118004438	11281	-2.15535	8.96689e-08	-0.103378
chr10	118169258	118169758	11300	4.01485	0.00745143	0.0345457
chr10	118569018	118569518	11311	2.19269	0.0845345	0.0248271
chr10	118640292	118640792	11316	1.31808	0.0469665	0.138865
chr10	118656455	118656955	11319	2.38768	0.000287167	0.102499	chr10	118868903	118868903	Dyrk2	0.614417	4.80949e-51
chr10	118747009	118747509	11329	2.88578	0.000566205	0.075992
chr10	118763630	118764130	11337	2.89067	0.00269579	0.0391754
chr10	119105429	119105929	11390	-0.556847	0.0249011	-0.00711673
chr10	119441634	119442134	11439	-1.47489	0.0656833	-0.0258454
chr10	119477633	119478133	11452	-1.46941	0.0915405	-0.0137665
chr10	119711911	119712411	11499	2.4184	0.0936079	0.00989926
chr10	119723688	119724188	11502	2.5	3.05623e-05	0.0676282
chr10	119775978	119776478	11519	3.58264	0.0430525	0.0350099
chr10	119776524	119777024	11520	1.27444	0.00634906	0.0475774
chr10	119823633	119824133	11535	2.54712	0.0668042	0.0380461
chr10	119875343	119875843	11543	3.08452	0.0336134	0.031728
chr10	119878145	119878645	11544	1.95232	0.0598512	0.0439078
chr10	119935040	119935540	11553	-1.85685	0.0346606	-0.0155416
chr10	120165323	120165823	11585	1.46558	0.00282556	0.0286136
chr10	121305458	121305958	11770	1.59741	0.000580199	0.121554
chr10	121306303	121306803	11771	2.85694	0.0177337	0.0529323
chr10	121309898	121310398	11774	1.73534	0.0166348	0.1296
chr10	121310834	121311334	11775	0.560076	0.0144163	0.0921829	chr10	121476250	121476250	Rassf3	0.505875	3.00284e-32
chr10	121311557	121312057	11776	2.04039	0.0923171	0.058349
chr10	121663575	121664075	11862	-2.22513	0.0886776	-0.0311243
chr10	121788451	121788951	11871	-1.56917	0.0256947	-0.0269676
chr10	121992365	121992865	11918	2.81825	0.00398737	0.0422026
chr10	122499437	122499937	11957	-1.1194	0.00983851	-0.0513095
chr10	122716911	122717411	11994	2.22369	0.0995839	0.0258954
chr10	122749777	122750277	12001	1.07814	0.00297567	0.0206661
chr10	122883995	122884495	12044	0.977125	0.0106026	0.180191
chr10	122885215	122885715	12045	-2.3786	4.24103e-07	-0.129924
chr10	123307237	123307737	12112	-2.5796	0.000777299	-0.0306852
chr10	123460417	123460917	12126	-4.23749	2.11248e-07	-0.0587258
chr10	124090503	124091003	12161	2.56068	0.0816052	0.0325603
chr10	124527894	124528394	12178	-2.68677	0.0667396	-0.0218162
chr10	124723288	124723788	12181	2.56221	0.0862926	0.0295006
chr10	124803964	124804464	12188	-3.59705	0.0913252	-0.059789
chr10	125375992	125376492	12221	-0.501412	0.0885353	-0.0271102
chr10	125896596	125897096	12260	-2.29038	0.0172375	-0.0343743
chr10	126169679	126170179	12296	-2.66996	0.0435635	-0.0185035
chr10	126188943	126189443	12297	-1.89911	0.0806867	-0.0576231
chr10	126521008	126521508	12323	0.77759	0.0934585	0.0393095
chr10	126788603	126789103	12357	2.76675	0.0670964	0.0132248
chr10	127063311	127063811	12434	0.960579	0.0616751	0.184213	chr10	127030814	127030814	Tsfm	0.523498	7.58957e-35
chr10	127231042	127231542	12504	-3.13136	0.00898088	-0.0524424
chr10	127260028	127260528	12512	2.78144	0.00791502	0.032583	chr10	127263363	127263363	Kif5a	0.58806	8.2614e-46
chr10	127264330	127264830	12517	2.42208	0.0936079	0.00993041
chr10	127285982	127286482	12532	1.77797	0.0853183	0.029103
chr10	127487462	127487962	12581	-4.15688	0.000925857	-0.0728818
chr10	127519821	127520321	12603	1.48125	0.0671076	0.0172582
chr10	127730843	127731343	12689	-2.08045	0.000342546	-0.0630637
chr10	128093867	128094367	12738	-1.12605	0.0905277	-0.0642459
chr10	128458896	128459396	12810	1.65712	0.0930274	0.225287	chr10	128626506	128626506	Rps26	0.584131	4.54491e-45
chr10	128850301	128850801	12903	2.07219	0.047898	0.0154611
chr10	130263173	130263673	12953	0.903098	0.0048737	0.0576655	chr10	130280240	130280240	Neurod4	0.773076	4.26596e-97
chr10	130283349	130283849	12967	-1.87575	0.0113243	-0.0686547	chr10	130280240	130280240	Neurod4	0.727194	2.01017e-80
chr11	3202083	3202583	1	1.08632	0.0213168	0.140512
chr11	3243488	3243988	3	2.35354	7.45909e-05	0.0535941
chr11	3330456	3330956	23	1.01388	0.0523468	0.0624014
chr11	3649390	3649890	84	1.64435	0.0790069	0.117601
chr11	3849301	3849801	119	-2.10725	0.0333316	-0.0603892
chr11	3864243	3864743	122	-0.564862	0.0969484	-0.021029
chr11	3991411	3991911	148	-2.00749	0.0858996	-0.0103386
chr11	4228572	4229072	196	-2.85034	0.000299681	-0.167992
chr11	4296499	4296999	210	2.98894	0.0912735	0.0534585
chr11	4458030	4458530	225	1.19958	0.0181903	0.0187406	chr11	4594815	4594815	Mtmr3	0.488675	7.38763e-30
chr11	4494427	4494927	235	-3.07916	0.042684	-0.0196341
chr11	4502186	4502686	239	-2.04041	0.0020965	-0.035866
chr11	4607403	4607903	250	2.3015	0.0905545	0.0160152
chr11	4678659	4679159	260	1.24671	0.0788459	0.0211265	chr11	4594815	4594815	Mtmr3	0.485906	1.7408e-29
chr11	4732291	4732791	272	0.689551	0.0782426	0.0215369	chr11	4594815	4594815	Mtmr3	0.508922	1.09673e-32
chr11	4739674	4740174	278	-2.13062	0.0912735	-0.0172585	chr11	4895343	4895343	Thoc5	0.497481	4.58299e-31
chr11	5214165	5214665	403	3.85411	0.047898	0.0306633	chr11	5261610	5261610	Kremen1	0.632851	5.18305e-55
chr11	5732351	5732851	466	-1.64887	0.00692075	-0.248665	chr11	5707699	5707699	Mrps24	0.673465	8.75596e-65
chr11	5893253	5893753	503	2.46336	0.065747	0.0165022
chr11	5901901	5902401	509	0.938951	0.0242728	0.126554
chr11	6065472	6065972	558	2.65544	0.0682832	0.113958
chr11	6514829	6515329	629	1.31769	0.00481318	0.0812683	chr11	6626067	6626067	Tbrg4	0.547507	1.2101e-38
chr11	6569325	6569825	644	2.71159	0.048618	0.0569677	chr11	6606054	6606054	Nacad	0.557011	3.11051e-40
chr11	6599014	6599514	652	0.999705	0.0603586	0.111349	chr11	6606054	6606054	Nacad	0.834511	7.48713e-127
chr11	6599681	6600181	653	0.675549	0.0101767	0.0244112	chr11	6606054	6606054	Nacad	0.714986	1.50133e-76
chr11	6926014	6926514	713	-3.40935	3.41979e-07	-0.397914	chr11	7063489	7063489	Adcy1	0.462847	1.62236e-26
chr11	6968930	6969430	715	-0.918828	0.0363363	-0.0527845
chr11	8523760	8524260	806	2.42307	0.0123784	0.0941214
chr11	8530579	8531079	807	2.53581	0.000924612	0.074571
chr11	8794254	8794754	843	1.63114	0.000143061	0.0658545
chr11	9644149	9644649	898	-2.30205	0.0245068	-0.0251097
chr11	11223118	11223618	928	-2.59742	0.047898	-0.011508
chr11	11884475	11884975	988	1.90875	0.012731	0.0419003
chr11	12025701	12026201	1017	1.35228	0.0869073	0.0859355
chr11	12202440	12202940	1040	1.18173	0.00150303	0.0446839
chr11	12299694	12300194	1052	2.02518	2.09065e-05	0.0886044
chr11	15736403	15736903	1117	-4.84725	0.0613168	-0.106578
chr11	16761135	16761635	1155	-2.42526	0.0133341	-0.0497211
chr11	16941293	16941793	1183	-2.85714	0.0336134	-0.0142273
chr11	17051611	17052111	1192	0.741493	0.0761067	0.0821881	chr11	17051584	17051584	Cnrip1	0.684597	9.59439e-68
chr11	17053054	17053554	1194	0.976463	0.0473395	0.0334744
chr11	17441812	17442312	1223	-4.07215	0.00205751	-0.0607629
chr11	17738832	17739332	1242	3.24199	0.000117243	0.0678325
chr11	17763362	17763862	1247	4.95492	0.00295008	0.0919705	chr11	17953970	17953970	Etaa1os	0.492678	2.10951e-30
chr11	18069600	18070100	1260	-1.37427	0.000166892	-0.0773502
chr11	18266096	18266596	1269	-0.86093	0.0621872	-0.027759
chr11	18763926	18764426	1301	3.13519	0.00238885	0.0347665
chr11	18916588	18917088	1338	-1.91255	7.76145e-10	-0.263489
chr11	18982370	18982870	1375	0.876255	0.0302594	0.0345533
chr11	18992729	18993229	1382	1.09737	0.0604984	0.0443571
chr11	19008100	19008600	1389	-0.843842	0.0155527	-0.0746246
chr11	19014719	19015219	1397	-1.81796	0.0902952	-0.0823916
chr11	19124579	19125079	1422	-1.03277	0.0235842	-0.0439839
chr11	19563946	19564446	1463	-0.961186	0.00237496	-0.0782011
chr11	19746745	19747245	1475	2.56971	0.0608222	0.030219
chr11	19812041	19812541	1484	-2.62533	0.0182679	-0.069409
chr11	19997907	19998407	1523	-1.50278	0.0857561	-0.046757	chr11	20112951	20112951	Actr2	0.470313	1.87552e-27
chr11	20045825	20046325	1529	0.785759	0.0494073	0.0226273
chr11	20202264	20202764	1542	-1.42067	0.0329496	-0.0474491
chr11	20396094	20396594	1569	2.96497	0.00129914	0.0505101
chr11	20647832	20648332	1610	2.11723	0.0988652	0.0282763
chr11	20655700	20656200	1617	0.782567	0.0613319	0.113513
chr11	21348588	21349088	1713	3.2498	0.0755644	0.0780236
chr11	21368341	21368841	1714	2.52319	0.0897096	0.0173867
chr11	21369176	21369676	1715	0.786256	0.0349673	0.0177555
chr11	22078780	22079280	1772	2.21162	0.0306925	0.0864997
chr11	22554336	22554836	1797	-2.47387	5.18378e-12	-0.177844
chr11	22846420	22846920	1840	1.72658	0.0936417	0.0871594
chr11	22875131	22875631	1849	-2.5343	0.0644441	-0.0644315
chr11	22978690	22979190	1862	-1.48273	0.0171839	-0.0784196
chr11	23148093	23148593	1883	3.22059	0.0240974	0.0367965
chr11	23986513	23987013	1932	2.4932	0.0432315	0.0172394
chr11	24133875	24134375	1970	0.714978	0.0195551	0.0601616
chr11	24249230	24249730	1984	-5.07336	8.0351e-05	-0.0744173
chr11	24286009	24286509	1994	1.25856	0.0811566	0.0304094
chr11	24286704	24287204	1995	1.16082	0.000106721	0.12463
chr11	24290518	24291018	1997	2.81516	0.0431332	0.0221625
chr11	24643153	24643653	2027	-2.13926	0.0119602	-0.0539948
chr11	25063785	25064285	2046	2.59282	0.0287102	0.0540843
chr11	25470023	25470523	2069	1.84946	0.0665567	0.0391106
chr11	25855692	25856192	2098	2.45835	0.0957283	0.0914006
chr11	25935643	25936143	2107	-2.5423	0.00207336	-0.0376797
chr11	26072067	26072567	2118	-1.00282	0.045777	-0.0134063
chr11	26210104	26210604	2135	0.733728	0.047364	0.117703
chr11	26817271	26817771	2165	2.90807	0.00567933	0.0326542	chr11	26593920	26593920	Vrk2	0.861705	2.85014e-144
chr11	28643052	28643552	2204	4.84652	0.00298496	0.0859531
chr11	28679596	28680096	2210	2.44679	0.0846275	0.0135186
chr11	28698128	28698628	2219	2.28836	0.0582067	0.0494354
chr11	28708884	28709384	2222	2.61434	0.0600042	0.0409672
chr11	28709413	28709913	2223	0.887061	0.0324902	0.0331708
chr11	28734076	28734576	2231	2.17966	0.0914228	0.0350119
chr11	29547412	29547912	2267	1.52609	0.0940783	0.173045	chr11	29548040	29548040	Rps27a	0.46017	3.46661e-26
chr11	30258930	30259430	2337	1.93773	0.038126	0.0546142
chr11	30266887	30267387	2339	1.0429	0.084094	0.110695
chr11	30649457	30649957	2355	0.687932	0.0343554	0.0434017
chr11	30765025	30765525	2361	-2.65754	0.00257804	-0.0307218
chr11	31619144	31619644	2399	-1.437	0.0883635	-0.0158818
chr11	31838595	31839095	2452	3.43556	0.00225217	0.0223679	chr11	32000419	32000419	Nsg2	0.582643	8.60748e-45
chr11	31850312	31850812	2458	0.519345	0.0166821	0.0230458	chr11	31870940	31870940	Cpeb4	0.450401	5.24226e-25
chr11	31861436	31861936	2460	-1.90756	0.0986093	-0.0444991
chr11	31862105	31862605	2461	-2.81431	0.0255668	-0.0333207	chr11	32000419	32000419	Nsg2	0.726562	3.22389e-80
chr11	31952604	31953104	2474	2.76563	0.0334157	0.0226904
chr11	31961055	31961555	2475	3.83936	0.0111623	0.0303282
chr11	32010276	32010776	2486	1.23818	0.0811253	0.15213	chr11	32000419	32000419	Nsg2	0.783159	2.66839e-101
chr11	32011114	32011614	2487	-3.209	4.82631e-05	-0.141646	chr11	32000419	32000419	Nsg2	0.718412	1.28952e-77
chr11	32347536	32348036	2568	1.40189	0.0111623	0.183361
chr11	32357573	32358073	2573	0.986344	0.00402771	0.0793825
chr11	32373627	32374127	2578	-2.58748	0.000227198	-0.196343
chr11	32537930	32538430	2612	-1.31713	0.0491016	-0.00908043
chr11	32592167	32592667	2633	1.47762	1.30199e-05	0.109943
chr11	32681110	32681610	2653	2.77175	0.0936079	0.0132787
chr11	33131850	33132350	2710	2.73049	0.0208953	0.0192842	chr11	33147400	33147400	Fgf18	0.819881	9.66524e-119
chr11	33132864	33133364	2711	2.99695	0.0118808	0.0296378	chr11	33147400	33147400	Fgf18	0.852314	7.23877e-138
chr11	33139516	33140016	2713	3.98808	0.0336134	0.0338686	chr11	33147400	33147400	Fgf18	0.546958	1.49021e-38
chr11	33394013	33394513	2764	-1.83587	0.0675336	-0.0566501
chr11	33687103	33687603	2788	2.79089	0.0670964	0.0134865
chr11	33843397	33843897	2828	0.727274	0.00617873	0.0661922
chr11	33925846	33926346	2843	-3.38937	0.0185406	-0.0754517
chr11	33962946	33963446	2854	0.976009	0.00656683	0.156623
chr11	33971991	33972491	2855	1.90112	0.0446283	0.0408255	chr11	33993193	33993193	Kcnip1	0.716962	3.66154e-77
chr11	34416143	34416643	2919	-1.75732	0.0836422	-0.0781668
chr11	34416770	34417270	2920	-2.50819	0.0479869	-0.0224774
chr11	34469802	34470302	2927	3.04189	0.0336134	0.0164823
chr11	34721752	34722252	2934	1.50952	0.0213728	0.0149005
chr11	34774502	34775002	2939	1.3929	0.0664442	0.0320402
chr11	34868574	34869074	2945	2.09272	0.0915345	0.0188141
chr11	35012030	35012530	2957	-1.27765	0.0545693	-0.0288478
chr11	35305082	35305582	2986	0.53142	0.0404188	0.0216011
chr11	35391450	35391950	3009	-2.11281	0.0936079	-0.00757476
chr11	35544345	35544845	3055	-1.65143	0.00339194	-0.132653
chr11	35598793	35599293	3068	1.37723	0.0479284	0.0786002
chr11	35608734	35609234	3078	-1.89914	0.00253687	-0.050913
chr11	35663604	35664104	3097	-1.67306	0.00558012	-0.174439
chr11	35839900	35840400	3120	-1.8542	0.0185406	-0.0892976
chr11	35913354	35913854	3143	-1.24001	0.0463488	-0.0752621	chr11	35834528	35834528	Rars	0.5427	7.38008e-38
chr11	36073019	36073519	3183	2.04767	0.00277544	0.143239
chr11	36121102	36121602	3196	2.50621	0.00754426	0.097008
chr11	36137767	36138267	3201	1.33101	0.00820564	0.102713
chr11	36161677	36162177	3212	-1.54821	5.18508e-07	-0.295976
chr11	36225583	36226083	3220	0.620983	0.0769395	0.0366417
chr11	36228590	36229090	3222	2.93593	2.75308e-06	0.125309
chr11	36229148	36229648	3223	3.79364	0.00551246	0.0850693
chr11	36277053	36277553	3233	1.17215	0.0975186	0.0729984
chr11	36334976	36335476	3240	1.58428	0.0619068	0.0157651
chr11	36349878	36350378	3242	-0.681998	0.0208202	-0.0194917
chr11	36500411	36500911	3268	1.94043	0.0670964	0.0207499
chr11	36527432	36527932	3274	2.82026	0.011693	0.0410196
chr11	36566091	36566591	3278	2.39216	0.011693	0.106919
chr11	37882664	37883164	3368	-3.99241	1.23803e-05	-0.0464343
chr11	37960025	37960525	3371	-1.51184	0.0118002	-0.0353246
chr11	37972461	37972961	3372	2.66014	0.047898	0.0252003
chr11	38077579	38078079	3379	-2.55243	9.39353e-06	-0.090069
chr11	38403349	38403849	3396	-4.37179	0.00501991	-0.0448821
chr11	38412286	38412786	3399	-1.9467	0.0670964	-0.102617
chr11	39223326	39223826	3424	-2.35846	0.0652346	-0.0825523
chr11	39868549	39869049	3456	1.58844	0.00175871	0.100572
chr11	39894089	39894589	3459	-2.33504	0.0670964	-0.00921559
chr11	40013000	40013500	3470	3.17227	0.0177616	0.0548664
chr11	40025845	40026345	3474	3.11486	0.047898	0.0174554
chr11	40286332	40286832	3484	3.73903	0.00225217	0.0281376
chr11	40394807	40395307	3492	1.92862	0.0101027	0.0649756
chr11	40510485	40510985	3507	-1.43828	2.07635e-05	-0.191749	chr11	40695203	40695203	Mat2b	0.719426	6.19145e-78
chr11	40529856	40530356	3511	-4.2045	0.000189183	-0.0397189
chr11	40538746	40539246	3512	2.85225	0.00377274	0.0494983
chr11	40539716	40540216	3513	-0.818918	0.0271413	-0.0958388	chr11	40733437	40733437	Hmmr	0.457574	7.20022e-26
chr11	40555130	40555630	3518	-2.91454	1.638e-05	-0.0553693
chr11	40600065	40600565	3523	1.24929	0.0137743	0.0448538
chr11	40620030	40620530	3526	-2.79878	3.03143e-05	-0.0874846	chr11	40695203	40695203	Mat2b	0.543849	4.80701e-38
chr11	41962658	41963158	3576	-1.36678	0.0672282	-0.00891617
chr11	42578895	42579395	3599	-2.07546	0.0682008	-0.0241718
chr11	42581048	42581548	3602	-1.55798	4.5309e-05	-0.0999643
chr11	42581773	42582273	3603	-1.2707	0.0923052	-0.008713
chr11	42650053	42650553	3606	2.94492	0.0569682	0.0809425
chr11	42754793	42755293	3607	0.614725	0.00215602	0.0291436
chr11	42755333	42755833	3608	2.17217	0.0844062	0.0253621
chr11	43012902	43013402	3614	-2.10348	0.00339384	-0.0425375
chr11	43484573	43485073	3653	1.33092	0.0895256	0.0522743
chr11	43528580	43529080	3662	0.660523	0.0961411	0.0768182	chr11	43426248	43426248	Pttg1	0.471196	1.44833e-27
chr11	43563645	43564145	3682	0.743782	0.00695671	0.0254578	chr11	43528749	43528749	Ccnjl	0.677691	6.83137e-66
chr11	43569355	43569855	3687	2.85379	0.034188	0.0373597
chr11	43608357	43608857	3696	-1.24541	0.00491174	-0.0158007
chr11	43653039	43653539	3709	-0.824324	0.0155437	-0.109483	chr11	43681998	43681998	Pwwp2a	0.45179	3.58325e-25
chr11	44196509	44197009	3758	-1.67011	0.0867269	-0.0901775
chr11	44470288	44470788	3781	0.580517	0.0936079	0.0828012
chr11	44683028	44683528	3838	1.47385	0.0755933	0.0590519	chr11	44618100	44618100	Ebf1	0.600893	2.68405e-48
chr11	44693275	44693775	3842	2.48574	0.0736668	0.031178	chr11	44618100	44618100	Ebf1	0.723326	3.57181e-79
chr11	44740921	44741421	3857	0.896926	1.85774e-06	0.116879	chr11	44618100	44618100	Ebf1	0.678571	3.99994e-66
chr11	44741497	44741997	3858	1.7605	0.0435469	0.0788896	chr11	44618100	44618100	Ebf1	0.496681	5.91983e-31
chr11	44799990	44800490	3875	-1.88635	0.00329857	-0.0529322	chr11	44618100	44618100	Ebf1	0.658935	4.10839e-61
chr11	44977791	44978291	3912	-0.760669	0.00691724	-0.0278649
chr11	45103551	45104051	3927	2.5247	0.00426483	0.0374166
chr11	45331514	45332014	3942	-1.24327	0.0908716	-0.0557664
chr11	45398091	45398591	3951	2.03042	0.0643142	0.0291103
chr11	45483350	45483850	3964	3.54558	0.0141886	0.0289881
chr11	45524707	45525207	3970	1.77035	0.00588448	0.0689361
chr11	45701681	45702181	3982	-1.40352	0.00293264	-0.0708585
chr11	45815615	45816115	3996	1.3094	0.00203679	0.0448149
chr11	45915443	45915943	4003	-2.30029	0.0670964	-0.00894208
chr11	46065452	46065952	4028	2.56988	0.000811485	0.0597363	chr11	45955503	45955503	Thg1l	0.547568	1.18232e-38
chr11	46095460	46095960	4034	2.89805	0.0936079	0.014702
chr11	46200405	46200905	4043	3.37455	0.000809409	0.0444661
chr11	46309507	46310007	4071	-1.18695	0.0845345	-0.0302572
chr11	47129899	47130399	4113	-1.27958	0.0130789	-0.0179536
chr11	47264322	47264822	4125	-1.47102	0.000392822	-0.037187
chr11	47459265	47459765	4133	-2.74397	0.047898	-0.0481741
chr11	47665225	47665725	4143	2.59264	0.0116472	0.0228996
chr11	48134070	48134570	4156	2.27874	0.00784207	0.0518228
chr11	48599807	48600307	4166	-1.55285	0.0239515	-0.041401
chr11	48723777	48724277	4174	2.40058	0.0513912	0.0401039
chr11	48763407	48763907	4176	-2.4873	0.0260934	-0.0376394
chr11	48833684	48834184	4204	-0.961217	0.0660508	-0.04882
chr11	49267831	49268331	4239	3.33404	0.000792013	0.0491018
chr11	49505380	49505880	4248	3.09648	0.061184	0.0306595
chr11	49727813	49728313	4276	1.20805	0.0193023	0.0422672
chr11	49888349	49888849	4297	2.00952	0.0204666	0.0387415	chr11	49846751	49846751	Mapk9	0.506327	2.58756e-32
chr11	49918448	49918948	4302	-1.11675	0.0668042	-0.0495201
chr11	50090881	50091381	4329	1.82752	0.0450762	0.0435855
chr11	50359516	50360016	4375	1.27024	0.067969	0.0710834
chr11	50571387	50571887	4410	3.66965	0.000241413	0.0788495
chr11	50789413	50789913	4442	2.00692	0.000295688	0.0597893
chr11	50908903	50909403	4457	2.1702	0.0829639	0.0231767
chr11	51110562	51111062	4470	1.37452	0.0128497	0.0693848	chr11	50916176	50916176	Zfp2	0.502244	9.85576e-32
chr11	51316854	51317354	4481	1.99084	0.0667396	0.0155919	chr11	51289920	51289920	Col23a1	0.528603	1.25523e-35
chr11	51429780	51430280	4499	1.60609	0.0191813	0.12504	chr11	51289920	51289920	Col23a1	0.672091	1.9873e-64
chr11	51469921	51470421	4505	1.48831	0.0825683	0.0265574
chr11	51541077	51541577	4523	2.49076	0.023445	0.0632289	chr11	51635896	51635896	Rmnd5b	0.506448	2.48788e-32
chr11	52011554	52012054	4625	3.3168	0.0988652	0.0821613
chr11	52307276	52307776	4671	1.30542	0.0451954	0.0426495	chr11	52098824	52098824	Ppp2ca	0.525607	3.62125e-35
chr11	52369449	52369949	4693	-1.47531	0.034909	-0.0110624	chr11	52283014	52283014	Tcf7	0.734746	6.26094e-83
chr11	52378964	52379464	4696	-2.00137	0.0672282	-0.0146481
chr11	52441029	52441529	4711	1.47587	0.0340009	0.0401869
chr11	52445008	52445508	4712	2.69693	0.000127421	0.0616817
chr11	52460128	52460628	4715	1.93052	0.00214628	0.159209
chr11	52568795	52569295	4734	1.63743	0.0857582	0.0263539
chr11	52635667	52636167	4746	1.22057	0.076358	0.0560327
chr11	52636168	52636668	4747	2.93783	0.0434101	0.0486336
chr11	52640256	52640756	4751	4.4388	0.0604984	0.0633834	chr11	52764706	52764706	Fstl4	0.57759	7.33802e-44
chr11	52654964	52655464	4761	3.18397	0.021727	0.0749544
chr11	52728438	52728938	4768	-1.2554	0.0692436	-0.109314
chr11	52820344	52820844	4789	-0.963086	0.0364547	-0.0237656
chr11	52987917	52988417	4823	2.79029	0.0896489	0.0244722
chr11	53067733	53068233	4840	-1.6276	0.0461337	-0.0748617
chr11	53137403	53137903	4856	4.19669	0.0845345	0.0470706
chr11	53249675	53250175	4873	-1.54679	0.0936079	-0.0142422
chr11	53252289	53252789	4876	-0.81835	0.00508607	-0.0321877	chr11	53480195	53480195	Sowaha	0.494161	1.31983e-30
chr11	53431304	53431804	4894	-1.20724	0.0050503	-0.0523889
chr11	53461653	53462153	4899	1.80511	0.0706488	0.024769
chr11	53491897	53492397	4915	0.578238	0.0055432	0.0729986	chr11	53480195	53480195	Sowaha	0.788457	1.35103e-103
chr11	53504948	53505448	4922	2.72271	0.0189833	0.0915749	chr11	53324689	53324689	Zcchc10	0.548352	8.7871e-39
chr11	53661362	53661862	4954	2.21725	0.0459316	0.0273048
chr11	54016032	54016532	4997	-2.32202	0.0506961	-0.0505523
chr11	54195886	54196386	5039	1.62585	0.0644441	0.0372911	chr11	54438179	54438179	Fnip1	0.501725	1.16682e-31
chr11	54336084	54336584	5055	-1.45367	0.00633515	-0.149371	chr11	54438179	54438179	Fnip1	0.530984	5.36256e-36
chr11	54592615	54593115	5070	1.29388	0.093698	0.0356075
chr11	54595802	54596302	5073	-0.518019	0.000426683	-0.0337471
chr11	54733484	54733984	5083	1.65012	0.0347328	0.0404523	chr11	54902854	54902854	Gpx3	0.603691	7.42609e-49
chr11	54866161	54866661	5100	0.984452	0.0364179	0.136839
chr11	54979481	54979981	5123	3.91478	0.00745143	0.0320781
chr11	55019092	55019592	5128	-1.12318	0.0172436	-0.0364627
chr11	55265663	55266163	5162	1.70317	0.0163125	0.0454099
chr11	55633897	55634397	5208	0.835352	0.0677325	0.0473761
chr11	56146650	56147150	5239	1.79569	7.81658e-05	0.0829075
chr11	56290774	56291274	5251	-0.750265	0.0412831	-0.0174547
chr11	56301395	56301895	5252	-2.40351	0.000137856	-0.0368667
chr11	56380679	56381179	5259	3.61371	0.0670964	0.0256071
chr11	56556303	56556803	5264	0.813661	0.047898	0.0185628
chr11	57373948	57374448	5335	-1.69724	0.000745952	-0.0309994
chr11	57426105	57426605	5345	1.03026	0.0916899	0.0124243
chr11	57617480	57617980	5371	-1.52268	0.0055202	-0.0501841
chr11	57634011	57634511	5376	-2.38006	0.000117786	-0.0757118
chr11	57692678	57693178	5393	-1.26908	0.0829202	-0.0357983
chr11	57727511	57728011	5403	-0.984467	0.0162096	-0.0407096
chr11	57732637	57733137	5404	-3.83375	2.11254e-07	-0.0735683
chr11	57747603	57748103	5406	-3.39055	0.0142711	-0.122844
chr11	57773878	57774378	5417	-0.740312	0.0132717	-0.0486135
chr11	57895239	57895739	5456	1.54437	0.00956442	0.0403113
chr11	57980406	57980906	5470	2.63742	0.000611982	0.128946
chr11	58981842	58982342	5580	-1.12663	0.0763506	-0.0342081	chr11	59191952	59191952	Guk1	0.542364	8.36136e-38
chr11	58994358	58994858	5582	-1.32199	0.0454243	-0.0456024	chr11	59202486	59202486	Mrpl55	0.749172	5.92108e-88
chr11	59263719	59264219	5621	0.503062	0.0734348	0.077252
chr11	59312012	59312512	5640	-1.57402	0.0180876	-0.0252781	chr11	59472474	59472474	Zfp867	0.609008	6.26293e-50
chr11	59589479	59589979	5680	0.513249	0.0557109	0.0684218	chr11	59662495	59662495	Mprip	0.487821	9.63152e-30
chr11	59809574	59810074	5713	1.31595	0.052299	0.238989
chr11	59861389	59861889	5721	2.9516	0.065747	0.028843
chr11	60094599	60095099	5773	1.1022	0.0207045	0.0354621
chr11	60153970	60154470	5799	-1.57787	0.0038706	-0.104759
chr11	60223374	60223874	5850	1.21174	0.0506143	0.0691121	chr11	60454617	60454617	Drg2	0.501734	1.16341e-31
chr11	60311014	60311514	5875	-1.79301	0.000194956	-0.223943	chr11	60352905	60352905	Tom1l2	0.54379	4.91232e-38
chr11	60895926	60896426	5944	-1.43082	0.0892397	-0.0461595
chr11	60927237	60927737	5949	-0.98674	0.0814108	-0.0735671
chr11	61011738	61012238	5964	1.22873	0.019568	0.0593007	chr11	60830631	60830631	Dhrs7b	0.676482	1.42268e-65
chr11	61042565	61043065	5980	-2.139	0.000131094	-0.192157	chr11	61022564	61022564	Kcnj12	0.579527	3.24098e-44
chr11	61062984	61063484	5984	-5.17532	0.0336134	-0.0800338	chr11	61022564	61022564	Kcnj12	0.724854	1.1511e-79
chr11	61098001	61098501	5991	2.12667	0.0912735	0.0174658
chr11	61484522	61485022	6056	1.00184	0.0220341	0.189994	chr11	61485444	61485444	Mfap4	0.65775	8.0154e-61
chr11	61574410	61574910	6073	-2.47678	0.0914361	-0.0421443
chr11	61695777	61696277	6094	-1.91882	0.00978149	-0.033476	chr11	61762088	61762088	Prpsap2	0.489101	6.46719e-30
chr11	61708875	61709375	6098	-2.68806	0.047898	-0.012402
chr11	61781841	61782341	6110	-2.26096	0.0383806	-0.0583624	chr11	61762088	61762088	Prpsap2	0.510369	6.76625e-33
chr11	61854798	61855298	6115	1.13662	0.00563873	0.160979
chr11	61930207	61930707	6120	0.74894	0.0122961	0.144396
chr11	62030205	62030705	6135	-1.70805	0.022413	-0.0774456
chr11	62154967	62155467	6147	-1.43204	0.00447493	-0.0315483
chr11	62598217	62598717	6208	-0.778799	0.0364377	-0.0172746
chr11	62633144	62633644	6228	-3.61173	0.090273	-0.0763827
chr11	62637311	62637811	6230	0.873474	0.0176886	0.016506
chr11	62644930	62645430	6232	1.03747	0.0873644	0.0218661
chr11	62731664	62732164	6244	0.758075	0.0131399	0.129037
chr11	63020596	63021096	6276	0.545015	0.0446463	0.0285486
chr11	63300064	63300564	6302	-2.18805	0.0268019	-0.109715
chr11	63463928	63464428	6320	-0.774347	0.0618678	-0.0184462
chr11	63775306	63775806	6342	3.43818	0.0936079	0.0224127
chr11	63973371	63973871	6386	3.07182	0.0873683	0.0491909
chr11	64022610	64023110	6395	-1.08124	0.0682008	-0.0481431
chr11	64172874	64173374	6405	2.66593	0.0606166	0.0166725
chr11	64369718	64370218	6418	2.01688	0.0643341	0.0340753
chr11	64494436	64494936	6435	-1.8128	7.12246e-08	-0.101466
chr11	64554980	64555480	6445	-1.92493	0.00641434	-0.038722
chr11	65111664	65112164	6490	0.725845	0.0916868	0.020202
chr11	65212303	65212803	6509	0.778996	0.0663467	0.0249829
chr11	65226823	65227323	6511	3.14645	0.0336134	0.0178923
chr11	65268187	65268687	6517	2.81611	0.0936079	0.0137645
chr11	65588417	65588917	6537	1.26478	0.0167194	0.0254789
chr11	66024056	66024556	6564	-1.6535	0.0861315	-0.00827776
chr11	66024713	66025213	6565	-1.67155	0.0858996	-0.00811194
chr11	66025665	66026165	6566	-4.37224	4.39288e-08	-0.101146
chr11	66049147	66049647	6568	-3.78731	0.000114198	-0.0475445
chr11	66399995	66400495	6588	0.587599	0.00710719	0.0261253
chr11	66424821	66425321	6589	3.23829	0.0162096	0.0192181
chr11	66524106	66524606	6596	2.91681	0.0604984	0.0184278
chr11	66892254	66892754	6625	1.93964	0.0604213	0.0644621	chr11	67052618	67052618	Adprm	0.658965	4.04256e-61
chr11	67002878	67003378	6646	1.66556	0.0308222	0.0521162	chr11	67052618	67052618	Adprm	0.519758	2.7843e-34
chr11	67010387	67010887	6649	2.50957	0.00640896	0.062687
chr11	67086425	67086925	6666	0.56142	0.0415815	0.0269875
chr11	67169137	67169637	6681	3.1951	0.0479284	0.062196
chr11	67636864	67637364	6733	-2.90888	0.000106624	-0.0959056
chr11	67772519	67773019	6748	1.4365	0.061765	0.0627828
chr11	67774327	67774827	6749	2.92676	0.0319498	0.0434976
chr11	69124060	69124560	7007	-1.55193	0.0160369	-0.120931
chr11	69125303	69125803	7008	-0.860681	0.086538	-0.0955845
chr11	69264242	69264742	7037	-1.62812	0.0703989	-0.0377788
chr11	69459863	69460363	7108	-1.85307	0.0914228	-0.042472
chr11	69795883	69796383	7207	-2.14161	0.0531409	-0.0542518	chr11	69579324	69579324	Wrap53	0.589036	5.38843e-46
chr11	69823445	69823945	7219	2.1533	0.0444681	0.0649694	chr11	69672423	69672423	Eif4a1	0.60766	1.17765e-49
chr11	70021238	70021738	7292	0.785492	0.0491016	0.217662
chr11	70042656	70043156	7302	2.46998	0.00555242	0.0579938	chr11	69914050	69914050	Gps2	0.627635	7.32264e-54
chr11	70044045	70044545	7303	1.1996	0.0253901	0.0201945	chr11	69846372	69846372	Plscr3	0.655737	2.48484e-60
chr11	70045487	70045987	7304	1.94027	0.05974	0.0346315	chr11	69837784	69837784	Nlgn2	0.518558	4.21126e-34
chr11	70596064	70596564	7386	3.30295	0.0113222	0.0381199	chr11	70647039	70647039	Slc25a11	0.470921	1.57027e-27
chr11	70656894	70657394	7404	-3.13137	0.0621614	-0.0685387	chr11	70654650	70654650	Pfn1	0.503024	7.64552e-32
chr11	71594373	71594873	7493	1.82212	0.0129859	0.0351381
chr11	71698827	71699327	7509	-3.5961	0.000400193	-0.0678591
chr11	71745827	71746327	7517	2.23568	0.0620484	0.0664623
chr11	71750730	71751230	7519	0.87627	0.0349355	0.0858768
chr11	71769601	71770101	7528	-2.51365	0.00297155	-0.038141
chr11	71887123	71887623	7551	1.67399	0.0145186	0.0644473
chr11	71891171	71891671	7552	2.38271	0.00863563	0.0409912
chr11	71943434	71943934	7556	0.754603	0.0330328	0.0339077
chr11	71986269	71986769	7562	2.83258	0.0911233	0.0356966
chr11	72027782	72028282	7575	2.36325	0.0178996	0.0299235
chr11	72072525	72073025	7591	1.82601	0.0105292	0.0729604	chr11	72037509	72037509	Aipl1	0.469291	2.52854e-27
chr11	72125734	72126234	7604	2.73276	0.0798239	0.0553163	chr11	72037509	72037509	Aipl1	0.592537	1.15294e-46
chr11	72153503	72154003	7615	1.45749	0.0154685	0.0523545	chr11	72215592	72215592	Med31	0.623619	5.44245e-53
chr11	72221229	72221729	7623	-1.11671	0.0358968	-0.0215176
chr11	72461747	72462247	7666	1.63942	0.0336931	0.0258399
chr11	72469221	72469721	7672	0.790772	0.0936079	0.0207969
chr11	74408790	74409290	7805	1.91077	0.0336134	0.0685591
chr11	74411818	74412318	7809	3.16987	0.0471472	0.0464761	chr11	74610915	74610915	Rap1gap2	0.775359	4.97635e-98
chr11	74519160	74519660	7832	0.999445	0.000195998	0.0447442
chr11	74548749	74549249	7843	-1.54193	0.0845345	-0.0516908
chr11	74751575	74752075	7877	2.26621	0.0549429	0.023304
chr11	74869557	74870057	7907	-1.45697	0.00827541	-0.14452	chr11	74724384	74724384	Pafah1b1	0.732506	3.53119e-82
chr11	74876749	74877249	7910	-2.55814	1.1296e-08	-0.275154	chr11	74925798	74925798	Srr	0.726181	4.28799e-80
chr11	75213766	75214266	7969	1.14424	0.0206231	0.150485
chr11	75240357	75240857	7979	3.04109	0.0461005	0.0393154
chr11	75259421	75259921	7989	2.2645	0.0851673	0.0314276
chr11	75279126	75279626	8007	2.28655	0.0186867	0.127709	chr11	75486777	75486777	Prpf8	0.503415	6.72629e-32
chr11	75293976	75294476	8015	-3.02491	0.0845345	-0.120383	chr11	75454717	75454717	Wdr81	0.527162	2.09198e-35
chr11	75519787	75520287	8051	1.43429	0.0703546	0.0419964	chr11	75461539	75461539	Mir22hg	0.53498	1.26695e-36
chr11	75671698	75672198	8095	2.67434	0.00558869	0.0417994	chr11	75732887	75732887	Ywhae	0.566528	7.03832e-42
chr11	75841749	75842249	8137	2.31942	0.016008	0.0538431	chr11	75796060	75796060	Doc2b	0.612718	1.08189e-50
chr11	75848681	75849181	8144	-1.94157	0.0514981	-0.06955
chr11	75920918	75921418	8169	3.38482	0.0919834	0.11352
chr11	75965794	75966294	8180	-1.85736	0.0614151	-0.0303635
chr11	76047754	76048254	8195	-2.87221	7.97026e-07	-0.233032
chr11	76161203	76161703	8205	-2.85823	0.00164014	-0.0264603
chr11	76201719	76202219	8218	0.529228	0.0639833	0.0861514
chr11	76469551	76470051	8347	-1.53061	0.00800286	-0.119711
chr11	76493592	76494092	8353	-1.87024	0.00743625	-0.0944285
chr11	76548342	76548842	8375	2.47687	0.022405	0.0401964
chr11	76574522	76575022	8385	3.17135	0.000268741	0.0786996
chr11	76681890	76682390	8414	2.60131	0.065649	0.0225342
chr11	76728019	76728519	8422	2.80954	0.0901021	0.0257567
chr11	76739083	76739583	8423	-2.81359	0.0927744	-0.040566
chr11	77500571	77501071	8504	-2.16177	0.0670964	-0.0419348
chr11	77725078	77725578	8532	3.79839	0.0205682	0.0399681
chr11	77876050	77876550	8593	1.80859	0.0018763	0.0747177
chr11	77906786	77907286	8608	1.35624	1.47235e-09	0.177181	chr11	77686139	77686139	Nufip2	0.701534	1.62834e-72
chr11	78194499	78194999	8689	-1.00344	0.0460404	-0.0542904	chr11	78301591	78301591	Spag5	0.682048	4.70636e-67
chr11	78465071	78465571	8737	-1.72818	0.0936079	-0.121372	chr11	78512168	78512168	Tmem199	0.575217	1.98e-43
chr11	78593577	78594077	8765	0.64979	0.0670964	0.0111949
chr11	78773023	78773523	8812	-2.07778	0.0547188	-0.0615416
chr11	78782395	78782895	8815	0.735416	2.61635e-05	0.0454291	chr11	78536436	78536436	Ift20	0.547581	1.17687e-38
chr11	78848863	78849363	8856	-1.72395	0.0275213	-0.0434731
chr11	79008196	79008696	8877	2.05978	0.0330328	0.0408	chr11	79254695	79254695	Wsb1	0.58595	2.06949e-45
chr11	79008741	79009241	8878	2.81217	0.0658663	0.0222776
chr11	79102653	79103153	8907	-0.598454	0.0578491	-0.058236
chr11	79229849	79230349	8938	3.42259	3.64326e-07	0.0998743	chr11	79254695	79254695	Wsb1	0.535426	1.07677e-36
chr11	79339342	79339842	8954	0.652323	0.0425087	0.111788
chr11	79611284	79611784	8984	-1.14072	0.0405335	-0.0418743
chr11	79644936	79645436	9001	-1.1891	0.0897096	-0.0134905
chr11	79747739	79748239	9040	3.19964	0.0112272	0.0320146
chr11	79974152	79974652	9076	0.735858	0.0919088	0.0540889
chr11	80311160	80311660	9117	-1.46174	0.0398327	-0.0381594	chr11	80300912	80300912	Rhbdl3	0.563197	2.68889e-41
chr11	80377791	80378291	9135	0.920682	0.0651874	0.0776766
chr11	80508729	80509229	9174	-0.528565	0.0876787	-0.0128222	chr11	80300912	80300912	Rhbdl3	0.532166	3.50605e-36
chr11	80747123	80747623	9209	-1.50994	0.00260265	-0.0514634
chr11	80907865	80908365	9227	-4.06293	0.0857561	-0.061293
chr11	81055515	81056015	9241	-2.24753	1.32649e-05	-0.185487
chr11	81094497	81094997	9246	3.37338	0.0235065	0.0213282
chr11	81121252	81121752	9251	-1.9186	0.000531371	-0.0718711
chr11	81152028	81152528	9255	0.939403	0.0616114	0.0702358
chr11	81369815	81370315	9273	2.24207	0.000485162	0.0788104
chr11	81501772	81502272	9292	2.17572	0.0315044	0.0425617
chr11	81522869	81523369	9296	2.93028	0.0163	0.0228128
chr11	81583117	81583617	9300	1.79859	0.00860431	0.0702778
chr11	81584755	81585255	9301	2.17394	0.0495161	0.064496
chr11	81611836	81612336	9305	0.669719	0.0415497	0.0331024
chr11	81625105	81625605	9307	3.15111	0.047898	0.0179576
chr11	81658958	81659458	9314	3.50066	0.0205682	0.0313009
chr11	81660009	81660509	9315	2.94673	0.000366829	0.0557749
chr11	81768024	81768524	9325	2.94105	5.18077e-06	0.110519
chr11	81852060	81852560	9344	2.90136	0.000385426	0.0490212
chr11	81973441	81973941	9366	2.63369	0.0482872	0.0716116
chr11	82234610	82235110	9393	0.91173	0.0500357	0.0168051
chr11	82237371	82237871	9395	-1.1892	0.0295185	-0.0759665	chr11	82388900	82388900	Tmem132e	0.622304	1.04156e-52
chr11	82259594	82260094	9401	1.27768	0.0557979	0.0476783
chr11	82296883	82297383	9408	-1.03574	0.0897007	-0.0599202	chr11	82388900	82388900	Tmem132e	0.625493	2.14138e-53
chr11	82356858	82357358	9427	2.49965	0.0838431	0.0385702
chr11	82381540	82382040	9434	0.83566	0.0409255	0.0195979
chr11	82396515	82397015	9443	2.23048	3.39108e-05	0.0722056
chr11	82548064	82548564	9493	-2.26549	6.0589e-05	-0.0742303	chr11	82388900	82388900	Tmem132e	0.53359	2.09824e-36
chr11	82604680	82605180	9505	0.924818	0.066757	0.0149389
chr11	82701741	82702241	9523	-1.86062	0.0670964	-0.00599463
chr11	82837099	82837599	9537	-1.97933	0.00539078	-0.0372996
chr11	82877809	82878309	9551	-4.41146	2.94131e-16	-0.258385
chr11	82901829	82902329	9556	-3.93049	0.0936079	-0.0324542
chr11	83418548	83419048	9624	1.51989	0.0365682	0.0543277
chr11	83458427	83458927	9643	2.26598	0.0914228	0.0336077
chr11	84043352	84043852	9706	1.48944	0.074504	0.100807	chr11	83942090	83942090	Ddx52	0.761352	1.7679e-92
chr11	84375947	84376447	9755	-2.08713	0.0845345	-0.132622
chr11	84376908	84377408	9756	1.25037	0.042684	0.0567003	chr11	84129672	84129672	Acaca	0.508742	1.164e-32
chr11	84395052	84395552	9766	-2.16626	3.82357e-10	-0.183009
chr11	84429531	84430031	9775	-0.942322	0.056237	-0.0344562
chr11	84431460	84431960	9776	1.50825	0.0464598	0.021371
chr11	84554045	84554545	9807	-2.21423	0.0177812	-0.0233167
chr11	84579570	84580070	9819	-2.2508	0.0990264	-0.0414038
chr11	84637144	84637644	9829	-1.45904	7.43246e-06	-0.0961221
chr11	84638296	84638796	9830	-1.16518	0.0336134	-0.0255342
chr11	84804937	84805437	9884	1.62458	0.00141411	0.0269326
chr11	85202539	85203039	9927	-2.61769	0.0847369	-0.015386	chr11	85311254	85311254	Ppm1d	0.547654	1.14481e-38
chr11	85628090	85628590	9992	2.3067	0.0479284	0.0445841
chr11	85820906	85821406	10037	2.66484	0.0336134	0.02397
chr11	85827274	85827774	10042	0.908297	0.0407306	0.024016
chr11	85852062	85852562	10071	2.24499	0.0233803	0.0575995
chr11	86171508	86172008	10125	3.893	0.090356	0.069874
chr11	86195164	86195664	10128	3.01508	0.0336134	0.0161368
chr11	86257332	86257832	10135	1.13022	0.0849441	0.121121
chr11	86755973	86756473	10177	-0.991168	0.0163125	-0.0185103
chr11	86879077	86879577	10196	-1.9813	0.000492148	-0.0398079
chr11	86987654	86988154	10228	2.85159	0.0604984	0.0165926
chr11	87574555	87575055	10304	2.19959	0.00129576	0.0353664	chr11	87358994	87358994	Ppm1e	0.59044	2.908e-46
chr11	87760210	87760710	10337	0.639725	0.0085797	0.0562118	chr11	87737565	87737565	Supt4a	0.578474	5.05779e-44
chr11	87778377	87778877	10343	-0.892291	0.0415733	-0.108149	chr11	87853225	87853225	Mks1	0.491162	3.39905e-30
chr11	88155590	88156090	10427	1.88831	0.0867788	0.0852166	chr11	88194106	88194106	Mrps23	0.46532	7.99126e-27
chr11	88231165	88231665	10458	-1.12822	0.0819114	-0.0705442	chr11	88294043	88294043	Ccdc182	0.499765	2.19995e-31
chr11	88233470	88233970	10460	-1.54011	0.00153529	-0.049916
chr11	88234003	88234503	10461	-1.15493	0.00312849	-0.105985
chr11	88317947	88318447	10507	-2.39994	0.0145892	-0.0140495
chr11	88427915	88428415	10560	-1.22024	0.0390229	-0.0215846	chr11	88194106	88194106	Mrps23	0.53533	1.11531e-36
chr11	88439320	88439820	10566	-1.54924	0.00332059	-0.0668608	chr11	88194106	88194106	Mrps23	0.454436	1.72705e-25
chr11	88447853	88448353	10575	1.723	0.029774	0.0496231
chr11	88464343	88464843	10586	-2.24102	0.000317369	-0.161227
chr11	88470450	88470950	10588	-3.28731	0.0193965	-0.0757756	chr11	88718267	88718267	Msi2	0.455227	1.38653e-25
chr11	88471871	88472371	10590	1.62673	0.0806621	0.073787	chr11	88718267	88718267	Msi2	0.599962	4.1e-48
chr11	88534351	88534851	10634	-1.45152	0.0319498	-0.192193
chr11	88572495	88572995	10667	-2.67336	0.00294612	-0.0369304
chr11	88585811	88586311	10677	1.67357	0.0965154	0.024868	chr11	88718267	88718267	Msi2	0.574797	2.35822e-43
chr11	88592033	88592533	10683	0.982954	0.0912735	0.0540145
chr11	88720205	88720705	10762	1.66562	0.0783764	0.0226478
chr11	88729188	88729688	10766	1.08064	0.00934342	0.0975426	chr11	88864586	88864586	Akap1	0.522061	1.25304e-34
chr11	88808912	88809412	10776	0.891815	0.034665	0.0219434
chr11	88830354	88830854	10782	-1.29853	0.0872981	-0.0249333
chr11	88831179	88831679	10783	3.07454	0.0786738	0.0788162
chr11	89002972	89003472	10812	3.81398	0.0845345	0.0351815
chr11	89501654	89502154	10876	-2.80178	0.0330328	-0.0622592
chr11	89527834	89528334	10882	-0.595731	0.0781137	-0.0662556
chr11	89932404	89932904	10909	-2.51614	0.000147848	-0.0859343
chr11	89955647	89956147	10910	-1.38474	0.0198357	-0.0673091
chr11	90381748	90382248	10964	2.69041	0.0847369	0.0192467
chr11	90554456	90554956	10997	-1.49808	0.0683494	-0.0127956
chr11	90678205	90678705	11013	1.72648	0.0627137	0.0971957
chr11	90722217	90722717	11026	-1.74208	0.00318283	-0.0588787
chr11	91041447	91041947	11042	-4.07013	1.57627e-06	-0.110096
chr11	91067337	91067837	11049	-1.89387	0.0857561	-0.00920977
chr11	91226733	91227233	11062	-2.73706	0.00363818	-0.0269636
chr11	92808257	92808757	11097	-2.89667	0.00270268	-0.0341635
chr11	93514378	93514878	11139	3.51293	0.0654264	0.0345631
chr11	94035901	94036401	11188	0.661725	0.063147	0.0317668
chr11	94130619	94131119	11203	1.48679	0.0591999	0.105904
chr11	94280343	94280843	11259	3.69798	0.00501991	0.0272844
chr11	94428389	94428889	11309	2.9424	0.0166348	0.0561812	chr11	94211454	94211454	Tob1	0.470595	1.72713e-27
chr11	94436271	94436771	11315	2.36164	0.0665245	0.022403	chr11	94653791	94653791	Mrpl27	0.502886	7.99582e-32
chr11	94445710	94446210	11323	3.38637	0.0142232	0.0252591
chr11	94454350	94454850	11327	2.58969	0.0106872	0.103995
chr11	94491402	94491902	11349	1.8679	0.0340758	0.0302468
chr11	94526431	94526931	11363	-1.50676	3.22159e-05	-0.072544
chr11	94544547	94545047	11367	-1.12392	0.0629029	-0.115023	chr11	94677493	94677493	Xylt2	0.679672	2.0363e-66
chr11	94993675	94994175	11462	-1.59371	0.0811566	-0.0464726
chr11	95017150	95017650	11480	2.44046	0.000162383	0.142422
chr11	95044890	95045390	11494	0.883072	0.076358	0.0228409	chr11	95009879	95009879	Samd14	0.852571	4.88557e-138
chr11	95125302	95125802	11521	-1.06143	0.0356795	-0.0232438
chr11	95185623	95186123	11544	-0.74692	0.0936079	-0.0213573	chr11	95120117	95120117	Dlx3	0.739325	1.73257e-84
chr11	95369885	95370385	11593	-2.26805	0.000773051	-0.0417999	chr11	95337018	95337018	Fam117a	0.555935	4.7378e-40
chr11	95570785	95571285	11632	-1.03617	0.0535084	-0.0208471
chr11	96214689	96215189	11789	-1.46498	0.0846541	-0.0184957
chr11	96461398	96461898	11885	3.88172	0.0016685	0.104469
chr11	96490580	96491080	11889	-2.15676	0.0218442	-0.0734473
chr11	96752498	96752998	11943	1.4464	0.000433346	0.0493951	chr11	96777555	96777555	Snx11	0.4751	4.57564e-28
chr11	96763101	96763601	11945	-1.47358	0.0189779	-0.0616535
chr11	97052155	97052655	12041	-2.77915	0.0726836	-0.0732695
chr11	97415280	97415780	12117	-0.533301	0.0558233	-0.0634942	chr11	97362551	97362551	Socs7	0.635017	1.70194e-55
chr11	97490116	97490616	12148	-2.20374	0.0500357	-0.0215652
chr11	97524531	97525031	12162	-0.877761	0.0621364	-0.0144927
chr11	97563766	97564266	12194	-1.25181	0.0037571	-0.0319066	chr11	97575126	97575126	Srcin1	0.494218	1.29672e-30
chr11	97575091	97575591	12208	1.36541	0.00224908	0.115703
chr11	97680338	97680838	12250	2.00559	0.0869073	0.0646063	chr11	97575126	97575126	Srcin1	0.485125	2.21412e-29
chr11	97740066	97740566	12270	-0.925146	0.024718	-0.0257036	chr11	97685596	97685596	Cisd3	0.604257	5.72177e-49
chr11	97804762	97805262	12292	1.70829	0.063945	0.070166	chr11	97782439	97782439	Rpl23	0.590601	2.71024e-46
chr11	97817937	97818437	12305	2.33823	0.0651874	0.0413088	chr11	97663412	97663412	Mllt6	0.617868	9.09767e-52
chr11	98051765	98052265	12371	-0.523194	0.010008	-0.0122183
chr11	98059557	98060057	12375	-1.30466	0.0391341	-0.0958415
chr11	98326698	98327198	12412	2.81492	0.0834196	0.0488038
chr11	98329412	98329912	12416	0.842229	0.0696819	0.0562326	chr11	98329645	98329645	Neurod2	0.63971	1.47435e-56
chr11	98400770	98401270	12452	-1.14757	0.0863819	-0.0250783
chr11	98565215	98565715	12490	1.22414	0.0011195	0.0214515	chr11	98587245	98587245	Ormdl3	0.758946	1.45525e-91
chr11	98571944	98572444	12493	2.57238	0.0121615	0.0283021	chr11	98587245	98587245	Ormdl3	0.778503	2.47665e-99
chr11	98572460	98572960	12494	2.21019	0.00788249	0.0510682	chr11	98587245	98587245	Ormdl3	0.844614	6.29648e-133
chr11	98782607	98783107	12543	0.794992	0.0932563	0.0465413	chr11	99024189	99024189	Top2a	0.491665	2.90162e-30
chr11	98787693	98788193	12548	-1.0954	0.0926407	-0.00758967
chr11	98923231	98923731	12586	1.9139	0.0581036	0.0392585
chr11	98930228	98930728	12593	-1.05602	0.0610642	-0.011154
chr11	98932236	98932736	12596	1.03542	0.00556681	0.106907	chr11	98795769	98795769	Msl1	0.533343	2.2945e-36
chr11	98939323	98939823	12602	-1.96827	0.0446991	-0.0463958
chr11	98940720	98941220	12604	-0.762755	0.0116476	-0.0282983	chr11	98729435	98729435	Med24	0.487264	1.14442e-29
chr11	98969325	98969825	12634	-1.13046	0.0191963	-0.0321392
chr11	99047648	99048148	12658	2.16379	1.0971e-05	0.0816717
chr11	99332392	99332892	12711	-2.79403	0.0145149	-0.0196551
chr11	99370086	99370586	12717	1.7952	0.000162671	0.0801068
chr11	99454667	99455167	12736	3.40803	0.0237201	0.0458717
chr11	99985066	99985566	12756	2.24875	0.00822902	0.0454446
chr11	100295270	100295770	12791	1.4385	0.0755406	0.0812708
chr11	100623795	100624295	12882	-1.8116	0.00977906	-0.028619	chr11	100620284	100620284	Nkiras2	0.672353	1.70021e-64
chr11	100937843	100938343	12941	-2.67751	0.0305773	-0.018055
chr11	101136633	101137133	12985	-1.24069	0.0632643	-0.0133482	chr11	101120131	101120131	Tubg1	0.662998	4.05124e-62
chr11	101668088	101668588	13117	-2.048	0.0973087	-0.0333725	chr11	101425085	101425085	Rundc1	0.53349	2.17568e-36
chr11	101687725	101688225	13123	1.94501	0.0347113	0.0381351
chr11	101831930	101832430	13151	-1.35621	0.0547569	-0.0378728	chr11	101665541	101665541	Arl4d	0.521255	1.65757e-34
chr11	101874882	101875382	13157	-2.42248	0.0632643	-0.0694415
chr11	101889735	101890235	13165	-1.77078	0.000535256	-0.19143	chr11	101665541	101665541	Arl4d	0.593155	8.76779e-47
chr11	101964658	101965158	13186	-2.26112	0.00695432	-0.0601105
chr11	102010140	102010640	13202	1.05482	0.0936079	0.0853098
chr11	102206515	102207015	13260	-1.84499	0.0135229	-0.0510443	chr11	102156407	102156407	Tmem101	0.452492	2.95488e-25
chr11	102211272	102211772	13264	2.83479	0.0609468	0.0212037
chr11	102401670	102402170	13344	0.702843	0.0066685	0.055607	chr11	102393403	102393403	Rundc3a	0.684948	7.70387e-68
chr11	102486935	102487435	13376	-1.7589	0.029774	-0.079811
chr11	102753945	102754445	13437	1.2593	0.0837692	0.0496585
chr11	102763114	102763614	13443	-1.47769	0.000400822	-0.212968	chr11	102761435	102761435	Adam11	0.556985	3.14261e-40
chr11	102768964	102769464	13446	-1.3415	0.0067338	-0.0383282
chr11	102952912	102953412	13497	-1.83793	7.71195e-05	-0.0866739
chr11	102956841	102957341	13499	-2.24893	0.078661	-0.122388
chr11	102963595	102964095	13503	0.588233	0.0470089	0.0835947	chr11	103101658	103101658	Plcd3	0.670273	5.83896e-64
chr11	103719437	103719937	13641	1.18263	0.000471233	0.0642464
chr11	103807909	103808409	13665	2.80573	0.00134208	0.107462	chr11	103966725	103966725	Arf2	0.613231	8.47057e-51
chr11	103810035	103810535	13668	1.19262	0.0152142	0.111913	chr11	103954056	103954056	Nsf	0.46524	8.17549e-27
chr11	103961172	103961672	13695	1.35964	0.012758	0.0275181
chr11	104001088	104001588	13709	-2.17906	0.0264396	-0.0300871
chr11	104129115	104129615	13740	-1.6958	0.0487488	-0.0199138
chr11	104407126	104407626	13806	2.04865	0.0143765	0.0450757	chr11	104231436	104231436	Mapt	0.641811	4.86099e-57
chr11	104442685	104443185	13811	-0.543808	0.066884	-0.0791497
chr11	105338898	105339398	13886	2.67184	0.0555663	0.0354396
chr11	105362817	105363317	13893	1.01605	0.072412	0.122907
chr11	105507818	105508318	13917	-2.28921	7.81118e-05	-0.181221
chr11	105508349	105508849	13918	-1.27615	0.0890334	-0.0820658
chr11	105523714	105524214	13920	1.26241	0.0336324	0.226181	chr11	105589986	105589986	Tanc2	0.695952	6.60775e-71
chr11	105541716	105542216	13923	-0.717133	0.0858996	-0.0273222
chr11	105922507	105923007	13952	2.36058	0.000430335	0.0676625
chr11	105933325	105933825	13954	1.86174	0.0309034	0.0450972	chr11	106084902	106084902	Map3k3	0.469548	2.34576e-27
chr11	105933870	105934370	13955	2.90403	0.0254649	0.0361396
chr11	105943043	105943543	13958	-2.58151	0.0532804	-0.0512282
chr11	106134807	106135307	13986	2.40353	0.000272017	0.069714	chr11	105944147	105944147	Cyb561	0.766651	1.57581e-94
chr11	106625502	106626002	14063	2.98955	0.0736668	0.0526791
chr11	106785522	106786022	14103	-1.81525	0.085637	-0.0212066
chr11	107341218	107341718	14189	2.39831	0.0253328	0.0693149	chr11	107470720	107470720	Pitpnc1	0.559959	9.74395e-41
chr11	107388569	107389069	14198	-1.80449	0.0268573	-0.0255975
chr11	107584603	107585103	14242	-1.70431	0.0474235	-0.0894215
chr11	107652089	107652589	14250	-1.86	0.0670964	-0.0112011
chr11	107768318	107768818	14282	-0.697558	0.00368303	-0.0825524	chr11	107794464	107794464	Cacng4	0.495505	8.61699e-31
chr11	108023189	108023689	14356	2.87317	0.0604984	0.0192509
chr11	108150314	108150814	14375	2.40359	0.0936079	0.00977489
chr11	108162576	108163076	14377	2.54432	0.047898	0.0201687
chr11	108166501	108167001	14380	2.57132	0.0331365	0.0338425
chr11	108216990	108217490	14389	2.89329	0.0331166	0.0221606
chr11	108279730	108280230	14403	-1.81019	0.00359563	-0.0756465
chr11	108343663	108344163	14412	1.1311	0.0517515	0.122304
chr11	108958363	108958863	14471	0.992124	0.00016636	0.155695	chr11	108920349	108920349	Axin2	0.525811	3.37056e-35
chr11	109312070	109312570	14512	1.88246	0.0615366	0.0686751
chr11	109495123	109495623	14554	-0.945071	0.0785152	-0.0826049	chr11	109425946	109425946	Amz2	0.580013	2.63942e-44
chr11	109649171	109649671	14582	2.0847	0.0663129	0.0171409	chr11	109649405	109649405	Prkar1a	0.456878	8.75076e-26
chr11	109845844	109846344	14610	1.53782	0.0055718	0.0537967
chr11	110409082	110409582	14661	2.48662	0.0899401	0.0173107
chr11	111002848	111003348	14708	2.78872	0.0936079	0.0134628
chr11	111514612	111515112	14729	3.06137	0.0896489	0.0270896
chr11	111843641	111844141	14748	-0.586888	0.0245068	-0.0214152
chr11	111964054	111964554	14763	-1.86106	0.0262131	-0.0462677
chr11	112287295	112287795	14780	0.718761	0.0471239	0.0171944
chr11	112798919	112799419	14825	2.11337	0.0624793	0.0261277
chr11	112973251	112973751	14852	0.984083	0.0586668	0.152819
chr11	112981896	112982396	14858	2.43203	0.0667396	0.096562	chr11	112782210	112782210	Sox9	0.68439	1.09221e-67
chr11	113326381	113326881	14951	0.583	0.0784166	0.0659955
chr11	113473490	113473990	14994	2.39831	0.0265569	0.058422	chr11	113619481	113619481	Sstr2	0.661611	8.97931e-62
chr11	113479683	113480183	14999	-1.71442	0.0276277	-0.0280083
chr11	113494004	113494504	15001	-2.68118	0.0498039	-0.0323313
chr11	113521759	113522259	15010	1.66157	0.0181431	0.0768628	chr11	113650071	113650071	Slc39a11	0.583808	5.22256e-45
chr11	113601495	113601995	15030	2.29733	0.00222979	0.0727191	chr11	113649529	113649529	Cog1	0.581813	1.22682e-44
chr11	113602132	113602632	15031	1.12159	0.0670964	0.0353412	chr11	113649529	113649529	Cog1	0.701094	2.18701e-72
chr11	113621019	113621519	15042	1.72147	0.0799944	0.0284037	chr11	113649529	113649529	Cog1	0.595412	3.20541e-47
chr11	113715196	113715696	15070	-0.812333	0.0671076	-0.0188429
chr11	113803112	113803612	15120	0.728947	0.0471028	0.0330513	chr11	113751815	113751815	Cdc42ep4	0.539889	2.09801e-37
chr11	113942204	113942704	15158	1.73045	9.12428e-05	0.0563076
chr11	113942713	113943213	15159	1.26193	0.00269579	0.0238469
chr11	114037926	114038426	15194	0.809788	0.000426683	0.053049
chr11	114044311	114044811	15200	-1.49167	5.12189e-05	-0.117695
chr11	114184891	114185391	15245	-1.51303	0.0163017	-0.0601101
chr11	114217410	114217910	15257	1.91095	0.0235529	0.159347
chr11	114239123	114239623	15261	-1.74665	0.0203493	-0.140807
chr11	114284579	114285079	15270	1.03446	0.0699651	0.0468324
chr11	114442118	114442618	15297	2.91997	0.0164468	0.0287014
chr11	114472444	114472944	15307	0.505887	0.0435469	0.0553523
chr11	114484484	114484984	15314	1.58614	0.0072103	0.0514176
chr11	114512712	114513212	15324	-1.54229	0.0604984	-0.0212001
chr11	114544134	114544634	15334	-0.818828	0.0564865	-0.045624
chr11	114618672	114619172	15350	-1.19722	0.0734781	-0.0333715
chr11	114638576	114639076	15354	-3.66747	0.0175447	-0.0544969
chr11	114657244	114657744	15362	1.82996	0.00656683	0.0756
chr11	114687702	114688202	15386	1.98695	0.000300453	0.0984559
chr11	114741405	114741905	15402	-1.81989	3.62456e-08	-0.0897304
chr11	114875200	114875700	15463	0.966313	0.0283441	0.174052	chr11	114795892	114795892	Btbd17	0.457657	7.03444e-26
chr11	115071176	115071676	15475	1.17984	0.0342546	0.0555692
chr11	115083933	115084433	15480	-1.27067	0.00430166	-0.0689907
chr11	115088702	115089202	15482	2.91013	0.00525367	0.029566
chr11	115203754	115204254	15514	3.08394	0.0170356	0.0543738
chr11	115343572	115344072	15585	2.72544	0.0898016	0.0221755
chr11	115460954	115461454	15620	-3.61427	0.0305773	-0.0430775
chr11	115608292	115608792	15652	-1.10681	0.0847956	-0.0325474	chr11	115814710	115814710	Tsen54	0.623054	7.1919e-53
chr11	115690946	115691446	15658	-1.71033	0.0681109	-0.013562	chr11	115708597	115708597	Grb2	0.590056	3.44222e-46
chr11	115752563	115753063	15671	-2.62281	0.00123753	-0.0669165	chr11	115708597	115708597	Grb2	0.502163	1.01181e-31
chr11	115899884	115900384	15713	-1.41217	0.00191137	-0.0924584
chr11	115905307	115905807	15716	-0.880933	0.0266157	-0.0168228	chr11	115708597	115708597	Grb2	0.49685	5.60862e-31
[truncated: 9,532 more rows]

## Sheet: tRPC
seqnames	start	end	idx	Log2FC	FDR.x	MeanDiff	seqnames.1	start.1	end.1	name	Correlation	FDR.y
chr1	9666530	9667030	233	0.93999	0.04549	0.0171421	chr1	9798130	9798130	Sgk3	0.672081	1.99873e-64
chr1	15453710	15454210	629	2.64178	0.0454883	0.0267386
chr1	34095115	34095615	1611	-1.85612	0.0729499	-0.0709844
chr1	36061091	36061591	1833	-1.27475	0.0119407	-0.0524545
chr1	36770975	36771475	1994	2.4797	0.019815	0.0439447
chr1	38843174	38843674	2286	-0.952219	0.00813399	-0.0555286
chr1	58392148	58392648	3715	0.920434	0.0943511	0.0530887
chr1	62699858	62700358	4167	-1.64021	0.0148341	-0.0519266
chr1	62905710	62906210	4221	-1.48645	0.0222341	-0.0763628	chr1	63114267	63114267	Ino80d	0.460567	3.10056e-26
chr1	64903398	64903898	4601	-2.32232	0.00158064	-0.104116	chr1	64737750	64737750	Fzd5	0.503513	6.51415e-32
chr1	66371260	66371760	4733	1.4248	0.083077	0.0445639
chr1	66372846	66373346	4734	-2.39787	0.0454883	-0.0256472
chr1	67021420	67021920	4789	-2.85305	0.0413853	-0.0183175
chr1	67021994	67022494	4790	-3.65827	2.33932e-13	-0.148854
chr1	67022741	67023241	4791	-2.59236	0.0270376	-0.0163891	chr1	66863309	66863309	Acadl	0.458968	4.86607e-26
chr1	67026153	67026653	4792	-1.73267	0.0606516	-0.0179034
chr1	68886730	68887230	4877	0.874038	0.084381	0.0440671	chr1	69108059	69108059	Erbb4	0.492132	2.50625e-30
chr1	69024897	69025397	4884	-2.86386	0.0748526	-0.020993
chr1	85720108	85720608	6510	-0.681404	0.00426842	-0.0587579	chr1	85793447	85793447	Cab39	0.547656	1.14399e-38
chr1	87520557	87521057	6806	-2.70251	0.04539	-0.0214611
chr1	88847725	88848225	6948	0.872367	0.0461221	0.105345
chr1	88848260	88848760	6949	2.58343	0.0702022	0.100567	chr1	88702191	88702191	Arl4c	0.556171	4.32169e-40
chr1	89671356	89671856	7142	-1.71537	0.00685952	-0.102141
chr1	104994800	104995300	8120	4.21974	0.0388513	0.0354063
chr1	121608004	121608504	8987	1.61641	0.0875957	0.0324028
chr1	126573602	126574102	9233	-1.05863	0.0852386	-0.0689847
chr1	126600552	126601052	9243	-1.39365	0.000354715	-0.0997256	chr1	126830632	126830632	Nckap5	0.493348	1.7073e-30
chr1	128758601	128759101	9533	-1.33962	0.00839512	-0.0958847
chr1	131377749	131378249	9780	-3.3728	0.0237241	-0.050423
chr1	131378374	131378874	9781	-1.21505	0.0579096	-0.105154
chr1	132333677	132334177	10010	-0.832221	0.0211306	-0.165333
chr1	134244954	134245454	10579	-2.24068	0.00420409	-0.0563332	chr1	134361999	134361999	Tmem183a	0.499447	2.43737e-31
chr1	134700576	134701076	10672	-0.653451	0.00426842	-0.0280914
chr1	148700214	148700714	11725	-1.80088	0.0702022	-0.0529658
chr1	155000675	155001175	12407	-2.80715	0.00763579	-0.0616546
chr1	157036694	157037194	12811	-2.14948	0.00019973	-0.085162
chr1	167928058	167928558	14107	-0.984138	0.0833864	-0.0651991
chr1	177555598	177556098	15160	-0.599045	0.0918369	-0.0446141
chr1	178860697	178861197	15294	-1.2511	0.0930082	-0.0929215
chr1	185481948	185482448	16284	1.02728	0.0901645	0.0334202
chr1	185741346	185741846	16311	-1.96794	0.0872318	-0.0851647
chr1	186236576	186237076	16353	-2.04031	0.00770246	-0.0672722
chr1	187821451	187821951	16595	-2.48293	0.0889739	-0.060987
chr10	14179507	14180007	957	3.1229	0.0388513	0.0154847
chr10	14977532	14978032	989	-2.56603	0.0338677	-0.0429935
chr10	19309986	19310486	1306	-1.1589	0.00542883	-0.104192
chr10	29402572	29403072	2268	1.05552	0.0527573	0.0456896	chr10	29362442	29362442	Rnf146	0.535814	9.34905e-37
chr10	39454712	39455212	2722	2.66935	0.0606593	0.0248358
chr10	60889934	60890434	4713	2.95939	0.0596071	0.0288527
chr10	63101852	63102352	5206	-2.44131	0.0240412	-0.0350294	chr10	63100156	63100156	Atoh7	0.649179	9.26943e-59
chr10	84477720	84478220	8043	-1.29624	0.000404717	-0.196709	chr10	84622437	84622437	Polr3b	0.474397	5.63517e-28
chr10	99359515	99360015	9663	-1.47338	0.0349904	-0.042481	chr10	99263231	99263231	Dusp6	0.740185	8.75606e-85
chr10	111522809	111523309	10610	-1.46313	0.0826744	-0.0324518
chr10	116653363	116653863	11075	1.21948	0.0761023	0.0586118
chr10	118003938	118004438	11281	-1.11085	0.0454883	-0.044915
chr10	118656455	118656955	11319	1.28828	0.0102386	0.0917794	chr10	118868903	118868903	Dyrk2	0.614417	4.80949e-51
chr10	121305458	121305958	11770	0.61591	0.0113848	0.075015
chr10	130232098	130232598	12944	1.96596	0.0922565	0.0491416
chr11	5277482	5277982	417	-1.76819	0.0369852	-0.0363486
chr11	7063132	7063632	725	1.26624	0.0999571	0.0934162
chr11	11941491	11941991	998	-1.03806	0.00951021	-0.0267947	chr11	12037420	12037420	Grb10	0.787757	2.74192e-103
chr11	19138373	19138873	1423	-2.3366	0.00581436	-0.0707121
chr11	28733399	28733899	2230	1.33643	0.044318	0.124343
chr11	36613841	36614341	3283	-2.86078	0.0956328	-0.0473792
chr11	43653039	43653539	3709	-0.804052	0.0564108	-0.111834	chr11	43681998	43681998	Pwwp2a	0.45179	3.58325e-25
chr11	54336084	54336584	5055	-0.955053	0.00732046	-0.1099	chr11	54438179	54438179	Fnip1	0.530984	5.36256e-36
chr11	55633897	55634397	5208	1.11867	0.0530358	0.0521929
chr11	61550619	61551119	6069	1.64388	0.0994266	0.0858375
chr11	66025665	66026165	6566	-3.2954	0.0294964	-0.0286948
chr11	70042656	70043156	7302	0.664243	0.0294964	0.0347042	chr11	69914050	69914050	Gps2	0.627635	7.32264e-54
chr11	71497858	71498358	7480	-1.29685	0.03598	-0.0990515
chr11	71517322	71517822	7484	-1.26251	0.0999571	-0.0811653
chr11	72153503	72154003	7615	2.21253	0.0652534	0.0335717	chr11	72215592	72215592	Med31	0.623619	5.44245e-53
chr11	74371597	74372097	7797	0.995496	0.098895	0.0472818
chr11	79144687	79145187	8927	-0.969619	0.0918369	-0.0298464
chr11	94526431	94526931	11363	-1.10883	0.0562269	-0.055337
chr11	95125302	95125802	11521	-1.64113	0.0121285	-0.0549033
chr11	99047648	99048148	12658	1.39962	0.084381	0.0399875
chr11	102284628	102285128	13297	0.648381	0.0833061	0.118544
chr11	103961172	103961672	13695	1.97219	0.0822568	0.0838782
chr11	109845844	109846344	14610	2.16117	0.0354394	0.111326
chr11	113601495	113601995	15030	1.88703	0.061992	0.0561726	chr11	113649529	113649529	Cog1	0.581813	1.22682e-44
chr11	116583837	116584337	15937	2.37374	0.0454883	0.0274997
chr12	5239739	5240239	321	-0.711672	0.0778785	-0.0908703
chr12	12239449	12239949	791	2.76204	0.0995651	0.025648	chr12	12262139	12262139	Fam49a	0.456227	1.04949e-25
chr12	14086548	14087048	1033	1.68063	0.0172682	0.0400351
chr12	16810709	16811209	1250	0.606347	0.098895	0.0692888
chr12	24894045	24894545	1620	0.685909	0.0667857	0.0565866	chr12	25096092	25096092	Id2	0.558181	1.96467e-40
chr12	28800064	28800564	2130	-0.976258	0.0349904	-0.0422848
chr12	55620264	55620764	4218	-1.83938	0.000191708	-0.0684026	chr12	55598917	55598917	Insm2	0.665477	9.67367e-63
chr12	64637076	64637576	4634	2.93849	0.0918369	0.0438702
chr12	71342353	71342853	5150	2.16631	0.0237241	0.0431999
chr12	80879206	80879706	6529	-0.835917	0.000483751	-0.106412	chr12	80790532	80790532	Susd6	0.611572	1.8634e-50
chr12	83687879	83688379	6961	0.817126	0.0562269	0.160039
chr12	83987603	83988103	6997	0.611026	0.0839497	0.0796852
chr12	91685880	91686380	8077	-1.39057	0.0245526	-0.0704107
chr12	92589258	92589758	8166	-2.20985	0.0747557	-0.0332317
chr12	97511822	97512322	8348	-1.91887	0.067002	-0.0627578
chr12	109020466	109020966	10247	2.68757	0.0584131	0.0240713	chr12	108851129	108851129	Slc25a47	0.610664	2.86685e-50
chr12	112522174	112522674	11030	-2.84376	0.0943511	-0.0511216
chr12	116448686	116449186	11293	-1.70102	0.0667857	-0.0241989
chr12	117989205	117989705	11554	-1.35951	0.0994985	-0.0895677
chr13	13857142	13857642	647	-1.88145	0.0778785	-0.0166701	chr13	14063401	14063401	Ggps1	0.454651	1.62726e-25
chr13	23450416	23450916	1330	-0.950425	0.0826961	-0.0550498
chr13	28450733	28451233	1737	-2.27384	0.000557454	-0.0488496
chr13	29486624	29487124	1927	-1.34037	0.0828574	-0.038784
chr13	29746462	29746962	1958	-1.58903	0.0137654	-0.0836571
chr13	36253869	36254369	2474	-1.87258	0.0778785	-0.0266864
chr13	43234804	43235304	3236	1.65392	0.0995651	0.0214037
chr13	46173075	46173575	3687	-1.70448	0.0878925	-0.0403262
chr13	47909792	47910292	3909	1.33417	0.0682004	0.0520459
chr13	51314445	51314945	4298	-1.0968	0.00955543	-0.0835815
chr13	53756976	53757476	4751	-2.31852	0.00369161	-0.110001
chr13	53880822	53881322	4765	-1.96164	0.0950119	-0.0318065
chr13	54031446	54031946	4785	1.15433	0.0802533	0.0324883
chr13	55484507	55485007	5167	-2.42851	0.0245526	-0.172198	chr13	55488076	55488076	Dbn1	0.45951	4.17595e-26
chr13	65241171	65241671	6548	0.677583	0.0801475	0.0879504
chr13	72849787	72850287	7108	-2.53528	0.0340786	-0.0422419	chr13	72628797	72628797	Irx2	0.65962	2.7911e-61
chr13	83110552	83111052	7790	-2.83097	0.0454883	-0.0284027
chr13	99356857	99357357	9281	-2.88166	0.000366875	-0.0420603
chr13	99723217	99723717	9377	-2.32806	0.0422698	-0.0681302	chr13	99516602	99516602	Map1b	0.530731	5.87272e-36
chr13	103056332	103056832	9739	1.37801	0.0220307	0.0687972
chr13	104576332	104576832	9910	-0.910319	0.0209017	-0.0206028
chr13	107678783	107679283	10141	-1.8795	0.00692817	-0.0403077
chr13	115328911	115329411	11048	-2.46871	0.0839497	-0.0385896
chr13	115697421	115697921	11089	-1.57156	0.0294964	-0.0814233
chr13	119631665	119632165	11365	-2.94254	0.0285589	-0.0784163	chr13	119690351	119690351	Hmgcs1	0.743672	5.34809e-86
chr14	13770659	13771159	561	-1.49438	0.000621288	-0.0644569
chr14	22494833	22495333	1371	0.890907	0.0761023	0.0536302
chr14	25074362	25074862	1710	0.506615	0.00136658	0.0245192
chr14	25470371	25470871	1837	2.12164	0.0579096	0.0426302
chr14	48452044	48452544	3878	-1.49128	0.00109531	-0.0936466
chr14	48624533	48625033	3921	-1.73266	0.0994985	-0.033494
chr14	65869890	65870390	6022	1.1497	0.0368401	0.0284956
chr14	71052859	71053359	6807	-1.83719	0.088855	-0.0117362
chr14	80251823	80252323	7861	-1.49286	0.0454883	-0.0509961
chr14	81858563	81859063	7924	-1.28567	0.0579096	-0.0630986
chr14	82002757	82003257	7927	-4.05482	0.00136658	-0.112873
chr14	103356012	103356512	8966	-1.57909	0.0994266	-0.059629
chr14	111764763	111765263	9479	-3.45042	0.00939007	-0.0731947
chr14	120760502	120761002	10162	-1.7147	0.0896549	-0.086782
chr14	122883800	122884300	10561	-0.725515	0.0778785	-0.156636	chr14	122913165	122913165	Ggact	0.617993	8.56452e-52
chr15	8634373	8634873	317	-1.26812	0.0817027	-0.0248326	chr15	8465285	8465285	Nipbl	0.503775	5.98148e-32
chr15	25776179	25776679	1277	2.0169	0.098895	0.0211745
chr15	26308001	26308501	1348	1.52576	0.0765483	0.047475
chr15	36448218	36448718	2318	1.81352	0.0950119	0.102819
chr15	37597530	37598030	2497	-2.71522	0.0209781	-0.0531092
chr15	57484827	57485327	3551	-2.07208	0.0718596	-0.0543241
chr15	59197713	59198213	3856	-1.42088	0.0137654	-0.0861331
chr15	61395214	61395714	4049	-1.16559	0.0442593	-0.0675341
chr15	68973519	68974019	4685	1.13497	0.0380578	0.0615174
chr15	76229286	76229786	5538	0.580184	0.0907453	0.0500063
chr15	76247170	76247670	5548	1.12924	0.0255297	0.135002	chr15	76091626	76091626	Nrbp2	0.655725	2.50134e-60
chr15	76309117	76309617	5560	1.54544	0.0872318	0.028101	chr15	76538746	76538746	Fbxl6	0.568128	3.67858e-42
chr15	84466760	84467260	7344	-1.32378	0.0762071	-0.0455044
chr15	85985563	85986063	7696	-0.967442	0.0959711	-0.0301389
chr15	86606422	86606922	7892	-2.50906	0.0778785	-0.0438603
chr15	91377031	91377531	8506	-1.56891	0.000525653	-0.080127
chr15	92154892	92155392	8581	-0.826791	0.0245526	-0.0218187
chr15	93084929	93085429	8661	-0.753445	0.0579096	-0.0702751	chr15	93275084	93275084	Gxylt1	0.602125	1.52755e-48
chr15	98074802	98075302	9323	1.80675	0.0292861	0.0451389
chr15	99527516	99528016	9700	1.44089	0.0657611	0.117445	chr15	99702287	99702287	Smarcd1	0.4716	1.28682e-27
chr15	102325140	102325640	10297	3.69975	0.00542883	0.0373543
chr16	21274104	21274604	1840	-1.3524	0.0109211	-0.0772188
chr16	21815607	21816107	1951	1.29482	0.0562269	0.0826012	chr16	21694665	21694665	2510009E07Rik	0.659371	3.21395e-61
chr16	29198518	29199018	2640	-1.14695	0.0813373	-0.0362322
chr16	42319747	42320247	4411	1.44982	0.0801475	0.0718958
chr16	54648637	54649137	5134	-2.24522	0.00167034	-0.0695785
chr16	72810913	72811413	6150	-2.08472	0.0611728	-0.0620431
chr16	73007387	73007887	6176	-1.9178	0.0191818	-0.0400658
chr16	74644673	74645173	6345	-1.1935	0.000271732	-0.137307
chr16	85680333	85680833	7028	-1.38366	0.0369852	-0.13161
chr16	91227597	91228097	7635	1.5716	0.0740048	0.0323738
chr17	7467477	7467977	605	-1.74951	0.0872318	-0.0661758
chr17	11952813	11953313	1194	-1.57885	0.0209781	-0.0328574
chr17	12065934	12066434	1214	3.70025	0.0454883	0.0951057	chr17	12119284	12119284	Agpat4	0.497793	4.14873e-31
chr17	15249308	15249808	1542	2.60934	0.0191818	0.0259511
chr17	25943748	25944248	2400	-0.623171	0.0994266	-0.0299979	chr17	25941989	25941989	Pigq	0.475102	4.57304e-28
chr17	27242765	27243265	2699	-1.08674	0.0896075	-0.0710003
chr17	27558293	27558793	2829	-0.818876	0.0454883	-0.0791335	chr17	27556574	27556574	Hmga1	0.637866	3.87371e-56
chr17	28036977	28037477	2988	-2.33148	2.33932e-13	-0.197406
chr17	28037648	28038148	2989	-1.80714	0.0238319	-0.0252758
chr17	35736229	35736729	4722	2.15112	0.0124882	0.042729
chr17	35750328	35750828	4726	0.584073	0.0905289	0.0225912	chr17	35821713	35821713	Ier3	0.584586	3.73242e-45
chr17	45519036	45519536	5260	1.21504	0.00313068	0.0725026
chr17	48946315	48946815	6065	1.23272	0.0356985	0.0502023
chr17	50710726	50711226	6331	-2.12488	0.0461221	-0.0271267	chr17	50509547	50509547	Plcl2	0.556934	3.20588e-40
chr17	62739851	62740351	7186	-2.34795	0.061992	-0.0231237
chr17	64200195	64200695	7433	2.16645	0.0947351	0.0429719
chr17	72325947	72326447	8418	-1.97978	0.0258459	-0.0434889
chr17	79501052	79501552	9006	-1.06243	0.0259105	-0.0974661
chr17	80969609	80970109	9239	1.47208	0.0510348	0.0248082
chr17	81554191	81554691	9315	-1.79255	0.0839256	-0.0654454
chr17	81849181	81849681	9352	-0.558665	0.0454883	-0.0282378	chr17	81738387	81738387	Slc8a1	0.673297	9.6812e-65
chr17	83489117	83489617	9516	1.67133	0.0137111	0.0217219	chr17	83514333	83514333	Cox7a2l	0.639043	2.09321e-56
chr17	83563780	83564280	9534	1.67832	0.000525653	0.0547319
chr17	83973331	83973831	9614	-2.94157	0.00664666	-0.0399273
chr17	86988533	86989033	10239	-1.94473	0.000251655	-0.163858	chr17	86947887	86947887	Atp6v1e2	0.588252	7.59409e-46
chr17	90839016	90839516	10670	-1.13589	0.084381	-0.0460884
chr17	93409292	93409792	10738	-3.9262	0.00109531	-0.0588655	chr17	93199017	93199017	Adcyap1	0.536418	7.50018e-37
chr18	3787417	3787917	30	-1.63358	0.0206501	-0.0651117
chr18	20640133	20640633	1225	1.14306	0.061992	0.0596411
chr18	29298202	29298702	1989	-3.22357	0.0803293	-0.100204
chr18	34511764	34512264	2431	2.9723	0.000354715	0.0423829	chr18	34758906	34758906	Fam53c	0.494415	1.21826e-30
chr18	35060439	35060939	2561	-3.45043	0.07421	-0.0305175
chr18	35811283	35811783	2686	-2.64727	0.0901645	-0.149006
chr18	55640233	55640733	4863	-1.85803	0.0790131	-0.0691918
chr18	57225291	57225791	5078	2.09287	0.0454883	0.076545
chr18	58689610	58690110	5232	-2.05066	0.0148341	-0.0404595
chr18	65512216	65512716	6062	0.86274	0.0930082	0.0454225
chr18	68318706	68319206	6461	2.61276	0.0454883	0.0279305
chr18	77346209	77346709	7603	-3.0445	0.0237241	-0.0308934
chr18	77846268	77846768	7701	0.787939	0.0584131	0.034262
chr18	80787834	80788334	8046	-1.19799	0.0500527	-0.0657445
chr19	5406350	5406850	460	-1.94116	0.0540024	-0.0344096
chr19	6536609	6537109	818	2.31448	0.0832165	0.0206952
chr19	10641064	10641564	1463	-3.87027	0.0832165	-0.103646
chr19	14128764	14129264	1665	-1.14712	0.0294964	-0.123892
chr19	15200393	15200893	1797	-1.81825	0.00163527	-0.0901805
chr19	15242777	15243277	1803	-2.09595	0.0790131	-0.0435476
chr19	18881096	18881596	2161	-2.27987	0.0281658	-0.0356886	chr19	19111196	19111196	Rorb	0.451362	4.03041e-25
chr19	21037006	21037506	2363	-0.986263	0.0943511	-0.0832747
chr19	21368671	21369171	2401	-2.6697	0.0396067	-0.103376
chr19	24523421	24523921	2827	1.58052	0.0872318	0.0368202
chr19	42211111	42211611	4568	1.09405	0.0354125	0.0551045
chr19	42471474	42471974	4628	0.527961	0.00462718	0.0705811
chr19	43440155	43440655	4742	1.24659	0.0354125	0.111576
chr19	46416236	46416736	5383	-2.70162	0.0765483	-0.0223467	chr19	46573085	46573085	Arl3	0.514104	1.9265e-33
chr19	47222487	47222987	5619	-3.61018	0.0551094	-0.0315304	chr19	47014698	47014698	Ina	0.494289	1.26798e-30
chr19	47327785	47328285	5661	-1.23874	0.0243373	-0.0504971	chr19	47090625	47090625	Usmg5	0.509132	1.0223e-32
chr19	53500631	53501131	6262	1.0204	0.00101884	0.117329	chr19	53529318	53529318	Dusp5	0.584392	4.05847e-45
chr19	57444957	57445457	6973	-2.62822	0.0354213	-0.128599
chr2	28994006	28994506	2985	-2.31771	0.000822882	-0.0600077	chr2	28916440	28916440	Barhl1	0.456632	9.37494e-26
chr2	31520048	31520548	3661	-3.7308	3.02334e-05	-0.0420363
chr2	32064844	32065344	3806	-1.79008	0.0647524	-0.105676	chr2	32288069	32288069	Swi5	0.579673	3.04719e-44
chr2	32132485	32132985	3828	0.606054	0.0778785	0.0717523
chr2	41675614	41676114	5232	-4.8059	0.0536174	-0.05416
chr2	42968671	42969171	5283	-3.38141	0.00476405	-0.061731
chr2	58711482	58711982	6521	-0.968373	0.0454883	-0.0931946
chr2	71625230	71625730	7937	-2.02567	0.0456893	-0.0242364
chr2	72746442	72746942	8127	0.928587	0.0454883	0.0476815
chr2	74450367	74450867	8367	-0.827912	0.0962932	-0.054739
chr2	75671010	75671510	8599	2.11773	0.0888088	0.0451465
chr2	84107920	84108420	9254	-3.31531	0.0937264	-0.0179804
chr2	85792335	85792835	9432	-1.18413	0.0725895	-0.0385116
chr2	86464629	86465129	9437	-2.38337	0.032208	-0.0360026
chr2	91377094	91377594	9590	1.61514	0.0281658	0.019978
chr2	91852711	91853211	9642	0.603124	0.0603939	0.0268554	chr2	91932297	91932297	Mdk	0.588844	5.86235e-46
chr2	94302346	94302846	10278	2.27545	0.0657874	0.0574556	chr2	94406689	94406689	Ttc17	0.691263	1.3889e-69
chr2	102024400	102024900	10612	-1.53943	0.00426842	-0.0874765
chr2	105301591	105302091	11069	-1.95771	0.0173547	-0.042246
chr2	110192631	110193131	11634	-1.77104	0.0957314	-0.0700382
chr2	113240503	113241003	11763	-1.43571	0.0833061	-0.0183388
chr2	115812686	115813186	11995	-1.08584	0.044318	-0.064332
chr2	122095671	122096171	12763	3.28613	0.0670313	0.0325229	chr2	121866970	121866970	Casc4	0.494671	1.12297e-30
chr2	129296523	129297023	13439	1.10304	0.0562269	0.031507	chr2	129297212	129297212	Ckap2l	0.606096	2.43986e-49
chr2	136854515	136855015	14195	-1.66264	0.0540024	-0.0324055
chr2	141449072	141449572	14481	-1.3561	0.00867644	-0.0994077
chr2	145897444	145897944	14891	0.64947	0.0943511	0.022853
chr2	146723228	146723728	15054	-2.72211	0.000824992	-0.154592	chr2	146855889	146855889	Kiz	0.460486	3.17127e-26
chr2	146956318	146956818	15086	-2.76017	0.00946138	-0.0406897
chr2	158602546	158603046	16857	0.851542	0.0933018	0.0828462
chr2	163433859	163434359	17502	0.735849	0.0277472	0.0610017
chr2	165248841	165249341	17915	-1.18472	1.42126e-05	-0.133049
chr2	165563325	165563825	18011	-0.566811	0.000354715	-0.0790702	chr2	165595028	165595028	Eya2	0.672118	1.95623e-64
chr2	166330350	166330850	18252	1.03084	2.05067e-05	0.102829	chr2	166155683	166155683	Sulf2	0.631049	1.30113e-54
chr2	166663238	166663738	18396	-2.02574	0.0168276	-0.0733031
chr2	170547399	170547899	19252	-0.641296	0.072902	-0.0321321
chr2	178454609	178455109	20141	0.682408	0.0220307	0.0488729
chr2	178455236	178455736	20142	1.91738	0.0380441	0.0492278
chr3	25108919	25109419	1173	-2.47085	0.0222738	-0.0712407
chr3	26172908	26173408	1247	-1.97253	0.0398656	-0.027992
chr3	27879787	27880287	1423	1.57429	0.0702022	0.122747
chr3	28417295	28417795	1494	2.16503	0.0846722	0.061339
chr3	31309664	31310164	1837	1.03582	0.0388513	0.0517298	chr3	31310319	31310319	Slc7a14	0.631569	9.97501e-55
chr3	37672838	37673338	2432	-1.3334	0.0245526	-0.03401	chr3	37639947	37639947	Spry1	0.551894	2.26693e-39
chr3	52572986	52573486	3502	2.51601	0.0823632	0.0259308
chr3	53463456	53463956	3633	0.667023	0.0369852	0.113148
chr3	68271851	68272351	4820	-0.680424	0.00313068	-0.036962	chr3	68064802	68064802	Schip1	0.537364	5.30627e-37
chr3	88105115	88105615	6475	2.24435	0.0454883	0.0198639	chr3	88142372	88142372	Mef2d	0.775627	3.86657e-98
chr3	88539937	88540437	6632	1.54887	0.0740048	0.0592392	chr3	88553716	88553716	Ubqln4	0.661228	1.11825e-61
chr3	88563429	88563929	6645	0.905188	0.0833864	0.0298337	chr3	88616207	88616207	Arhgef2	0.621876	1.28575e-52
chr3	88579353	88579853	6646	0.808421	0.0802533	0.0617782	chr3	88410397	88410397	Pmf1	0.456824	8.88484e-26
chr3	97829556	97830056	7695	-1.83459	0.0832165	-0.0261653
chr3	99447279	99447779	7859	-2.56204	0.0137654	-0.0379103
chr3	109123104	109123604	9223	0.99499	0.0640983	0.123633
chr3	112261287	112261787	9390	-0.552406	0.0565867	-0.0297492
chr3	117450535	117451035	9673	-1.00328	0.0603939	-0.029715
chr3	131154429	131154929	11108	-1.20429	0.0161844	-0.0658523
chr3	141810863	141811363	12037	-1.65799	0.0364052	-0.0918186
chr3	141952904	141953404	12063	-1.48278	0.0369852	-0.0982771	chr3	142169228	142169228	Bmpr1b	0.686743	2.48617e-68
chr3	143914485	143914985	12189	-1.8185	0.0761023	-0.0509966
chr3	145950247	145950747	12449	-2.43385	1.77222e-05	-0.287982	chr3	145924262	145924262	Bcl10	0.452495	2.95195e-25
chr3	146311128	146311628	12513	-1.74842	0.0579096	-0.0874512	chr3	146499836	146499836	Gng5	0.495153	9.63621e-31
chr3	147454622	147455122	12680	-3.05234	0.00513856	-0.0586025
chr3	157582575	157583075	13675	-1.0296	0.0721445	-0.0756411
chr4	7392619	7393119	253	-2.87295	0.0962932	-0.0967791
chr4	13266378	13266878	928	-2.27733	0.0206501	-0.0281633
chr4	30789851	30790351	1707	-2.1611	0.0826744	-0.0756606
chr4	43633150	43633650	2792	1.21402	0.0772298	0.0573507	chr4	43578735	43578735	Rgp1	0.663816	2.52849e-62
chr4	44028413	44028913	2852	0.601573	0.070803	0.0550213
chr4	45444673	45445173	3137	-1.31991	0.00109531	-0.0770834	chr4	45530828	45530828	Shb	0.525989	3.16574e-35
chr4	45461603	45462103	3143	-0.683395	0.0994985	-0.0894595
chr4	46766130	46766630	3497	1.21343	0.0456893	0.118934	chr4	46991714	46991714	Gabbr2	0.451585	3.79142e-25
chr4	46990354	46990854	3549	1.70236	0.0762071	0.0536444	chr4	46991714	46991714	Gabbr2	0.649615	7.30435e-59
chr4	54758154	54758654	4152	0.846654	0.0165756	0.0755038	chr4	54947945	54947945	Zfp462	0.685761	4.62618e-68
chr4	55711802	55712302	4288	1.73559	0.00683728	0.117519
chr4	55803742	55804242	4293	2.09459	0.0994985	0.0217915
chr4	71481759	71482259	5418	-3.29906	0.0857695	-0.0760722
chr4	71484185	71484685	5420	-2.62313	0.000575489	-0.0953714
chr4	72194231	72194731	5489	-2.27977	0.0148341	-0.0884638
chr4	76324434	76324934	5657	-3.83414	5.32524e-05	-0.0410839
chr4	76396177	76396677	5674	-2.05432	0.0810095	-0.0561485
chr4	88757443	88757943	6587	-4.95021	0.000354715	-0.0600691
chr4	88760385	88760885	6588	-3.59026	0.0268802	-0.0312289
chr4	88763333	88763833	6589	-3.94423	0.029982	-0.0523126
chr4	100735741	100736241	7387	-0.898396	0.0889739	-0.167569
chr4	102963314	102963814	7641	-2.94957	0.0454883	-0.0325377
chr4	106943939	106944439	8169	1.94532	0.0176004	0.0469964	chr4	106911470	106911470	Ssbp3	0.468136	3.53967e-27
chr4	106988933	106989433	8200	-1.2439	0.0802533	-0.0620071
chr4	119462739	119463239	9857	1.32786	0.04539	0.0376009	chr4	119422420	119422420	Ppcs	0.528037	1.53459e-35
chr4	128909512	128910012	11522	1.08335	0.0580312	0.083852	chr4	128884140	128884140	Trim62	0.609355	5.31776e-50
chr4	132025666	132026166	12257	-1.32525	0.0943511	-0.055073
chr4	140043877	140044377	14513	-1.24566	0.0102386	-0.180214	chr4	140246811	140246811	Igsf21	0.559921	9.89234e-41
chr4	148122341	148122841	15572	-1.4723	0.000979634	-0.0934203
chr4	148926366	148926866	15925	-1.15238	0.0380578	-0.0368222
chr4	153211994	153212494	17235	-2.21032	0.00715412	-0.0809416
chr4	154005407	154005907	17408	-1.65043	0.00813399	-0.0674591
chr4	154886707	154887207	17683	0.959393	0.0349904	0.0828946	chr4	154899043	154899043	Fam213b	0.481707	6.28163e-29
chr5	9339737	9340237	441	-0.892595	0.0913725	-0.0302101
chr5	15850072	15850572	680	-1.15392	0.00732046	-0.0975914
chr5	17551671	17552171	803	-1.76224	0.0871374	-0.0450668
chr5	22093883	22094383	1111	-1.82496	0.0579096	-0.10068
chr5	25695698	25696198	1690	-0.543487	0.0918369	-0.0765233	chr5	25498783	25498783	Kmt2c	0.48983	5.15089e-30
chr5	34581901	34582401	2724	1.39313	0.0249259	0.0276811	chr5	34369933	34369933	Fam193a	0.545644	2.44904e-38
chr5	53214818	53215318	4626	-1.65977	0.0142432	-0.0591822
chr5	53249402	53249902	4640	-1.41758	0.00426842	-0.08226
chr5	60228929	60229429	4994	-0.819086	0.0727397	-0.059226
chr5	64298321	64298821	5165	-1.12112	0.0871374	-0.0516416
chr5	64714266	64714766	5227	-0.624976	0.0818307	-0.0332116
chr5	77158656	77159156	6685	1.48438	0.0294964	0.0569303	chr5	77115123	77115123	Hopx	0.557802	2.28101e-40
chr5	82733039	82733539	6977	-2.86546	0.0138225	-0.0446578
chr5	84153040	84153540	7034	-1.20201	0.0918369	-0.0535196
chr5	96344884	96345384	7744	-1.13287	0.0521796	-0.0563276
chr5	105498384	105498884	8864	-1.51906	0.0995651	-0.0362243
chr5	108515648	108516148	9298	0.591731	0.0456893	0.0388742	chr5	108268897	108268897	Dr1	0.622336	1.02511e-52
chr5	112695370	112695870	10180	-1.13343	0.00664666	-0.104811
chr5	115471092	115471592	11069	0.549462	0.0603939	0.00935359
chr5	118063242	118063742	11637	1.28642	0.0933018	0.0325651
chr5	118732191	118732691	11869	1.40827	0.0194314	0.0954125
chr5	120674477	120674977	12361	-1.06461	0.0380578	-0.0543552
chr5	121757855	121758355	12579	-0.865112	0.0274983	-0.0997486	chr5	121711609	121711609	Atxn2	0.579212	3.70306e-44
chr5	122138800	122139300	12724	0.597919	0.0274548	0.0584369	chr5	122158279	122158279	Ppp1cc	0.553103	1.42277e-39
chr5	122157928	122158428	12732	0.578949	0.0930972	0.124437	chr5	122372508	122372508	Gpn3	0.571494	9.26457e-43
chr5	122460633	122461133	12788	2.07714	0.0281658	0.0344612
chr5	123257322	123257822	12941	0.74243	0.0640566	0.0858204	chr5	123344448	123344448	Bcl7a	0.770237	5.97143e-96
chr5	127918249	127918749	13811	-0.912998	0.0720675	-0.0802548
chr5	137631140	137631640	15406	1.51934	8.82259e-06	0.10975	chr5	137502429	137502429	Pop7	0.646963	3.08492e-58
chr5	143423878	143424378	16597	1.24618	0.030079	0.0255264
chr5	144400820	144401320	16740	-2.07114	0.030079	-0.0561108
chr6	4445831	4446331	65	-2.71923	9.97473e-07	-0.139707
chr6	8084775	8085275	401	-3.90239	0.0248719	-0.0803461
chr6	8271667	8272167	415	-3.4041	0.00443839	-0.0241676
chr6	8412872	8413372	435	0.72387	0.00715412	0.0408009
chr6	23706090	23706590	1290	-3.79528	0.0454883	-0.116073
chr6	24100590	24101090	1308	-1.61776	0.0633477	-0.0727869
chr6	28929281	28929781	1632	-3.49531	0.00664666	-0.0312608
chr6	30480119	30480619	1915	-1.32374	0.0500755	-0.0334938	chr6	30509783	30509783	Tmem209	0.469091	2.68036e-27
chr6	33832845	33833345	2337	-1.66404	0.002108	-0.148912
chr6	35353891	35354391	2522	-1.49199	0.0633477	-0.0966807	chr6	35539888	35539888	Mtpn	0.578738	4.52362e-44
chr6	35354671	35355171	2523	-1.31309	0.0454883	-0.0408368	chr6	35539888	35539888	Mtpn	0.463588	1.31374e-26
chr6	40137305	40137805	3066	-1.14045	0.0172682	-0.0820045
chr6	56560525	56561025	4842	-2.81325	0.0562269	-0.0212141
chr6	65310834	65311334	5264	1.99936	0.0833864	0.0545744
chr6	77413488	77413988	5991	-2.81066	0.00426842	-0.110365
chr6	88886317	88886817	7272	-2.43632	0.0137654	-0.0276816	chr6	88874979	88874979	Podxl2	0.595012	3.83133e-47
chr6	91199888	91200388	7682	3.83543	0.0937264	0.0266569
chr6	91839355	91839855	7821	1.2291	0.00158064	0.095017
chr6	95469456	95469956	8245	-1.91175	0.0999571	-0.0341037
chr6	106078154	106078654	9289	-1.47597	0.0354213	-0.0987835
chr6	113795185	113795685	9931	-1.68365	0.0826744	-0.0962847
chr6	113799304	113799804	9935	-1.44809	0.000703499	-0.0620361	chr6	113697499	113697499	Tatdn2	0.474584	5.33328e-28
chr6	119236188	119236688	10770	1.50694	0.047007	0.0849505	chr6	119330766	119330766	Lrtm2	0.711779	1.44129e-75
chr6	135124726	135125226	12493	-1.95586	0.00537769	-0.0597649
chr6	136623004	136623504	12671	2.10068	0.0270376	0.0288588
chr6	137135665	137136165	12735	-1.54983	0.00287997	-0.0890546
chr6	137975950	137976450	12855	-1.0364	0.0454883	-0.0208957
chr6	143995051	143995551	13440	-2.6919	0.00029577	-0.057348
chr6	144154934	144155434	13457	-1.50277	0.0458848	-0.0954761
chr6	146010261	146010761	13781	-2.98821	0.0340693	-0.0385206
chr6	146203729	146204229	13796	-1.923	0.0833061	-0.0207942
chr7	3423425	3423925	36	-1.38133	0.070803	-0.0691052
chr7	16004422	16004922	519	-1.47087	0.0584131	-0.0319774
chr7	16296699	16297199	583	-1.05712	0.0613012	-0.0738802	chr7	16309583	16309583	Bbc3	0.597377	1.32456e-47
chr7	18949780	18950280	836	0.734877	0.0454883	0.119496	chr7	18925888	18925888	Nova2	0.748799	8.07092e-88
chr7	28802758	28803258	1932	0.627703	0.00650578	0.0321007	chr7	28962280	28962280	Actn4	0.658075	6.67895e-61
chr7	29291056	29291556	2071	1.44291	0.0962932	0.139244	chr7	29289320	29289320	Ppp1r14a	0.671398	2.99837e-64
chr7	34313303	34313803	2507	0.783874	0.0682004	0.110688
chr7	37342974	37343474	3008	1.26757	0.0918369	0.0382924
chr7	39487095	39487595	3254	1.10975	3.02334e-05	0.0654121
chr7	45687071	45687571	3908	1.40857	0.084381	0.0515462
chr7	46418224	46418724	4090	1.15791	0.0580194	0.0850055	chr7	46396468	46396468	Kcnc1	0.493154	1.81558e-30
chr7	46958336	46958836	4179	1.06675	0.0562269	0.138169
chr7	51879235	51879735	4713	0.826163	0.0941932	0.0541538
chr7	60733557	60734057	5004	-3.48181	0.00707197	-0.0204256
chr7	64025115	64025615	5158	1.24977	0.0943511	0.0714156
chr7	64839796	64840296	5307	-0.954839	0.067002	-0.101631
chr7	75955594	75956094	6688	-2.35192	0.0454883	-0.0204909
chr7	76674776	76675276	6717	1.15447	0.0905289	0.0614769
chr7	92460527	92461027	8158	2.7388	0.03598	0.0712842
chr7	93003200	93003700	8232	1.96644	0.0274548	0.0943443
chr7	96681872	96682372	8525	-1.94064	0.00650578	-0.0477794
chr7	107455212	107455712	9772	0.706014	0.0454883	0.0536911	chr7	107370790	107370790	Syt9	0.477565	2.19169e-28
chr7	111739340	111739840	10238	1.32045	0.0833864	0.10124	chr7	111779977	111779977	Galnt18	0.641587	5.47557e-57
chr7	112136372	112136872	10309	2.70457	0.0454883	0.0266295	chr7	112159057	112159057	Dkk3	0.518606	4.14205e-34
chr7	120069006	120069506	11409	-3.08636	0.0259451	-0.0771896
chr7	121362575	121363075	11528	3.087	0.0937264	0.0150547
chr7	136620916	136621416	13791	-1.58751	0.0578878	-0.0361994
chr7	137289550	137290050	13972	-1.01783	0.0872623	-0.0234576	chr7	137314445	137314445	Ebf3	0.516345	8.99078e-34
chr7	138357397	138357897	14151	-2.7301	0.0460845	-0.0445807
chr7	141934520	141935020	14732	-1.00288	0.0657611	-0.0755456	chr7	141949751	141949751	Brsk2	0.520955	1.83979e-34
chr7	142457155	142457655	14838	0.734527	0.0674561	0.0698891
chr8	11479554	11480054	881	1.30575	0.0875002	0.0197273
chr8	12548272	12548772	1163	-1.51218	0.00320898	-0.102446	chr8	12672100	12672100	Tubgcp3	0.473741	6.84595e-28
chr8	33386100	33386600	2970	0.631755	0.0608514	0.0686083
chr8	49563427	49563927	4611	-2.97862	0.0261819	-0.046755
chr8	78130902	78131402	6741	-0.834899	0.0704084	-0.0609055
chr8	79434019	79434519	6950	-1.77137	0.000525653	-0.107151
chr8	84346254	84346754	7442	1.23164	0.00187102	0.0842592	chr8	84257324	84257324	Mri1	0.545482	2.60298e-38
chr8	84834476	84834976	7600	0.636972	0.0962932	0.0546707	chr8	84832282	84832282	Gadd45gip1	0.60581	2.78674e-49
chr8	87938818	87939318	8061	-1.01206	0.0648095	-0.0982745
chr8	94584308	94584808	9153	0.901286	0.0884373	0.0643694	chr8	94601941	94601941	Rspry1	0.574864	2.29357e-43
chr8	108691917	108692417	10566	1.28694	0.0454883	0.0260716	chr8	108714644	108714644	Zfhx3	0.604112	6.11633e-49
chr8	121089901	121090401	12741	1.97307	0.0959711	0.0243038
chr8	124476682	124477182	13649	1.01706	0.0562269	0.103295	chr8	124520767	124520767	Cog2	0.5437	5.07999e-38
chr8	126058303	126058803	14014	2.12274	0.0679153	0.0304029
chr8	127706324	127706824	14296	-2.37609	0.0112923	-0.0761749
chr9	15774808	15775308	615	-1.20805	0.0579096	-0.110082	chr9	15709769	15709769	Slc36a4	0.700445	3.37894e-72
chr9	15813228	15813728	624	-2.30472	0.0826744	-0.0673117
chr9	15911823	15912323	633	-2.172	0.024974	-0.0788883
chr9	20877902	20878402	838	0.636593	0.041763	0.181526
chr9	23062258	23062758	1238	-2.64369	0.000285109	-0.0679875
chr9	27304727	27305227	1521	1.78441	0.0940027	0.0285668
chr9	37054055	37054555	2534	-0.903298	0.00951021	-0.108728
chr9	42349729	42350229	3103	-1.48264	0.00896606	-0.0667455
chr9	47076912	47077412	4127	-1.48087	7.03261e-05	-0.0977484
chr9	47077449	47077949	4128	-1.39464	0.0546073	-0.0260228
chr9	47367509	47368009	4179	-0.776275	0.0185548	-0.079541
chr9	61861997	61862497	6709	-1.01106	2.7632e-05	-0.0766014
chr9	62166141	62166641	6770	-1.21461	0.0815543	-0.152697
chr9	70930464	70930964	8210	1.07367	0.095187	0.0657541
chr9	72655605	72656105	8418	-2.49353	0.0140611	-0.0377358
chr9	73774065	73774565	8576	2.67638	0.0521796	0.0529696
chr9	80039250	80039750	9236	-2.08192	0.0603939	-0.0492329
chr9	82682108	82682608	9379	-1.91163	0.0884373	-0.154001
chr9	83111179	83111679	9429	2.40432	0.0815543	0.0153426	chr9	82975489	82975489	Phip	0.484825	2.42766e-29
chr9	85237697	85238197	9656	-1.39867	0.0220307	-0.0692142
chr9	88505892	88506392	9927	-1.90557	0.0294964	-0.0630698
chr9	96687732	96688232	10590	-1.74862	0.0802533	-0.0228412
chr9	97056394	97056894	10719	-0.577778	0.00946138	-0.0538391
chr9	106268272	106268772	11790	-1.85049	0.00513856	-0.0679962	chr9	106247954	106247954	Alas1	0.598514	7.91707e-48
chr9	106410201	106410701	11832	-1.21277	0.0191818	-0.0699947	chr9	106281061	106281061	Poc1a	0.565557	1.04116e-41
chr9	106485318	106485818	11881	2.02014	0.0588488	0.0540634	chr9	106247954	106247954	Alas1	0.651859	2.13522e-59
chr9	107255641	107256141	11954	0.645826	0.0826744	0.0610584
chr9	107385794	107386294	11998	2.53247	0.0834446	0.0287673
chr9	107593303	107593803	12097	2.18609	0.0148862	0.0673241	chr9	107668968	107668968	Slc38a3	0.718859	9.33429e-78
chr9	107734506	107735006	12194	-1.04749	0.0311143	-0.108601	chr9	107872819	107872819	Rbm6	0.614941	3.74079e-51
chr9	116375920	116376420	13204	-3.19699	0.0937264	-0.0164065
chr9	119086369	119086869	13525	0.864914	0.0349904	0.0696277	chr9	119093502	119093502	Plcd1	0.787595	3.22687e-103
chr9	119496878	119497378	13597	3.26469	0.0579096	0.0276906
chrX	22277025	22277525	739	1.52095	0.0682004	0.0286832
chrX	93732066	93732566	2295	-3.32793	0.000525653	-0.0799032
chrX	143520157	143520657	3611	-1.50037	0.0274548	-0.0411361

## Sheet: nRPC
seqnames	start	end	Log2FC	FDR.x	MeanDiff	name	seqnames.1	start.1	end.1	Correlation	FDR.y
chr1	38843174	38843674	-1.06954	0.0863599	-0.200903
chr1	62564196	62564696	-1.40358	0.00573521	-0.293454
chr1	67021994	67022494	-1.7866	0.0495459	-0.110609
chr1	75667681	75668181	-1.52693	0.000112264	-0.395034
chr1	79628171	79628671	4.61471	0.0012038	0.106095
chr1	119087482	119087982	1.49354	0.0388632	0.155756
chr1	131733689	131734189	1.61891	0.0351958	0.130926
chr1	148700214	148700714	-1.38143	0.0365871	-0.137698
chr1	148924450	148924950	-2.02237	0.0530251	-0.110609
chr10	13117238	13117738	-1.25192	0.018234	-0.23702	Plagl1	chr10	13060504	13060504	0.870369	1.26974e-150
chr10	13118630	13119130	-1.41814	0.0140653	-0.218962	Plagl1	chr10	13060504	13060504	0.811162	2.95834e-114
chr10	44936874	44937374	-1.28331	0.044469	-0.171558
chr10	83106277	83106777	-1.16046	0.0446566	-0.23702	Chst11	chr10	82985497	82985497	0.455965	1.12889e-25
chr10	108480132	108480632	-1.36257	0.0096592	-0.223476	Pawr	chr10	108332189	108332189	0.893272	7.20627e-170
chr10	120475986	120476486	-0.775785	0.044469	-0.21219
chr10	127339804	127340304	-1.28582	0.00412621	-0.288939	Ndufa4l2	chr10	127514939	127514939	0.918409	7.0624e-197
chr10	127339804	127340304	-1.28582	0.00412621	-0.288939	Nxph4	chr10	127534559	127534559	0.607388	1.33689e-49
chr10	127339804	127340304	-1.28582	0.00412621	-0.288939	Shmt2	chr10	127522444	127522444	0.773405	3.13551e-97
chr10	127339804	127340304	-1.28582	0.00412621	-0.288939	Gli1	chr10	127341886	127341886	0.881307	2.59026e-159
chr10	127340478	127340978	-1.03797	0.000760771	-0.356659	Nxph4	chr10	127534559	127534559	0.627384	8.31137e-54
chr10	127340478	127340978	-1.03797	0.000760771	-0.356659	Gli1	chr10	127341886	127341886	0.91881	2.22777e-197
chr10	127340478	127340978	-1.03797	0.000760771	-0.356659	Shmt2	chr10	127522444	127522444	0.791594	5.47204e-105
chr10	127340478	127340978	-1.03797	0.000760771	-0.356659	Ndufa4l2	chr10	127514939	127514939	0.939863	7.67417e-228
chr10	127340478	127340978	-1.03797	0.000760771	-0.356659	Mbd6	chr10	127288771	127288771	0.464157	1.1159e-26
chr10	127341540	127342040	-1.12199	0.0863599	-0.180587	Shmt2	chr10	127522444	127522444	0.774883	7.80999e-98
chr10	127341540	127342040	-1.12199	0.0863599	-0.180587	Nxph4	chr10	127534559	127534559	0.571961	7.64165e-43
chr10	127341540	127342040	-1.12199	0.0863599	-0.180587	Gli1	chr10	127341886	127341886	0.86726	2.70778e-148
chr10	127341540	127342040	-1.12199	0.0863599	-0.180587	Ndufa4l2	chr10	127514939	127514939	0.895034	1.56538e-171
chr10	127341540	127342040	-1.12199	0.0863599	-0.180587	Mbd6	chr10	127288771	127288771	0.480964	7.87017e-29
chr11	36302966	36303466	-1.92892	5.64899e-06	-0.329571
chr11	63412227	63412727	-0.831494	0.0137712	-0.223476
chr11	71497858	71498358	-1.15557	0.00588382	-0.27991
chr11	79590780	79591280	-1.18259	0.0685673	-0.180587
chr11	79611284	79611784	-1.38286	0.0473626	-0.185102
chr12	12812734	12813234	1.29177	0.00871386	0.284424
chr12	42840058	42840558	-2.21501	0.0494177	-0.115124
chr13	3712333	3712833	-1.37197	0.0732606	-0.182844
chr13	59927776	59928276	-2.19265	0.00727591	-0.1693
chr13	60084938	60085438	-0.89194	0.0601449	-0.187359
chr13	63569022	63569522	-1.77259	0.028767	-0.196388	Ptch1	chr13	63565520	63565520	0.626879	1.07087e-53
chr13	78998819	78999319	1.55254	0.064551	0.130926
chr13	79320101	79320601	-3.24793	0.0453545	-0.115124
chr13	89997474	89997974	-2.11042	0.00813602	-0.164786	Tmem167	chr13	90089667	90089667	0.60521	3.68122e-49
chr14	78770279	78770779	-1.60823	0.0732606	-0.189616	Dgkh	chr14	78725089	78725089	0.531629	4.25265e-36
chr15	82911130	82911630	-0.995183	0.0917963	-0.336343	Serhl	chr15	83100205	83100205	0.828152	3.14683e-123
chr15	102325140	102325640	2.28951	0.0530251	0.0790068
chr16	11597722	11598222	-2.54057	0.00573521	-0.119639
chr16	37585117	37585617	1.74624	0.0277809	0.164786
chr16	46617443	46617943	-2.08342	0.010415	-0.153499
chr16	57496542	57497042	-2.07039	0.044469	-0.14447	Cmss1	chr16	57606867	57606867	0.676927	1.08637e-65
chr16	63497232	63497732	-2.20945	0.00613749	-0.130926
chr16	79177234	79177734	-1.40663	0.0239874	-0.160271
chr17	36157713	36158213	3.12338	0.0112404	0.121896
chr17	36178919	36179419	2.7885	0.00670195	0.146727
chr18	38148742	38149242	-1.33151	0.0153532	-0.205418
chr18	61737163	61737663	1.40498	0.00573521	0.200903
chr18	68976360	68976860	-1.93289	0.0198614	-0.139955
chr19	23023569	23024069	-3.16993	0.000760771	-0.162528
chr19	26930244	26930744	-1.89553	1.82453e-08	-0.417607
chr19	26930917	26931417	-2.08092	0.0200264	-0.0948081
chr2	74416077	74416577	1.75489	0.0559411	0.171558	Lnpk	chr2	74578948	74578948	0.5428	7.10909e-38
chr2	113631988	113632488	-2.19502	0.0239874	-0.153499	Arhgap11a	chr2	113848661	113848661	0.656118	2.00551e-60
chr2	115642259	115642759	-4.05889	0.00660897	-0.106095
chr2	146920549	146921049	-1.20163	0.044469	-0.234763	Kiz	chr2	146855889	146855889	0.536958	6.15727e-37
chr2	162413033	162413533	-1.72085	0.0315229	-0.139955
chr2	165248841	165249341	-1.98489	9.511e-05	-0.320542
chr3	80608432	80608932	-2.16146	0.0194057	-0.148984
chr3	123071099	123071599	2.58496	0.00954168	0.158014
chr4	7142756	7143256	-2.51937	0.025208	-0.160271
chr4	22188094	22188594	-3.32193	0.01538	-0.121896
chr4	63440240	63440740	-1.81629	0.0360636	-0.130926
chr4	71481759	71482259	-1.69268	0.00670195	-0.216704
chr4	82120260	82120760	-2.90689	0.0360636	-0.117381
chr4	96028434	96028934	0.826584	0.0115944	0.316027	Hook1	chr4	95967379	95967379	0.638098	3.43097e-56
chr4	104547092	104547592	-1.53605	0.0112364	-0.214447
chr4	108363344	108363844	-1.21604	0.0115944	-0.194131	Prpf38a	chr4	108579336	108579336	0.752907	2.58906e-89
chr4	108363344	108363844	-1.21604	0.0115944	-0.194131	Zyg11b	chr4	108301090	108301090	0.571781	8.22785e-43
chr4	116111425	116111925	-1.49354	0.0100674	-0.155756	Lurap1	chr4	116144616	116144616	0.56517	1.21717e-41
chr4	130828846	130829346	-0.96988	0.0202454	-0.261851
chr5	20068478	20068978	-2.14543	0.000120214	-0.255079
chr5	20068982	20069482	-1.40718	0.0202454	-0.171558
chr5	35687056	35687556	1.52195	0.00117951	0.329571
chr5	106756842	106757342	1.26303	0.0965094	0.126411
chr6	4677391	4677891	-1.91754	0.00776715	-0.1693
chr6	28929281	28929781	-4.12928	0.0360636	-0.0744921
chr6	97666791	97667291	-1.05143	0.0462243	-0.300226	Frmd4b	chr6	97617657	97617657	0.586023	2.00453e-45
chr6	101284236	101284736	-1.32805	0.000159434	-0.320542	Pdzrn3	chr6	101377897	101377897	0.882329	3.60842e-160
chr6	102319186	102319686	-1.42968	0.0364158	-0.187359
chr6	136803865	136804365	-0.863863	0.00395224	-0.390519	Hist4h4	chr6	136804431	136804431	0.720374	3.10945e-78
chr6	136803865	136804365	-0.863863	0.00395224	-0.390519	Wbp11	chr6	136828216	136828216	0.822114	6.21757e-120
chr6	137135665	137136165	-2.07325	0.00580139	-0.173815
chr6	137975950	137976450	-2.48543	0.0012038	-0.155756
chr7	30009396	30009896	0.868035	0.0365871	0.266366	Zfp568	chr7	29983955	29983955	0.640481	9.82085e-57
chr7	63802674	63803174	-3.9386	0.0249624	-0.0970655
chr7	144628340	144628840	-1.21527	0.0117195	-0.259594	Ano1	chr7	144738592	144738592	0.669081	1.17846e-63
chr7	144628340	144628840	-1.21527	0.0117195	-0.259594	Fadd	chr7	144582436	144582436	0.619962	3.28397e-52
chr7	144628340	144628840	-1.21527	0.0117195	-0.259594	Fgf3	chr7	144838612	144838612	0.870147	1.86849e-150
chr8	49236643	49237143	-2	0.0502795	-0.108352
chr8	80204523	80205023	-1.81399	0.00117951	-0.176072
chr8	85995979	85996479	-1.94753	0.0596367	-0.180587
chr8	97612693	97613193	-3.40599	0.0440864	-0.108352
chr8	115787824	115788324	-1.848	0.0365871	-0.117381
chr8	115788356	115788856	-1.87447	0.000811372	-0.216704
chr8	121861096	121861596	-2.26849	0.0278926	-0.0948081
chr8	122023448	122023948	-2.91754	0.00670195	-0.133183
chr8	126566656	126567156	-1.81323	0.0020495	-0.198646
chr9	46146472	46146972	-2.34104	0.0144736	-0.137698	Pafah1b2	chr9	45984871	45984871	0.570996	1.13721e-42
chr9	46146472	46146972	-2.34104	0.0144736	-0.137698	Pcsk7	chr9	45906569	45906569	0.670443	5.27875e-64
chr9	50310941	50311441	-1.8372	1.58991e-08	-0.476298
chr9	61872447	61872947	-1.77444	0.0937037	-0.103837	Kif23	chr9	61946799	61946799	0.52034	2.27644e-34
chr9	61872447	61872947	-1.77444	0.0937037	-0.103837	Rplp1	chr9	61914510	61914510	0.559267	1.28105e-40
chr9	115224917	115225417	3.02554	0.00859376	0.112867
chr9	115604378	115604878	1.24356	0.0112364	0.268623
chrX	54179829	54180329	-5.04439	0.0559411	-0.0722348

## Sheet: PHC
seqnames	start	end	Log2FC	FDR.x	MeanDiff	name	seqnames.1	start.1	end.1	Correlation	FDR.y
chr1	37356261	37356761	1.7885	0.0314732	0.20403	Cnga3	chr1	37218278	37218278	0.520287	2.31847e-34
chr1	106171337	106171837	-0.519609	0.0990371	-0.468514
chr1	178978749	178979249	-1.40498	0.0568259	-0.224181
chr10	63100115	63100615	-1.01655	0.030811	-0.335013
chr10	80418260	80418760	-1.63005	0.056424	-0.221662	Pcsk4	chr10	80329473	80329473	0.609277	5.51623e-50
chr10	80418260	80418760	-1.63005	0.056424	-0.221662	Reep6	chr10	80330145	80330145	0.647669	2.10547e-58
chr10	80418260	80418760	-1.63005	0.056424	-0.221662	Rexo1	chr10	80561560	80561560	0.562255	3.91754e-41
chr10	80418260	80418760	-1.63005	0.056424	-0.221662	Abhd17a	chr10	80590341	80590341	0.479501	1.22485e-28
chr10	94688423	94688923	-0.773491	0.0561524	-0.418136
chr10	96334077	96334577	-1.20469	0.0824954	-0.269521
chr10	96619755	96620255	-2.35755	0.0314732	-0.166247
chr11	69420806	69421306	-1.15528	0.0978792	-0.20403	Sat2	chr11	69622052	69622052	0.475311	4.29653e-28
chr11	69420806	69421306	-1.15528	0.0978792	-0.20403	Cd68	chr11	69666170	69666170	0.591609	1.73753e-46
chr11	74632094	74632594	-1.98966	0.00892582	-0.261965	Mettl16	chr11	74770863	74770863	0.525804	3.3783e-35
chr11	74632094	74632594	-1.98966	0.00892582	-0.261965	Mnt	chr11	74830924	74830924	0.559749	1.0585e-40
chr11	74632094	74632594	-1.98966	0.00892582	-0.261965	Ccdc92b	chr11	74619605	74619605	0.681751	5.65596e-67
chr11	76461224	76461724	-4.64386	0.0583404	-0.120907
chr11	86993554	86994054	-0.575811	0.0756454	-0.455919
chr11	98836533	98837033	-0.75086	0.0814888	-0.319899
chr11	102946543	102947043	-0.838382	0.075926	-0.365239	C1ql1	chr11	102946461	102946461	0.554435	8.496e-40
chr11	102946543	102947043	-0.838382	0.075926	-0.365239	Kif18b	chr11	102925124	102925124	0.679065	2.95552e-66
chr11	102946543	102947043	-0.838382	0.075926	-0.365239	Gjc1	chr11	102819686	102819686	0.520575	2.09813e-34
chr11	102946543	102947043	-0.838382	0.075926	-0.365239	Nmt1	chr11	103028562	103028562	0.677166	9.40275e-66
chr12	16226034	16226534	2.55695	3.40332e-06	0.319899
chr13	44185901	44186401	-1.02518	0.0226692	-0.370277
chr13	52884488	52884988	-5.16993	0.0676046	-0.0881612	Nfil3	chr13	52981039	52981039	0.589084	5.27675e-46
chr13	56703439	56703939	-0.778404	0.0561524	-0.27204
chr13	64311948	64312448	-1.07298	0.030811	-0.29471
chr14	48452044	48452544	-1.7146	0.0185743	-0.224181
chr14	52104051	52104551	-0.579944	0.0796697	-0.478589
chr14	54576527	54577027	-1.27563	0.0323951	-0.27204
chr14	120477296	120477796	-0.667924	0.0536956	-0.476071
chr15	49192422	49192922	-2.69032	0.0756454	-0.151134
chr16	62786571	62787071	-0.746243	0.0561524	-0.370277
chr16	84039856	84040356	-1.76356	0.0474668	-0.259446
chr17	34121462	34121962	-0.960472	0.0814888	-0.264484
chr17	83489117	83489617	2.51457	0.00355303	0.166247	Cox7a2l	chr17	83514333	83514333	0.639043	2.09321e-56
chr18	34511764	34512264	2.53605	0.0323951	0.120907	Fam53c	chr18	34758906	34758906	0.494415	1.21826e-30
chr18	74435191	74435691	-2.28758	0.0185743	-0.166247
chr18	88785165	88785665	-1.05658	0.0796697	-0.27204	Rttn	chr18	88971790	88971790	0.501497	1.25632e-31
chr19	46055706	46056206	-1.45606	0.030811	-0.171285
chr19	47871493	47871993	-3.80735	3.40332e-06	-0.229219
chr19	55773652	55774152	-2.78427	0.0756454	-0.133501
chr19	61151572	61152072	-1.52893	0.0403078	-0.166247
chr2	34110975	34111475	-1.75291	0.0113719	-0.322418	Mvb12b	chr2	33887946	33887946	0.644239	1.33425e-57
chr2	55436312	55436812	-1.6893	0.0160902	-0.224181
chr2	87525812	87526312	-3.34239	0.0118002	-0.161209
chr2	157562776	157563276	-1.23266	0.0695812	-0.27204	Blcap	chr2	157566361	157566361	0.783875	1.31804e-101
chr2	157562776	157563276	-1.23266	0.0695812	-0.27204	Ctnnbl1	chr2	157737401	157737401	0.491634	2.93053e-30
chr2	157562776	157563276	-1.23266	0.0695812	-0.27204	Src	chr2	157424293	157424293	0.757847	3.77552e-91
chr2	157562776	157563276	-1.23266	0.0695812	-0.27204	Nnat	chr2	157560078	157560078	0.892303	5.83643e-169
chr3	87546565	87547065	-0.954771	0.0695812	-0.191436	Ntrk1	chr3	87795162	87795162	0.621598	1.4736e-52
chr3	90292832	90293332	-0.603143	0.0864113	-0.481108
chr3	95016459	95016959	-1.87447	0.0227372	-0.161209
chr3	95434053	95434553	-0.623355	0.0435891	-0.420655
chr3	98028018	98028518	-2.54749	0.0323951	-0.15869	Sec22b	chr3	97901227	97901227	0.605177	3.73803e-49
chr4	88757443	88757943	-6.37504	2.39834e-05	-0.206549
chr4	88760385	88760885	-5.61471	0.0288896	-0.120907
chr4	107434292	107434792	-0.908284	0.0314732	-0.304786
chr5	23238101	23238601	-2.10852	0.0649747	-0.133501	Kmt2e	chr5	23434429	23434429	0.57544	1.80407e-43
chr5	44715887	44716387	-1.04654	0.0792161	-0.327456
chr5	127521012	127521512	-2.2303	0.0756454	-0.120907
chr5	145200944	145201444	-1.85244	0.0185743	-0.118388
chr6	7970552	7971052	1.70302	0.0185743	0.244332
chr6	28929281	28929781	-5.49185	0.0124869	-0.110831
chr7	39544681	39545181	-1.16314	0.0796697	-0.221662
chr7	98489701	98490201	-0.849094	0.0695812	-0.29471
chr7	99275082	99275582	-1.67587	0.0219406	-0.2267	Uvrag	chr7	99141144	99141144	0.619663	3.8001e-52
chr7	118846172	118846672	-1.57191	0.0730799	-0.183879
chr7	127760997	127761497	-1.76818	0.0796697	-0.193955
chr8	9976146	9976646	-0.787068	0.0185743	-0.486146
chr9	124422844	124423344	-0.736028	0.0561524	-0.516373

## Sheet: H&A
seqnames	start	end	Log2FC	FDR.x	MeanDiff	name	seqnames.1	start.1	end.1	Correlation	FDR.y
chr1	126377309	126377809	-3.09686	0.0270599	-0.202985
chr13	119631665	119632165	-4.52356	0.0223425	-0.197015	Hmgcs1	chr13	119690351	119690351	0.743672	5.34809e-86
chr4	88757443	88757943	-5.9542	0.0172649	-0.18209
chr5	27348364	27348864	-1.66513	0.0705806	-0.226866
